# Supplementary material for: Context Specificity in Causal Signaling Networks Revealed by Phosphoprotein Profiling
Source: Cell Syst. 2017 Jan 25;4(1):73–83.e10. doi: 10.1016/j.cels.2016.11.013 (PMC5279869; doi:10.1016/j.cels.2016.11.013)
Supplement: Table S1. RPPA Antibody List, Related to Figure 2 and STAR Methods — Details of antibodies contained in each RPPA dataset. The presented analyses focused on phosphoprotein antibodies that were present across all three RPPA datasets, as indicated in the table. [file mmc2.xlsx]

## Sheet: Table_S1
Table S1. RPPA Antibody Table.
Details of antibodies contained in each RPPA dataset. The presented analyses focused on phosphoprotein antibodies that were present across all three RPPA datasets, as indicated in the table.
Antibody Name	Gene Name	Phospho-protein?	Used in analyses presented in manuscript	Antibody Validation Status (at time of experiment)			Antibody Source (Company)	Catalog Number	Antibody Origin	Comments (including updates to antibody validation status - March 2015)
				Dataset 1: MCF7	Dataset 2: BT20/UACC812	Dataset 3: BT549/UACC812
14-3-3-beta	YWHAB	0	0		Validated	Validated	Santa Cruz	sc-628	Rabbit
14-3-3-epsilon	YWHAE	0	0	Use with Caution	Use with Caution	Use with Caution	Santa Cruz	sc-23957	Mouse
14-3-3-zeta	YWHAZ	0	0		Validated	Validated	Santa Cruz	sc-1019	Rabbit
4EBP1	EIF4EBP1	0	0	Validated	Validated	Validated	Cell Signaling Technology	9452	Rabbit
4EBP1_pS65	EIF4EBP1	1	1	Validated	Validated	Validated	Cell Signaling Technology	9456	Rabbit
4EBP1_pT37_pT46	EIF4EBP1	1	0		Validated	Validated	Cell Signaling Technology	9459	Rabbit
53BP1	TP53BP1	0	0	Use with Caution	Under Evaluation	Under Evaluation	Cell Signaling Technology	4937	Rabbit	Antibody validation status: Validated
ACC_pS79	ACACA ACACB	1	1	Validated	Validated	Validated	Cell Signaling Technology	3661	Rabbit
ACC1	ACACA	0	0	Use with Caution	Use with Caution	Use with Caution	Epitomics	1768-1	Rabbit
ACVRL1	ACVRL1	0	0		Use with Caution	Use with Caution	Epitomics	2940-1	Rabbit
AIB1	NCOA3	0	0	Validated	Validated		BD Biosciences	611105	Mouse	Antibody no longer used
Akt	AKT1 AKT2 AKT3	0	0	Validated	Validated	Validated	Cell Signaling Technology	4691 (dataset 1) / 9272 (datasets 2&3)	Rabbit
Akt_pS473	AKT1 AKT2 AKT3	1	1	Validated	Validated	Validated	Cell Signaling Technology	9271	Rabbit
Akt_pT308	AKT1 AKT2 AKT3	1	1	Validated	Validated	Validated	Cell Signaling Technology	9275	Rabbit
alpha-catenin	CTNNA1	0	0	Validated	Validated	Validated	Calbiochem	CA1030	Mouse	Antibody no longer used
AMPK-alpha	PRKAA1	0	0	Use with Caution	Use with Caution	Use with Caution	Cell Signaling Technology	2532	Rabbit
AMPK_pT172	PRKAA1	1	1	Validated	Validated	Validated	Cell Signaling Technology	2535	Rabbit
Annexin-I	ANXA1	0	0	Validated	Under Evaluation	Under Evaluation	Invitrogen	71-3400	Rabbit	Antibody has been replaced by an alternative
Annexin-VII	ANXA7	0	0		Validated	Validated	BD Biosciences	610668	Mouse
AR	AR	0	0	Validated	Validated	Validated	Epitomics	1852-1	Rabbit
B-Raf	BRAF	0	0		Use with Caution	Use with Caution	Santa Cruz	sc-5284	Mouse	Antibody has been replaced by an alternative
Bad_pS112	BAD	1	1	Validated	Validated	Validated	Cell Signaling Technology	9291	Rabbit
BAK	BAK1	0	0	Use with Caution	Use with Caution	Use with Caution	Epitomics	1542-1	Rabbit
BAX	BAX	0	0	Validated	Validated	Validated	Cell Signaling Technology	2772	Rabbit
BCL-2	BCL2	0	0	Validated	Validated	Validated	Dako	M0887	Mouse
Bcl-X	BCL2L1	0	0	Use with Caution	Use with Caution		Epitomics	1018-1	Rabbit	Antibody no longer used
Bcl-xL	BCL2L1	0	0	Validated	Validated	Validated	Cell Signaling Technology	2762	Rabbit
Beclin	BECN1	0	0	Validated	Use with Caution	Use with Caution	Santa Cruz	sc-10086	Goat
beta-catenin	CTNNB1	0	0	Validated	Validated	Validated	Cell Signaling Technology	9562	Rabbit
BID	BID	0	0	Use with Caution	Use with Caution	Use with Caution	Epitomics	1008-1	Rabbit
BIM	BCL2L11	0	0	Validated	Validated	Validated	Epitomics	1036-1	Rabbit
c-Jun_pS73	JUN	1	0	Use with Caution	Use with Caution		Cell Signaling Technology	9164	Rabbit	Antibody validation status: Validated
c-KIT	KIT	0	0	Validated	Validated	Validated	Epitomics	1522	Rabbit
c-Met	MET	0	0	Use with Caution	Use with Caution		Cell Signaling Technology	3127	Mouse
c-Met_pY1235	MET	1	1	Use with Caution	Validated	Validated	Cell Signaling Technology	3129	Rabbit
c-Myc	MYC	0	0	Use with Caution	Use with Caution	Use with Caution	Cell Signaling Technology (dataset1) / Santa Cruz (datasets 2&3)	9402 / sc-764	Rabbit
c-Raf	RAF1	0	0	Validated	Validated	Validated	Millipore	05-739	Rabbit
c-Raf_pS338	RAF1	1	1	Use with Caution	Under Evaluation	Under Evaluation	Cell Signaling Technology	9427	Rabbit	Antibody validation status: Validated
Caspase-3_active	CASP3	0	0	Use with Caution	Use with Caution		Epitomics	1476-1	Rabbit
Caspase-7_cleavedD198	CASP7	0	0	Use with Caution	Use with Caution	Use with Caution	Cell Signaling Technology	9491	Rabbit
Caspase-9_cleavedD330	CASP9	0	0	Use with Caution	Under Evaluation	Under Evaluation	Cell Signaling Technology	9501	Rabbit	Antibody validation status: Use with Caution
Caveolin-1	CAV1	0	0	Validated	Validated	Validated	Cell Signaling Technology	3238	Rabbit
CD31	PECAM1	0	0	Validated	Validated	Validated	Dako	M0823	Mouse
CD49B	ITGA2	0	0		Validated	Validated	BD Biosciences	611016	Mouse
CDK1	CDC2	0	0	Validated	Validated	Validated	Cell Signaling Technology	9112	Rabbit	Antibody has been replaced by an alternative
Chk1	CHEK1	0	0	Use with Caution	Use with Caution	Use with Caution	Cell Signaling Technology	2345	Rabbit	Antibody has been replaced by an alternative
Chk1_pS345	CHEK1	1	1	Use with Caution	Under Evaluation	Under Evaluation	Cell Signaling Technology	2348	Rabbit	Antibody validation status: Use with Caution
Chk2	CHEK2	0	0	Use with Caution	Under Evaluation	Under Evaluation	Cell Signaling Technology	3440	Mouse	Antibody validation status: Validated
Chk2_pT68	CHEK2	1	1	Use with Caution	Use with Caution	Use with Caution	Cell Signaling Technology	2197	Rabbit
cIAP	BIRC2	0	0	Validated	Validated	Validated	Millipore	07-759	Rabbit	Antibody validation status: Use with Caution
Claudin-7	CLDN7	0	0	Validated	Validated	Validated	Novus Biologicals	NB100-91714	Rabbit
Collagen-VI	COL6A1	0	0	Validated	Validated	Validated	Santa Cruz	SC-20649	Rabbit
COX-2	PTGS2	0	0	Use with Caution	Use with Caution		Epitomics	2169-1	Rabbit	Antibody has been replaced by an alternative
Cyclin-B1	CCNB1	0	0	Validated	Validated	Validated	Epitomics	1495-1	Rabbit
Cyclin-D1	CCND1	0	0	Validated	Validated	Validated	Santa Cruz	sc-718	Rabbit
Cyclin-E1	CCNE1	0	0	Validated	Validated	Validated	Santa Cruz	sc-247	Mouse
DJ-1	PARK7	0	0	Use with Caution	Under Evaluation	Under Evaluation	Abcam	ab76008	Rabbit	Antibody validation status: Validated
Dvl3	DVL3	0	0	Validated	Validated	Validated	Cell Signaling Technology	3218	Rabbit
E-Cadherin	CDH1	0	0	Validated	Validated	Validated	Cell Signaling Technology	4065 (dataset 1) / 3195 (datasets 2&3)	Rabbit
eEF2	EEF2	0	0	Validated	Under Evaluation	Under Evaluation	Cell Signaling Technology	2332	Rabbit
eEF2K	EEF2K	0	0	Validated	Validated	Validated	Cell Signaling Technology	3692	Rabbit
EGFR	EGFR	0	0	Use with Caution	Validated	Validated	Santa Cruz / Cell Signaling Technology	SC-03 / 2232	Rabbit
EGFR_pY1068	EGFR	1	1	Validated	Use with Caution	Use with Caution	Cell Signaling Technology	2234	Rabbit	Cross-reacts with HER2pY1248
EGFR_pY1173	EGFR	1	1	Use with Caution	Validated	Validated	Epitomics	1124	Rabbit
EGFR_pY992	EGFR	1	0	Validated	Validated		Cell Signaling Technology	2235	Rabbit	Cross-reacts with HER2pY1428 / Antibody no longer used
eIF4E	EIF4E	0	0	Validated	Validated	Validated	Cell Signaling Technology	9742	Rabbit
eIF4G	EIF4G1	0	0		Use with Caution	Use with Caution	Cell Signaling Technology	2498	Rabbit
ER-alpha	ESR1	0	0	Validated	Validated	Validated	Lab Vision	RM-9101-S	Rabbit
ER-alpha_pS118	ESR1	1	1	Validated	Validated	Validated	Epitomics	1091-1	Rabbit	Antibody no longer used
ERCC1	ERCC1	0	0	Use with Caution	Use with Caution		Lab Vision	MS-671-PO	Mouse	Antibody has been replaced by an alternative
FAK	PTK2	0	0	Use with Caution	Use with Caution		Epitomics	1700-1	Rabbit	Antibody has been replaced by an alternative
Fibronectin	FN1	0	0	Use with Caution	Validated	Validated	Epitomics	1574-1	Rabbit
FoxM1	FOXM1	0	0		Validated	Validated	Cell Signaling Technology	5436	Rabbit
FOXO3a	FOXO3	0	0	Use with Caution	Use with Caution	Use with Caution	Cell Signaling Technology	9467 (datasets 1&2) / 2497 (dataset 3)	Rabbit
FOXO3a_pS318_S321	FOXO3	1	0	Use with Caution	Use with Caution		Cell Signaling Technology	9465	Rabbit	Antibody flagged as no longer meeting quality control
Gab2	GAB2	0	0		Validated	Validated	Cell Signaling Technology	3239	Rabbit
GATA3	GATA3	0	0	Validated	Validated	Validated	BD Biosciences	558686	Mouse
GSK3-alpha-beta	GSK3A GSK3B	0	0	Validated	Validated	Validated	Santa Cruz	sc-7291	Mouse
GSK3-alpha-beta_pS21_S9	GSK3A GSK3B	1	1	Validated	Validated	Validated	Cell Signaling Technology	9331	Rabbit
GSK3_pS9	GSK3A GSK3B	1	0 (see comment)	Validated	Validated	Validated	Cell Signaling Technology	9336	Rabbit	Not included in analyses - strongly correlated with GSK3-alpha-beta_pS21_S9 (see STAR Methods)
HER2	ERBB2	0	0	Validated	Validated	Validated	Lab Vision	MS-325-P1	Mouse
HER2_pY1248	ERBB2	1	1	Validated	Use with Caution	Use with Caution	Upstate (Millipore)	06-229	Rabbit	Cross-reacts with EGFRpY1068 and EGFRpY992 / Antibody has been replaced by an alternative
HER3	ERBB3	0	0	Validated	Validated	Validated	Santa Cruz	sc-285	Rabbit
HER3_pY1298	ERBB3	1	0		Use with Caution	Use with Caution	Cell Signaling Technology	4791	Rabbit
IGF-1R-beta	IGF1R	0	0	Use with Caution	Use with Caution		Cell Signaling Technology	3027	Rabbit	Antibody has been replaced by an alternative
IGFBP2	IGFBP2	0	0	Validated	Validated	Validated	Cell Signaling Technology	3922	Rabbit
INPP4B	INPP4B	0	0	Use with Caution	Under Evaluation	Under Evaluation	Santa Cruz	SC-12318	Goat	Antibody has been replaced by an alternative
IRS1	IRS1	0	0	Validated	Validated	Validated	Millipore	06-248	Rabbit
JNK_pT183_pT185	MAPK8	1	1	Validated	Validated	Validated	Cell Signaling Technology	4668	Rabbit
JNK2	MAPK9	0	0	Use with Caution	Use with Caution	Use with Caution	Cell Signaling Technology	4672	Rabbit
k-Ras	KRAS	0	0	Use with Caution	Under Evaluation	Under Evaluation	Santa Cruz	sc-30 (F234)	Mouse	Antibody no longer used
Lck	LCK	0	0		Validated	Validated	Cell Signaling Technology	2752	Rabbit
MAPK_pT202_Y204	MAPK1 MAPK3	1	1	Validated	Validated	Validated	Cell Signaling Technology	4377	Rabbit
MEK1	MAP2K1	0	0	Validated	Validated	Validated	Epitomics	1235-1	Rabbit
MEK1_pS217_S221	MAP2K1	1	1	Validated	Validated	Validated	Cell Signaling Technology	9154	Rabbit
MGMT	MGMT	0	0		Validated	Validated	Millipore	MAB16200	Mouse	Antibody no longer used
MIG-6	ERRFI1	0	0	Validated	Validated	Validated	Sigma-Aldrich	WH0054206M1	Mouse
Mre11	MRE11A	0	0	Use with Caution	Use with Caution		Cell Signaling Technology	4847	Rabbit	Antibody no longer used
MSH2	MSH2	0	0	Use with Caution	Under Evaluation	Under Evaluation	Cell Signaling Technology	2850	Mouse	Antibody validation status: Validated
MSH6	MSH6	0	0	Use with Caution	Use with Caution	Use with Caution	Novus Biologicals	22030002	Rabbit
mTOR	MTOR	0	0	Validated	Validated	Validated	Cell Signaling Technology	2983	Rabbit
mTOR_pS2448	MTOR	1	1	Use with Caution	Under Evaluation	Under Evaluation	Cell Signaling Technology	2971	Rabbit	Antibody validation status: Use with Caution
MYH11	MYH11	0	0		Validated	Validated	Novus Biologicals	21370002	Rabbit
N-Cadherin	CDH2	0	0	Validated	Validated	Validated	Cell Signaling Technology	4061	Rabbit
N-Ras	NRAS	0	0		Validated	Validated	Santa Cruz	sc-31	Mouse
NDRG1_pT346	NDRG1	1	0		Validated	Validated	Cell Signaling Technology	3217	Rabbit
NF-kB-p65_pS536	RELA	1	1	Use with Caution	Use with Caution	Use with Caution	Cell Signaling Technology	3033	Rabbit
NF2	NF2	0	0	Use with Caution	Use with Caution	Use with Caution	SDI / Novus	2271.00.02	Rabbit
Notch1	NOTCH1	0	0	Validated	Validated	Validated	Cell Signaling Technology	3268	Rabbit
Notch3	NOTCH3	0	0	Use with Caution	Use with Caution	Use with Caution	Santa Cruz	sc-5593	Rabbit	Antibody flagged as no longer meeting quality control
P-Cadherin	CDH3	0	0	Use with Caution	Use with Caution		Cell Signaling Technology	2130	Rabbit
p21	CDKN1A	0	0	Use with Caution	Use with Caution		Santa Cruz	sc-397	Rabbit	Antibody validation status: Validated
p27	CDKN1B	0	0	Validated	Validated	Validated	Epitomics	1591-1	Rabbit
p27_pT157	CDKN1B	1	1	Use with Caution	Use with Caution	Use with Caution	R&D Systems	AF1555	Rabbit
p27_pT198	CDKN1B	1	1	Validated	Validated	Validated	Abcam	ab64949	Rabbit
p38_MAPK	MAPK14	0	0	Use with Caution	Use with Caution	Use with Caution	Cell Signaling Technology	9212	Rabbit	Antibody validation status: Validated
p38_pT180_Y182	MAPK14	1	1	Validated	Validated	Validated	Cell Signaling Technology	9211	Rabbit
p53	TP53	0	0	Validated	Under Evaluation	Under Evaluation	Cell Signaling Technology	9282	Rabbit	Antibody validation status: Use with Caution
p70S6K	RPS6KB1	0	0	Validated	Validated	Validated	Epitomics	1494-1	Rabbit
p70S6K_pT389	RPS6KB1	1	1	Validated	Validated	Validated	Cell Signaling Technology	9205	Rabbit
p90RSK_pT359_S363	RPS6KA1	1	1	Use with Caution	Use with Caution	Use with Caution	Cell Signaling Technology	9344	Rabbit	Antibody no longer used
PARP_cleaved	PARP1	0	0	Use with Caution	Use with Caution		Cell Signaling Technology	9546	Mouse
Paxillin	PXN	0	0	Validated	Validated	Validated	Epitomics	1500-1	Rabbit	Antibody validation status: Use with Caution
PCNA	PCNA	0	0	Validated	Validated	Validated	Abcam	ab29	Mouse	Antibody validation status: Use with Caution
PDCD4	PDCD4	0	0		Use with Caution	Use with Caution	Rockland	600-401-965	Rabbit
PDK1	PDK1	0	0		Validated	Validated	Cell Signaling Technology	3062	Rabbit
PDK1_pS241	PDK1	1	1	Validated	Validated	Validated	Cell Signaling Technology	3061	Rabbit
PEA15	PEA15	0	0		Validated	Validated	Cell Signaling Technology	2780	Rabbit
PEA15_pS116	PEA15	1	0		Validated	Validated	Invitrogen	44-836G	Rabbit
PI3K_p110-alpha	PIK3CA	0	0	Use with Caution	Use with Caution	Use with Caution	Cell Signaling Technology	4255	Rabbit
PI3K_p85	PIK3R1	0	0	Validated	Validated	Validated	Millipore	06-195	Rabbit
PKC-alpha	PRKCA	0	0	Validated	Validated	Validated	Millipore	05-154	Mouse
PKC-alpha_pS657	PRKCA	1	1	Validated	Validated	Validated	Millipore	06-822	Rabbit	Antibody validation status: Use with Caution
PKC-delta_pS664	PRKCD	1	0		Validated	Validated	Millipore	07-875	Rabbit
PKC-pan-betaII_pS660	PRKCA PRKCB PRKCD PRKCE PRKCH PRKCQ	1	0		Validated	Validated	Cell Signaling Technology	9371	Rabbit
PR	PGR	0	0	Validated	Validated	Validated	Epitomics	1483-1	Rabbit
PRAS40_pT246	AKT1S1	1	1	Validated	Validated	Validated	Biosource	441100G	Rabbit
PTCH	PTCH1	0	0	Use with Caution	Use with Caution		SDI	21130002	Rabbit	Antibody no longer used
PTEN	PTEN	0	0	Validated	Validated	Validated	Cell Signaling Technology	9552	Rabbit
Rab11	RAB11A RAB11B	0	0	Validated	Validated	Validated	Cell Signaling Technology	3539	Rabbit	Antibody validation status: Under Evaluation
Rab25	RAB25	0	0	Use with Caution	Use with Caution		Covance Custom	Covance Custom	Rabbit	Antibody has been replaced by an alternative
Rad50	RAD50	0	0	Use with Caution	Under Evaluation	Under Evaluation	Millipore	05-525	Mouse	Antibody validation status: Validated
Rad51	RAD51	0	0	Use with Caution	Under Evaluation	Under Evaluation	Chem Biotech	na 71	Mouse	Antibody has been replaced by an alternative
Raptor	RPTOR	0	0		Validated	Validated	Cell Signaling Technology	2280	Rabbit
Rb	RB1	0	0	Validated	Validated		Cell Signaling Technology	9309	Mouse
Rb_pS807_S811	RB1	1	1	Validated	Validated	Validated	Cell Signaling Technology	9308	Rabbit
RBM15	RBM15	0	0		Validated	Validated	Novus Biologicals	21390002	Rabbit
Rictor	RICTOR	0	0		Use with Caution	Use with Caution	Cell Signaling Technology	2114	Rabbit
Rictor_pT1135	RICTOR	1	0		Validated	Validated	Cell Signaling Technology	3806	Rabbit
S6_pS235_S236	RPS6	1	1	Validated	Validated	Validated	Cell Signaling Technology	2211	Rabbit
S6_pS240_S244	RPS6	1	0 (see comment)	Validated	Validated	Validated	Cell Signaling Technology	2215	Rabbit	Not included in analyses - strongly correlated with S6_pS235_S236 (see STAR Methods)
SCD1	SCD1	0	0		Validated	Validated	Santa Cruz	sc-58420	Mouse
SF2	SRSF1	0	0		Under Evaluation	Under Evaluation	Invitrogen	32-4500	Mouse	Antibody validation status: Validated
Smac	DIABLO	0	0	Validated	Validated		Cell Signaling Technology	2954	Mouse
Smad1	SMAD1	0	0	Validated	Validated	Validated	Epitomics	1649-1	Rabbit
Smad3	SMAD3	0	0	Validated	Validated	Validated	Epitomics	1735-1	Rabbit
Smad4	SMAD4	0	0	Validated	Validated	Validated	Santa Cruz	sc-7866	Mouse	Antibody has been replaced by an alternative
Snail	SNAI1	0	0	Use with Caution	Use with Caution		Cell Signaling Technology	3895	Mouse
Src	SRC	0	0	Validated	Validated	Validated	Millipore	05-184	Mouse
Src_pY416	SRC	1	1	Use with Caution	Under Evaluation	Under Evaluation	Cell Signaling Technology	2101	Rabbit	Antibody validation status: Use with Caution
Src_pY527	SRC	1	1	Validated	Validated	Validated	Cell Signaling Technology	2105	Rabbit
STAT3_pY705	STAT3	1	1	Validated	Validated	Validated	Cell Signaling Technology	9131	Rabbit
STAT5-alpha	STAT5A	0	0	Validated	Validated	Validated	Epitomics	1289-1	Rabbit
Stathmin	STMN1	0	0	Validated	Validated	Validated	Epitomics	1972-1	Rabbit
Syk	SYK	0	0	Validated	Validated	Validated	Santa Cruz	sc-1240	Mouse
Tau	MAPT	0	0	Use with Caution	Use with Caution		Millipore	05-348	Mouse	Antibody flagged as no longer meeting quality control
TAZ	WWTR1	0	0		Validated	Validated	Cell Signaling Technology	2149	Rabbit
TAZ_pS89	WWTR1	1	0 (see comment)	Use with Caution	Under Evaluation	Under Evaluation	Santa Cruz	sc-17610	Rabbit	Antibody flagged as no longer meeting quality control / Antibody no longer used: Not used in our analyses due to quality control concerns
TIGAR	C12orf5	0	0	Validated	Validated	Validated	Epitomics	S1711	Rabbit
Transglutaminase II	TGM2	0	0		Validated	Validated	Lab Vision	MS-224-P1	Mouse
TFRC	TFRC	0	0		Validated	Validated	Novus Biologicals	22500002	Rabbit
TSC1	TSC1	0	0		Use with Caution	Use with Caution	Cell Signaling Technology	4906	Rabbit
TTF1	TTF1	0	0	Validated	Validated	Validated	Epitomics	2044-1	Rabbit
Tuberin	TSC2	0	0	Use with Caution	Under Evaluation	Under Evaluation	Epitomics	1613-1	Rabbit	Antibody validation status: Validated
VASP	VASP	0	0	Use with Caution	Use with Caution		Cell Signaling Technology	3112	Rabbit	Antibody no longer used
VEGFR2	KDR	0	0	Validated	Validated	Validated	Cell Signaling Technology	2479	Rabbit
VHL	VHL	0	0		Use with Caution	Use with Caution	BD Biosciences	556347	Mouse	Antibody validation status: Under Evaluation (Targeting EPPK1)
XIAP	XIAP	0	0	Use with Caution	Use with Caution		Cell Signaling Technology	2042	Rabbit	Antibody flagged as no longer meeting quality control
XRCC1	XRCC1	0	0	Use with Caution	Under Evaluation	Under Evaluation	Cell Signaling Technology	2735	Rabbit	Antibody validation status: Use with Caution
YAP	YAP1	0	0	Validated	Validated	Validated	Santa Cruz	sc-15407	Rabbit	Antibody flagged as no longer meeting quality control / Antibody validation status: Under Evaluation
YAP_pS127	YAP1	1	1	Use with Caution	Use with Caution	Use with Caution	Cell Signaling Technology	4911	Rabbit	Antibody validation status: Under Evaluation
YB-1	YBX1	0	0	Validated	Validated	Validated	SDI / Novus	1725.00.02	Rabbit
YB-1_PS102	YBX1	1	1	Validated	Validated	Validated	Cell Signaling Technology	2900	Rabbit
