# Supplementary material for: Context Specificity in Causal Signaling Networks Revealed by Phosphoprotein Profiling
Source: Cell Syst. 2017 Jan 25;4(1):73–83.e10. doi: 10.1016/j.cels.2016.11.013 (PMC5279869; doi:10.1016/j.cels.2016.11.013)
Supplement: Table S2. Western Blot Validations of Context-Specific Changes under Intervention, Related to Figures 4 and S3 — Western blots were carried out to validate a subset of the context-specific changes observed under kinase inhibition in the RPPA data (Figures 4A and S3). Each row in the table reports, for each of the four cell lines under a given stimulus, the change in abundance (relative to DMSO control) of a single phosphoprotein under a given inhibitor. Shown are: (i) changes in abundance determined using the RPPA time-course data (see STAR Methods), with green/red cells denoting a downwards/upwards effect under inhibition respectively and “NE” denotes no observed effect, and (ii) results of attempts to validate the RPPA observations by western blot (see STAR Methods), with blue cells denoting observations that successfully validated and yellow cells denoting results that were inconsistent with the RPPA data (blank cells denote untested observations). [file mmc3.xlsx]

## Sheet: Table S2
Table S2. Western blot validations of context-specific changes under intervention.
Western blots were carried out to validate a subset of the context-specific changes observed under kinase inhibition in the RPPA data (Figures 4A and S3). Each row in the table reports, for each of the four cell lines under a given stimulus, the change in abundance (relative to DMSO control) of a single phosphoprotein under a given inhibitor. Shown are: (i) changes in abundance determined using t…
			Change under intervention
			RPPA time-course data				Western blot analysis
Antibody Name	Inhibitor	Stimulus	UACC812	BT20	MCF7	BT549	UACC812	BT20	MCF7	BT549
AKT_pS473	PD173074 (FGFRi)	FGF	NE	NE	DOWN	NE		NE	DOWN
AKT_pT308	BEZ235 (mTORi/PI3Ki)	HGF	DOWN	DOWN	DOWN	DOWN	DOWN	DOWN	DOWN	DOWN
AKT_pT308	BEZ235 (mTORi/PI3Ki)	NRG1	DOWN	DOWN	DOWN	DOWN		DOWN	DOWN	DOWN
AKT_pT308	BEZ235 (mTORi/PI3Ki)	serum	NE	DOWN	NE	DOWN	DOWN	DOWN	NE	DOWN
AKT_pT308	PD173074 (FGFRi)	HGF	NE	NE	NE	NE	NE	NE
AKT_pT308	PD173074 (FGFRi)	NRG1	NE	NE	NE	NE		NE
AKT_pT308	PD173074 (FGFRi)	serum	NE	NE	NE	NE		NE
CHK1_pS345	BEZ235 (mTORi/PI3Ki)	NRG1	NE	NE	NE	NE		DOWN
CHK1_pS345	BEZ235 (mTORi/PI3Ki)	serum	NE	NE	NE	NE	NE	NE
CHK1_pS345	GSK690693 (AKTi)	serum	NE	NE	NE	UP	NE			UP
GSK3ab_pS21_S9	GSK690693 (AKTi)	serum	DOWN	DOWN	NE	DOWN	NE		NE
JNK_pT183_pT185	PD173074 (FGFRi)	HGF	NE	NE	NE	NE	NE	NE		NE
JNK_pT183_pT185	PD173074 (FGFRi)	NRG1	NE	NE	NE	NE	NE		NE
JNK_pT183_pT185	PD173074 (FGFRi)	serum	NE	NE	NE	NE	NE	NE		NE
MAPK_pT202	PD173074 (FGFRi)	HGF	NE	NE	NE	NE	NE	NE
MEK_pS217	BEZ235 (mTORi/PI3Ki)	NRG1	UP	NE	NE	UP		UP
MEK_pS217	BEZ235 (mTORi/PI3Ki)	serum	UP	NE	NE	UP	UP	NE		UP
MEK_pS217	PD173074 (FGFRi)	NRG1	NE	NE	NE	DOWN			NE	NE
mTOR_pS2448	GSK690693 (AKTi)	NRG1	NE	DOWN	NE	DOWN	NE	NE		DOWN
mTOR_pS2448	GSK690693 (AKTi)	serum	DOWN	NE	NE	DOWN	DOWN	NE	NE	NE
NFkBp65_pS536	BEZ235 (mTORi/PI3Ki)	HGF	NE	DOWN	NE	DOWN		DOWN	NE	DOWN
NFkBp65_pS536	BEZ235 (mTORi/PI3Ki)	NRG1	NE	DOWN	NE	DOWN	NE	DOWN	NE	DOWN
NFkBp65_pS536	BEZ235 (mTORi/PI3Ki)	serum	NE	DOWN	NE	DOWN		NE	NE	NE
p38_pT180	AZD8055 (mTORi)	HGF	NE	NE	NE	NE	UP			NE
p38_pT180	AZD8055 (mTORi)	NRG1	UP	NE	NE	DOWN	NE		NE	NE
p38_pT180	AZD8055 (mTORi)	serum	UP	NE	NE	NE	UP			NE
p70S6K_pT389	BEZ235 (mTORi/PI3Ki)	serum	DOWN	DOWN	DOWN	DOWN	DOWN		DOWN	DOWN
p70S6K_pT389	GSK690693 (AKTi)	serum	DOWN	NE	NE	DOWN	DOWN	DOWN	NE	DOWN
p90RSK_pT359_S363	AZD8055 (mTORi)	serum	NE	NE	NE	UP	NE			NE
p90RSK_pT359_S363	AZD8055 (mTORi)	NRG1	NE	NE	UP	UP	NE		NE	UP
p90RSK_pT359_S363	GSK690693 (AKTi)	EGF	NE	NE	UP	UP		NE	NE	NE
p90RSK_pT359_S363	GSK690693 (AKTi)	serum	NE	NE	NE	UP		NE
p90RSK_pT359_S363	GSK690693 (AKTi)	NRG1	NE	NE	UP	UP		NE	NE	NE
PDK1_pS241	GSK690693 (AKTi)	serum	NE	NE	NE	NE	NE	NE		NE
PRAS40_pT246	BEZ235 (mTORi/PI3Ki)	HGF	DOWN	DOWN	DOWN	DOWN			DOWN
PRAS40_pT246	BEZ235 (mTORi/PI3Ki)	NRG1	DOWN	DOWN	DOWN	DOWN			DOWN
PRAS40_pT246	BEZ235 (mTORi/PI3Ki)	serum	DOWN	DOWN	DOWN	DOWN		NE	DOWN
PRAS40_pT246	PD173074 (FGFRi)	HGF	NE	NE	NE	NE		UP
PRAS40_pT246	PD173074 (FGFRi)	NRG1	NE	UP	NE	NE		UP	NE
Rb_pS807_S811	BEZ235 (mTORi/PI3Ki)	serum	NE	DOWN	DOWN	UP		DOWN	DOWN	NE
Rb_pS807_S811	BEZ235 (mTORi/PI3Ki)	insulin	NE	DOWN	DOWN	NE	NE	DOWN	DOWN	NE
pSRC_pY416	PD173074 (FGFRi)	NRG1	NE	NE	NE	NE		DOWN	NE
pSRC_pY416	PD173074 (FGFRi)	serum	NE	NE	NE	NE		UP	NE
S6_pS235	PD173074 (FGFRi)	NRG1	NE	NE	NE	DOWN	NE	NE	NE	NE
S6_pS235	PD173074 (FGFRi)	HGF	NE	NE	NE	NE		NE
S6_pS235	PD173074 (FGFRi)	serum	NE	NE	NE	NE	NE			NE
S6_pS240	BEZ235 (mTORi/PI3Ki)	HGF	DOWN	DOWN	DOWN	DOWN		DOWN
S6_pS240	BEZ235 (mTORi/PI3Ki)	NRG1	DOWN	DOWN	DOWN	DOWN			DOWN	DOWN
S6_pS240	BEZ235 (mTORi/PI3Ki)	serum	DOWN	DOWN	DOWN	DOWN		DOWN	DOWN
YAP_pS127	PD173074 (FGFRi)	HGF	NE	NE	NE	NE	NE	NE	UP
YAP_pS127	PD173074 (FGFRi)	NRG1	NE	NE	NE	NE	NE	NE
YAP_pS127	PD173074 (FGFRi)	serum	NE	NE	NE	NE	NE
YB1_pS102	BEZ235 (mTORi/PI3Ki)	HGF	NE	NE	DOWN	DOWN	DOWN	NE	DOWN	NE
YB1_pS102	BEZ235 (mTORi/PI3Ki)	NRG1	NE	NE	DOWN	NE	DOWN	NE	DOWN	NE
YB1_pS102	BEZ235 (mTORi/PI3Ki)	serum	NE	DOWN	DOWN	DOWN	NE	NE	DOWN	DOWN
