# Supplementary material for: Context Specificity in Causal Signaling Networks Revealed by Phosphoprotein Profiling
Source: Cell Syst. 2017 Jan 25;4(1):73–83.e10. doi: 10.1016/j.cels.2016.11.013 (PMC5279869; doi:10.1016/j.cels.2016.11.013)
Supplement: Table S3. List of Directed Edges in Inferred Context-Specific Networks, Related to Figures 5 and 6 — A network specific to each of the 32 (cell line, stimulus) contexts is obtained by placing a threshold of 0.2 on the posterior edge probabilities that are the output of the network learning procedure. The table contains all directed edges that appear in at least one of these context-specific networks, together with edge probabilities for each context. Edges are sorted into three groups: (i) edges that are not in the prior network and are not self-edges (edges where the parent node is the same as the child node); (ii) edges that are in the prior network; (iii) self-edges (note that the prior network does not contain any self-edges). Within each of these groups, edges are sorted by average edge probability across all contexts. Also indicated are the edges appearing in the cell line-specific summary networks in Figure 5 and associated average edge probabilities (see columns with headings shaded blue). Gray cells denote (average) edge probabilities below a value of 0.2. Edges for which validation was attempted by western blot (Figure 6) are highlighted in red. Summary counts for the number of edges in each context-specific network and percentage of “novel” edges (not in the prior network) are provided at the bottom of the table. [file mmc4.xlsx]

## Sheet: Table S3
Table S3. List of directed edges in inferred context-specific networks.
A network specific to each of the 32 (cell line, stimulus) contexts is obtained by placing a threshold of 0.2 on the posterior edge probabilities that are the output of the network learning procedure. The table contains all directed edges that appear in at least one of these context-specific networks, together with edge probabilities for each context. Edges are sorted into three groups: (i) edges…
	root node	target node	in prior network?	self-edge?	edge appears in network in Figure 5		average posterior edge probabilities														Number of networks the edge appears in across all 32 contexts (at edge probability threshold of 0.2)		posterior probabilities for edges in each context-specific network
							across all contexts	across 4 cell lines for a given stimulus								across 8 stimuli for a given cell line (Figure 5)							UACC812								BT549								MCF7								BT20
								Serum	PBS	EGF	Insulin	FGF1	HGF	NRG1	IGF1	UACC812	BT549	MCF7	BT20				Serum	PBS	EGF	Insulin	FGF1	HGF	NRG1	IGF1	Serum	PBS	EGF	Insulin	FGF1	HGF	NRG1	IGF1	Serum	PBS	EGF	Insulin	FGF1	HGF	NRG1	IGF1	Serum	PBS	EGF
Edges not in prior network and not self-edges	S6_pS235_S236	p38_pT180_Y182	0	0	1		0.789486	0.850003	0.812066	0.930772	0.556449	0.699864	0.926522	0.822666	0.717542	0.909529	0.734584	0.894951	0.618878		31		0.864768	0.682737	0.944313	0.987637	0.992794	0.992457	0.822941	0.988584	0.910796	0.741441	0.962715	0.293738	0.766828	0.942165	0.535286	0.723703	0.823891	0.998377	0.985171	0.831283	0.698999	0.989326	0.954437	0.878124	0.800557	0.825709	0.830888
	p70S6K_pT389	PRAS40_pT246	0	0	1		0.628286	0.759313	0.572759	0.68149	0.500639	0.511495	0.721163	0.697368	0.582062	0.501051	0.681298	0.846019	0.484777		31		0.735066	0.677511	0.206549	0.187038	0.286429	0.825099	0.843454	0.247261	0.418179	0.455422	0.851233	0.61964	0.842781	0.894152	0.679431	0.689542	0.942432	0.938232	0.769883	0.931022	0.421645	0.879701	0.933336	0.951899	0.941575	0.21987	0.898294
	Bad_pS112	MEK1_pS217_S221	0	0	1		0.581803	0.57795	0.598874	0.339362	0.606003	0.428271	0.794952	0.731243	0.577771	0.471507	0.505844	0.627724	0.722139		30		0.893156	0.595242	0.272076	0.2493	0.628071	0.2219	0.681735	0.230576	0.276256	0.745206	0.362329	0.98403	0.234803	0.994378	0.245429	0.204319	0.199944	0.59591	0.540615	0.440631	0.360101	0.967347	0.999892	0.91735	0.942443	0.459137	0.182429
	p70S6K_pT389	p27_pT198	0	0	1		0.543442	0.412581	0.565777	0.47397	0.601975	0.452577	0.488361	0.600982	0.751309	0.977633	0.762236	0.310819	0.123079		22		0.955301	0.97478	0.992521	0.997628	0.99902	0.971712	0.931776	0.998326	0.450627	0.925246	0.6841	0.946387	0.3681	0.765676	0.968949	0.9888	0.136714	0.257773	0.0986671	0.3754	0.35057	0.0954156	0.255399	0.916611	0.107683	0.105308	0.120594
	p70S6K_pT389	GSK3-alpha-beta_pS21_S9	0	0	1		0.539536	0.657135	0.547894	0.566447	0.509434	0.357529	0.467362	0.610634	0.599851	0.422739	0.370915	0.883847	0.480643		32		0.460066	0.488842	0.389022	0.351893	0.724979	0.343453	0.235661	0.387993	0.224602	0.279787	0.517705	0.416966	0.223525	0.334496	0.433146	0.53709	0.980329	0.988524	0.97777	0.985456	0.234573	0.928778	0.991492	0.983851	0.963541	0.434424	0.381292
	MAPK_pT202_Y204	HER2_pY1248	0	0	1		0.535746	0.421094	0.399305	0.488143	0.364239	0.643336	0.652414	0.596935	0.720501	0.960487	0.381022	0.371644	0.429831		25		0.96424	0.965586	0.959605	0.958044	0.958669	0.953053	0.951949	0.972751	0.364078	0.181786	0.310732	0.204031	0.214551	0.611538	0.432138	0.729323	0.173034	0.326123	0.172108	0.194108	0.864494	0.209481	0.728734	0.305067	0.183024	0.123725	0.510127
	p70S6K_pT389	EGFR_pY1173	0	0	1		0.535678	0.694806	0.443309	0.415647	0.446885	0.488892	0.464433	0.77703	0.554423	0.59032	0.32246	0.453196	0.776736		28		0.291546	0.516187	0.891933	0.454861	0.792458	0.280645	0.987323	0.50761	0.753631	0.21898	0.309996	0.255109	0.319805	0.365821	0.221674	0.134663	0.746241	0.131137	0.303285	0.144877	0.542964	0.218179	0.906177	0.632709	0.987805	0.906931	0.157376
	Bad_pS112	MAPK_pT202_Y204	0	0	1		0.527958	0.443431	0.389403	0.374411	0.608777	0.530874	0.682315	0.594279	0.600174	0.225238	0.377213	0.778022	0.731358		26		0.214861	0.309631	0.187989	0.359815	0.195217	0.189175	0.137514	0.207706	0.204658	0.532068	0.0133498	0.981656	0.196036	0.617146	0.249767	0.223024	0.969558	0.491584	0.52255	0.333882	0.974855	0.939706	0.999693	0.992349	0.384647	0.22433	0.773754
	ER-alpha_pS118	p90RSK_pT359_S363	0	0	1		0.486554	0.577287	0.414619	0.50732	0.51245	0.29293	0.559259	0.45742	0.571149	0.325444	0.614164	0.772363	0.234245		25		0.654955	0.682159	0.195509	0.200267	0.163062	0.239003	0.297919	0.17068	0.528788	0.203958	0.721341	0.926477	0.538664	0.797068	0.229608	0.967411	0.997868	0.468707	0.844246	0.753883	0.144055	0.993984	0.99921	0.976952	0.127535	0.303654	0.268185
	p90RSK_pT359_S363	Rb_pS807_S811	0	0	1		0.390159	0.262598	0.489387	0.433522	0.232978	0.348856	0.359463	0.609006	0.385466	0.460768	0.344157	0.427355	0.328358		21		0.166557	0.1592	0.703973	0.275387	0.750851	0.12142	0.76153	0.747222	0.419451	0.178124	0.748914	0.335354	0.273465	0.32992	0.291462	0.176565	0.205759	0.743179	0.146315	0.204146	0.144069	0.875273	0.638295	0.461802	0.258624	0.877045	0.134887
	MAPK_pT202_Y204	EGFR_pY1068	0	0	1		0.337915	0.332749	0.245424	0.284875	0.276108	0.266681	0.500821	0.496926	0.299735	0.612809	0.186067	0.17901	0.373773		19		0.661202	0.614336	0.608009	0.553494	0.605358	0.58076	0.60969	0.669622	0.149318	0.0789267	0.247485	0.198363	0.0664211	0.506238	0.159705	0.0820831	0.0835581	0.135617	0.0548809	0.0638277	0.0837649	0.282764	0.611717	0.115948	0.436916	0.152815	0.229124
	MEK1_pS217_S221	EGFR_pY1173	0	0	1		0.333367	0.489229	0.195604	0.385621	0.21444	0.277775	0.379926	0.277745	0.446599	0.66522	0.146373	0.158415	0.363461		16		0.694647	0.45981	0.755469	0.687455	0.674866	0.674683	0.693681	0.681153	0.200303	0.0966232	0.159645	0.0959429	0.18368	0.125301	0.181139	0.128354	0.325772	0.0892082	0.0556673	0.0396074	0.216083	0.0289968	0.04524	0.466744	0.736195	0.136774	0.571703
	4E-BP1_pS65	YAP_pS127	0	0	1		0.323312	0.192675	0.21721	0.353858	0.432197	0.321999	0.27434	0.460795	0.333425	0.223457	0.194525	0.590376	0.28489		19		0.313614	0.243004	0.138249	0.264092	0.11089	0.205881	0.212915	0.299012	0.187785	0.0646011	0.185789	0.199131	0.482831	0.225541	0.122892	0.0876341	0.130496	0.380919	0.692365	0.987898	0.617131	0.192884	0.994778	0.72654	0.138804	0.180314	0.399032
	MEK1_pS217_S221	EGFR_pY1068	0	0	1		0.213474	0.147933	0.131662	0.245239	0.163513	0.210639	0.345734	0.298173	0.164895	0.314631	0.138157	0.156504	0.244602		17		0.265447	0.338746	0.387543	0.146613	0.36081	0.271805	0.392286	0.353798	0.0689814	0.0944529	0.236914	0.0903293	0.0471936	0.445658	0.0701587	0.0515702	0.00977123	0.0443112	0.00999122	0.0247163	0.350662	0.297749	0.362111	0.152721	0.247534	0.0491371	0.346509
	S6_pS235_S236	mTOR_pS2448	0	0	1		0.161775	0.167314	0.174242	0.0753912	0.296157	0.123041	0.179286	0.0847929	0.19398	0.369544	0.14892	0.0699794	0.0586582		6		0.121797	0.491039	0.0530639	0.956276	0.247974	0.396785	0.087773	0.601644	0.366824	0.0708209	0.12675	0.0908112	0.151098	0.169868	0.147755	0.0674364	0.0807402	0.0888703	0.0590022	0.0942633	0.0560342	0.0747059	0.0567008	0.0495186	0.0998925	0.0462402	0.0627488
	MAPK_pT202_Y204	Bad_pS112	0	0	1		0.157092	0.116555	0.114545	0.210239	0.142665	0.151605	0.213521	0.186272	0.121338	0.196969	0.152635	0.0764956	0.20227		11		0.113282	0.127777	0.350485	0.158937	0.236586	0.054159	0.248944	0.285584	0.106512	0.238324	0.236008	0.123	0.0886393	0.327885	0.0573643	0.0433458	0.0486395	0.0465512	0.0159694	0.05535	0.133864	0.0698381	0.191454	0.050299	0.197788	0.0455275	0.238492
	MAPK_pT202_Y204	EGFR_pY1173	0	0	1		0.151641	0.203745	0.145029	0.136378	0.111539	0.152179	0.202444	0.100202	0.161613	0.276599	0.089956	0.0955033	0.144506		10		0.319439	0.287567	0.264033	0.310757	0.293601	0.325317	0.110452	0.301626	0.0860562	0.0589871	0.0697062	0.0447292	0.165115	0.119242	0.121481	0.0543317	0.155439	0.175332	0.112518	0.0378852	0.0854964	0.067458	0.0735186	0.0563795	0.254048	0.058228	0.0992558
	Chk1_pS345	AMPK_pT172	0	0	1		0.114935	0.0661123	0.0518614	0.0718819	0.227226	0.0362385	0.337272	0.0326475	0.0962442	0.0766487	0.284419	0.0278599	0.0708141		4		0.0533732	0.0148475	0.112926	0.0449703	0.0376082	0.0750194	0.0225658	0.251878	0.173082	0.136876	0.0855267	0.805234	0.0285421	0.950794	0.0265563	0.0687422	0.0189278	0.0224324	0.0270356	0.0321942	0.0366737	0.0172285	0.0451685	0.0232181	0.0190664	0.0332898	0.0620389
	Chk2_pT68	p38_pT180_Y182	0	0	1		0.103601	0.100803	0.173963	0.0201858	0.0254778	0.13287	0.03855	0.235181	0.101774	0.016745	0.354832	0.00965587	0.0331695		5		0.0303202	0.0258144	0.00834073	0.0103744	0.0108791	0.028921	0.00988395	0.00942594	0.343945	0.652986	0.0216029	0.0421345	0.448578	0.107377	0.89791	0.324126	0.0097989	0.00790629	0.0105793	0.0133646	0.00692549	0.00902541	0.0090455	0.0106014	0.0191468	0.00914689	0.0402202
	Bad_pS112	NF-kB-p65_pS536	0	0	1		0.081449	0.0196405	0.0614612	0.0517811	0.0373293	0.0500164	0.198796	0.183151	0.0494156	0.022782	0.0498128	0.041512	0.211689		2		0.0122228	0.0159702	0.0097754	0.0113269	0.0141617	0.0297065	0.0616454	0.027447	0.0151865	0.0337687	0.155399	0.0465182	0.0145726	0.0176351	0.0248203	0.0906029	0.0148874	0.0235275	0.010542	0.0521594	0.107116	0.0710749	0.0367989	0.0159903	0.0362654	0.172579	0.0314085
	mTOR_pS2448	PRAS40_pT246	0	0	0		0.0712375	0.0310117	0.0364471	0.0794961	0.0256364	0.0497755	0.0535551	0.268087	0.0258908	0.0310047	0.0325216	0.0722109	0.149213		2		0.0376003	0.0669272	0.0247543	0.00152138	0.037009	0.0409503	0.0264787	0.0127968	0.0159265	0.0159875	0.0336073	0.0197925	0.046599	0.0619124	0.034752	0.0315958	0.0297675	0.0552164	0.225122	0.0637048	0.0332051	0.0613655	0.0632147	0.0460906	0.0407524	0.00765724	0.0345003
	HER2_pY1248	Rb_pS807_S811	0	0	0		0.0633165	0.0282806	0.0661684	0.0791536	0.102727	0.0796243	0.0315306	0.0320891	0.0869579	0.0497874	0.0490992	0.107788	0.0465911		1		0.0264813	0.0158109	0.100597	0.0147579	0.0800366	0.0133247	0.0521029	0.095188	0.0210506	0.0463912	0.055348	0.0277979	0.0417161	0.0712127	0.015351	0.113927	0.0157661	0.0203902	0.144427	0.352487	0.181126	0.02162	0.0187476	0.107741	0.0498245	0.182081	0.0162422
	MEK1_pS217_S221	YB-1_pS102	0	0	0		0.0620287	0.0178288	0.0116644	0.133994	0.0614593	0.0357723	0.139188	0.0624772	0.0338456	0.0517333	0.03038	0.0235022	0.142499		2		0.0039866	0.00322926	0.055471	0.00348646	0.118125	0.0277764	0.109696	0.0920953	0.0187321	0.023414	0.0214839	0.0147894	0.0181671	0.111313	0.0154676	0.0196737	0.00283737	0.00740899	0.00993175	0.14525	0.00261072	0.00422231	0.00468861	0.0110684	0.0457591	0.0126052	0.44909
	ER-alpha_pS118	Src_pY527	0	0	0		0.0554226	0.00262714	0.0133672	0.000473201	0.00397724	0.241195	0.0010368	0.180063	0.000640715	0.0918026	0.0019526	0.126969	0.000965959		2		0.00108564	0.00157118	0.000407478	0.0122025	0.000350574	0.000332349	0.71802	0.000450772	0.000628766	0.0013751	0.000532195	0.00143477	0.00696164	0.00273924	0.001105	0.00084411	0.00822834	0.0496028	0.000601221	0.000570288	0.955221	0.000627641	0.000511022	0.000391053	0.000565822	0.000919746	0.000351911
	p38_pT180_Y182	JNK_pT183_pT185	0	0	0		0.0548293	0.330792	0.0021082	0.00211415	0.00406442	0.00130848	0.0963788	0.00118513	0.000682925	0.000647229	0.0886377	0.00159008	0.128442		3		0.000463148	0.000469884	0.000906124	0.000495828	0.00045803	0.000709489	0.00127093	0.000404402	0.32297	0.00593322	0.000556193	0.0143551	0.000759398	0.363231	0.000678818	0.000617967	0.000319084	0.00103824	0.00304931	0.000869305	0.00350982	0.000770345	0.00229113	0.000873413	0.999417	0.00099144	0.00394497
	Bad_pS112	ER-alpha_pS118	0	0	0		0.0473528	0.00236067	0.176522	0.0149837	0.00333582	0.0690014	0.008858	0.0982801	0.00548109	0.0107054	0.0895647	0.0440068	0.0451343		3		0.00259756	0.00214142	0.0537134	0.00183084	0.00140284	0.00337191	0.0191166	0.00146836	0.00278656	0.688967	0.00233353	0.00313035	0.00424612	0.0059433	0.00350903	0.0056016	0.00227957	0.00198504	0.00253877	0.00520157	0.267555	0.0211435	0.0386636	0.0126873	0.00177897	0.012993	0.00134892
	C-Raf_pS338	EGFR_pY1068	0	0	0		0.0466727	0.00160989	0.000730922	0.00632056	0.0815101	0.0277956	0.253676	0.00114013	0.000598288	0.000717779	0.118982	0.00221527	0.0647752		2		0.000580401	0.000954152	0.000722918	0.000639792	0.000628117	0.000858424	0.000730989	0.000627442	0.00449478	0.000524502	0.00107859	0.00203328	0.000371177	0.941714	0.00124454	0.000399039	0.00033622	0.000869929	0.000292926	0.000623161	0.00480149	0.00852985	0.00189787	0.000370697	0.00102815	0.000575107	0.0231878
	ER-alpha_pS118	EGFR_pY1068	0	0	0		0.0444372	0.00312331	0.0324151	0.00840214	0.0158661	0.0848697	0.18971	0.00990892	0.0112018	0.00487645	0.00770698	0.157708	0.00745738		2		0.00289389	0.00467715	0.00333384	0.00898065	0.00544322	0.00713096	0.0036213	0.00293061	0.00437172	0.00297866	0.022007	0.00213371	0.013474	0.00156434	0.00905093	0.00607544	0.00201645	0.106172	0.00444594	0.0486384	0.317226	0.743815	0.010733	0.0286147	0.00321118	0.0158321	0.00382178
	STAT3_pY705	EGFR_pY1068	0	0	0		0.0438291	0.122633	0.00108961	0.0156672	0.000879411	0.00096883	0.205578	0.00308364	0.000732774	0.00194833	0.170146	0.00207798	0.00114425		2		0.000576982	0.000943026	0.00998903	0.000662017	0.00148187	0.000725348	0.000596161	0.000612237	0.48756	0.000450687	0.0500547	0.00165713	0.000507191	0.819368	0.00064676	0.000920224	0.000954492	0.0014601	0.000876519	0.000344074	0.000486273	0.00170615	0.0100339	0.000762274	0.00144048	0.00150464	0.00174862
	mTOR_pS2448	p38_pT180_Y182	0	0	0		0.0437799	0.0108858	0.079961	0.00326318	0.211759	0.00461195	0.00161551	0.00509793	0.0330454	0.00238669	0.168509	0.00036845	0.00385546		2		0.000592506	4.71334e-05	0.000134067	0.00035342	7.32121e-05	0.000184989	0.017353	0.000355201	0.0418906	0.319201	0.00157481	0.846322	0.00725851	0.00607102	0.00104887	0.124706	0.000922624	6.14681e-05	9.48466e-05	0.000154906	8.19867e-05	5.02972e-05	0.00115291	0.000428558	0.000137349	0.000534605	0.011249
	p38_pT180_Y182	MEK1_pS217_S221	0	0	0		0.0427678	0.00585436	0.00296358	0.191584	0.0105447	0.0556144	0.0159037	0.00106925	0.0586081	0.142912	0.00947185	0.0124682	0.00621862		2		0.0127412	0.000907612	0.762529	0.00286047	0.129217	0.00363719	0.000857126	0.23055	0.00549151	0.000982166	0.00049197	0.000678092	0.010182	0.0563535	0.000843277	0.000752279	0.00132813	0.00857542	0.00199173	0.00146241	0.0823756	0.00103696	0.000754119	0.00222118	0.00385656	0.00138911	0.00132351
	EGFR_pY1068	AMPK_pT172	0	0	0		0.0424971	0.0967093	0.00123633	0.000973993	0.0135644	0.215199	0.00264738	0.000805116	0.00884107	0.00420589	0.0497044	0.107779	0.00829921		2		0.000845139	0.000304615	0.00113338	0.00065935	0.000736086	0.00150818	0.00135671	0.0271037	0.384284	0.00229757	0.000417981	0.00124458	0.000402999	0.00796213	0.000417338	0.000608502	0.000298117	0.000814479	0.000746099	0.000356632	0.858198	0.00073564	0.000613302	0.000469693	0.00140998	0.00152866	0.00159851
	p90RSK_pT359_S363	ACC_pS79	0	0	0		0.039856	0.0295592	0.246994	0.0165199	0.000631905	0.00332219	0.00328942	0.0178009	0.000730632	0.0091535	0.0221738	0.00175586	0.126341		1		0.000360744	0.000713362	0.000680814	0.000720284	0.000403907	0.000404361	0.0690827	0.000861825	0.0974878	0.00113164	0.0643434	0.000927377	0.00200526	0.0103466	0.000778697	0.000369363	0.00083275	0.000581846	0.000637228	0.000429576	0.00945394	0.000373938	0.000594944	0.00114267	0.0195554	0.985548	0.000418011
	GSK3-alpha-beta_pS21_S9	Bad_pS112	0	0	0		0.0387433	0.00700105	0.00481063	0.122898	0.0189492	0.00435523	0.00445767	0.0511836	0.0962916	0.0101642	0.00324778	0.0606884	0.0808728		2		0.0250826	0.00743673	0.0335588	0.00189805	0.00476934	0.00126208	0.00541278	0.00189339	0.000940855	0.00837718	0.00148318	0.000839445	0.00256603	0.00925715	0.00158928	0.000929103	0.00110761	0.00129089	0.455576	0.00456577	0.00254293	0.00573802	0.00921348	0.00547289	0.00087316	0.0021377	0.000972067
	YB-1_pS102	NF-kB-p65_pS536	0	0	0		0.0379546	0.00610932	0.0283321	0.000837792	0.00141986	0.017321	0.0246993	0.224206	0.000711503	0.113017	0.0147217	0.0101638	0.0139162		1		0.000493288	0.000433299	0.000409077	0.000555068	0.00175554	0.00920236	0.890398	0.000887482	0.000929867	0.111796	0.00127248	0.00112229	0.000812187	0.000669697	0.000768256	0.00040285	0.00063251	0.000371788	0.000409532	0.00264353	0.0656907	0.00889439	0.00191636	0.000751726	0.0223816	0.000727439	0.00126008
	p38_pT180_Y182	NF-kB-p65_pS536	0	0	0		0.0375925	0.0395931	0.0176307	0.00133118	0.00151	0.00750237	0.222567	0.00199753	0.0086078	0.000757325	0.120525	0.00826987	0.0208179		1		0.00137862	0.000313382	0.000560891	0.00129747	0.000670805	0.000534305	0.000971552	0.000331576	0.000543106	0.0666655	0.000624247	0.00164918	0.00156285	0.888095	0.00436065	0.000697027	0.00151768	0.000407709	0.00255725	0.00146053	0.0252479	0.000560038	0.00175083	0.0326571	0.154933	0.00313638	0.00158233
	MEK1_pS217_S221	p90RSK_pT359_S363	0	0	0		0.0372754	0.101361	0.00103163	0.0936464	0.0065617	0.00134719	0.0852671	0.00816916	0.000819343	0.0037932	0.000987373	0.015235	0.129086		3		0.00044223	0.000396761	0.0041075	0.0217385	0.000388406	0.00115717	0.00107263	0.00104235	0.000733808	0.000793543	0.00102683	0.000714505	0.0013355	0.000965749	0.000771739	0.00155731	0.00257785	0.00230539	0.0770935	0.00285493	0.0017779	0.00593074	0.0291005	0.000239503	0.401689	0.000630843	0.292358
	HER2_pY1248	MAPK_pT202_Y204	0	0	0		0.036538	0.000461068	0.00113095	0.241852	0.000949472	0.00337765	0.00973171	0.033617	0.00118389	0.00206503	0.121636	0.00118316	0.0212681		1		0.00078149	0.00123961	0.00898591	0.00088006	0.000947795	0.00143528	0.000105574	0.0021445	0.000471871	0.000598628	0.957569	0.000616643	0.0108412	0.000589379	0.000623996	0.00177494	0.000589872	0.0013765	0.000582198	0.00207952	0.00128783	0.00263414	0.00037949	0.000535739	1.04135e-06	0.00130906	0.00027178
	JNK_pT183_pT185	EGFR_pY1068	0	0	0		0.03621	0.256633	0.00165593	0.0223795	0.000957512	0.000895701	0.00522612	0.00121644	0.000715292	0.0105395	0.123759	0.00302083	0.00752053		1		0.000504681	0.00131828	0.0779604	0.000820252	0.00114532	0.000618641	0.000550006	0.00139806	0.97523	0.000837627	0.00960828	0.00209841	0.000466355	0.000250808	0.00125212	0.000328542	0.000278012	0.00112497	0.000347604	0.000340014	0.000922035	0.0192746	0.00144695	0.000432485	0.0505198	0.00334286	0.00160181
	JNK_pT183_pT185	YAP_pS127	0	0	0		0.0354529	0.246496	0.00132353	0.0303695	0.00080499	0.000500147	0.00197837	0.000630837	0.00151979	0.00109867	0.00982134	0.0011194	0.129772		1		0.00390939	0.000538074	0.000594185	0.000443658	0.000535162	0.000595322	0.00074114	0.00143243	0.0520716	0.000431628	0.0175235	0.00106313	0.000704453	0.00577955	0.000548089	0.000448771	0.000329033	0.000553301	0.00173906	0.00125369	0.000469254	0.000459698	0.000494363	0.00365681	0.929673	0.0037711	0.101621
	PKC-alpha_pS657	YB-1_pS102	0	0	0		0.0340018	0.0128923	0.0100024	0.00284556	0.189745	0.00218914	0.0137288	0.0384183	0.00219245	0.00356925	0.0101018	0.00182907	0.120507		1		0.0011533	0.0151577	0.00155287	0.00394422	0.00289873	0.00119981	0.001523	0.00112439	0.0325699	0.00658636	0.00137871	0.00548309	0.00135627	0.0270284	0.00213625	0.00427515	0.00142522	0.00102963	0.00375848	0.00130225	0.00158735	0.00112798	0.00201865	0.00238297	0.0164206	0.0172357	0.00469219
	p27_pT198	NF-kB-p65_pS536	0	0	0		0.03397	0.00240607	0.00399622	0.00254428	0.00142002	0.0787494	0.00107678	0.163655	0.0179121	0.00327735	0.00115334	0.126327	0.00512232		2		0.00714543	0.0108486	0.00160091	0.00281165	0.00138135	0.00052583	0.00069643	0.00120857	0.00121105	0.00101249	0.000931269	0.00105785	0.000606886	0.00199249	0.00102528	0.00138937	0.000530602	0.000296373	0.00509766	0.000467058	0.312198	0.000992243	0.652131	0.0389034	0.000737184	0.0038274	0.00254728
	Chk1_pS345	HER2_pY1248	0	0	0		0.0338149	0.000499061	0.000593118	0.154943	0.000564649	0.00826394	0.00079088	0.00495767	0.0999074	0.00176633	0.127833	0.00442315	0.00123737		2		0.000490856	0.000509208	0.00108515	0.00048969	0.00118451	0.000535193	0.000518696	0.00931737	0.000643615	0.001173	0.615794	0.000538718	0.00130683	0.00129098	0.0169335	0.384982	0.000489816	0.00032913	0.000979804	0.000681737	0.0300536	0.00031713	0.000605995	0.00192802	0.000371957	0.000361135	0.00191184
	ACC_pS79	p38_pT180_Y182	0	0	0		0.0334825	0.101782	0.130203	0.000713917	0.0242623	0.003366	0.00418674	0.00180355	0.00154275	0.0180103	0.00290754	0.061117	0.0518951		2		0.00309397	0.119841	0.000574484	0.000591581	0.00316484	0.0152982	0.000764105	0.000753629	0.00673599	0.0004527	0.000990706	0.000692775	0.00934639	0.000507871	0.00362521	0.00090866	0.000636831	0.389874	0.000494963	0.0951639	0.000513531	0.00017864	0.000998353	0.00107587	0.39666	0.0106443	0.000795514
	Akt_pS473	Akt_pT308	0	0	0		0.0334347	0.0110645	0.00632896	0.00980289	0.0098388	0.0240517	0.00539964	0.193814	0.00717779	0.0979416	0.0170016	0.00759631	0.0111994		1		0.00684632	0.00595861	0.00520662	0.00532973	0.00524763	0.00459928	0.746049	0.0042964	0.0206824	0.0082731	0.00736448	0.00671732	0.0746881	0.00205194	0.00983737	0.00639769	0.00648179	0.00496483	0.00828962	0.00570159	0.00487282	0.00738585	0.0125423	0.0105317	0.0102474	0.00611928	0.0183508
	ER-alpha_pS118	YAP_pS127	0	0	0		0.0331742	0.00286389	0.000680139	0.000892701	0.00767289	0.249947	0.00168117	0.00102097	0.00063488	0.00273943	0.00418083	0.124562	0.0012144		1		0.00143899	0.000651633	0.00124731	0.00104543	0.0159001	0.000535756	0.000564619	0.000531566	0.000435308	0.000435858	0.000539623	0.0279552	0.000739851	0.00118425	0.00178041	0.000376072	0.00838489	0.000890361	0.000745553	0.000490026	0.982879	0.000983613	0.000906455	0.00121701	0.00119639	0.000742706	0.00103831
	AMPK_pT172	Src_pY527	0	0	0		0.0329903	0.000790185	0.0210559	0.000593892	0.000919592	0.013024	0.000606415	0.219183	0.00774897	0.00102712	0.126188	0.00367103	0.00107511		1		0.000507922	0.000475092	0.000433637	0.00108857	0.000910061	0.000342319	0.00348715	0.000972243	0.000507346	0.0649192	0.00051538	0.0007549	0.0500507	0.000817103	0.862681	0.0292571	0.00183109	0.0184437	0.000907687	0.00105048	0.000481345	0.000802781	0.00546855	0.000382661	0.000314375	0.000385748	0.000518864
	Rb_pS807_S811	ER-alpha_pS118	0	0	0		0.0328842	0.00569377	0.000841498	0.000475741	0.000613293	0.0815749	0.0248145	0.14789	0.00117041	0.00402081	0.00141313	0.12544	0.000662754		2		0.0211635	0.000592312	0.000425618	0.000456773	0.00041161	0.00193641	0.00679193	0.000388353	0.000673132	0.00158022	0.000811661	0.00078442	0.00136524	0.00493001	0.000500415	0.000659985	0.000511818	0.000273695	0.000405	0.00068851	0.323809	0.0920169	0.583727	0.00209008	0.000426658	0.000919768	0.000260686
	Bad_pS112	EGFR_pY1068	0	0	0		0.032808	0.0328377	0.00279517	0.000738008	0.000734615	0.00198811	0.000617814	0.206355	0.0163973	0.00156514	0.000908838	0.102263	0.0264946		1		0.000621014	0.0010281	0.000640735	0.000611439	0.00365997	0.000557271	0.000721745	0.00468085	0.00144877	0.000599894	0.000864102	0.00090916	0.00211678	0.000380086	0.000559398	0.000392516	0.000482326	0.00181577	0.000448196	0.000459704	0.000725214	0.000945107	0.812725	0.0005064	0.128799	0.00773692	0.000999001
	p90RSK_pT359_S363	C-Raf_pS338	0	0	0		0.0324941	0.000770012	0.00074661	0.0116113	0.00237331	0.0010329	0.00428342	0.237876	0.00125867	0.000562801	0.00750082	0.000542716	0.12137		1		0.000673474	0.000660127	0.000658739	0.000553619	0.000502625	0.000415107	0.000477261	0.000561458	0.000594925	0.000684472	0.040842	0.00771648	0.00277528	0.00164964	0.00532673	0.000417085	0.000367917	0.000473668	0.00051403	0.000435057	0.000159901	0.00124593	0.000593502	0.000551725	0.00144373	0.00116818	0.0044305
	EGFR_pY1068	MAPK_pT202_Y204	0	0	0		0.0324602	0.000786225	0.00125363	0.2429	0.00261012	0.000835922	0.00952442	0.000441588	0.00132965	0.00130427	0.123861	0.00414816	0.000527173		1		0.000739855	0.00111205	0.00214979	0.000751688	0.0010138	0.000574119	0.000101877	0.00399101	0.00173935	0.00142897	0.96818	0.00623094	0.00137706	0.0107382	0.000598688	0.00059654	0.000602018	0.0016744	0.000489972	0.00293679	0.000652426	0.0260387	0.000288235	0.000502695	6.3678e-05	0.000799084	0.000780613
	4E-BP1_pS65	MEK1_pS217_S221	0	0	0		0.032357	0.00338024	0.00341028	0.00154326	0.00583511	0.0049406	0.126326	0.112437	0.000982566	0.0644701	0.00407614	0.058746	0.00213556		2		0.00368159	0.00110346	0.00171095	0.0193443	0.00102269	0.487324	0.000431081	0.00114306	0.00876373	0.000805548	0.000274276	0.000567151	0.0172476	0.00226824	0.00129509	0.00138753	0.00101493	0.000832647	0.00141117	0.00302198	0.000929677	0.0151547	0.446842	0.000761387	6.07233e-05	0.0108995	0.00277664
	MEK1_pS217_S221	Rb_pS807_S811	0	0	0		0.032334	0.000800384	0.00353579	0.00123012	0.00274114	0.130436	0.0632486	0.00221664	0.0544634	0.00128798	0.102014	0.0246317	0.00140193		2		0.000378319	0.000178036	0.00326701	0.000101394	0.00133342	0.000163427	0.0036388	0.00124346	0.00144294	0.00458781	0.000847663	0.0084774	0.519696	0.247531	0.00234967	0.0311816	0.00118623	0.000231073	0.000697882	0.001931	0.000361727	0.00520093	0.00216687	0.185278	0.000194036	0.00914625	0.000107919
	HER2_pY1248	p27_pT157	0	0	0		0.0322543	0.000777903	0.000515574	0.000984155	0.00148673	0.249181	0.000311995	0.000904002	0.0038734	0.00113356	0.00150972	0.125674	0.000700334		1		0.000239562	0.00054673	0.000272159	0.00059652	0.000243738	0.000259908	0.00160603	0.00530383	0.00208582	0.00066807	0.000294761	0.000596398	0.000377148	0.000266956	0.000806713	0.0069819	0.000479966	0.000544303	0.00302742	0.00450875	0.993166	0.000451213	0.000281418	0.00293115	0.000306263	0.000303193	0.000342278
	Bad_pS112	p27_pT198	0	0	0		0.0319536	0.00127369	0.00383236	0.00095417	0.0010266	0.00476362	0.0103489	0.00808219	0.225347	0.00496227	0.00356515	0.117508	0.00177857		1		0.000717972	0.0045908	0.000514164	0.000522332	0.00100785	0.0278043	0.00374577	0.000794941	0.00100829	0.00327918	0.000900299	0.00189651	0.00120685	0.0130367	0.00126495	0.00592833	0.00271112	0.000524008	0.000333911	0.0013136	0.0163592	0.00028097	0.0242478	0.894296	0.000657363	0.00693544	0.0020683
	C-Raf_pS338	ACC_pS79	0	0	0		0.0318903	0.00458896	0.0146629	0.00190414	0.193499	0.00302657	0.0299907	0.00675849	0.000691697	0.11815	0.00183274	0.00123796	0.00634057		1		0.0102071	0.0551676	0.00483774	0.762678	0.00494883	0.105508	0.00036717	0.00148478	0.0055549	0.000893001	0.00188886	0.00266323	0.00100119	0.00109265	0.00116137	0.000406693	0.00177763	0.00158072	0.000432171	0.000472917	0.00376474	0.00051696	0.000884359	0.000474193	0.000816186	0.00101022	0.000457808
	p38_pT180_Y182	Chk1_pS345	0	0	0		0.0313251	0.000828229	0.00560248	0.228858	0.00325412	0.00872866	0.00204657	0.0005661	0.000716834	0.00136777	0.00644781	0.113952	0.00353275		1		0.000431208	0.000583091	0.0077927	0.000991509	0.000259522	0.00034761	0.000261223	0.000275313	0.000582575	0.00725379	0.000453773	0.00320098	0.0311999	0.00629262	0.00104134	0.00155751	0.00142903	0.000424453	0.906679	0.000507461	0.00145126	0.000378877	0.000355442	0.000392165	0.000870104	0.0141486	0.000506954
	mTOR_pS2448	Chk2_pT68	0	0	0		0.0309061	0.000967232	0.000277081	0.00428529	0.124183	0.0528662	0.00389165	0.000841833	0.0599371	0.000504668	0.00187393	0.000986133	0.12026		3		0.00315134	4.10034e-05	0.000487819	4.04519e-05	1.98333e-05	0.000127297	3.73383e-05	0.000132261	0.000321253	0.000497143	0.00113598	0.00036116	0.00630453	0.00376703	0.000847575	0.00175678	0.000222133	0.000197768	5.72038e-05	4.95907e-05	3.25086e-05	0.00730006	2.06452e-05	9.15377e-06	0.000174204	0.000372408	0.0154602
	Bad_pS112	STAT3_pY705	0	0	0		0.0307673	0.00124828	0.0230864	0.00170435	0.000896763	0.000847375	0.00184709	0.215158	0.00134993	0.00078108	0.00148194	0.000981068	0.119825		1		0.000661487	0.000559182	0.00124761	0.000608122	0.000635387	0.000503426	0.000546073	0.00148736	0.000579999	0.00110435	0.00257965	0.00105049	0.000881102	0.00471546	0.000303011	0.000641426	0.000714702	0.000811949	0.0023119	0.000578026	0.00152025	0.000711195	0.000433034	0.000767483	0.00303691	0.0898701	0.000678258
	mTOR_pS2448	GSK3-alpha-beta_pS21_S9	0	0	0		0.0303592	0.00250637	0.00112477	0.0053574	0.00113477	0.000377984	0.00326664	0.224726	0.00437961	0.000891095	0.000869886	0.00663794	0.113038		1		0.00254883	0.00283435	0.00013344	0.000599842	0.00042693	0.000168603	7.36437e-05	0.000343119	0.000865945	0.000886193	6.59601e-05	0.000227177	3.46283e-05	0.00355316	0.000295178	0.00103085	0.00266184	0.000484589	0.0203582	0.00364541	8.21621e-05	0.00851065	0.00132791	0.0160328	0.00394885	0.000293958	0.000872021
	mTOR_pS2448	Bad_pS112	0	0	0		0.0303467	0.000674773	0.203294	0.00187517	8.38429e-05	0.000261811	0.0290963	0.00644008	0.00104751	0.000718597	0.00062758	0.119496	0.00054443		1		0.00148845	0.000398431	0.000203407	2.27043e-05	7.72692e-05	0.00304249	6.97305e-05	0.000446294	0.000452106	0.000218119	0.000759753	5.05953e-05	0.000583226	5.05519e-05	0.00253832	0.000367973	0.000617129	0.812062	0.00558049	0.000194015	8.89969e-05	0.112881	0.0230176	0.00152797	0.000141405	0.000497103	0.000957013
	Chk2_pT68	ACC_pS79	0	0	0		0.0302762	0.00182212	0.00551753	0.00157075	0.144521	0.0101067	0.0759071	0.0012179	0.00154692	0.0151951	0.101272	0.00372064	0.000916921		2		0.00389926	0.00514561	0.00483105	0.00180848	0.016104	0.0880194	0.000417231	0.001336	0.00227305	0.0154483	0.000694251	0.575202	0.00158997	0.213732	0.000764397	0.000473005	0.000369532	0.000566998	0.00038287	0.000600035	0.0224245	0.000834786	0.000646806	0.00393957	0.000746623	0.000909145	0.000374814
	JNK_pT183_pT185	YB-1_pS102	0	0	0		0.030008	0.211033	0.00393399	0.0144759	0.00390571	0.00354859	0.000717073	0.00126299	0.00118631	0.00707149	0.00175679	0.00394516	0.107258		1		0.00192025	0.000539826	0.0501964	0.0012892	0.000541396	0.000498263	0.000901391	0.00068518	0.00254804	0.000442892	0.00573171	0.000734999	0.000762692	0.000790044	0.00221644	0.000827473	0.00216704	0.0135549	0.000858151	0.0113233	0.000940101	0.00106225	0.00049956	0.00115601	0.837497	0.0011983	0.00111748
	C-Raf_pS338	Src_pY416	0	0	0		0.029517	0.0010809	0.000798159	0.000870204	0.0474671	0.17653	0.00763275	0.000628801	0.00112794	0.00107618	0.00413348	0.000578328	0.11228		1		0.00111463	0.000573021	0.000654575	0.000564359	0.0023361	0.00180817	0.000987846	0.000570774	0.00147749	0.00132655	0.000123252	0.000572736	0.000943963	0.0273666	0.000534051	0.000723189	0.000397842	0.000689304	0.000501182	0.00104628	0.000630165	0.000463261	0.000345952	0.000552639	0.00133363	0.000603767	0.00220181
	Src_pY527	MAPK_pT202_Y204	0	0	0		0.0294341	0.00135711	0.219497	0.000295057	0.00143322	0.000715309	0.00746206	0.00416736	0.000545118	0.00224536	0.00129324	0.00723771	0.10696		1		0.000589493	0.0131968	0.000571265	0.000734523	0.00122037	0.000659802	0.000124494	0.000866086	0.00438678	0.000691567	3.80696e-05	0.000778725	0.000778223	0.00167788	0.00141134	0.000583325	0.000450613	0.0505306	0.00041134	0.00400522	0.000624908	0.000801408	0.000605071	0.000472509	1.53867e-06	0.81357	0.000159551
	YB-1_pS102	MAPK_pT202_Y204	0	0	0		0.0292726	0.00112655	0.00177	0.000908174	0.000945299	0.00339923	0.00551964	0.219497	0.00101532	0.110962	0.00181704	0.00174811	0.00256297		1		0.000977409	0.00185668	0.00231156	0.00109307	0.00108861	0.00244377	0.875998	0.00193068	0.000501933	0.000721453	2.44536e-05	0.000634757	0.0107286	0.000727439	0.000587677	0.000609933	0.00302168	0.00404852	0.000613069	0.0018298	0.00152929	0.000993849	0.000769861	0.00117879	5.17307e-06	0.000453349	0.000683618
	p38_pT180_Y182	Src_pY416	0	0	0		0.0291774	0.00131517	0.00072155	0.133671	0.000822393	0.00178188	0.0914112	0.000965394	0.00273086	0.0675252	0.0461372	0.00187911	0.00116818		2		0.000692584	0.000840659	0.526141	0.000744789	0.0047775	0.000565882	0.00150439	0.00493446	0.00117021	0.000569732	0.000145775	0.000556003	0.000920265	0.363888	0.00137595	0.000471761	0.00157315	0.000664856	0.00775706	0.000475755	0.000574908	0.000460415	0.000371073	0.00315566	0.00182473	0.000810951	0.000640123
	Bad_pS112	Chk2_pT68	0	0	0		0.0291425	0.00876372	0.00247063	0.00205067	0.00102869	0.000923959	0.00167007	0.215567	0.00066554	0.00101702	0.00658597	0.000393741	0.108573		1		0.000617511	0.000675266	0.00110176	0.000670113	0.00205098	0.000636023	0.00180625	0.000578281	0.033626	0.000576633	0.00584924	0.00249015	0.000621936	0.00410703	0.00453802	0.000878667	0.000386263	0.000299094	0.000560325	0.000397575	0.000340636	0.0003555	0.000308556	0.000501981	0.000425058	0.00833151	0.000691348
	Akt_pS473	Src_pY416	0	0	0		0.0286177	0.00381834	0.0035686	0.00147811	0.000154099	0.00518985	0.18026	0.0293612	0.00511137	0.104081	0.00843102	0.00115361	0.000805218		1		0.0101962	0.0137101	0.000858916	4.69743e-05	4.86646e-05	0.719866	0.0871688	0.000753044	0.000300826	0.000175096	9.59118e-05	0.000160117	0.0192863	0.00105988	0.0297619	0.0166081	0.00418194	3.01314e-05	0.00116825	0.000313109	0.00137303	2.91206e-05	0.000141274	0.00199205	0.000594398	0.000359083	0.00378937
	S6_pS235_S236	NF-kB-p65_pS536	0	0	0		0.0283455	0.00346333	0.0093832	0.00591273	0.00536222	0.0354991	0.0306414	0.0464736	0.0900284	0.00260868	0.0207178	0.00317966	0.0868759		1		0.00229165	0.0016127	0.00161019	0.00339624	0.00235918	0.0025629	0.00321475	0.00382185	0.00487952	0.0111246	0.00416088	0.00265143	0.0920021	0.00554624	0.0335074	0.0118699	0.00239167	0.00374188	0.00237694	0.00310554	0.00357138	0.00381006	0.00331058	0.00312928	0.00429047	0.0210536	0.0155029
	PRAS40_pT246	Chk2_pT68	0	0	0		0.0281346	0.00375862	0.00102593	0.000898237	0.00104703	0.00268884	0.213341	0.00121506	0.00110139	0.000706093	0.00143067	0.000525081	0.109876		1		0.000605752	0.00052971	0.00175073	0.000614583	0.000531358	0.000647752	0.000617452	0.000351412	0.000768834	0.00104503	0.000667908	0.0013421	0.000881113	0.00360306	0.00251975	0.00061754	0.000288528	0.000284119	0.000391366	0.000408547	0.00136337	0.000500282	0.000612475	0.000351958	0.0133713	0.00224487	0.000782947
	Rb_pS807_S811	HER2_pY1248	0	0	0		0.0281245	0.000830115	0.00108469	0.00874216	0.208637	0.00219642	0.000662666	0.00184886	0.000994258	0.000872654	0.00103793	0.109337	0.00125009		1		0.000943942	0.000735892	0.00132695	0.000527456	0.00144024	0.000495801	0.000754857	0.000756096	0.00120069	0.00239565	0.00107263	0.000551471	0.000697938	0.000868815	0.000755328	0.000760936	0.000510743	0.000675126	0.0312313	0.831376	0.00593907	0.00036521	0.00274829	0.00185212	0.00066509	0.000532072	0.00133772
	S6_pS235_S236	ACC_pS79	0	0	0		0.0280977	0.15694	0.00854342	0.00478027	0.00284131	0.0122114	0.00287609	0.0234456	0.0131435	0.0012817	0.00315621	0.0287216	0.0792314		1		0.000833934	0.000881023	0.00157127	0.00108143	0.00053121	0.00107037	0.00254886	0.00173554	0.00265459	0.00271518	0.0112284	0.00159961	0.00124562	0.00269385	0.00172117	0.00139126	0.00324938	0.0293469	0.0057027	0.00254513	0.046581	0.00662792	0.0877246	0.0479952	0.621024	0.00123055	0.000618691
	YAP_pS127	Src_pY416	0	0	0		0.0280176	0.000762855	0.00209906	0.000862466	0.214253	0.00136435	0.00212068	0.00202927	0.000649416	0.00124056	0.107981	0.00145996	0.00138927		1		0.00117369	0.0028264	0.000475858	0.00115109	0.000700842	0.000532152	0.00226866	0.00079575	0.000683568	0.000946232	8.50167e-05	0.854126	0.00222407	0.000725933	0.0045913	0.000463398	0.000425578	0.000626147	0.00226623	0.000927172	0.00191049	0.00426638	0.000511367	0.000746298	0.000768582	0.00399747	0.000622762
	p27_pT198	AMPK_pT172	0	0	0		0.027622	0.000967244	0.00069645	0.00190146	0.000789636	0.214913	0.0007464	0.000477829	0.000484816	0.000477039	0.0015044	0.107731	0.000775623		1		0.000866714	0.000436459	0.000388411	0.000319854	0.000738242	0.000295034	0.000423583	0.000348017	0.00167342	0.000486013	0.00546928	0.00124288	0.000586965	0.00197633	0.000310449	0.000289856	0.000621591	0.00105465	0.00033005	0.000717117	0.85717	0.000383236	0.000608203	0.000964399	0.000707249	0.000808675	0.00141811
	EGFR_pY1173	HER2_pY1248	0	0	0		0.0275583	0.000981407	0.000607515	0.00353623	0.000595733	0.00107721	0.00148861	0.00332265	0.208857	0.000739574	0.00268926	0.105436	0.00136885		1		0.000533697	0.000565757	0.00057152	0.000939434	0.000692325	0.000606369	0.00140705	0.000600441	0.000376638	0.000686519	0.0108341	0.000438287	0.0012116	0.000831352	0.0063959	0.00073971	0.000457908	0.000374067	0.00227753	0.000728708	0.00188467	0.00355826	0.00061379	0.83359	0.00255739	0.000803717	0.00046183
	p27_pT198	HER2_pY1248	0	0	0		0.0275073	0.00066721	0.0033435	0.00814978	0.000614443	0.000868983	0.0011888	0.00104466	0.204181	0.00308001	0.00126151	0.102357	0.00333034		1		0.00050931	0.0112282	0.00657517	0.00109986	0.000618017	0.000840043	0.000861181	0.0029083	0.00128075	0.00136418	0.00299903	0.000494064	0.00090014	0.00110457	0.000761105	0.00118824	0.00052351	0.000445382	0.00192093	0.00054427	0.00100499	0.00107309	0.00167449	0.811672	0.000355267	0.000336254	0.021104
	Akt_pT308	p90RSK_pT359_S363	0	0	0		0.0274191	0.0538701	8.99241e-05	0.0197396	0.000928132	0.140348	0.00357844	0.000551492	0.000247249	0.000372349	0.00036886	0.0706068	0.0383285		2		0.000728124	2.65921e-05	9.28724e-05	0.00167128	8.09597e-05	0.00024077	7.57447e-05	6.24481e-05	0.000634022	0.000168415	0.000229173	0.000367958	0.000468098	0.000169374	0.000317685	0.000596152	0.00194723	5.48741e-05	0.000109199	0.00161128	0.560724	0.000266031	5.53271e-05	8.71515e-05	0.212171	0.000109815	0.0785273
	Rb_pS807_S811	JNK_pT183_pT185	0	0	0		0.0271404	0.00415683	0.000922097	0.116563	0.00255188	0.00246147	0.0469984	0.00101426	0.0424553	0.00119324	0.00341997	0.102496	0.00145264		1		0.000493196	0.000573543	0.000671505	0.000399617	0.000542598	0.00587551	0.000411688	0.00057825	0.0136724	0.000901914	0.0014172	0.00818883	0.000813974	0.000825625	0.000601832	0.000937981	0.00193179	0.00144521	0.463577	0.00123724	0.00768152	0.180908	0.00243533	0.160749	0.000529888	0.000767717	0.000585474
	Chk2_pT68	YAP_pS127	0	0	0		0.0264141	0.00165432	0.00272944	0.00124354	0.0864597	0.000882237	0.0875263	0.0289922	0.00182463	0.00143077	0.0868519	0.000915543	0.0164581		2		0.000618396	0.00174621	0.000869713	0.000401404	0.00106565	0.000551119	0.000845755	0.00534792	0.000472357	0.0077624	0.00105091	0.339312	0.00124155	0.343732	0.000479058	0.00076537	0.000926331	0.000550405	0.00217258	0.000666174	0.000396153	0.00108302	0.000781907	0.000747776	0.00460021	0.000858766	0.000880948
	4E-BP1_pS65	ACC_pS79	0	0	0		0.0263803	0.00961873	0.0352056	0.0114723	0.00712399	0.100807	0.00928465	0.0311398	0.00638968	0.00315414	0.00540597	0.0892248	0.00773612		1		0.00257385	0.00198203	0.00560727	0.00274126	0.00167887	0.00323166	0.00294224	0.00447594	0.00551005	0.00821487	0.0111475	0.00625441	0.00237038	0.00507439	0.00202278	0.00265338	0.0109791	0.127341	0.0275125	0.00896422	0.397243	0.0181572	0.106959	0.0166434	0.0194119	0.00328498	0.00162191
	PDK1_pS241	p27_pT157	0	0	0		0.0261418	0.000274704	0.000475026	0.00118186	0.203187	0.00225704	0.000905691	0.00042176	0.000431747	0.00128338	0.00046388	0.102332	0.000488427		1		0.000239454	0.000244718	0.000279035	0.00033262	0.00791098	0.000345355	0.000650144	0.000264721	0.000331933	0.000757433	0.000285073	0.00026078	0.000318327	0.00088606	0.000426575	0.000444861	0.000283558	0.000382587	0.00343857	0.811155	0.000539687	0.00213072	0.000325571	0.000396725	0.00024387	0.000515365	0.000724757
	YAP_pS127	PDK1_pS241	0	0	0		0.0258806	0.000694334	0.199247	0.00143322	0.000587505	0.00157993	0.000893958	0.00207322	0.000535829	0.000510223	0.00114041	0.100363	0.00150901		1		0.000359952	0.000820255	0.000688802	0.000459979	0.000367648	0.000525613	0.000499874	0.000359658	0.000731247	0.000602624	0.00242998	0.000494298	0.0025741	0.000480265	0.000894669	0.000916075	0.000368092	0.794426	0.0020338	0.000690315	0.00267312	0.00181519	0.000448884	0.000447669	0.00131805	0.00113932	0.000580289
	c-Met_pY1235	YB-1_pS102	0	0	0		0.0253783	0.00087832	0.00183298	0.000804634	0.00419829	0.0018105	0.146624	0.0460687	0.000808958	0.001021	0.0719103	0.00226724	0.0263145		1		0.000694045	0.00051135	0.000855116	0.00144198	0.000490827	0.000500487	0.00295879	0.000715446	0.0006813	0.00194205	0.000806318	0.00130799	0.000728515	0.568517	0.000616639	0.000682052	0.000534111	0.00043078	0.000833418	0.0126799	0.00180113	0.00050985	0.00049935	0.000849397	0.00160382	0.00444773	0.000723685
	p70S6K_pT389	ACC_pS79	0	0	0		0.0250243	0.0160543	0.00868094	0.00569082	0.00448239	0.0429638	0.00467198	0.106254	0.0113963	0.00169917	0.00428868	0.0845463	0.00956294		1		0.00104932	0.00152678	0.0020668	0.00171764	0.000954906	0.00131393	0.00245891	0.0025051	0.00491291	0.0036856	0.0121354	0.0021531	0.00220228	0.00499437	0.00237787	0.00184794	0.00538954	0.0277144	0.00735937	0.00308784	0.16783	0.00851159	0.416744	0.0397341	0.0528653	0.001797	0.00120176
	S6_pS235_S236	p90RSK_pT359_S363	0	0	0		0.0249593	0.00338552	0.0102419	0.00144191	0.0061949	0.165991	0.00996668	0.00150713	0.000944963	0.0011077	0.00121937	0.0936931	0.003817		1		0.00151826	0.00144222	0.000585495	0.00166503	0.000537284	0.00182574	0.000588286	0.000699277	0.000636173	0.00212381	0.00286433	0.00157072	0.000723621	0.000514422	0.000680633	0.000641239	0.00413762	0.0369241	0.00132582	0.020953	0.662068	0.0187781	0.00410255	0.00125636	0.00725003	0.000477334	0.000991985
	p90RSK_pT359_S363	p38_pT180_Y182	0	0	0		0.0247844	0.00312625	0.00301408	0.00135001	0.000580644	0.0112352	0.0152373	0.00193618	0.161796	0.00143444	0.0864854	0.00788682	0.00333106		1		0.0023801	0.000622686	0.00069851	0.000668572	0.000955725	0.0017937	0.0034572	0.000899063	0.000485187	0.000683737	0.00108356	0.000633685	0.0429927	0.0003411	0.000676271	0.644987	0.000552327	0.000610604	0.00124505	0.00051069	0.000586822	0.0582656	0.000651293	0.000672157	0.00908739	0.0101393	0.00237291
	EGFR_pY1068	Chk1_pS345	0	0	0		0.0247402	0.000581869	0.00180185	0.000631692	0.00959582	0.00259712	0.00105984	0.178834	0.00281985	0.00072315	0.0913865	0.000576536	0.00627469		1		0.000827409	0.000302603	0.000292433	0.00280751	0.000338061	0.000631954	0.000321022	0.000264203	0.000554193	0.00125085	0.000682726	0.000644313	0.00819995	0.00197426	0.707704	0.0100816	0.000336982	0.000263672	0.000990533	0.000490912	0.000542191	0.00106626	0.000495317	0.000426416	0.000608892	0.00539029	0.000561077
	p90RSK_pT359_S363	c-Met_pY1235	0	0	0		0.024729	0.000519231	0.0171043	0.0103557	0.00150655	0.00110065	0.00639758	0.157451	0.00339672	0.000736652	0.0326848	0.0550845	0.0104099		2		0.00042213	0.0015361	0.00104443	0.000718391	0.000742655	0.0004193	0.000587514	0.000422691	0.000682282	0.000497034	0.038794	0.00101358	0.000703914	0.000849044	0.209524	0.00941457	0.000583291	0.00728856	0.00120095	0.000423986	0.00252659	0.00759313	0.417772	0.00328711	0.000389221	0.0590955	0.000383411
	MEK1_pS217_S221	PKC-alpha_pS657	0	0	0		0.0244741	0.00463375	0.000735807	0.000492981	0.00268305	0.0366252	0.000393595	0.00443768	0.14579	0.00118541	0.0742927	0.021573	0.000845047		1		0.000241578	0.000860262	0.000124169	0.00760526	0.000119023	0.000159852	0.000174051	0.000199086	0.000672833	0.000441657	0.00164638	0.0011157	0.00204776	0.00109249	0.00483192	0.582493	0.0175268	0.000284952	5.91425e-05	0.00159186	0.143204	0.000256612	0.009481	0.000180217	9.37509e-05	0.00135636	0.000142236
	p70S6K_pT389	Src_pY416	0	0	0		0.0238988	0.0025479	0.00080927	0.0102875	0.000723715	0.016434	0.00137168	0.0207477	0.138268	0.00266504	0.0171756	0.0748197	0.00093459		1		0.000538575	0.000634446	0.000812176	0.000535103	0.000582391	0.00303973	0.0142583	0.000919667	0.00544715	0.000774202	8.46637e-05	0.000969164	0.0602179	0.000989743	0.0676284	0.00129375	0.00370919	0.000547254	0.0395505	0.000794619	0.00318177	0.000708221	0.00044339	0.549623	0.000496686	0.00128118	0.000702729
	Bad_pS112	EGFR_pY1173	0	0	0		0.0232063	0.00211833	0.00108684	0.0040561	0.00118104	0.0038853	0.00196054	0.00396409	0.167398	0.00508794	0.00092174	0.0033495	0.0834658		1		0.00299394	0.000977944	0.0136678	0.00226417	0.0130473	0.00109402	0.00104924	0.00560907	0.000934378	0.00128195	0.000594718	0.000385726	0.000633792	0.000501491	0.00261565	0.000426219	0.00204404	0.00145126	0.00118692	0.00137354	0.000910557	0.00155398	0.0116507	0.00662502	0.00250096	0.000636194	0.000774973
	S6_pS235_S236	YB-1_pS102	0	0	0		0.0231452	0.0116412	0.00102447	0.00187217	0.00139192	0.149345	0.0144771	0.00192762	0.00348267	0.000700332	0.0841321	0.00246979	0.00527876		1		0.000488877	0.000693389	0.000458199	0.000497598	0.000523412	0.000687608	0.00072947	0.0015241	0.0421737	0.000683013	0.00444975	0.0016902	0.595647	0.0201883	0.00292031	0.00530455	0.0024678	0.00218644	0.00118674	0.00276375	0.000555668	0.000515016	0.00341162	0.00667127	0.0014344	0.000535037	0.001394
	Src_pY416	YB-1_pS102	0	0	0		0.0230932	0.000752467	0.000832527	0.00171362	0.00239021	0.160635	0.00410233	0.0134637	0.000855895	0.00804658	0.00177552	0.00053259	0.0820182		1		0.000485037	0.000699195	0.000603795	0.00153281	0.000468378	0.0101437	0.049671	0.000768643	0.00111475	0.000564982	0.00253314	0.000736572	0.00200038	0.00513687	0.00114387	0.000973575	0.000588404	0.000375555	0.000637679	0.000611304	0.00050137	0.000504098	0.000515513	0.0005268	0.000821678	0.00169038	0.00307987
	Akt_pS473	HER2_pY1248	0	0	0		0.023036	0.000556268	0.0750948	0.00104256	0.000103054	0.0878261	0.00137235	0.0159339	0.00235919	0.000890018	0.0834159	0.000585061	0.00725307		2		0.000181858	0.000135225	0.00128612	8.25784e-05	0.000304712	0.00441518	0.000448669	0.0002658	0.000150116	0.294588	0.00260371	5.991e-05	0.349343	0.000300623	0.0114996	0.00878342	0.00186538	0.000115866	3.69652e-05	0.000195584	0.0014163	0.000665344	0.000199063	0.000185981	2.77143e-05	0.00554037	0.000243436
	C-Raf_pS338	HER2_pY1248	0	0	0		0.0229111	0.00063388	0.00122411	0.00774291	0.00277264	0.0194651	0.0682354	0.00355766	0.0796572	0.00097603	0.0313083	0.0445243	0.0148359		2		0.000999425	0.00175654	0.000975542	0.000798986	0.000715225	0.000710199	0.00115084	0.000701483	0.000568854	0.00225201	0.00150541	0.000958146	0.000814806	0.237935	0.005446	0.000985739	0.000448672	0.000445132	0.0266195	0.00118774	0.00611169	0.00355321	0.00149455	0.316334	0.000518568	0.000442778	0.00187122
	Rb_pS807_S811	4E-BP1_pS65	0	0	0		0.0228564	0.00199006	0.00144088	0.00173899	0.000726065	0.000986249	0.173672	0.00121871	0.00107798	0.000704493	0.0876227	0.00167238	0.00142586		1		0.000662104	0.000730003	0.00135319	0.000703619	0.000514493	0.000511504	0.000576186	0.000584843	0.00581829	0.00123151	0.000835347	0.00100797	0.000860798	0.687925	0.00268424	0.000618388	0.00076058	0.00236311	0.00420825	0.000541715	0.00190645	0.000582839	0.000663357	0.00235275	0.000719253	0.00143889	0.000559173
	Src_pY527	HER2_pY1248	0	0	0		0.0226674	0.000516315	0.000787559	0.00165495	0.000983742	0.00865683	0.150592	0.0105594	0.00758856	0.00487779	0.0743462	0.00256669	0.00887896		1		0.000915105	0.00058842	0.00334324	0.000495081	0.00343861	0.000931185	0.00147364	0.027837	0.000546751	0.000868002	0.000612465	0.000430729	0.000667431	0.589624	0.00131963	0.0006999	0.000311316	0.00124405	0.000318544	0.000920258	0.000871486	0.00953125	0.00604722	0.00128936	0.000292088	0.00044976	0.00234555
	p90RSK_pT359_S363	EGFR_pY1068	0	0	0		0.0224844	0.00122007	0.105087	0.0262645	0.000665612	0.00142952	0.000908857	0.0433272	0.000972165	0.00100005	0.0153828	0.0505991	0.0229555		1		0.000591653	0.00145671	0.000580944	0.000978529	0.000940495	0.000787123	0.00109595	0.001569	0.000992112	0.000950849	0.10309	0.00051058	0.000574656	0.000336219	0.0162548	0.000353424	0.00119501	0.398352	0.000269276	0.000386606	0.00049889	0.00197899	0.0012022	0.0009102	0.00210149	0.0195888	0.00111824
	C-Raf_pS338	p90RSK_pT359_S363	0	0	0		0.0223419	0.0378697	0.00103851	0.00123257	0.00146681	0.0113508	0.0012927	0.00163508	0.122849	0.000947692	0.00230277	0.0666519	0.0194654		1		0.00092089	0.00188764	0.000603261	0.00097871	0.00129952	0.000556168	0.000669608	0.000665738	0.000892417	0.000964274	0.00171955	0.000677949	0.0090306	0.000624754	0.00354983	0.000962777	0.000781838	0.000844558	0.00132287	0.00362053	0.0338888	0.00279786	0.0011786	0.48878	0.148884	0.000457548	0.00128462
	Src_pY416	PKC-alpha_pS657	0	0	0		0.0219763	0.00198127	0.00125338	0.000775645	0.0040551	0.000779633	0.000887482	0.16548	0.000597326	0.00125298	0.0839215	0.000515407	0.00221523		1		0.00353027	0.000904494	0.00130672	0.000675446	0.00126032	0.000950246	0.000451899	0.000944455	0.0032645	0.00294558	0.00101802	0.00142131	0.000575136	0.00143737	0.660195	0.00051558	0.000777548	0.00040435	0.000335923	0.000550203	0.00041821	0.000692425	0.000495741	0.000448858	0.000352743	0.000759092	0.000441916
	MEK1_pS217_S221	p27_pT157	0	0	0		0.0219309	0.000164505	0.155472	0.000900982	0.000522218	0.000263428	0.000204129	0.013697	0.00422292	0.00687319	0.0801432	0.000527356	0.000179878		1		0.000232303	0.000180022	8.9025e-05	0.000876493	6.18112e-05	8.69709e-05	0.0529964	0.000462442	0.00031816	0.621176	0.000296216	0.000588736	0.00076585	0.000292985	0.00137988	0.0163276	4.25903e-05	0.000241126	0.00293966	0.000303392	0.000133731	0.00036988	0.000128496	5.99727e-05	6.49658e-05	0.000290994	0.00027903
	YB-1_pS102	AMPK_pT172	0	0	0		0.0217687	0.000644801	0.00052548	0.0188673	0.00745213	0.011869	0.00209416	0.121222	0.0114745	0.00964277	0.000911469	0.0712022	0.00531838		1		0.000323424	0.000302095	0.0733608	0.000741483	0.000348923	0.00041832	0.000542932	0.00110415	0.00112112	0.000490317	0.00096777	0.000725182	0.000711138	0.00162148	0.0010858	0.000568939	0.000335464	0.000494341	0.00027808	0.0278656	0.00852351	0.00572943	0.48267	0.0437207	0.000799197	0.000815166	0.000862662
	p90RSK_pT359_S363	p70S6K_pT389	0	0	0		0.0215851	0.000725131	0.00236794	0.00071522	0.00103104	0.000706982	0.165647	0.000734926	0.000752317	0.000675359	0.000716212	0.0832949	0.00165377		1		0.000859911	0.000677096	0.000633905	0.00066771	0.000536121	0.000723021	0.000703438	0.000601665	0.000664948	0.0010728	0.000625355	0.000714022	0.000650268	0.000625089	0.000673987	0.000703228	0.000620992	0.00085603	0.000530076	0.00105143	0.000868835	0.660667	0.000668305	0.00109669	0.000754672	0.00686583	0.00107154
	YB-1_pS102	p27_pT198	0	0	0		0.0215002	0.0160421	0.0180766	0.00202652	0.00143451	0.00381163	0.0377996	0.0862813	0.00652939	0.0697488	0.00225754	0.0131295	0.000864987		1		0.00329686	0.0707151	0.00207046	0.00184216	0.000685087	0.139739	0.339029	0.00061249	0.000738932	0.000637118	0.003441	0.000660582	0.000600215	0.010455	0.000762811	0.000764737	0.0593129	0.000502298	0.00066138	0.00276872	0.0135838	0.000400263	0.00456909	0.0232374	0.000819747	0.0004518	0.00193323
	EGFR_pY1173	MEK1_pS217_S221	0	0	0		0.021349	0.00329695	0.00276068	0.0909866	0.00339028	0.00057798	0.00151019	0.0675999	0.000669697	0.00431699	0.0447963	0.000614916	0.0356679		2		0.0114354	0.00272498	0.00186246	0.012033	0.0007633	0.00456744	0.000524465	0.000624951	0.000405535	0.00340046	0.351409	0.000476414	0.00058615	0.000695212	0.000680547	0.000716982	0.0012612	0.00029998	0.000527486	0.000665876	0.000386911	0.000590589	0.000429262	0.000758022	8.56557e-05	0.00461728	0.0101473
	NF-kB-p65_pS536	MAPK_pT202_Y204	0	0	0		0.0213247	0.15149	0.00200925	0.00151563	0.0016444	0.00351089	0.00391325	0.000845465	0.00566848	0.00210926	0.000779	0.00267857	0.0797321		1		0.00105814	0.000785484	0.00359049	0.000567003	0.00161213	0.000651259	0.000399478	0.00821011	0.000682326	0.000627384	2.71925e-05	0.000644439	0.00114156	0.000639184	0.000619513	0.00185041	0.0110961	0.00364911	0.000462441	0.000601842	0.00136996	0.00288594	0.000279843	0.00108328	0.593125	0.00297503	0.00198241
	c-Met_pY1235	p90RSK_pT359_S363	0	0	0		0.0213144	0.00188389	0.00331171	0.000964724	0.00139619	0.00125766	0.00102938	0.159273	0.00139922	0.00139215	0.0803552	0.00198878	0.00152163		1		0.000676526	0.00537355	0.000970044	0.000695023	0.00101965	0.000588029	0.000841605	0.000972804	0.00241613	0.00326537	0.000646386	0.00338575	0.000769574	0.00145571	0.629116	0.00178619	0.000708767	0.00361962	0.000767306	0.000610991	0.0025829	0.000562394	0.00506334	0.00199491	0.00373413	0.000988277	0.00147516
	MEK1_pS217_S221	Bad_pS112	0	0	0		0.0212035	0.00487878	0.000832058	0.00556624	0.00435176	0.00317574	0.123163	0.0257993	0.00186082	0.0088561	0.00713122	0.000644658	0.0681821		1		0.000353226	0.000326279	0.00216436	0.00130977	0.00165323	0.000591221	0.0582074	0.00624331	0.00139604	0.00175991	0.00829184	0.00110617	0.0087867	0.0343093	0.000844996	0.000554866	0.000228638	0.000154727	0.000195996	0.000762961	0.00150605	0.00143458	0.000666109	0.000208194	0.0175372	0.00108731	0.0116128
	YAP_pS127	STAT3_pY705	0	0	0		0.0210839	0.0562871	0.0589933	0.0366601	0.000663117	0.000580943	0.0131181	0.0003917	0.00197694	0.000707375	0.00137174	0.0185203	0.0637362		2		0.000462884	0.000502292	0.000559224	0.000748769	0.000651515	0.00115062	0.000492494	0.00109121	0.00104106	0.00138053	0.000571006	0.000869375	0.000708272	0.00127203	0.000270363	0.00486129	0.00052799	0.000381419	0.1448	0.000450343	0.000608337	0.000410093	0.000480428	0.000503803	0.223117	0.233709	0.000710292
	YAP_pS127	p27_pT198	0	0	0		0.0210793	0.000693108	0.00209157	0.00107891	0.156914	0.000861801	0.00113622	0.00299437	0.0028639	0.00092569	0.00148975	0.0811694	0.000732205		1		0.00052381	0.000709341	0.00131123	0.000658189	0.00139705	0.00177752	0.000486037	0.000542345	0.0011967	0.00600074	0.000578121	0.00064637	0.000395658	0.000775616	0.000941365	0.00138344	0.00044948	0.000446933	0.00187253	0.625669	0.00138357	0.000308727	0.0100092	0.00921611	0.000602446	0.00120929	0.000553763
	JNK_pT183_pT185	NF-kB-p65_pS536	0	0	0		0.0207232	0.110115	0.00124209	0.0389194	0.000476667	0.000981971	0.00959618	0.00348876	0.000964877	0.000937176	0.00155651	0.00604417	0.0743547		1		0.000421499	0.000369773	0.000956788	0.000303654	0.000817859	0.000839438	0.00345105	0.000337343	0.000887345	0.0033993	0.000633947	0.000570281	0.00082381	0.000942408	0.00479466	0.000400343	0.00325393	0.000447421	0.000753847	0.000519758	0.00177542	0.0358112	0.00322683	0.00256491	0.435898	0.000751852	0.153333
	JNK_pT183_pT185	p90RSK_pT359_S363	0	0	0		0.0207205	0.00575235	0.00122203	0.000752136	0.00121817	0.00211773	0.143974	0.00180238	0.00892515	0.00555363	0.0747217	0.00115301	0.0014535		1		0.000919595	0.00270946	0.000795155	0.00272355	0.00176286	0.000652594	0.00103352	0.0338323	0.0144187	0.000595267	0.000638175	0.000629109	0.00522632	0.570887	0.00475514	0.000624303	0.00109742	0.000958212	0.000850907	0.000739267	0.000675213	0.00382722	0.000664078	0.000411779	0.00657372	0.000625174	0.000724309
	ACC_pS79	STAT3_pY705	0	0	0		0.0204879	0.000997666	0.00156721	0.00473707	0.00125764	0.000944873	0.00220367	0.149687	0.00250827	0.00244805	0.0758566	0.000471399	0.00317549		1		0.00132003	0.0016818	0.00653271	0.000599648	0.00237531	0.000813315	0.00532095	0.000940656	0.00145395	0.00144638	0.000687684	0.00341325	0.000661148	0.000978885	0.592938	0.00527397	0.000457268	0.000354584	0.000699685	0.000433722	0.000391571	0.000686067	0.000350553	0.000397745	0.00075942	0.00278608	0.0110282
	PRAS40_pT246	STAT3_pY705	0	0	0		0.0201805	0.00112786	0.00387402	0.149475	0.000976131	0.00113471	0.00172785	0.000574167	0.0025547	0.00155719	0.00238292	0.0753455	0.00143641		1		0.000466634	0.00637031	0.000822592	0.000782204	0.00191226	0.000614151	0.000494653	0.000994732	0.000635857	0.00548144	0.000608722	0.000621057	0.00170785	0.00138724	0.00131685	0.00730437	0.00103822	0.00032447	0.595807	0.00181083	0.000516763	0.0016252	0.000370899	0.00127029	0.00237073	0.00331987	0.00065981
	S6_pS235_S236	AMPK_pT172	0	0	0		0.0199981	0.00120843	0.0416506	0.0068149	0.000901413	0.000522558	0.000716946	0.107226	0.000943704	0.000322072	0.000659325	0.0163264	0.0626847		1		0.000327864	0.000281789	0.00039088	0.000364881	0.000292515	0.00029647	0.000248092	0.000374083	0.00181484	0.000432718	0.000314411	0.000812422	0.000307242	0.000990234	0.000301589	0.000301149	0.000331868	0.122603	0.000288474	0.00214454	0.00104191	0.000600656	0.000889472	0.0027118	0.00235916	0.0432853	0.0262658
	MAPK_pT202_Y204	Src_pY416	0	0	0		0.0198526	0.0143205	0.00798967	0.0136509	0.00108918	0.00642081	0.00262203	0.00174461	0.110984	0.0668519	0.00338942	0.00328549	0.0058838		1		0.0400957	0.0281443	0.00975974	0.00225201	0.0218132	0.00777856	0.00365999	0.421312	0.000840862	0.00255532	0.000197211	0.000944071	0.000844253	0.000806655	0.000522112	0.0204049	0.0158033	0.000635178	0.00492053	0.000485056	0.00145065	0.000520284	0.000896884	0.00157207	0.000541991	0.000623848	0.039726
	YB-1_pS102	c-Met_pY1235	0	0	0		0.0198188	0.000428611	0.00664758	0.00128561	0.142003	0.000649212	0.00119109	0.00585754	0.000488374	0.0761505	0.00114234	0.00137425	0.000608233		1		0.000540407	0.0247229	0.000461426	0.563869	0.000240527	0.000470159	0.0185049	0.000395083	0.000296628	0.00108488	0.000559675	0.000287952	0.000430633	0.00273249	0.00338954	0.000356902	0.000560385	0.000259972	0.00382093	0.00325421	0.00164422	0.000549937	0.000484404	0.000419932	0.000317024	0.000522597	0.0003004
	AMPK_pT172	EGFR_pY1068	0	0	0		0.0197061	0.00130732	0.00093507	0.0012039	0.00103064	0.0300857	0.0139015	0.108121	0.00106359	0.0161174	0.0527866	0.0075868	0.00233377		1		0.00342771	0.00104274	0.00284289	0.0018816	0.117633	0.000581409	0.000691373	0.000838651	0.000648589	0.000687872	0.0010614	0.000857976	0.00121338	0.000278231	0.415081	0.00246477	0.000445874	0.000749961	0.000402072	0.000342011	0.000656222	0.0541712	0.00356548	0.00036159	0.000707107	0.0012597	0.000509249
	Src_pY416	Src_pY527	0	0	0		0.0194821	0.00134865	0.143998	0.000992528	0.000764606	0.00355416	0.000923695	0.0027027	0.00157277	0.0011471	0.0740283	0.000866978	0.00188624		1		0.00394129	0.000586696	0.000396107	0.000737735	0.000588062	0.00113012	0.000669312	0.00112745	0.000512013	0.574132	0.00120384	0.00069592	0.00165023	0.000694532	0.0089751	0.00436302	0.000623326	0.000845987	0.00171785	0.000525356	0.000982471	0.00128788	0.000557081	0.00039587	0.000317989	0.000428028	0.000652312
	Chk1_pS345	PKC-alpha_pS657	0	0	0		0.019269	0.000706916	0.00515544	0.000734352	0.0060914	0.000762345	0.119955	0.0164662	0.00428041	0.00120946	0.0640638	0.00597057	0.00583227		1		0.00091063	0.000911015	0.000359912	0.000415367	0.00105683	0.00497957	0.00034448	0.00069791	0.00107487	0.0179251	0.000563847	0.0221097	0.000479309	0.46577	0.000827676	0.00376034	0.000468063	0.000433802	0.000476975	0.00052184	0.000526314	0.000540451	0.0443203	0.000476772	0.000374107	0.00135184	0.00153667
	Chk1_pS345	MEK1_pS217_S221	0	0	0		0.0191899	0.00193884	0.00753724	0.0921356	0.00165508	0.00158867	0.0387258	0.00336124	0.00657669	0.00149364	0.0542289	0.00119824	0.0198388		1		0.00551999	0.000786292	0.00204073	0.000715592	0.00126283	0.000482592	0.000678499	0.000462608	0.000473376	0.0285629	0.364401	0.000715718	0.00300107	0.000759324	0.0111802	0.0247376	0.000567597	0.000298708	0.00162157	0.00476434	0.000365129	0.000530617	0.000882763	0.000555226	0.00119441	0.000501053	0.000478975
	mTOR_pS2448	EGFR_pY1173	0	0	0		0.019179	0.000432089	0.00070501	0.0144206	0.000337269	0.0039667	0.000144477	0.133298	0.000127505	0.000336558	0.0740831	0.00190969	0.000386692		1		4.80114e-05	0.00154996	0.000559664	7.68486e-05	9.00462e-05	0.000119727	0.00011941	0.000128788	0.00139406	0.000209494	0.0568307	3.11582e-05	0.00145311	0.000171519	0.532481	9.37756e-05	0.000213349	0.000108591	0.000166236	0.00033744	0.0142634	0.000100349	4.47273e-05	4.3371e-05	7.29403e-05	0.00095199	0.000125971
	MAPK_pT202_Y204	ACC_pS79	0	0	0		0.0189805	0.140324	0.00103768	0.00123922	0.00176903	0.0035461	0.00188503	0.00153646	0.000506584	0.000955983	0.00171596	0.00236252	0.0708877		1		0.000277054	0.000560036	0.00159051	0.000602006	0.000312803	0.00257066	0.00129023	0.000444569	0.000443861	0.000730589	0.00199029	0.00336833	0.000954364	0.00279499	0.00276522	0.000680071	0.000327306	0.00182415	0.000943468	0.000699552	0.0123864	0.000847814	0.00128957	0.000581907	0.560249	0.00103595	0.000432622
	Src_pY416	PDK1_pS241	0	0	0		0.0189618	0.000595194	0.00436886	0.0010144	0.00104713	0.142476	0.000972392	0.000587567	0.000633523	0.000866327	0.00148337	0.00234431	0.0711534		1		0.000705761	0.00125816	0.000748427	0.000367573	0.00036355	0.00237705	0.000752672	0.000357428	0.000383014	0.000444253	0.000985671	0.000715489	0.00702226	0.000668083	0.000678561	0.000969664	0.000754273	0.0153892	0.000552716	0.000408167	0.000367627	0.00047239	0.000423375	0.000386777	0.000537729	0.000383851	0.00177078
	NF-kB-p65_pS536	YB-1_pS102	0	0	0		0.018921	0.035453	0.00186553	0.000655933	0.000821931	0.00117138	0.108707	0.00200186	0.000690963	0.000561644	0.00233673	0.00202298	0.0707626		1		0.000698031	0.000551451	0.000389286	0.000608769	0.000467343	0.000488333	0.00059595	0.000693988	0.00144095	0.000394576	0.000553257	0.00104448	0.000835738	0.0119308	0.00174647	0.00074755	0.00182241	0.00437206	0.000526483	0.000980012	0.00247459	0.00253091	0.00252841	0.000948922	0.137851	0.00214404	0.0011547
	Chk1_pS345	ACC_pS79	0	0	0		0.0185081	0.0013593	0.0637608	0.00071326	0.0460294	0.00313876	0.0138115	0.0180326	0.00121899	0.00172619	0.0588835	0.00190925	0.0115134		1		0.000463379	0.000546028	0.00104781	0.000835902	0.000306542	0.00964691	0.000334743	0.000628235	0.00212935	0.25265	0.0011292	0.173208	0.00101771	0.0401072	0.000489484	0.000336287	0.000305099	0.000878828	0.000341866	0.000818746	0.0109496	0.000415954	0.000548552	0.00101536	0.00253937	0.000968233	0.000334169
	Chk1_pS345	c-Met_pY1235	0	0	0		0.0184097	0.00153429	0.00552789	0.000735716	0.000937815	0.000478836	0.124996	0.0125623	0.000504745	0.000604931	0.00161295	0.000682284	0.0707388		1		0.000279122	0.00198163	0.000262302	0.000512425	0.000245197	0.000283524	0.000326916	0.00094833	0.00525175	0.000473154	0.00212409	0.00220641	0.000264365	0.000746742	0.00128202	0.000555065	0.000365091	0.000554427	0.000271207	0.000528477	0.00111132	0.000875391	0.00147368	0.000278674	0.000241195	0.0191024	0.000285267
	ACC_pS79	PKC-alpha_pS657	0	0	0		0.0182098	0.000919136	0.00659551	0.000528623	0.0029142	0.000798195	0.132646	0.000567164	0.000709662	0.000828111	0.00453195	0.0665913	0.0008878		1		0.00214742	0.000603629	0.000461698	0.00119043	0.000739199	0.000536119	0.000472845	0.000473546	0.000741656	0.0246736	0.000414842	0.00617666	0.000407426	0.00139838	0.000795735	0.0016473	0.000433388	0.000392122	0.000914926	0.000631921	0.00121474	0.528309	0.000452754	0.00038192	0.000354078	0.000712717	0.000323025
	C-Raf_pS338	MAPK_pT202_Y204	0	0	0		0.0181242	0.00087533	0.00821886	0.000777301	0.001716	0.00131028	0.123815	0.00591754	0.00236364	0.00084388	0.0663397	0.00488876	0.000424585		1		0.00176709	0.000829315	0.000852689	0.000760247	0.0009126	0.000546767	0.000103844	0.00097849	0.0012945	0.000640104	0.00150696	0.00262519	0.00262891	0.492503	0.0229089	0.00661057	0.000437505	0.0308768	0.000499671	0.00320681	0.00112027	0.00116608	0.000281925	0.00152097	2.22846e-06	0.000529215	0.000249888
	NF-kB-p65_pS536	STAT3_pY705	0	0	0		0.0177368	0.128392	0.000630978	0.00108819	0.000672264	0.00188541	0.00263426	0.00534463	0.00124695	0.00363656	0.00137432	0.000607266	0.065329		1		0.00101663	0.000505409	0.00149094	0.000549231	0.00473163	0.000471135	0.0185906	0.0017369	0.000494159	0.000846001	0.00164695	0.000759437	0.00151721	0.00198244	0.00156649	0.00218189	0.000558096	0.000326259	0.000528569	0.000621301	0.000870231	0.000474791	0.00110824	0.000370644	0.511497	0.000846244	0.000686303
	p90RSK_pT359_S363	PDK1_pS241	0	0	0		0.0177045	0.000514066	0.00455083	0.0034717	0.000615152	0.00207821	0.00041009	0.122177	0.00781898	0.00226136	0.00398839	0.0025556	0.0620126		1		0.00054595	0.000881178	0.00778868	0.000707091	0.00581799	0.000476808	0.0013611	0.000512085	0.00047048	0.002778	0.00101508	0.000625499	0.000636743	0.000445147	0.000447322	0.0254889	0.000515397	0.0125651	0.000509809	0.000611412	0.00130701	0.000373293	0.000370093	0.00419274	0.000524437	0.00197906	0.00457325
	p38_pT180_Y182	MAPK_pT202_Y204	0	0	0		0.0176286	0.00180545	0.00924039	0.0172606	0.00351806	0.0773911	0.0277606	0.000563633	0.00348909	0.0487132	0.014082	0.00513227	0.00258699		1		0.000785219	0.000540794	0.0683137	0.00100691	0.306367	0.000623031	0.000152188	0.0119164	0.00538704	0.00066443	2.24028e-05	0.000608653	0.00171642	0.102174	0.0012067	0.000876091	0.000987154	0.0350778	0.000515047	0.000964255	0.00121629	0.00117438	0.000284914	0.000838404	6.23904e-05	0.000678591	0.00019137
	p90RSK_pT359_S363	EGFR_pY1173	0	0	0		0.0173216	0.00720718	0.0365955	0.00362344	0.00110207	0.00768974	0.00230609	0.0030844	0.0769648	0.00381948	0.00429673	0.0540882	0.00708223		1		0.000662469	0.00199897	0.000765512	0.00125322	0.000857572	0.000912053	0.000929601	0.0231764	0.00167695	0.00145272	0.0124026	0.00192042	0.00623213	0.000569851	0.00972035	0.000398795	0.00132089	0.142309	0.000707712	0.00053839	0.00115915	0.0020719	0.00064938	0.283949	0.0251684	0.000621435	0.000617914
	HER2_pY1248	ACC_pS79	0	0	0		0.0172318	0.000756353	0.00118639	0.0201607	0.0101152	0.100655	0.00235715	0.00201064	0.000612338	0.000610255	0.0163232	0.0505901	0.00140349		1		0.000301424	0.000484436	0.000941267	0.000751849	0.000621308	0.000406082	0.00049383	0.000881845	0.000764306	0.00252295	0.0789858	0.0363697	0.000818351	0.00817659	0.00208779	0.000860166	0.000334514	0.000956331	0.000352269	0.000492797	0.400398	0.000328845	0.00145912	0.000398408	0.00162517	0.000781855	0.000363439
	NF-kB-p65_pS536	Chk1_pS345	0	0	0		0.0171306	0.105024	0.00125643	0.00134345	0.0175985	0.00917612	0.00053627	0.00110237	0.00100817	0.00070931	0.0088286	0.00311904	0.0558656		1		0.00096381	0.000568617	0.000639817	0.00189388	0.000456787	0.000340687	0.000545623	0.000265254	0.000741387	0.00360899	0.001074	0.0616036	0.000694515	0.000966035	0.000766424	0.00117388	0.0151605	0.000262156	0.00240465	0.000466087	0.00384838	0.000334112	0.000339309	0.00213713	0.40323	0.000585971	0.00125534
	p70S6K_pT389	HER2_pY1248	0	0	0		0.017089	0.00084697	0.00470323	0.000878873	0.000701663	0.0612606	0.00078249	0.0663721	0.00116611	0.000908437	0.0336641	0.000714119	0.0330694		2		0.000702588	0.00196092	0.000609514	0.000492481	0.000673524	0.000541344	0.00115092	0.0011362	0.00166677	0.014578	0.00195442	0.000353043	0.242657	0.00136737	0.00534118	0.00139465	0.000356454	0.00038278	0.000541932	0.000809183	0.00122379	0.000356944	0.000933151	0.00110872	0.000662071	0.00189125	0.00040963
	PRAS40_pT246	MEK1_pS217_S221	0	0	0		0.016977	0.0598557	0.00800373	0.000972234	0.000833289	0.0409422	0.0149846	0.0084086	0.00181555	0.00186967	0.0399883	0.0240323	0.00201764		1		0.000698975	0.000593627	0.00123254	0.00170226	0.000704535	0.00894932	0.00052246	0.00055368	0.237725	0.000633945	0.000920513	0.000519971	0.0128242	0.0458147	0.0170819	0.0043869	0.000932429	0.0188665	0.000650016	0.000763206	0.149558	0.00473665	0.0149778	0.00177375	6.67786e-05	0.0119208	0.00108587
	YAP_pS127	EGFR_pY1068	0	0	0		0.0169717	0.0192163	0.0974596	0.00523076	0.000859706	0.00132477	0.00236139	0.00709556	0.00222545	0.000993873	0.0048669	0.052359	0.009667		1		0.00118787	0.00135104	0.0013444	0.000615258	0.000695682	0.000818372	0.00121078	0.000727582	0.0328649	0.000509084	0.000575629	0.000571852	0.00244595	0.00111536	0.000450034	0.000402388	0.000438836	0.385415	0.000652476	0.000603726	0.000589744	0.00522096	0.0256047	0.000346291	0.0423737	0.00256294	0.0183506
	p90RSK_pT359_S363	AMPK_pT172	0	0	0		0.0169556	0.103287	0.00959969	0.000451469	0.00158231	0.00111304	0.0105585	0.00595997	0.00309319	0.00150073	0.0536807	0.00494446	0.00769653		1		0.000310549	0.00026647	0.000387302	0.000305992	0.000351936	0.000331864	0.000433268	0.00961846	0.412181	0.000645454	0.000487043	0.00503929	0.00214816	0.00609816	0.00251828	0.000328342	0.000279514	0.000419134	0.00041342	0.000471314	0.00148806	0.0354505	0.000643547	0.000390214	0.000375781	0.0370677	0.000518112
	PKC-alpha_pS657	Src_pY416	0	0	0		0.0169418	0.00376845	0.000845502	0.00148511	0.0153204	0.0012781	0.000743241	0.109665	0.0024282	0.00186424	0.0108905	0.000643501	0.0543689		1		0.00072662	0.000597375	0.000521466	0.00221703	0.00263014	0.000822283	0.000485865	0.00691314	0.0133975	0.000611815	0.000531596	0.00134782	0.000927326	0.00124561	0.068547	0.000515228	0.000483031	0.000712106	0.000533737	0.000497026	0.000755419	0.000460659	0.000388683	0.00131735	0.000466636	0.00146071	0.00435364
	NF-kB-p65_pS536	Src_pY416	0	0	0		0.0168834	0.00154433	0.00109093	0.00500021	0.0025358	0.121149	0.00159157	0.00114161	0.00101345	0.0625705	0.00218352	0.0017636	0.0010159		1		0.00315802	0.000577018	0.0144868	0.000541872	0.477563	0.00172662	0.000881676	0.00162847	0.000642161	0.00202266	0.000492252	0.0072374	0.00290279	0.00293126	0.000550985	0.000688655	0.000965812	0.000836703	0.00433627	0.000596145	0.00350975	0.000931879	0.00213952	0.000792707	0.00141134	0.000927327	0.000685523
	Chk1_pS345	C-Raf_pS338	0	0	0		0.0167754	0.000776242	0.00111998	0.0200745	0.00347863	0.0016382	0.000503299	0.00495629	0.101656	0.000599653	0.00124016	0.00104541	0.0642162		1		0.000618394	0.000932673	0.000481442	0.000554585	0.000480816	0.000242319	0.000924682	0.00056231	0.00046016	0.000704602	0.00297821	0.00202554	0.00177548	0.000889647	0.00065062	0.000436997	0.000375385	0.000546914	0.000622425	0.000409367	0.00096988	0.00051391	0.00128665	0.00363873	0.00165103	0.00229573	0.076216
	ER-alpha_pS118	p27_pT198	0	0	0		0.0167437	0.000621272	0.00122981	0.00626052	0.000995029	0.0946336	0.000753228	0.0267448	0.00271141	0.00473186	0.00140274	0.0592156	0.00162459		1		0.000571611	0.000690972	0.000712212	0.00213955	0.000491033	0.000593456	0.0321692	0.000486873	0.000529748	0.000623739	0.00137284	0.000710403	0.0016588	0.000558962	0.00223684	0.00353058	0.0009043	0.00125419	0.0224588	0.000593734	0.376091	0.000419129	0.0654521	0.00655196	0.00047943	0.00235036	0.000498216
	HER2_pY1248	Bad_pS112	0	0	0		0.0166623	0.000796384	0.00124228	0.00356718	0.00165577	0.0022319	0.00175442	0.121081	0.000969419	0.0014606	0.00262824	0.00101687	0.0615435		1		0.000634393	0.00130609	0.00486888	0.000671252	0.000956697	0.0012239	0.00108058	0.000942969	0.000963939	0.00172403	0.00607534	0.000432394	0.00579285	0.00448584	0.000890572	0.000660963	0.000693962	0.000538719	0.000158942	0.00357985	0.000822651	0.000686978	0.00100261	0.00065127	0.00089324	0.00140026	0.00316556
	p38_pT180_Y182	p90RSK_pT359_S363	0	0	0		0.0166001	0.00403906	0.000715103	0.00640512	0.00553697	0.000628823	0.112612	0.00169693	0.00116729	0.0037657	0.00217129	0.00249933	0.0579641		1		0.00136773	0.000838618	0.0181165	0.00594321	0.000781191	0.000673764	0.000572558	0.00183203	0.00186645	0.000680787	0.00573073	0.000666243	0.000763133	0.00233229	0.00453722	0.000793443	0.000624535	0.000886637	0.000823552	0.0148596	0.000406429	0.000885269	0.00104806	0.000460585	0.0122975	0.00045437	0.000949709
	Chk1_pS345	EGFR_pY1068	0	0	0		0.0165899	0.00658652	0.00742543	0.0592028	0.00195145	0.00286567	0.00182818	0.000915825	0.0519433	0.00184687	0.0334761	0.000769046	0.0302676		2		0.000508146	0.000957873	0.00171181	0.000544658	0.00756193	0.000571562	0.000544344	0.00237462	0.00238081	0.023062	0.233889	0.00088444	0.000943404	0.00502657	0.000823484	0.000799295	0.000280944	0.000745603	0.000276373	0.00203712	0.000586267	0.000599579	0.00115443	0.00047206	0.0231762	0.00493625	0.000934308
	GSK3-alpha-beta_pS21_S9	JNK_pT183_pT185	0	0	0		0.0165196	0.000619533	0.00324933	0.00116152	0.117155	0.00204907	0.000854648	0.00078027	0.00628708	0.000815287	0.00168202	0.0623389	0.00124207		1		0.00045926	0.00298052	0.000435485	0.000390851	0.000470924	0.000696735	0.000659819	0.000428703	0.00107057	0.000819588	0.000725826	0.000643605	0.00645888	0.000607669	0.000752194	0.00237781	0.000439163	0.00858333	0.00160515	0.462683	0.000770168	0.0017816	0.0011573	0.0216917	0.000509142	0.000613867	0.00187963
	GSK3-alpha-beta_pS21_S9	ER-alpha_pS118	0	0	0		0.0164398	0.000697241	0.00138845	0.035311	0.0027769	0.0578399	0.00203479	0.00599532	0.0254749	0.00196242	0.0217854	0.0412382	0.000773169		1		0.000724178	0.000832143	0.00210969	0.00027551	0.000297838	0.00199372	0.00903336	0.000432904	0.000956825	0.00368711	0.137095	0.00728299	0.00453096	0.00468795	0.0108535	0.00518959	0.000728398	0.000306899	0.00176378	0.00262393	0.225127	0.00115225	0.00316899	0.0950341	0.000379565	0.000727635	0.000275925
	p38_pT180_Y182	YB-1_pS102	0	0	0		0.0163852	0.0105656	0.00964919	0.00160719	0.010882	0.00122722	0.0910724	0.00192089	0.00415747	0.00187696	0.00159781	0.015119	0.0469472		1		0.00107939	0.000550748	0.00041852	0.000574191	0.000487916	0.000728462	0.00066965	0.0105068	0.00150307	0.000813013	0.00112885	0.000631791	0.000872485	0.00104596	0.00450089	0.00228645	0.0385126	0.0363298	0.000516444	0.0381821	0.00266496	0.000520482	0.000778327	0.00344729	0.00116741	0.000903186	0.00436496
	p70S6K_pT389	Akt_pS473	0	0	0		0.0163453	0.0971309	0.00096697	0.00659233	0.00741021	0.000783155	0.0011631	0.00133294	0.015383	0.00112576	0.00423026	0.0115865	0.0484387		1		0.00284217	0.000653073	0.000727947	0.000575814	0.000624982	0.000565646	0.00235519	0.000661265	0.000630819	0.00164519	0.0233458	0.00391211	0.00069302	0.000912246	0.00109554	0.00160738	0.003435	0.000869674	0.00152917	0.0242616	0.00125877	0.00168324	0.00117376	0.0584809	0.381615	0.000699942	0.000766418
	p90RSK_pT359_S363	ER-alpha_pS118	0	0	0		0.0162714	0.0140559	0.00559478	0.00137498	0.0598143	0.00172301	0.00123707	0.0455894	0.000781882	0.00760915	0.0329272	0.0169268	0.00762249		1		0.0520471	0.00150809	0.00282647	0.000296091	0.000306758	0.000657694	0.00292002	0.000310973	0.00115503	0.0181808	0.00110023	0.237807	0.0016046	0.000398716	0.00179591	0.00137539	0.00208684	0.000372565	0.00130662	0.000644143	0.00444851	0.00341359	0.122162	0.000980303	0.000934808	0.00231769	0.000266603
	Rb_pS807_S811	EGFR_pY1068	0	0	0		0.0161058	0.00113823	0.102003	0.00200356	0.00529728	0.000932146	0.000712484	0.0160232	0.000736168	0.00117702	0.00955532	0.0522649	0.00142601		1		0.00140828	0.000725532	0.0029317	0.000655375	0.00142779	0.000988841	0.000682417	0.000596255	0.00139917	0.00967389	0.00361198	0.000719191	0.000566469	0.000161635	0.0599725	0.000337783	0.000995072	0.395387	0.00033304	0.018606	0.000588683	0.000955254	0.000773935	0.000479828	0.000750396	0.00222677	0.00113754
	p90RSK_pT359_S363	STAT3_pY705	0	0	0		0.0160203	0.000932143	0.1026	0.00359111	0.0135519	0.000810654	0.000798396	0.00321588	0.00266165	0.00861709	0.00319535	0.000966713	0.0513019		1		0.000637774	0.0014925	0.0105541	0.0488864	0.00113053	0.00124211	0.000722502	0.0042707	0.00168457	0.00213898	0.00191184	0.0028645	0.00100092	0.000660972	0.0104908	0.00481024	0.000440611	0.00152086	0.00129697	0.00188868	0.00057903	0.000587671	0.000778984	0.000640905	0.00096562	0.405249	0.000601488
	C-Raf_pS338	4E-BP1_pS65	0	0	0		0.0159881	0.00127253	0.00394394	0.00102088	0.00425833	0.114311	0.00123956	0.000658298	0.00120025	0.00266302	0.00293904	0.0567638	0.00158672		1		0.000658415	0.0132961	0.00055209	0.00216987	0.00191037	0.000634121	0.000624486	0.00145874	0.00230644	0.00127943	0.00198012	0.01253	0.00140095	0.00236764	0.000616101	0.00103161	0.00160396	0.000621407	0.00092143	0.0011748	0.447194	0.00130821	0.000541913	0.000744559	0.000521292	0.000578846	0.000629898
	ER-alpha_pS118	HER2_pY1248	0	0	0		0.0158951	0.00154097	0.000891736	0.00173778	0.00144852	0.00261178	0.00167838	0.116546	0.000705184	0.0010719	0.00262388	0.0592126	0.000671974		1		0.000489327	0.00194595	0.000511619	0.00100719	0.00174129	0.000942999	0.00139099	0.000545798	0.00485075	0.000605073	0.0045809	0.000365478	0.00235902	0.00477552	0.00270705	0.00074721	0.000522646	0.000327404	0.00145503	0.00324009	0.00578162	0.000314004	0.461092	0.000968145	0.000301141	0.000688518	0.00040356
	S6_pS235_S236	HER2_pY1248	0	0	0		0.0157381	0.000778512	0.00484062	0.00200052	0.000782523	0.0161478	0.000983306	0.099045	0.00132681	0.000732182	0.0124901	0.000696913	0.0490333		1		0.000693847	0.000774603	0.000589583	0.000526839	0.000685861	0.000640948	0.000607226	0.00133855	0.00135401	0.0170356	0.00641621	0.000343429	0.0625955	0.00147492	0.00930502	0.00139606	0.000327458	0.000355816	0.000454087	0.000667571	0.000836119	0.000367915	0.00118213	0.00138421	0.000738732	0.00119649	0.000542197
	YB-1_pS102	MEK1_pS217_S221	0	0	0		0.0156495	0.00056948	0.00217873	0.00465853	0.00131884	0.00777057	0.00147096	0.0994419	0.0077871	0.0565331	0.00345946	0.00169194	0.000913579		1		0.00068498	0.00317733	0.0168438	0.00257325	0.00588527	0.00174517	0.394754	0.0266007	0.000930812	0.000705579	0.000241449	0.00069563	0.0218464	0.000297106	0.000783751	0.00217502	0.000559326	0.00410527	0.000829876	0.00160574	0.000517656	0.00288363	0.00154565	0.00148841	0.000102802	0.000726758	0.000719027
	p90RSK_pT359_S363	NF-kB-p65_pS536	0	0	0		0.0153227	0.0022809	0.00408329	0.00105791	0.0025975	0.00408299	0.00762275	0.0991181	0.0017381	0.00279526	0.0052906	0.001339	0.0518659		1		0.00153356	0.000301135	0.000287298	0.00318504	0.000912091	0.000768486	0.0149785	0.000396008	0.00121896	0.000546714	0.00153686	0.000642289	0.000504306	0.00106999	0.0363655	0.000440164	0.000868075	0.000348339	0.000586559	0.00114537	0.00524834	0.000609106	0.00125447	0.000651756	0.00550299	0.015137	0.00182094
	C-Raf_pS338	YAP_pS127	0	0	0		0.0150981	0.00113343	0.000807568	0.0943296	0.0184628	0.00116071	0.000720658	0.000637188	0.0035327	0.000816448	0.00166008	0.00458236	0.0533334		1		0.00060847	0.00142485	0.00108961	0.000425778	0.00117469	0.000673332	0.000608854	0.000525991	0.00124692	0.000331435	0.001166	0.000944685	0.00157499	0.000911039	0.000446093	0.00665946	0.00182909	0.000709078	0.0239622	0.000883923	0.00161876	0.000604523	0.000505826	0.00654545	0.000849246	0.000764908	0.351101
	YB-1_pS102	Rb_pS807_S811	0	0	0		0.0148782	0.000691565	0.0529761	0.0242713	0.000567459	0.00196865	0.0314043	0.00438598	0.00276023	0.000866428	0.000835862	0.0558481	0.00196241		1		0.000547248	0.0017561	0.000811903	0.000543604	0.000838264	0.000593196	0.0010866	0.000754508	0.000861434	0.00124515	0.0010827	0.000608333	0.0008761	0.000783698	0.00051731	0.000712171	0.000555661	0.206153	0.0946398	0.000692009	0.00435207	0.123773	0.00793043	0.00868861	0.000801918	0.00275026	0.000550814
	Akt_pT308	ER-alpha_pS118	0	0	0		0.0148601	0.00130188	0.0050189	0.000515015	0.000532078	0.107619	0.000103767	0.00197403	0.00181629	0.000857215	0.0032715	0.0539986	0.0013131		1		0.000112802	0.000747335	4.18802e-05	0.000620646	0.000148422	0.000113984	0.00338141	0.00169124	0.000112917	0.0180459	0.000532238	0.00141962	0.00071518	0.000249192	0.00374452	0.00135243	2.16903e-05	6.56682e-05	0.00146168	5.09713e-05	0.42955	3.98394e-05	0.000524005	0.000275044	0.0049601	0.00121672	2.42642e-05
	JNK_pT183_pT185	STAT3_pY705	0	0	0		0.0146073	0.00434886	0.000923275	0.0014036	0.00244915	0.102313	0.000848737	0.00342546	0.00114563	0.00100202	0.0538188	0.000629045	0.00297921		1		0.000769165	0.00057811	0.00140974	0.000967124	0.00189634	0.000779028	0.000589277	0.00102739	0.00103438	0.000959421	0.000682414	0.00578536	0.40617	0.000985632	0.0125651	0.00236819	0.000484487	0.000721074	0.000677673	0.00112701	0.000770935	0.000378386	0.00039214	0.000480658	0.0151074	0.00143449	0.00284458
	Chk1_pS345	S6_pS235_S236	0	0	0		0.0143942	0.00071164	0.0010128	0.00144365	0.108716	0.000653899	0.000971438	0.000642144	0.00100218	0.0011752	0.0007552	0.0546415	0.00100491		1		0.000535817	0.000955367	0.00346388	0.00203089	0.000609149	0.0005771	0.000609633	0.000619785	0.00104396	0.000638439	0.000593475	0.000690298	0.000580084	0.00108193	0.000704529	0.000708894	0.000644668	0.0018936	0.000609013	0.431587	0.000604841	0.000565075	0.000600937	0.000626548	0.00062212	0.000563812	0.00110822
	Bad_pS112	PDK1_pS241	0	0	0		0.0143853	0.000616203	0.00309141	0.0269339	0.000627894	0.00424624	0.000967252	0.0777978	0.000801398	0.000709772	0.00242935	0.00108113	0.0533208		1		0.000523713	0.000878293	0.000475808	0.000758079	0.000405833	0.00142026	0.000762146	0.000454048	0.000380026	0.000378231	0.000474943	0.000659077	0.0153372	0.00100731	0.000522056	0.00067598	0.00072239	0.00279719	0.00181253	0.000572837	0.000462211	0.00098113	0.000474626	0.000826133	0.000838681	0.00831193	0.104972
	EGFR_pY1068	MEK1_pS217_S221	0	0	0		0.014385	0.00409813	0.00128065	0.0976463	0.000869438	0.000728393	0.00140018	0.00810842	0.000948275	0.0014001	0.0538634	0.00111474	0.00116162		1		0.00439602	0.000988952	0.000652467	0.000516341	0.000630844	0.00195972	0.00125822	0.000798266	0.0112749	0.00285526	0.384262	0.00106341	0.000810875	0.000486823	0.0294282	0.000725957	0.000612136	0.000603625	0.000637932	0.00147241	0.000677712	0.00266506	0.000770277	0.00147877	0.000109423	0.000674772	0.00503287
	S6_pS235_S236	4E-BP1_pS65	0	0	0		0.0143236	0.00191789	0.00592057	0.0971359	0.0014721	0.00256597	0.000987489	0.00152945	0.00305959	0.00147252	0.0514839	0.00174407	0.00259405		1		0.000739918	0.000744689	0.00200727	0.00224037	0.000590993	0.000552313	0.00392334	0.000981298	0.00304167	0.0210391	0.383131	0.00109548	0.000599631	0.000835306	0.000703958	0.00142485	0.000543127	0.00122386	0.00121472	0.000805428	0.00841896	0.0005994	0.000562176	0.000584919	0.00334686	0.000674604	0.00219094
	Src_pY416	AMPK_pT172	0	0	0		0.0141819	0.0018457	0.0206501	0.00196474	0.000810556	0.0817808	0.000554242	0.000653111	0.00519594	0.00306126	0.0112987	0.000440358	0.0419273		1		0.000743597	0.000257581	0.001417	0.000499294	0.000946405	0.000478819	0.00101234	0.019135	0.00582364	0.079904	0.000324925	0.00117977	0.000789558	0.000982396	0.000483792	0.000901618	0.000248286	0.0004089	0.000251185	0.00059439	0.000714166	0.000381206	0.000526016	0.000398712	0.000567259	0.00203009	0.00586586
	AMPK_pT172	Rb_pS807_S811	0	0	0		0.0139861	0.000686607	0.0944819	0.00446974	0.00163965	0.0011492	0.00414557	0.00329205	0.00202376	0.0021802	0.00341096	0.012939	0.0374141		1		0.000479727	0.00472902	0.00204113	0.0041258	0.00100772	0.00262174	0.000917695	0.00151876	0.000553832	0.0217669	0.000984438	0.000705164	0.000583736	0.000951179	0.000851441	0.000890966	0.000627262	0.0980901	0.000755349	0.000597397	0.00066025	0.000712533	0.00145481	0.000614568	0.00108561	0.253342	0.0140981
	Chk2_pT68	EGFR_pY1173	0	0	0		0.0139414	0.00081078	0.00158229	0.0492122	0.000654051	0.00274407	0.000919095	0.0538619	0.00174693	0.0012294	0.0519068	0.00189193	0.000737498		1		0.000889498	0.000948085	0.00174111	0.000886999	0.000767012	0.00164564	0.00117113	0.00178571	0.000660469	0.00384772	0.194133	0.000442977	0.0056846	0.000488517	0.209594	0.000403749	0.000504209	0.000406254	0.000425152	0.000637379	0.00410735	0.000335393	0.00414819	0.00457147	0.00118894	0.0011271	0.00054975
	Chk2_pT68	4E-BP1_pS65	0	0	0		0.0138693	0.00115467	0.00240709	0.0969061	0.0014934	0.000810371	0.000691867	0.000717405	0.00677385	0.00331755	0.00154753	0.0490912	0.00152106		1		0.000608472	0.00187399	0.000674	0.000526943	0.000508611	0.000524154	0.000571674	0.0212525	0.0027473	0.00074291	0.00286433	0.00117819	0.000672816	0.000979176	0.000678302	0.00251721	0.000524232	0.00153177	0.383428	0.00215666	0.00146269	0.000555954	0.00070101	0.00236998	0.00073866	0.00547968	0.000658449
	JNK_pT183_pT185	ACC_pS79	0	0	0		0.0137783	0.00163359	0.0057918	0.0764956	0.00373032	0.00245397	0.015478	0.00349629	0.00114653	0.0434304	0.00850834	0.00186617	0.00130812		1		0.000278122	0.000544476	0.301881	0.00280573	0.000334308	0.0376745	0.000526139	0.00339881	0.00422198	0.0191802	0.000930974	0.0102544	0.00104793	0.0211674	0.0109175	0.000346253	0.000342593	0.00184399	0.00268514	0.000417413	0.00815697	0.000416005	0.00060968	0.000457572	0.00169167	0.0015985	0.00048485
	S6_pS235_S236	c-Met_pY1235	0	0	0		0.0137655	0.00049151	0.000871097	0.00283908	0.0581196	0.00092274	0.0442282	0.00221267	0.000438903	0.00156989	0.000654542	0.00270482	0.0501327		1		0.000693802	0.0015292	0.00148943	0.000969413	0.000255761	0.00287329	0.00419791	0.000550271	0.000292549	0.000281998	0.000627343	0.000358752	0.000304901	0.000629817	0.00234611	0.000394862	0.000339584	0.00132722	0.00899128	0.00545315	0.00241472	0.00164126	0.000899434	0.000571911	0.000640105	0.000345967	0.000248285
	HER2_pY1248	p90RSK_pT359_S363	0	0	0		0.0136504	0.0330908	0.00156994	0.0533679	0.00865488	0.00122235	0.00898761	0.00131195	0.000997896	0.00111463	0.00126244	0.00535449	0.0468701		1		0.00228677	0.000886359	0.00137553	0.00198117	0.000631076	0.000631679	0.000586998	0.000537478	0.000571824	0.000546825	0.00115055	0.00118335	0.00270656	0.000929481	0.00192019	0.00109071	0.00261563	0.00091202	0.000987465	0.000632002	0.000937555	0.0331628	0.00208311	0.00150537	0.126889	0.00393455	0.209958
	S6_pS235_S236	PKC-alpha_pS657	0	0	0		0.0135466	0.00163638	0.00139046	0.00121782	0.00119142	0.000586573	0.000657947	0.00223839	0.0994535	0.000827603	0.0507512	0.00122178	0.00138569		1		0.000546816	0.000598266	0.00129992	0.000441805	0.000384302	0.000580384	0.00125736	0.00151196	0.0017588	0.00057954	0.000859712	0.000686195	0.000560969	0.00124916	0.004827	0.395488	0.00383898	0.00128636	0.00135379	0.000513021	0.000507385	0.000464029	0.00140551	0.000405133	0.000400925	0.00309768	0.00135785
	NF-kB-p65_pS536	p90RSK_pT359_S363	0	0	0		0.0132754	0.0445596	0.000973233	0.00340455	0.00108358	0.0007337	0.0528123	0.0007059	0.00193026	0.00245206	0.00122792	0.000756648	0.0486649		1		0.000857147	0.00180151	0.00941065	0.00163565	0.000546828	0.000579499	0.000662578	0.00412265	0.000626754	0.000440756	0.00149444	0.00156923	0.00130625	0.00306771	0.000699672	0.000618575	0.00100774	0.000727255	0.000664544	0.00052403	0.000387206	0.00156236	0.000812845	0.000367209	0.175747	0.000923409	0.00204858
	p27_pT157	Src_pY416	0	0	0		0.0131306	0.000923712	0.000661661	0.00117844	0.0009285	0.00103814	0.000489236	0.0976019	0.00222348	0.0492111	0.00111454	0.00117291	0.00102396		1		0.00109391	0.000621067	0.00047273	0.00116251	0.000832058	0.000511824	0.387075	0.00191947	0.0018644	0.000544284	0.00246074	0.000823871	0.00145283	0.000555268	0.000610246	0.000604709	0.000399951	0.000676943	0.000672123	0.000721065	0.000770701	0.000524237	0.00031388	0.0053044	0.000336585	0.000804349	0.00110816
	p38_pT180_Y182	Src_pY527	0	0	0		0.0130854	0.000654464	0.0957252	0.000631473	0.000837213	0.00056117	0.00286065	0.00275558	0.000657485	0.00068206	0.000778622	0.0501295	0.000751456		1		0.000729004	0.000349924	0.000425968	0.00166146	0.000618628	0.000617888	0.000676951	0.000376663	0.000799921	0.000581826	0.000769082	0.000627459	0.000611039	0.00143904	0.000527512	0.000873099	0.000456292	0.381549	0.000909693	0.000523179	0.000501884	0.00903353	0.00754669	0.000515877	0.000632641	0.000420393	0.000421148
	YAP_pS127	Chk1_pS345	0	0	0		0.0130725	0.0897527	0.00218215	0.000582447	0.0010768	0.00296356	0.00189037	0.000938804	0.00519304	0.000348793	0.00438522	0.00174309	0.0458128		1		0.000282518	0.000280413	0.000298343	0.000487219	0.000604604	0.00029359	0.000278905	0.000264751	0.00063686	0.00768793	0.000558862	0.00126485	0.00240843	0.00327868	0.000750048	0.0184961	0.00644258	0.000263986	0.000685568	0.00119728	0.000794012	0.00285893	0.000374796	0.00132755	0.351649	0.000496256	0.000787016
	Bad_pS112	YAP_pS127	0	0	0		0.0130013	0.00811168	0.0804316	0.00293248	0.00111784	0.000664143	0.00302313	0.00433676	0.00339277	0.00560529	0.00123466	0.0404933	0.00467193		1		0.0246786	0.00835817	0.00484771	0.00153261	0.000910048	0.00130556	0.00196381	0.00124588	0.00569412	0.000359465	0.000589929	0.000950438	0.000586847	0.000886088	0.000463824	0.0003466	0.000968073	0.299202	0.00540783	0.00154087	0.000395194	0.00525159	0.000651682	0.0105289	0.00110598	0.0138064	0.000884444
	PRAS40_pT246	EGFR_pY1068	0	0	0		0.0129446	0.00181175	0.0865158	0.000707676	0.000544296	0.00068605	0.00281965	0.00980646	0.000665323	0.00140265	0.00105243	0.0477764	0.00154697		1		0.000587512	0.000637646	0.000708911	0.00050224	0.000602237	0.00665763	0.000539883	0.000985173	0.00355873	0.00146669	0.000748005	0.000567709	0.000530181	0.000407056	0.000475469	0.000665635	0.000318914	0.342189	0.000282531	0.000316233	0.000757969	0.000822729	0.0371701	0.000354252	0.00278186	0.00177007	0.00109126
	p70S6K_pT389	Rb_pS807_S811	0	0	0		0.0128934	0.0079962	0.00920361	0.00125873	0.0217953	0.0563599	0.00231712	0.00260144	0.00161447	0.000941809	0.00121463	0.00282474	0.0465922		1		0.000756952	0.000597362	0.00119036	0.00117747	0.000897726	0.00061871	0.000606759	0.00168914	0.00250597	0.00271659	0.000649038	0.000951972	0.000779541	0.000557953	0.000541209	0.00101481	0.000638589	0.0103257	0.00190702	0.000551063	0.000600205	0.0050892	0.00169514	0.00179093	0.0280833	0.0231747	0.00128851
	mTOR_pS2448	YAP_pS127	0	0	0		0.0127846	0.00180732	0.000963503	0.000881823	0.077028	0.0166007	0.00272378	0.00200968	0.000261778	0.000325669	0.0407771	0.00923377	0.000801732		1		0.00132931	0.000422485	0.000123931	0.000299407	9.5357e-05	0.000219992	4.2104e-05	7.27687e-05	0.00573489	0.0018316	0.000535589	0.307265	0.000209986	0.0102857	0.000236548	0.000117102	0.000105797	0.000428117	0.00241148	0.000464904	0.0660748	4.13727e-05	0.00352089	0.000822853	5.92821e-05	0.00117181	0.000456291
	p70S6K_pT389	YB-1_pS102	0	0	0		0.0126907	0.0102583	0.00125534	0.00171948	0.00145497	0.0704121	0.00645568	0.00563452	0.00433494	0.00065406	0.0439429	0.00522608	0.000939592		1		0.000484562	0.000729703	0.00041742	0.000500144	0.00058256	0.000575814	0.000759749	0.00118253	0.0366634	0.000718528	0.00297416	0.00122808	0.279893	0.0222709	0.00288341	0.00491237	0.00320581	0.00301439	0.00175835	0.00346766	0.000580193	0.000586069	0.0183197	0.0108765	0.000679462	0.000558746	0.001728
	p27_pT157	p90RSK_pT359_S363	0	0	0		0.012672	0.00110161	0.0892007	0.00355395	0.00102375	0.00091645	0.00177053	0.00257245	0.00123692	0.00132764	0.00293721	0.0456328	0.000790562		1		0.00158738	0.00213259	0.00149225	0.000564482	0.000640993	0.000718594	0.000628734	0.00285614	0.000568866	0.00330002	0.0103982	0.00237775	0.00104916	0.00434117	0.000602115	0.000860416	0.000854324	0.350805	0.00175143	0.000544819	0.000924189	0.00122561	0.00842546	0.000531193	0.00139585	0.000565119	0.000573984
	STAT3_pY705	HER2_pY1248	0	0	0		0.0124906	0.000424163	0.000679559	0.0024102	0.000936719	0.00366716	0.00129689	0.0894371	0.00107299	0.000899909	0.0464764	0.00155631	0.00102978		1		0.000495496	0.000905172	0.0017041	0.000630873	0.00181066	0.000528741	0.000579141	0.000545091	0.000442979	0.000930891	0.00653533	0.000569795	0.0114225	0.000881822	0.348176	0.00285155	0.000370931	0.000471873	0.000365787	0.00133376	0.000698735	0.000868758	0.00793808	0.000402544	0.000387246	0.0004103	0.00103559
	p38_pT180_Y182	PRAS40_pT246	0	0	0		0.0124226	0.000862045	0.00166884	0.0847345	0.000734615	0.000941675	0.000623811	0.000832765	0.00898274	0.00514977	0.00106995	0.000628122	0.0428427		1		0.00138204	0.00131659	0.000858943	0.000930093	0.00114635	0.000578058	0.00106253	0.0339236	0.000898744	0.00230524	0.00113395	0.000641491	0.000856156	0.000673754	0.00123426	0.000816001	0.00050381	0.000616392	0.000876984	0.000824909	0.000598066	0.000571874	0.000512426	0.000520511	0.000663584	0.00243714	0.336068
	ER-alpha_pS118	GSK3-alpha-beta_pS21_S9	0	0	0		0.0123072	0.000918386	0.000811812	0.000881794	0.000753217	0.000756115	0.0897229	0.00387734	0.000736311	0.00200129	0.000795631	0.0453342	0.00109781		1		0.000936467	0.000876433	0.000839899	0.000647895	0.000979087	0.000626002	0.0103198	0.000784713	0.00121216	0.000593316	0.000766053	0.0010332	0.000610086	0.000615246	0.000722549	0.000812437	0.000757997	0.00111997	0.0015037	0.000623591	0.000753137	0.356509	0.00081692	0.00058946	0.000766925	0.000657527	0.000417524
	C-Raf_pS338	Akt_pT308	0	0	0		0.0122751	0.0042389	0.00152209	0.00120656	0.0827608	0.00137786	0.000629725	0.00559544	0.000869305	0.0012985	0.00121667	0.0056572	0.040928		1		0.000577469	0.00236913	0.000553265	0.00286757	0.0014521	0.000718876	0.00121778	0.000631849	0.000731541	0.00250776	0.00278272	0.000639812	0.00125871	0.000632653	0.000576767	0.000603408	0.014984	0.000566732	0.000829414	0.00562616	0.0019487	0.000535717	0.0197442	0.00102275	0.000662615	0.000644725	0.000660837
	p70S6K_pT389	4E-BP1_pS65	0	0	0		0.0122021	0.00439745	0.00660074	0.0609052	0.00299703	0.000807439	0.00216174	0.00205451	0.0176925	0.0015279	0.0342517	0.000994238	0.0120344		1		0.00056966	0.000642121	0.00221919	0.00130188	0.000743534	0.000832281	0.00531822	0.000596355	0.00641718	0.0232726	0.236963	0.00156914	0.000723569	0.0021381	0.000943925	0.00198578	0.000536543	0.00130918	0.00154884	0.00121746	0.00113953	0.00061782	0.000595019	0.000989517	0.0100664	0.00117905	0.00288936
	Chk1_pS345	mTOR_pS2448	0	0	0		0.0121726	0.000967256	0.0050818	0.0015639	0.00275136	0.000630402	0.00370603	0.000675962	0.0820038	0.00202511	0.00291346	0.000833166	0.0429185		1		0.000550919	0.00271799	0.00375311	0.00649841	0.000541066	0.00115563	0.000388965	0.000594821	0.00206337	0.015499	0.000605575	0.00228248	0.000651732	0.000933097	0.000589409	0.000682981	0.000535965	0.00154296	0.000535792	0.00130079	0.000435433	0.000729382	0.00108816	0.000496848	0.000718766	0.000567223	0.00136111
	STAT3_pY705	p27_pT198	0	0	0		0.0121501	0.00273036	0.0012127	0.00896189	0.0011388	0.00073126	0.00494959	0.0763598	0.00111614	0.00151388	0.00374432	0.0356857	0.00765633		1		0.00144375	0.000892439	0.00477028	0.00161163	0.000932991	0.000665758	0.00126117	0.000532982	0.00652884	0.000560028	0.000900963	0.00193573	0.00119412	0.0153087	0.000940146	0.00258609	0.00157761	0.000304749	0.000360514	0.000585347	0.000531439	0.00258791	0.278858	0.000679961	0.00137124	0.00309358	0.0298158
	mTOR_pS2448	Src_pY416	0	0	0		0.0121109	0.00284504	4.57766e-05	0.00186844	7.00471e-05	0.00223023	0.000179265	0.0886321	0.00101637	0.000136296	0.0463721	0.00180739	0.000127829		1		4.60936e-05	2.59792e-05	8.61615e-05	2.08092e-05	0.000483154	0.000326291	4.90612e-05	5.28155e-05	0.0109358	4.79513e-05	2.88091e-05	0.000202505	0.0051677	0.000313584	0.354144	0.000136973	0.000226032	2.28761e-05	0.00713265	2.10841e-05	0.00317669	3.36802e-05	1.65195e-05	0.00382956	0.000172295	8.62996e-05	0.000226159
	Akt_pS473	p27_pT157	0	0	0		0.0121065	6.38858e-05	0.00110679	0.00653009	0.000569021	0.000333632	4.27839e-05	0.0822537	0.00595242	0.0412034	0.00364619	0.0018973	0.0016793		1		2.84451e-05	3.21961e-05	0.000294756	0.000249754	2.1425e-05	6.03814e-05	0.328815	0.000125528	0.000206866	0.00428518	0.000586204	9.80416e-05	0.000128838	7.54604e-05	0.000130671	0.0236582	7.16907e-06	2.33478e-05	0.0120665	0.00187055	0.0011645	2.03283e-05	1.54435e-05	1.06052e-05	1.30629e-05	8.64453e-05	0.0131729
	STAT3_pY705	EGFR_pY1173	0	0	0		0.0120397	0.00271085	0.000626016	0.00302191	0.000869812	0.000868687	0.0856201	0.00192334	0.000676902	0.0385299	0.002134	0.00550211	0.00199282		1		0.000711765	0.000656432	0.000701084	0.00174278	0.001869	0.30095	0.000811518	0.000796517	0.0012137	0.000432837	0.00805962	0.000405564	0.000515684	0.00363969	0.0023751	0.000429848	0.00221967	0.000561505	0.000553825	0.00044759	0.000595516	0.0360802	0.0030613	0.000497284	0.00669826	0.000853289	0.00277313
	PRAS40_pT246	Akt_pS473	0	0	0		0.011999	0.00201277	0.000744158	0.000943098	0.0865445	0.00261477	0.00136387	0.000845347	0.00092377	0.000752148	0.000756206	0.0446484	0.00183937		1		0.000766284	0.000613686	0.00100509	0.000566954	0.000878982	0.000804506	0.000651871	0.000729811	0.00062021	0.00109709	0.000629637	0.000549869	0.000596296	0.00100543	0.000820174	0.000730943	0.00069477	0.000582528	0.00115326	0.344455	0.00804519	0.000321626	0.000667105	0.00126811	0.00596982	0.000683331	0.000984402
	p70S6K_pT389	c-Met_pY1235	0	0	0		0.0119933	0.000492315	0.000593974	0.0033947	0.0844887	0.000778064	0.00294762	0.00279727	0.000453776	0.00121579	0.0010754	0.00276244	0.0429196		1		0.000405028	0.000988838	0.00118871	0.00081797	0.000252066	0.00189495	0.0037071	0.000471639	0.000287849	0.000291216	0.000503868	0.000298577	0.000308924	0.000563068	0.00595753	0.000392207	0.000278282	0.000733647	0.0116441	0.00558245	0.00189359	0.000551008	0.000704021	0.000712433	0.000998099	0.000362196	0.000242148
	Chk2_pT68	Chk1_pS345	0	0	0		0.0119899	0.00270209	0.0778672	0.000688266	0.00693465	0.00202433	0.00145486	0.00193602	0.00231144	0.00105851	0.0440513	0.000524875	0.00232478		1		0.000411657	0.00034048	0.000415898	0.000635984	0.000305413	0.000314651	0.00554973	0.000494225	0.00194793	0.310105	0.000592893	0.0254987	0.00548911	0.00460479	0.00139355	0.00277841	0.000528042	0.000589829	0.000824105	0.000475791	0.000556568	0.000387509	0.000318346	0.000518811	0.00792071	0.000433723	0.000920168
	ER-alpha_pS118	mTOR_pS2448	0	0	0		0.0118766	0.00140263	0.00124771	0.00115212	0.00199391	0.0010698	0.00214091	0.0848468	0.00115904	0.039593	0.0012563	0.00260877	0.00404842		1		0.000573516	0.000534145	0.000602601	0.0010177	0.00056605	0.000560787	0.312388	0.000501534	0.000653828	0.00225696	0.00219888	0.000769685	0.00213741	0.000676142	0.000616908	0.000740596	0.00250299	0.00114223	0.00122589	0.00553556	0.00100558	0.00662398	0.00101518	0.00181877	0.0018802	0.00105748	0.000581086
	YAP_pS127	p90RSK_pT359_S363	0	0	0		0.0117766	0.0823712	0.00127419	0.000829638	0.00225662	0.00182015	0.00413169	0.000778586	0.000750527	0.00138637	0.00223377	0.00161225	0.0418739		1		0.00188042	0.000881008	0.000573561	0.00109909	0.000650963	0.00431709	0.0005839	0.00110492	0.000628833	0.000911295	0.00142741	0.0048434	0.00234521	0.00588266	0.00118702	0.000644377	0.00190448	0.00140402	0.000716582	0.00140172	0.00345067	0.00277276	0.000719687	0.000528036	0.325071	0.00190043	0.000600998
	Bad_pS112	mTOR_pS2448	0	0	0		0.0116016	0.00405401	0.00107551	0.00232913	0.00884758	0.000605822	0.00106344	0.000626849	0.0742106	0.00105594	0.00154454	0.0067111	0.0370949		1		0.000651185	0.000669522	0.000721295	0.000620562	0.00057276	0.000800639	0.000440238	0.00397129	0.00084257	0.000607064	0.00688094	0.000725167	0.000731906	0.00120036	0.00060568	0.000762597	0.0127481	0.00242873	0.000947131	0.0331895	0.000578076	0.00154134	0.000788293	0.00146757	0.00197421	0.000596718	0.000767163
	JNK_pT183_pT185	c-Met_pY1235	0	0	0		0.0113974	0.000274981	0.000481585	0.000622219	0.00113066	0.000620569	0.000567818	0.087045	0.00043606	0.000595259	0.0434324	0.00058823	0.000973598		1		0.000261469	0.000396635	0.000425366	0.000623923	0.000843983	0.000325875	0.00146664	0.000418182	0.000329622	0.000341031	0.000378399	0.000331471	0.000265711	0.000596261	0.344837	0.000379571	0.000251194	0.000248998	0.00113527	0.000304198	0.000404656	0.000489386	0.00117223	0.000699914	0.000257638	0.000939678	0.000549842
	EGFR_pY1068	STAT3_pY705	0	0	0		0.0112569	0.00104345	0.00358913	0.0176223	0.00165282	0.00148738	0.00118491	0.00351684	0.0599586	0.00374812	0.00807716	0.00107635	0.0321261		1		0.00112567	0.00206508	0.0205417	0.0015062	0.00182714	0.000986712	0.000712723	0.00121978	0.000600906	0.000664952	0.0458014	0.000647198	0.00136424	0.00198817	0.0129145	0.000635926	0.00171813	0.000376614	0.00244045	0.000559021	0.00225829	0.000523203	0.000336397	0.000398668	0.000729108	0.0112499	0.00170559
	YB-1_pS102	YAP_pS127	0	0	0		0.0111466	0.00210827	0.0705436	0.00202714	0.00218381	0.00230216	0.00515109	0.00217587	0.00268065	0.001396	0.00112343	0.0381707	0.00389612		1		0.000603586	0.00524013	0.00128326	0.00038238	0.000574981	0.000391576	0.000479518	0.00221254	0.000483969	0.00232176	0.000760483	0.000594718	0.00267231	0.00117036	0.000421955	0.000561911	0.000489982	0.272559	0.00524215	0.00165781	0.000571375	0.0180718	0.000523358	0.00625026	0.00685553	0.00205322	0.000822671
	AMPK_pT172	HER2_pY1248	0	0	0		0.011086	0.00119881	0.000773851	0.00192411	0.000624736	0.071467	0.00158653	0.00611854	0.00499434	0.0367453	0.00108816	0.0031608	0.00334971		1		0.00068183	0.000494309	0.00580966	0.000816254	0.283277	0.000972425	0.000678159	0.00123292	0.000393619	0.00130666	0.00110942	0.000404436	0.00119735	0.00256804	0.000907099	0.000818615	0.0033039	0.00046804	0.000364602	0.000542833	0.00071915	0.000356561	0.00219907	0.0173322	0.000415892	0.000826393	0.000412774
	p90RSK_pT359_S363	Akt_pS473	0	0	0		0.0109981	0.000797441	0.00109478	0.000877363	0.000973983	0.000783094	0.0816463	0.000808192	0.00100355	0.000800053	0.000941045	0.0414007	0.000850526		1		0.000631355	0.00145299	0.000846564	0.000643079	0.000604245	0.000667407	0.000905139	0.000649649	0.00090238	0.00165063	0.000764377	0.000593653	0.000596572	0.00100098	0.00103842	0.00098134	0.00064303	0.00059687	0.00116441	0.00199732	0.00122026	0.323643	0.000574555	0.00136669	0.001013	0.000678626	0.000734101
	GSK3-alpha-beta_pS21_S9	EGFR_pY1173	0	0	0		0.0109188	0.0535452	0.00155349	0.0212789	0.000771025	0.00139468	0.00104859	0.00680716	0.000950907	0.00126917	0.0110856	0.0301195	0.00120075		1		0.000977915	0.000753487	0.000828236	0.00129197	0.00101682	0.0005789	0.00341712	0.00128893	0.000735025	0.000884027	0.0822161	0.000526332	0.000563664	0.00210796	0.00069786	0.000953769	0.209476	0.00162218	0.00118388	0.000732351	0.0035461	0.000557647	0.0225828	0.00125471	0.00299165	0.00295427	0.000887526
	C-Raf_pS338	Chk1_pS345	0	0	0		0.0109118	0.000739519	0.000491152	0.00228884	0.0725328	0.00430032	0.000896635	0.00140878	0.00463608	0.000373899	0.00159413	0.00498685	0.0366922		1		0.000633603	0.000286601	0.000283149	0.000476627	0.000264244	0.000517081	0.000267937	0.000261953	0.00135947	0.000719297	0.00188563	0.00338669	0.00197326	0.00162995	0.000806351	0.000992381	0.000325791	0.000307875	0.00646225	0.000767829	0.0133747	0.00094461	0.000921054	0.0167907	0.000639211	0.000650833	0.000524303
	PRAS40_pT246	MAPK_pT202_Y204	0	0	0		0.0107652	0.0027769	0.00222582	0.000378962	0.000795822	0.000920999	0.0277626	0.0505565	0.000703865	0.000654781	0.0153711	0.0267164	0.000318481		1		0.000546862	0.000884459	0.000751051	0.000895487	0.000609447	0.000729182	0.000183015	0.000638743	0.00972016	0.000672103	2.0415e-05	0.00104165	0.00131783	0.108069	0.000796626	0.00133086	0.000831802	0.00644163	0.000585149	0.00103633	0.00151762	0.0018573	0.200847	0.000613886	8.78711e-06	0.000905094	0.000159231
	c-Met_pY1235	HER2_pY1248	0	0	0		0.0107362	0.00037725	0.000531938	0.00635033	0.000669382	0.00181927	0.00376497	0.0718249	0.000551187	0.00126528	0.0400244	0.000992407	0.000662535		1		0.000500045	0.000735546	0.00234934	0.000786522	0.00399417	0.00049746	0.000700184	0.000558989	0.000385101	0.000593306	0.0221861	0.000783738	0.000583492	0.0125888	0.282273	0.00080177	0.000339149	0.000436969	0.000463941	0.000801027	0.00199466	0.00066042	0.00288099	0.000362098	0.000284704	0.000361929	0.000401942
	c-Met_pY1235	MAPK_pT202_Y204	0	0	0		0.0103304	0.000668865	0.000810821	0.000363632	0.000510855	0.0017311	0.0203792	0.0573715	0.000807436	0.000647039	0.0112654	0.028941	0.000468265		1		0.0011452	0.00102471	0.000592869	0.000536644	0.000543178	0.000607624	0.000105696	0.000620391	0.00113389	0.000881996	2.43565e-05	0.000584931	0.00278408	0.0797347	0.00393361	0.00104546	0.000394314	0.000817886	0.000505037	0.000692312	0.0032865	0.000765454	0.224507	0.000559937	2.04915e-06	0.000518693	0.000332267
	Src_pY416	NF-kB-p65_pS536	0	0	0		0.0103026	0.000667252	0.000749882	0.0708868	0.0046102	0.00161998	0.000762453	0.00181472	0.00130963	0.00102515	0.00257471	0.00132634	0.0362843		1		0.000312547	0.000300202	0.000382773	0.000342355	0.00318786	0.000721215	0.00263576	0.000318465	0.000639336	0.00159863	0.00153196	0.0118421	0.00146171	0.000604487	0.00250751	0.000411891	0.00118569	0.000277095	0.00033832	0.00512492	0.00122148	0.00101956	0.00080587	0.000637782	0.000531439	0.000823603	0.281294
	HER2_pY1248	EGFR_pY1068	0	0	0		0.0102052	0.000742144	0.00205474	0.0613151	0.00292272	0.00674654	0.000665258	0.0026781	0.00451695	0.00141135	0.030814	0.00255561	0.0060398		1		0.00066466	0.000768988	0.00126637	0.00180253	0.00375521	0.000660259	0.0011202	0.00125261	0.00117895	0.00391387	0.235684	0.00119806	0.00320394	0.000140554	0.000831126	0.000361083	0.000399806	0.00110904	0.000330781	0.00752671	0.00860507	0.00124309	0.000888765	0.000341634	0.00072516	0.00242705	0.00797869
	YB-1_pS102	JNK_pT183_pT185	0	0	0		0.0101453	0.000729399	0.00136942	0.010328	0.000793454	0.00207939	0.0010171	0.00107486	0.0637705	0.000875499	0.0040439	0.0349144	0.000747288		1		0.000674029	0.00287181	0.000505281	0.000428581	0.000463881	0.00125252	0.000405998	0.000401888	0.000512911	0.000726721	0.0257458	0.00110641	0.00105488	0.000814102	0.00181881	0.000571603	0.0003405	0.00119326	0.0140626	0.00125578	0.00614791	0.00165349	0.0016054	0.253056	0.00139015	0.00068588	0.000998361
	ER-alpha_pS118	Chk2_pT68	0	0	0		0.0101205	0.00101165	0.000673873	0.00151145	0.0715432	0.00174748	0.00189843	0.00146502	0.00111304	0.0363299	0.00106831	0.00161667	0.00146718		1		0.000434273	0.000696776	0.000345555	0.282355	0.000286139	0.00567773	0.000519917	0.000324274	0.00221651	0.000845217	0.000620119	0.000775496	0.00205851	0.000664606	0.000537719	0.000828324	0.00048936	0.000516021	0.00458077	0.00227155	0.00326798	0.000445399	0.00028509	0.00107717	0.000906458	0.00063748	0.000499345
	Bad_pS112	AMPK_pT172	0	0	0		0.0099869	0.0013992	0.0544757	0.00152254	0.00385276	0.00218547	0.000571919	0.0124271	0.00346046	0.00123024	0.00169899	0.0045355	0.0324829		1		0.000399772	0.000354267	0.000380938	0.00390696	0.00152775	0.000300257	0.000297282	0.00267472	0.00452142	0.00244412	0.000335487	0.00125235	0.0036123	0.000654387	0.000472045	0.000299839	0.000346682	0.000826598	0.00030199	0.00976195	0.00260843	0.000994942	0.0111772	0.0102661	0.000328923	0.214278	0.00507173
	p27_pT157	STAT3_pY705	0	0	0		0.00964691	0.000701137	0.00119768	0.069845	0.00100835	0.000963643	0.00121039	0.000554275	0.0016949	0.000772386	0.0362381	0.000909513	0.000667649		1		0.000624662	0.000546126	0.000577428	0.000526691	0.00085627	0.00145676	0.000988403	0.000602744	0.00113234	0.00327636	0.274147	0.00100601	0.00230818	0.00244792	0.000733654	0.00485308	0.000425908	0.000339298	0.00270035	0.00186912	0.000337266	0.00042113	0.000374669	0.000808363	0.000621642	0.000628939	0.00195465
	JNK_pT183_pT185	p70S6K_pT389	0	0	0		0.00963952	0.000955773	0.00104653	0.00237531	0.0669559	0.000761678	0.00307196	0.000882372	0.00106665	0.00109133	0.00108189	0.00235578	0.0340291		1		0.000532583	0.00164096	0.0027714	0.000641349	0.000757195	0.00109417	0.000613778	0.000679226	0.000594457	0.000834286	0.00113211	0.00202261	0.000765815	0.000763111	0.00131834	0.00122435	0.0019508	0.0010475	0.00502447	0.000544255	0.000778172	0.00840552	0.000624062	0.000471435	0.000745253	0.00066339	0.000573245
	Akt_pS473	EGFR_pY1173	0	0	0		0.00955216	0.00271459	0.00152963	0.00199215	0.000214031	0.000388299	0.000490792	0.0684673	0.000620474	0.0347986	0.00117029	0.000547059	0.00169265		1		0.000434219	0.00277168	0.000819988	0.000542078	0.000426696	0.000183201	0.272949	0.000262338	0.000334057	0.00022722	0.00598135	0.000206462	0.000196472	0.000972952	0.000579908	0.000863886	0.00130252	8.60512e-05	0.000554369	1.88141e-05	0.000872321	2.83695e-05	0.000211352	0.00130268	0.00878755	0.00303357	0.000612895
	YB-1_pS102	ER-alpha_pS118	0	0	0		0.0094552	0.00109134	0.000484479	0.000427058	0.000753258	0.0127728	0.00109623	0.0579963	0.00102018	0.0290152	0.00101076	0.00707207	0.000722727		1		0.000775501	0.000548081	0.000442492	0.000641163	0.000285924	0.00029065	0.228635	0.000503452	0.000670319	0.000578391	0.000559794	0.0011284	0.000891174	0.00256665	0.000672403	0.00101896	0.00092331	0.000283495	0.00044237	0.000644963	0.0494111	0.000987136	0.00214624	0.00173797	0.00199625	0.000527949	0.000263577
	mTOR_pS2448	MEK1_pS217_S221	0	0	0		0.00939941	0.0706516	0.000860622	0.00122661	0.000186357	0.000518184	0.000996192	0.000619762	0.000135882	0.000528787	0.0361058	0.000545022	0.000418055		1		0.000191677	2.86752e-05	0.000115769	0.000511335	8.93986e-05	0.00320311	1.4347e-05	7.59792e-05	0.282372	0.000399324	0.00417481	3.73852e-05	0.00150227	3.26452e-05	0.000124806	0.000202765	2.71394e-05	0.000714213	3.16961e-05	0.000177138	0.000455332	0.000648094	0.00214794	0.000158622	1.56477e-05	0.00230028	0.000584168
	ER-alpha_pS118	Bad_pS112	0	0	0		0.00938693	0.00153316	0.00681681	0.000674437	0.000677854	0.00353037	0.00596967	0.000758306	0.0551348	0.00105034	0.00067888	0.00746345	0.0283551		1		0.00397732	0.000496094	0.00087858	0.000489358	0.000494033	0.000831197	0.000576262	0.000659845	0.000715447	0.000766206	0.000723874	0.000577064	0.000741388	0.000742105	0.000595247	0.000569711	0.000876779	0.0250637	0.0005721	0.000727787	0.00917132	0.0218033	0.00086999	0.000622707	0.00056311	0.000941249	0.000523193
	AMPK_pT172	ER-alpha_pS118	0	0	0		0.0092715	0.0585262	0.00447183	0.0009939	0.00110718	0.00116707	0.00300374	0.000820046	0.00408198	0.0303676	0.00130721	0.00423334	0.00117787		1		0.232075	0.00206196	0.000441896	0.000465345	0.00028707	0.00583215	0.000562553	0.00121488	0.000980436	0.00153615	0.000582576	0.00259033	0.000584954	0.00317716	0.000389945	0.000616157	0.000660772	0.0102787	0.00268375	0.000557139	0.00311011	0.00104878	0.0014892	0.0140383	0.000389139	0.00401052	0.000267381
	Chk2_pT68	mTOR_pS2448	0	0	0		0.00923649	0.00870303	0.0014114	0.000704291	0.0543167	0.00513241	0.0018071	0.000758137	0.00105888	0.000669536	0.0340375	0.00115776	0.00108115		1		0.000559468	0.000621893	0.000583412	0.000577097	0.000650443	0.00108553	0.000761388	0.000517057	0.03229	0.00379882	0.000891021	0.214417	0.0154046	0.00394231	0.000970288	0.000586594	0.000571326	0.00064766	0.000566756	0.00146645	0.00276231	0.00172227	0.000602164	0.000923155	0.00139137	0.000577224	0.000775975
	4E-BP1_pS65	c-Met_pY1235	0	0	0		0.00919156	0.000985476	0.000385631	0.00354221	0.0592871	0.00114693	0.00552125	0.00222037	0.000443511	0.00130767	0.00120762	0.00413331	0.0301177		1		0.000531236	0.000535244	0.00177849	0.000535932	0.000514398	0.00267149	0.00334189	0.000552704	0.000466927	0.000282378	0.000848045	0.000368713	0.00030064	0.00230145	0.00475504	0.000337754	0.000280459	0.000326744	0.0112983	0.00280965	0.00271297	0.0145688	0.000423395	0.000646121	0.00266328	0.00039816	0.000244033
	ER-alpha_pS118	NF-kB-p65_pS536	0	0	0		0.00892414	0.00116357	0.000941713	0.000968816	0.000774059	0.000706551	0.00851027	0.0563895	0.00193861	0.00120428	0.000856532	0.0324723	0.0011634		1		0.000469497	0.0021638	0.000282538	0.000305196	0.00071343	0.000638106	0.00476709	0.000294615	0.000495797	0.000493796	0.00208608	0.000713123	0.000598358	0.00109843	0.000761069	0.000605597	0.00307519	0.00029738	0.000763651	0.00152608	0.00087002	0.0307714	0.21895	0.00352474	0.000613807	0.000811875	0.000742998
	GSK3-alpha-beta_pS21_S9	YAP_pS127	0	0	0		0.00882482	0.0546692	0.00152007	0.00198787	0.00208228	0.000863912	0.00740514	0.000845026	0.00122506	0.0013864	0.0310475	0.0012397	0.00162571		1		0.00105463	0.000668435	0.00302542	0.00147725	0.00131535	0.000900656	0.000791033	0.00185842	0.216085	0.000375246	0.000759822	0.00522801	0.000710651	0.0239048	0.000814856	0.000501357	0.000520096	0.00139757	0.00164009	0.000799447	0.00114813	0.00192771	0.000693945	0.00179061	0.001017	0.00363905	0.00252614
	JNK_pT183_pT185	Rb_pS807_S811	0	0	0		0.00877364	0.00582818	0.00187024	0.00376505	0.00182256	0.0011582	0.0538052	0.000756471	0.00118325	0.000836405	0.0321213	0.000982429	0.0011544		1		0.000733263	0.000605687	0.000773042	0.000566213	0.0018994	0.000479585	0.000647644	0.000986403	0.0204854	0.00229164	0.0127025	0.00487198	0.00126861	0.21362	0.000938479	0.000791795	0.00148961	0.000822786	0.00103453	0.000749768	0.000807588	0.000766105	0.000671346	0.0015177	0.000604413	0.00376083	0.000550143
	EGFR_pY1068	p27_pT157	0	0	0		0.00848036	0.0002676	0.0029247	0.000312409	0.000677596	0.00118569	0.0592451	0.000574395	0.0026554	0.00167019	0.00133833	0.0300821	0.000830782		1		0.000252905	0.000740005	0.000269366	0.00135029	0.000246424	0.000307857	0.00149973	0.00869498	0.000287706	0.00782971	0.000307592	0.000261873	0.000279229	0.00027651	0.000267338	0.00119672	0.000284671	0.00152113	0.000334312	0.00077622	0.000921127	0.236129	0.000258703	0.000432213	0.000245119	0.00160797	0.000338367
	PKC-alpha_pS657	Akt_pT308	0	0	0		0.00844102	0.000966421	0.000860109	0.000759841	0.0620014	0.000902484	0.000561074	0.000791887	0.000684929	0.000800349	0.00165128	0.000767041	0.0305454		1		0.000602282	0.000515361	0.000511984	0.0010253	0.00159269	0.000525542	0.000981517	0.000648117	0.000742684	0.00113851	0.000973834	0.00740208	0.000705558	0.000566513	0.000904708	0.000776377	0.00113837	0.00119247	0.000852146	0.000614702	0.000735773	0.000524018	0.000549671	0.00052918	0.00138235	0.000594095	0.000701402
	p27_pT157	EGFR_pY1173	0	0	0		0.00842318	0.00227915	0.000606944	0.0588409	0.00192486	0.0016827	0.000760168	0.000664079	0.0006267	0.000864	0.0292195	0.00267421	0.000935025		1		0.00099021	0.000555721	0.00114054	0.000740444	0.000748356	0.00120739	0.000677637	0.000851704	0.000631868	0.000796814	0.229106	0.000419118	0.000564441	0.000600971	0.000578109	0.00105842	0.00508908	0.000439718	0.0036794	0.00567552	0.00505034	0.000501853	0.00054368	0.000414112	0.00240543	0.000635524	0.00143732
	C-Raf_pS338	Src_pY527	0	0	0		0.00842125	0.00157939	0.00495113	0.000537375	0.00115775	0.0045929	0.0528471	0.00126603	0.00043837	0.000666684	0.00348698	0.0268628	0.00266854		1		0.000486503	0.00062787	0.000747137	0.000782474	0.000347265	0.00134622	0.000542625	0.000453377	0.0048473	0.0181015	0.000627504	0.000695581	0.0010328	0.00107913	0.000989148	0.000522917	0.000662384	0.000706388	0.000342032	0.000583538	0.00100793	0.208529	0.00272685	0.00034438	0.000321372	0.000368776	0.000432825
	p90RSK_pT359_S363	4E-BP1_pS65	0	0	0		0.00827402	0.000798768	0.0070482	0.00170015	0.000683305	0.00192743	0.0520995	0.000690012	0.00124482	0.00101352	0.00120244	0.0270392	0.00384089		1		0.000956458	0.000578193	0.00292077	0.000761291	0.000993665	0.000629767	0.000579321	0.000688701	0.000950433	0.00132905	0.00173789	0.000714184	0.000781872	0.00189037	0.000825585	0.00139015	0.000678163	0.00315989	0.00099451	0.000537056	0.00480323	0.204892	0.000545193	0.000703907	0.000610018	0.0231257	0.00114743
	p27_pT157	JNK_pT183_pT185	0	0	0		0.00808729	0.000709596	0.00143764	0.00087135	0.055771	0.00266155	0.0012299	0.000727875	0.00128943	0.00131023	0.00105797	0.0293169	0.000664055		1		0.00108248	0.00293705	0.000437266	0.000459389	0.000470224	0.00150637	0.000435895	0.00315319	0.000547277	0.00148151	0.00088649	0.00051442	0.00272442	0.000941777	0.000762422	0.000605468	0.000638432	0.000573978	0.00155786	0.221764	0.00683602	0.000987469	0.00128577	0.000891944	0.000570193	0.000758003	0.000603782
	PRAS40_pT246	C-Raf_pS338	0	0	0		0.00744337	0.000575504	0.000627427	0.00130526	0.000938867	0.00105405	0.053108	0.000590706	0.00134714	0.000602	0.0267984	0.00120113	0.00117196		1		0.00047648	0.000563618	0.000543605	0.00120051	0.000545906	0.000487588	0.000349365	0.000648932	0.000697474	0.000742759	0.000505676	0.000603949	0.000779695	0.209852	0.00062737	0.00057811	0.000379343	0.000556584	0.000963919	0.000586033	0.00235507	0.000720466	0.000633815	0.00341379	0.000748717	0.000646749	0.00320784
Edges in prior network	p70S6K_pT389	mTOR_pS2448	1	0	1		0.877909	0.88526	0.870133	0.943	0.800702	0.917453	0.803393	0.932465	0.870868	0.729539	0.890868	0.908068	0.983161		32		0.904889	0.669075	0.975143	0.367806	0.797943	0.677806	0.937636	0.506013	0.708132	0.957137	0.909697	0.936445	0.881625	0.863192	0.881555	0.989163	0.93844	0.867972	0.979982	0.903753	0.99285	0.673405	0.915901	0.992243	0.989578	0.986348	0.907179
	mTOR_pS2448	4E-BP1_pS65	1	0	1		0.860163	0.879498	0.98703	0.644634	0.823472	0.930078	0.979985	0.912643	0.723967	0.980208	0.75997	0.829015	0.871461		31		0.999902	0.997563	0.996	0.986822	0.999985	0.999678	0.863468	0.998243	0.523176	0.956248	0.0899982	0.630851	0.993808	0.982681	0.999382	0.903614	0.999906	0.9997	0.511554	0.995724	0.731294	0.993601	0.990386	0.409955	0.995008	0.994608	0.980983
	MEK1_pS217_S221	MAPK_pT202_Y204	1	0	1		0.760643	0.784697	0.606751	0.903327	0.80232	0.539886	0.930171	0.797976	0.720014	0.848249	0.442782	0.888273	0.863266		31		0.881107	0.959252	0.680732	0.955882	0.765592	0.99452	0.999435	0.549473	0.284896	0.240179	0.93277	0.2713	0.284511	0.729005	0.463332	0.336267	0.972792	0.997479	0.999805	0.997432	0.146639	0.998357	0.99752	0.996163	0.999992	0.230094	1
	MAPK_pT202_Y204	p90RSK_pT359_S363	1	0	1		0.751911	0.797985	0.576412	0.870143	0.577678	0.77907	0.782188	0.807565	0.824247	0.986205	0.340822	0.795444	0.885173		31		0.998693	0.992962	0.995911	0.907118	0.999787	0.99699	0.999316	0.998864	0.239127	0.387166	0.622519	0.192943	0.417092	0.300959	0.267416	0.299354	0.956618	0.630009	0.909936	0.211495	0.701076	0.990828	0.964426	0.999168	0.997501	0.29551	0.952208
	Akt_pS473	GSK3-alpha-beta_pS21_S9	1	0	1		0.667448	0.571147	0.682808	0.643093	0.638149	0.829255	0.741608	0.55439	0.679137	0.767346	0.822167	0.230139	0.850142		26		0.709218	0.715455	0.738788	0.783154	0.446248	0.964282	0.977405	0.804215	0.95282	0.896501	0.771837	0.812454	0.994977	0.922052	0.72031	0.506385	0.0275376	0.167886	0.0679853	0.0204281	0.964302	0.0909073	0.0176892	0.484379	0.595011	0.951389	0.993762
	MAPK_pT202_Y204	MEK1_pS217_S221	1	0	1		0.593496	0.702772	0.484235	0.588103	0.691698	0.60369	0.504541	0.60212	0.570814	0.411397	0.672639	0.570246	0.719704		31		0.554956	0.181725	0.217392	0.294176	0.262338	0.518931	0.958924	0.302733	0.326143	0.757399	0.264771	0.994044	0.891357	0.620609	0.817552	0.709235	0.957885	0.74396	0.874776	0.488349	0.663405	0.205017	0.329351	0.299225	0.972102	0.253856	0.995472
	p70S6K_pT389	S6_pS235_S236	1	0	1		0.570436	0.644459	0.638669	0.711243	0.567646	0.478977	0.608159	0.441125	0.473213	0.232218	0.619545	0.722449	0.707534		29		0.198631	0.18446	0.310038	0.263167	0.240967	0.183515	0.238367	0.238596	0.765897	0.635838	0.950224	0.920713	0.3846	0.467524	0.279907	0.551658	0.620548	0.833194	0.58483	0.763117	0.970638	0.784663	0.46518	0.757421	0.992759	0.901183	0.999879
	Akt_pS473	PRAS40_pT246	1	0	1		0.491069	0.233905	0.531197	0.366872	0.564017	0.666742	0.586899	0.365649	0.613275	0.719233	0.446397	0.180428	0.618219		22		0.372143	0.371439	0.953811	0.980182	0.879234	0.983174	0.238745	0.975133	0.461235	0.762209	0.28224	0.235246	0.163883	0.439541	0.504059	0.722765	0.0478073	0.0225122	0.111775	0.166205	0.945082	0.027564	0.0410979	0.0813799	0.054433	0.968628	0.119661
	mTOR_pS2448	Akt_pS473	1	0	1		0.467916	0.392847	0.320663	0.461655	0.36988	0.0849222	0.740827	0.696681	0.67585	0.349171	0.539181	0.439978	0.543332		19		0.160353	0.989092	0.0601313	0.0460588	0.268685	0.0151267	0.768004	0.48592	0.913693	0.258333	0.766129	0.995536	0.0197888	0.994535	0.0190043	0.346431	0.154324	0.0249554	0.0203844	0.412605	0.0184496	0.953656	0.999724	0.935727	0.343018	0.0102711	0.999974
	EGFR_pY1068	Src_pY416	1	0	1		0.458784	0.518164	0.709523	0.659951	0.408233	0.362056	0.216738	0.349684	0.445928	0.661686	0.447886	0.28163	0.443935		25		0.882544	0.828702	0.740153	0.963124	0.445244	0.234365	0.764636	0.434724	0.890552	0.411861	0.999879	0.221089	0.237376	0.346111	0.31456	0.161657	0.141182	0.763129	0.145458	0.244313	0.490109	0.161466	0.104235	0.203152	0.158377	0.834402	0.754313
	p90RSK_pT359_S363	Bad_pS112	1	0	1		0.444771	0.388579	0.28672	0.723538	0.429	0.35771	0.473117	0.478137	0.421368	0.333329	0.365757	0.489727	0.590271		28		0.216877	0.306009	0.233387	0.360373	0.314298	0.19791	0.753222	0.284556	0.195512	0.258347	0.872755	0.214333	0.204393	0.279805	0.708565	0.19235	0.201291	0.36576	0.988617	0.912049	0.280375	0.664295	0.189271	0.316162	0.940636	0.216765	0.799392
	EGFR_pY1173	p38_pT180_Y182	1	0	1		0.417261	0.463362	0.25243	0.346808	0.376444	0.395576	0.670221	0.432751	0.400493	0.480182	0.503225	0.412455	0.273181		25		0.897603	0.180228	0.202142	0.90299	0.298071	0.789879	0.38652	0.184023	0.156158	0.442431	0.253953	0.213528	0.857113	0.843426	0.671771	0.587422	0.206439	0.160592	0.733374	0.282521	0.289446	0.818333	0.371162	0.437769	0.59325	0.226468	0.197765
	Akt_pT308	GSK3-alpha-beta_pS21_S9	1	0	1		0.403483	0.33042	0.47212	0.347057	0.207135	0.47879	0.414059	0.441277	0.537004	0.426244	0.494578	0.181413	0.511696		26		0.347894	0.520978	0.240861	0.17362	0.900469	0.346051	0.561007	0.31907	0.403481	0.284387	0.381003	0.363479	0.565193	0.571769	0.557203	0.830111	0.0364627	0.567448	0.0718263	0.0179056	0.201031	0.0668721	0.017186	0.472569	0.533841	0.515668	0.694537
	AMPK_pT172	ACC_pS79	1	0	1		0.398684	0.218508	0.745404	0.374173	0.352087	0.24576	0.417128	0.529675	0.306737	0.347326	0.476295	0.270367	0.500749		21		0.0968341	0.754869	0.279869	0.56711	0.100549	0.163242	0.17393	0.642203	0.336802	0.570701	0.607083	0.46131	0.590937	0.412433	0.641866	0.189228	0.0914257	0.656061	0.29377	0.169604	0.199585	0.119689	0.330918	0.301884	0.348971	0.999984	0.315971
	HER2_pY1248	Src_pY416	1	0	1		0.396609	0.198307	0.620756	0.492372	0.433339	0.617821	0.229426	0.341426	0.239422	0.368801	0.544913	0.338264	0.334457		24		0.28543	0.264664	0.42349	0.288369	0.580985	0.381011	0.372176	0.354281	0.223497	0.663298	0.999711	0.523455	0.921486	0.256408	0.53007	0.241377	0.175005	0.827606	0.146097	0.557006	0.557124	0.154083	0.10639	0.182798	0.109296	0.727454	0.400188
	c-Met_pY1235	PKC-alpha_pS657	1	0	1		0.386835	0.392127	0.581092	0.261344	0.29923	0.519114	0.411788	0.401044	0.228941	0.30679	0.393998	0.478052	0.368501		20		0.22417	0.363561	0.654684	0.38966	0.136187	0.190112	0.112983	0.382966	0.980722	0.512716	0.151062	0.378117	0.124544	0.337086	0.347969	0.319765	0.203144	0.913357	0.128356	0.165439	0.999866	0.970275	0.338551	0.105425	0.160472	0.534736	0.111273
	HER2_pY1248	C-Raf_pS338	1	0	1		0.38331	0.277651	0.336145	0.323356	0.537599	0.564016	0.571016	0.249225	0.20747	0.366412	0.410513	0.535649	0.220665		26		0.570127	0.382667	0.245636	0.24486	0.293008	0.865537	0.137959	0.191504	0.243811	0.261749	0.494083	0.705041	0.684273	0.47911	0.267322	0.148718	0.128716	0.496296	0.32092	0.993101	0.993375	0.804581	0.268845	0.279355	0.167949	0.203868	0.232787
	HER2_pY1248	PKC-alpha_pS657	1	0	1		0.378107	0.342628	0.431255	0.321196	0.740962	0.385926	0.352085	0.275043	0.175762	0.389298	0.381059	0.365998	0.376073		22		0.348863	0.228753	0.607464	0.703301	0.224878	0.69742	0.139334	0.164371	0.572345	0.252041	0.456747	0.848869	0.128341	0.244951	0.238819	0.306364	0.297386	0.528184	0.109993	0.703866	0.689462	0.354658	0.132766	0.11167	0.15192	0.716043	0.110579
	HER2_pY1248	JNK_pT183_pT185	1	0	1		0.371374	0.302886	0.528856	0.575406	0.199963	0.541707	0.300407	0.250035	0.271729	0.323059	0.484191	0.338623	0.339622		25		0.259394	0.259392	0.537153	0.181307	0.39857	0.558243	0.133256	0.257156	0.307062	0.979316	0.738714	0.270541	0.671368	0.278616	0.417566	0.210343	0.111335	0.201849	0.334535	0.207613	0.955995	0.255572	0.255854	0.38623	0.533754	0.674866	0.691221
	p90RSK_pT359_S363	S6_pS235_S236	1	0	1		0.362975	0.491857	0.208878	0.489299	0.483676	0.213011	0.501067	0.2471	0.268912	0.286766	0.306162	0.357445	0.501528		24		0.179631	0.176341	0.381916	0.547508	0.206256	0.192113	0.293011	0.317348	0.564054	0.193733	0.377618	0.197993	0.264639	0.265802	0.266246	0.319212	0.261443	0.229224	0.200329	0.975456	0.181431	0.587891	0.198903	0.22488	0.962298	0.236215	0.997333
	c-Met_pY1235	JNK_pT183_pT185	1	0	1		0.355228	0.183547	0.391764	0.322377	0.297261	0.30897	0.467516	0.43114	0.439252	0.31134	0.502241	0.377335	0.229999		21		0.149429	0.164919	0.393875	0.240417	0.147715	0.913172	0.331649	0.14954	0.264733	0.201497	0.372638	0.355879	0.404176	0.692775	0.989554	0.736674	0.115528	0.783611	0.345244	0.466003	0.240655	0.148329	0.215557	0.703752	0.2045	0.417029	0.177751
	p70S6K_pT389	PDK1_pS241	1	0	1		0.355222	0.387717	0.481698	0.351252	0.238958	0.33005	0.321852	0.364246	0.366006	0.355504	0.418369	0.351635	0.295381		22		0.243633	0.81969	0.257236	0.215817	0.151375	0.346577	0.545203	0.264502	0.160836	0.198872	0.171001	0.270396	0.896299	0.44975	0.320221	0.879577	0.26672	0.750737	0.752308	0.282815	0.109478	0.272101	0.2551	0.123821	0.879679	0.157494	0.224464
	EGFR_pY1068	JNK_pT183_pT185	1	0	1		0.35515	0.299946	0.473678	0.47201	0.248045	0.394848	0.232263	0.39555	0.32486	0.352046	0.368117	0.373219	0.327218		22		0.476812	0.277044	0.634103	0.263561	0.378598	0.37333	0.128026	0.284896	0.422789	0.356183	0.446837	0.173686	0.805333	0.311895	0.247029	0.18118	0.117876	0.612967	0.3353	0.406931	0.249669	0.136052	0.945291	0.181664	0.182307	0.648517	0.471801
	Akt_pS473	YAP_pS127	1	0	1		0.353539	0.253557	0.418328	0.527967	0.180341	0.482965	0.320901	0.249137	0.395113	0.52445	0.326997	0.270896	0.291811		21		0.567701	0.647646	0.902364	0.101503	0.964746	0.240393	0.207199	0.56405	0.386756	0.0364925	0.344213	0.475903	0.514902	0.526631	0.211377	0.1197	0.0394627	0.0759633	0.450351	0.0214137	0.442591	0.308223	0.0132078	0.815956	0.0203093	0.913209	0.414941
	EGFR_pY1068	PKC-alpha_pS657	1	0	1		0.334872	0.383771	0.604668	0.342974	0.341213	0.35562	0.31267	0.173899	0.16416	0.449769	0.369933	0.24239	0.277395		18		0.873998	0.344993	0.670019	0.597706	0.292658	0.507607	0.133187	0.177987	0.426015	0.777252	0.488127	0.200336	0.167078	0.438405	0.199369	0.262881	0.127332	0.717715	0.107576	0.17344	0.362015	0.197801	0.141868	0.111374	0.107739	0.578713	0.106175
	Src_pY527	STAT3_pY705	1	0	1		0.333462	0.223304	0.287057	0.287863	0.22968	0.325303	0.518665	0.487703	0.308118	0.337658	0.371043	0.161215	0.463931		19		0.124043	0.19424	0.317616	0.237549	0.854709	0.185998	0.182954	0.604153	0.16167	0.226612	0.209866	0.372887	0.201322	0.926995	0.616039	0.25295	0.204736	0.109764	0.25225	0.137859	0.114679	0.135947	0.196131	0.138353	0.402767	0.617611	0.37172
	c-Met_pY1235	Src_pY416	1	0	1		0.332077	0.316795	0.282184	0.381685	0.31958	0.394967	0.294574	0.321456	0.345377	0.326006	0.366376	0.250208	0.38572		23		0.735512	0.17498	0.165001	0.180907	0.296904	0.207605	0.272364	0.574771	0.196941	0.437951	0.876171	0.197034	0.218577	0.284195	0.26738	0.452758	0.226017	0.213648	0.252255	0.261546	0.32732	0.436502	0.10227	0.182104	0.108712	0.302158	0.233314
	mTOR_pS2448	p70S6K_pT389	1	0	1		0.329908	0.314625	0.519307	0.456975	0.311213	0.179843	0.266566	0.266345	0.324392	0.139	0.144838	0.797774	0.238019		15		0.0740279	0.775148	0.0213747	0.0109313	0.0201184	0.0223374	0.168179	0.0198864	0.0510218	0.292251	0.0567938	0.0487556	0.0421792	0.0634588	0.321207	0.28304	0.726376	0.992421	0.988422	0.999468	0.322939	0.886556	0.54682	0.91919	0.407073	0.0174077	0.76131
	HER2_pY1248	Src_pY527	1	0	1		0.322037	0.235865	0.182366	0.225006	0.563275	0.492	0.318829	0.319779	0.239174	0.302805	0.376581	0.42517	0.18359		17		0.289328	0.135051	0.116127	0.66811	0.148345	0.212891	0.652834	0.199757	0.18921	0.272991	0.493424	0.377621	0.510544	0.47949	0.237659	0.45171	0.339547	0.170728	0.157051	0.980776	0.996523	0.422262	0.188695	0.14578	0.125373	0.150695	0.13342
	MAPK_pT202_Y204	mTOR_pS2448	1	0	1		0.318237	0.383532	0.23035	0.341341	0.186835	0.291787	0.38863	0.389879	0.333539	0.249402	0.299095	0.352987	0.371462		21		0.436463	0.16433	0.178741	0.160549	0.198722	0.179105	0.434943	0.242368	0.364187	0.169391	0.745845	0.176389	0.268269	0.272099	0.167209	0.229373	0.22263	0.351647	0.151931	0.234313	0.550659	0.431109	0.319818	0.561786	0.510846	0.236032	0.288848
	mTOR_pS2448	Akt_pT308	1	0	1		0.309018	0.28825	0.107733	0.532109	0.0651991	0.249057	0.506874	0.426861	0.296059	0.0594757	0.462914	0.112278	0.601404		11		0.0129882	0.0158782	0.0336814	0.0145885	0.157083	0.00783091	0.198904	0.0348507	0.159539	0.377816	0.963073	0.122486	0.75451	0.967204	0.069429	0.289255	0.0559793	0.0147292	0.131684	0.0555785	0.00750086	0.0535864	0.439221	0.139947	0.924495	0.0225103	0.999998
	EGFR_pY1068	Src_pY527	1	0	1		0.302684	0.230063	0.254947	0.235599	0.594916	0.330627	0.238471	0.343306	0.193541	0.311707	0.319569	0.270771	0.308688		18		0.492542	0.118807	0.110936	0.677842	0.152856	0.194496	0.516581	0.229594	0.177901	0.270443	0.556701	0.501313	0.304434	0.286659	0.240632	0.218471	0.146453	0.510319	0.147222	0.296852	0.350604	0.336362	0.188392	0.189964	0.103356	0.120221	0.127537
	PDK1_pS241	p70S6K_pT389	1	0	1		0.292758	0.415666	0.275874	0.202908	0.284464	0.230072	0.256569	0.427223	0.249289	0.260261	0.232216	0.268607	0.409947		21		0.177542	0.366724	0.231643	0.394611	0.163846	0.289888	0.220418	0.237419	0.181632	0.36338	0.175878	0.191311	0.171714	0.308862	0.279063	0.185892	0.466445	0.168143	0.173454	0.244849	0.185131	0.121407	0.433038	0.356391	0.837047	0.20525	0.230656
	c-Met_pY1235	Src_pY527	1	0	1		0.28721	0.33502	0.362472	0.149243	0.300689	0.205413	0.400784	0.393644	0.150418	0.166269	0.331661	0.481378	0.169533		17		0.217474	0.162827	0.130004	0.229055	0.156883	0.136534	0.154915	0.142462	0.608295	0.258658	0.171895	0.204099	0.20275	0.554895	0.437237	0.215456	0.412214	0.890593	0.107972	0.553488	0.222028	0.742896	0.809162	0.112671	0.102098	0.137808	0.187101
	PDK1_pS241	Akt_pS473	1	0	1		0.286004	0.51146	0.204648	0.223933	0.449809	0.236946	0.230964	0.214382	0.215892	0.323579	0.257704	0.284975	0.27776		21		0.769932	0.286694	0.240065	0.238462	0.385736	0.16172	0.267813	0.238206	0.219928	0.198821	0.213681	0.606861	0.247644	0.202042	0.17808	0.194576	0.37134	0.158985	0.245441	0.753696	0.153956	0.156789	0.222301	0.217293	0.684639	0.174092	0.196545
	EGFR_pY1068	C-Raf_pS338	1	0	1		0.2655	0.287858	0.323605	0.234063	0.273666	0.35115	0.342955	0.158393	0.152313	0.259668	0.204055	0.318117	0.280163		19		0.289583	0.204892	0.211381	0.169766	0.283821	0.663037	0.0961982	0.158663	0.156959	0.341854	0.227581	0.186699	0.204336	0.23633	0.15453	0.124148	0.117105	0.333099	0.261367	0.552095	0.751437	0.211194	0.15305	0.165587	0.587785	0.414574	0.235923
	HER2_pY1248	p38_pT180_Y182	1	0	1		0.258508	0.252977	0.163318	0.184487	0.143448	0.358659	0.369132	0.440839	0.155202	0.255593	0.231339	0.337073	0.210026		19		0.420809	0.125359	0.132637	0.216019	0.377368	0.239695	0.372179	0.160677	0.154425	0.211531	0.223099	0.149027	0.300471	0.227831	0.511659	0.0726713	0.202399	0.160969	0.235291	0.132164	0.657922	0.734692	0.426478	0.146671	0.234275	0.155416	0.146923
	Akt_pT308	PRAS40_pT246	1	0	1		0.2371	0.171818	0.187719	0.200413	0.149021	0.217557	0.36694	0.329198	0.274131	0.20049	0.352165	0.11654	0.279203		14		0.176134	0.0988047	0.220367	0.163775	0.428037	0.227913	0.0937971	0.195094	0.453563	0.357635	0.182317	0.104168	0.0758913	0.475928	0.725547	0.442268	0.0296606	0.0343758	0.321484	0.170028	0.23527	0.0249105	0.0383919	0.078202	0.027914	0.260061	0.0774825
	Akt_pS473	Bad_pS112	1	0	1		0.217009	0.141569	0.0836286	0.296889	0.214736	0.241314	0.159411	0.46281	0.135714	0.154105	0.171004	0.0901404	0.452786		11		0.0806446	0.0276253	0.163309	0.0184822	0.0283858	0.110284	0.698705	0.105405	0.0567107	0.143897	0.274345	0.0502955	0.145692	0.229773	0.410994	0.0563242	0.0165646	0.0249805	0.0198719	0.0275528	0.185575	0.0776512	0.138491	0.230436	0.412356	0.138012	0.730031
	Src_pY416	STAT3_pY705	1	0	1		0.205977	0.193154	0.16853	0.340589	0.221536	0.185667	0.214404	0.0827034	0.241237	0.313966	0.190836	0.153909	0.165199		13		0.176229	0.255882	0.59665	0.382327	0.286788	0.280136	0.134412	0.399302	0.124214	0.140593	0.20925	0.267934	0.189814	0.295214	0.0747704	0.224897	0.340954	0.0751679	0.1836	0.107212	0.156754	0.101442	0.0861938	0.179945	0.13122	0.202476	0.372855
	AMPK_pT172	mTOR_pS2448	1	0	1		0.199653	0.140791	0.271414	0.231314	0.177613	0.19434	0.17833	0.279533	0.123891	0.220895	0.160816	0.242699	0.174203		15		0.118508	0.214206	0.237412	0.217101	0.349414	0.100014	0.414589	0.115915	0.112508	0.233497	0.151466	0.145552	0.218648	0.11926	0.177137	0.128463	0.217696	0.49875	0.171738	0.251914	0.101086	0.25191	0.300078	0.148422	0.114453	0.139205	0.364639
	C-Raf_pS338	MEK1_pS217_S221	1	0	1		0.188961	0.121821	0.22424	0.253403	0.202757	0.213412	0.262448	0.119022	0.114585	0.131369	0.243227	0.208846	0.172403		10		0.146441	0.141537	0.28241	0.0911297	0.0917868	0.113811	0.10891	0.0749232	0.191909	0.156927	0.449679	0.259766	0.108954	0.522824	0.107803	0.147954	0.116179	0.499284	0.11965	0.211448	0.351123	0.113017	0.139702	0.120362	0.0327539	0.0992131	0.161873
	EGFR_pY1068	PDK1_pS241	1	0	1		0.1827	0.11735	0.197118	0.185182	0.377471	0.156407	0.123367	0.188125	0.116578	0.161316	0.177162	0.146115	0.246206		7		0.0983279	0.331833	0.169712	0.103419	0.103401	0.151493	0.235671	0.0966682	0.100074	0.103031	0.169899	0.352131	0.275257	0.139061	0.120065	0.157781	0.133506	0.19761	0.132983	0.175453	0.100162	0.105154	0.218496	0.105555	0.137493	0.155999	0.268135
	GSK3-alpha-beta_pS21_S9	mTOR_pS2448	1	0	0		0.126422	0.157222	0.103335	0.157056	0.101389	0.124481	0.194274	0.0807457	0.0928752	0.105383	0.11721	0.14946	0.133635		5		0.0687422	0.065989	0.18187	0.082793	0.0788962	0.209948	0.0849161	0.06991	0.137045	0.163858	0.0968703	0.133262	0.0760061	0.198397	0.0647487	0.0674961	0.139859	0.115464	0.0887626	0.119696	0.249588	0.235867	0.0778164	0.168631	0.283242	0.0680303	0.26072
	Akt_pT308	YAP_pS127	1	0	0		0.113729	0.089029	0.0781201	0.194736	0.0872544	0.0789264	0.0745991	0.190976	0.116188	0.0754297	0.147776	0.114694	0.117015		6		0.0760154	0.118985	0.0890756	0.0196439	0.0921568	0.0352009	0.103324	0.0690366	0.253857	0.0248704	0.178635	0.253849	0.0591249	0.136455	0.202808	0.0726106	0.0170458	0.0518644	0.314853	0.0152925	0.159361	0.0756129	0.00661485	0.276906	0.00919754	0.116761	0.196381
	PDK1_pS241	Akt_pT308	1	0	0		0.11168	0.140226	0.0891049	0.0974547	0.159623	0.120854	0.0925442	0.109353	0.0842787	0.108367	0.112465	0.119627	0.10626		3		0.305603	0.0710305	0.0696547	0.0760063	0.0909288	0.0717836	0.112486	0.0694403	0.0774948	0.0943156	0.112781	0.145102	0.224321	0.0782261	0.0822511	0.085227	0.0744876	0.0762312	0.112878	0.300985	0.0694178	0.103167	0.140576	0.0792733	0.103318	0.114842	0.0945055
	EGFR_pY1068	p38_pT180_Y182	1	0	0		0.085203	0.117893	0.0626351	0.0768158	0.0840405	0.0830782	0.0631948	0.129509	0.0644578	0.0876276	0.0861724	0.0974641	0.0695479		2		0.0871218	0.04693	0.0497574	0.222347	0.0943071	0.0650646	0.0894226	0.0460705	0.210089	0.0387305	0.0456441	0.0463987	0.151304	0.0917327	0.0719464	0.0335326	0.0791694	0.101677	0.163711	0.0402924	0.0550359	0.0488533	0.190959	0.100015	0.0951919	0.0632034	0.0481505
Self-edges	Akt_pT308	Akt_pT308	0	1	0		0.948784	0.989857	0.994604	0.991715	0.990093	0.980853	0.767973	0.880691	0.994491	0.942814	0.871663	0.993828	0.986833		31		0.993942	0.994653	0.995392	0.995451	0.995392	0.996068	0.575201	0.99641	0.97942	0.993027	0.99383	0.987848	0.940945	0.0905789	0.992192	0.995463	0.994156	0.995727	0.992978	0.995149	0.995976	0.993252	0.990696	0.992692	0.991908	0.995009	0.98466
	Akt_pS473	Akt_pS473	0	1	0		0.912324	0.973515	0.995585	0.883484	0.889522	0.999795	0.765035	0.795638	0.99602	0.999547	0.879743	0.99859	0.771416		31		0.99969	0.999019	0.999849	0.999871	0.999293	0.999944	0.999849	0.99886	0.911755	0.983501	0.979433	0.560478	0.999968	0.613529	0.999224	0.990057	0.999745	0.999863	0.999958	0.997741	0.999941	0.997045	0.99858	0.995847	0.982869	0.999957	0.554695
	p70S6K_pT389	p70S6K_pT389	0	1	0		0.868666	0.935632	0.63555	0.796647	0.766429	0.977694	0.918997	0.947613	0.970767	0.935909	0.942192	0.617902	0.978661		29		0.998145	0.489472	0.999898	0.999976	0.999987	0.999984	0.999988	0.999821	0.999829	0.867638	0.998467	0.996826	0.988184	0.999034	0.802433	0.885126	0.744555	0.185973	0.18825	0.187038	0.971357	0.679605	0.988277	0.998164	0.999999	0.999117	0.999973
	YB-1_pS102	YB-1_pS102	0	1	0		0.75948	0.928327	0.433427	0.694159	0.874665	0.579254	0.92606	0.842519	0.79743	0.815185	0.717143	0.912875	0.592717		31		0.912116	0.996414	0.201127	0.999946	0.600982	0.998818	1	0.81208	0.805723	0.106238	0.677862	0.939918	0.285501	0.970941	0.951611	0.999351	0.997462	0.327136	0.994983	0.984163	0.999981	0.999938	0.999542	0.999798	0.998008	0.30392	0.902666
	S6_pS235_S236	S6_pS235_S236	0	1	0		0.714249	0.767662	0.525578	0.582441	0.647075	0.78446	0.622524	0.916807	0.867446	0.983421	0.642933	0.543245	0.687398		32		0.978086	0.926128	0.975305	0.998653	0.990614	0.999989	0.999694	0.9989	0.683664	0.552968	0.343115	0.288754	0.887239	0.812656	0.936471	0.638597	0.53026	0.341038	0.715859	0.306469	0.260572	0.439159	0.909476	0.843125	0.878638	0.282179	0.295484
	Bad_pS112	Bad_pS112	0	1	0		0.681673	0.670449	0.784845	0.613805	0.611472	0.695357	0.633276	0.584536	0.85964	0.900046	0.460201	0.87267	0.493774		31		0.982767	0.999768	0.85484	0.999954	0.986942	0.961744	0.464607	0.949741	0.29949	0.686522	0.25034	0.162314	0.555802	0.269841	0.63678	0.820517	0.995017	0.528413	0.874559	0.998236	0.822368	0.862829	0.900142	0.999795	0.404522	0.924678	0.475481
	Rb_pS807_S811	Rb_pS807_S811	0	1	0		0.641914	0.691446	0.764808	0.817102	0.515215	0.658808	0.443163	0.420453	0.824319	0.587262	0.588868	0.880639	0.510889		31		0.278247	0.802122	0.913431	0.249232	0.94433	0.635642	0.279599	0.595489	0.82418	0.969621	0.371705	0.57246	0.368424	0.488855	0.254301	0.861399	0.999523	0.969219	0.985035	0.997602	0.998109	0.490341	0.670262	0.935022	0.663836	0.31827	0.998239
	Chk2_pT68	Chk2_pT68	0	1	0		0.627976	0.552219	0.770942	0.622523	0.684128	0.510504	0.592248	0.778832	0.512416	0.600179	0.982732	0.168095	0.7609		23		0.547784	0.990001	0.165256	0.999919	0.122251	0.896979	0.946472	0.132767	0.998617	0.999802	0.908426	0.999666	0.99641	0.960316	0.999734	0.998883	0.116248	0.0970868	0.427557	0.0920377	0.0957686	0.237915	0.169555	0.108593	0.546229	0.996876	0.988853
	C-Raf_pS338	C-Raf_pS338	0	1	0		0.582694	0.268506	0.577037	0.546398	0.657594	0.955539	0.398666	0.545645	0.712167	0.732629	0.472492	0.669717	0.455937		25		0.339905	0.958797	0.777131	0.754528	0.864685	0.992234	0.193094	0.980662	0.247273	0.988467	0.190177	0.236922	0.999441	0.214316	0.720322	0.183017	0.313024	0.186071	0.968593	0.639334	0.989372	0.264515	0.997401	0.999429	0.173823	0.174812	0.24969
	MAPK_pT202_Y204	MAPK_pT202_Y204	0	1	0		0.582542	0.507424	0.615207	0.568973	0.59488	0.791819	0.295581	0.633433	0.653016	0.437191	0.687237	0.42348	0.782258		29		0.292329	0.219002	0.496354	0.290243	0.42182	0.319802	0.866224	0.591753	0.223456	0.999236	0.0710019	0.99404	0.885791	0.329202	0.99965	0.995521	0.515255	0.28517	0.708559	0.183522	0.993298	0.204562	0.162638	0.334839	0.998656	0.95742	0.999978
	ER-alpha_pS118	ER-alpha_pS118	0	1	0		0.56721	0.746063	0.48226	0.417969	0.671061	0.583028	0.3535	0.611026	0.67277	0.455987	0.604302	0.690289	0.51826		24		0.867253	0.656774	0.481076	0.0935662	0.175541	0.141312	0.982424	0.249951	0.999161	0.25528	0.809675	0.606297	0.907951	0.221884	0.169211	0.864954	0.997609	0.0989436	0.29324	0.997441	0.406325	0.955413	0.999811	0.77353	0.120227	0.91804	0.0878848
	STAT3_pY705	STAT3_pY705	0	1	0		0.554226	0.293844	0.554506	0.587414	0.713844	0.469782	0.512999	0.635574	0.665843	0.537088	0.902559	0.19797	0.579286		26		0.184143	0.693912	0.209124	0.604385	0.589965	0.565496	0.461936	0.987741	0.481782	0.923001	0.988513	0.993064	0.945223	0.96262	0.989671	0.936598	0.15082	0.101669	0.233228	0.358331	0.118606	0.310146	0.115472	0.195491	0.358632	0.499442	0.918791
	NF-kB-p65_pS536	NF-kB-p65_pS536	0	1	0		0.554213	0.606745	0.330266	0.465716	0.702954	0.739944	0.617949	0.611667	0.358462	0.39454	0.435757	0.652049	0.734505		26		0.249056	0.177369	0.157132	0.150179	0.848772	0.445881	0.990846	0.137088	0.542859	0.399673	0.496871	0.999918	0.210244	0.248736	0.436397	0.151362	0.998836	0.10607	0.270201	0.705077	0.997934	0.995637	0.307778	0.834858	0.636227	0.637951	0.938662
	Chk1_pS345	Chk1_pS345	0	1	0		0.530151	0.395775	0.341914	0.531396	0.805883	0.597751	0.596952	0.489017	0.482521	0.192249	0.865967	0.403174	0.659215		21		0.0898909	0.163516	0.139077	0.755732	0.089237	0.118998	0.089479	0.0920658	0.997841	0.966161	0.374934	0.918095	0.830272	0.999746	0.999188	0.841497	0.167671	0.095002	0.667333	0.663606	0.903931	0.269163	0.302529	0.156155	0.327695	0.142978	0.944243
	MEK1_pS217_S221	MEK1_pS217_S221	0	1	0		0.319816	0.530671	0.224158	0.4835	0.165173	0.401915	0.331391	0.213644	0.208077	0.18465	0.338455	0.287233	0.468926		20		0.225604	0.0460965	0.159015	0.0360398	0.34489	0.349127	0.134298	0.182128	0.242012	0.335649	0.420858	0.143444	0.219932	0.474481	0.43633	0.434932	0.753262	0.406644	0.359616	0.0851938	0.551477	0.020754	0.0689042	0.0520162	0.901805	0.108241	0.99451
	4E-BP1_pS65	4E-BP1_pS65	0	1	0		0.237331	0.221042	0.105405	0.319722	0.311628	0.177645	0.125521	0.258583	0.3791	0.131888	0.253696	0.289392	0.274347		12		0.13326	0.105749	0.0949145	0.118665	0.0854916	0.0816834	0.351899	0.0834425	0.540974	0.0891331	0.375661	0.474614	0.0919762	0.137043	0.1053	0.21487	0.0907589	0.116811	0.555529	0.166196	0.419095	0.0938842	0.18098	0.691885	0.119176	0.109927	0.252781
	EGFR_pY1068	EGFR_pY1068	0	1	0		0.154066	0.18553	0.126999	0.124567	0.26031	0.148471	0.124897	0.0803807	0.18137	0.136866	0.108818	0.0873491	0.28323		6		0.110554	0.107604	0.0951535	0.28035	0.119082	0.182628	0.0780438	0.121509	0.15087	0.147001	0.242293	0.116	0.0921215	0.0276442	0.0603812	0.0342321	0.0571698	0.116456	0.0241994	0.113405	0.0593837	0.170348	0.11624	0.0415907	0.423526	0.136934	0.136622
	YAP_pS127	YAP_pS127	0	1	0		0.076245	0.504788	0.00567982	0.0328333	0.0104181	0.0106434	0.0182425	0.00485953	0.0224954	0.0047705	0.135704	0.0227834	0.141722		2		0.00508107	0.00441443	0.00491604	0.00554561	0.00472932	0.00325933	0.00529897	0.00491922	0.997879	0.00395287	0.0264285	0.024104	0.00673328	0.015898	0.00252674	0.00810831	0.0187051	0.00926168	0.0191504	0.00600014	0.0272335	0.035488	0.00411898	0.0623093	0.997486	0.00509031	0.0808383
	p90RSK_pT359_S363	p90RSK_pT359_S363	0	1	0		0.0615379	0.00202968	0.0113957	0.233117	0.00320498	0.145456	0.00275482	0.0892638	0.00508094	0.00350066	0.229608	0.00852454	0.00451828		3		0.00310568	0.00245166	0.011731	0.00212535	0.00219987	0.00185441	0.00211037	0.00242689	0.00188455	0.011059	0.89479	0.00738807	0.570396	0.00192888	0.341192	0.00822532	0.00232253	0.0102377	0.0239246	0.00167815	0.00670067	0.00463314	0.0108525	0.00784704	0.000805961	0.0218343	0.00202313
	p38_pT180_Y182	p38_pT180_Y182	0	1	0		0.0343424	0.00469228	0.00124385	0.0126669	0.0101197	0.00298077	0.099352	0.135637	0.00804652	0.0672154	0.0427033	0.00409545	0.0233553		2		0.000313119	0.000737805	0.00179785	0.000601369	0.0015269	0.00134717	0.53044	0.000959443	0.00129842	0.00173663	0.000825709	0.0149337	0.000467283	0.303523	0.00766832	0.0111736	0.00103869	0.000938492	0.000491059	0.0234462	0.00452043	0.000434317	0.00134416	0.000550197	0.0161189	0.00156246	0.0475529
	AMPK_pT172	AMPK_pT172	0	1	0		0.0328541	0.00938679	0.0836009	0.00945011	0.0125047	0.0217272	0.0201282	0.0916818	0.0143533	0.010666	0.02563	0.0870746	0.00804597		2		0.00548278	0.00615875	0.0164993	0.0216277	0.00967261	0.0038643	0.002548	0.0194746	0.0177188	0.0359591	0.00335102	0.0190524	0.0587125	0.0162839	0.0266635	0.0272985	0.00708182	0.277573	0.0130307	0.00533556	0.0117067	0.0440646	0.329998	0.00780642	0.00726373	0.0147127	0.00491941
	PKC-alpha_pS657	PKC-alpha_pS657	0	1	0		0.0324218	0.00104261	0.171627	0.00273981	0.00360453	0.00141821	0.00146569	0.054631	0.0228459	0.00215132	0.113919	0.00107134	0.0125457		1		0.00148677	0.00350102	0.000360718	0.00246447	0.000866367	0.000497479	0.000521764	0.00751199	0.00175023	0.667081	0.00861361	0.00261152	0.00204287	0.00457395	0.142276	0.0824024	0.000576032	0.00145771	0.00104937	0.000818276	0.00109648	0.000450945	0.0020716	0.00105032	0.00035741	0.0144678	0.000935557
	HER2_pY1248	HER2_pY1248	0	1	0		0.0209476	0.018929	0.101002	0.0104258	0.00656318	0.0169725	0.00522227	0.00547032	0.00299644	0.0025197	0.056916	0.020493	0.00386184		1		0.00179623	0.0014078	0.00159839	0.00329258	0.00246161	0.00587566	0.00147594	0.00224941	0.00244053	0.398654	0.0372592	0.000808534	0.00549762	0.00465498	0.00402042	0.00199267	0.0707259	0.00334362	0.0018961	0.0216058	0.0541119	0.00453242	0.00166677	0.00606117	0.000753507	0.00060051	0.000949386
	Src_pY527	Src_pY527	0	1	0		0.0175631	0.00166699	0.0025888	0.000668266	0.0023051	0.116852	0.000681638	0.00321825	0.012524	0.00155863	0.0656251	0.0014703	0.00159859		1		0.000469726	0.00112179	0.000391986	0.00140299	0.00154258	0.00104385	0.00351053	0.0029856	0.000788892	0.0056604	0.00047354	0.00176191	0.462264	0.000617936	0.00827978	0.0451538	0.00506774	0.00290786	0.000596872	0.00113997	0.000381684	0.000699184	0.000544176	0.000424902	0.000341597	0.000665142	0.00121067
	EGFR_pY1173	EGFR_pY1173	0	1	0		0.0169791	0.00113053	0.00102134	0.00751928	0.00353347	0.117102	0.0025184	0.00163887	0.00136941	0.00236556	0.00184811	0.0617072	0.00199567		1		0.00072449	0.00219143	0.000971143	0.0068249	0.00205553	0.00123485	0.00100921	0.00391291	0.00225989	0.000707154	0.00542571	0.000412638	0.00056347	0.000685643	0.0042625	0.000467893	0.000803349	0.000414471	0.0223909	0.0026847	0.46543	0.000599718	0.000573513	0.000760779	0.000734375	0.000772318	0.0012894
	Src_pY416	Src_pY416	0	1	0		0.0164302	0.0015809	0.00730177	0.00572214	0.0132808	0.0047659	0.000866206	0.0957099	0.00221382	0.0063538	0.0502989	0.00151542	0.00755257		1		0.00103481	0.012228	0.0171606	0.00279882	0.0124471	0.00127851	0.000888977	0.00299353	0.000923549	0.0157295	0.000273495	0.00103338	0.00224774	0.000666042	0.380683	0.000835236	0.00180576	0.000571767	0.00161536	0.00116093	0.00177097	0.000451077	0.000328138	0.00441932	0.00255947	0.000677799	0.00383912
	JNK_pT183_pT185	JNK_pT183_pT185	0	1	0		0.0129186	0.0802195	0.00166451	0.0013337	0.0119623	0.0049045	0.00082139	0.00112582	0.0013168	0.00106251	0.0485254	0.00114532	0.000941076		1		0.000549061	0.00340632	0.000410413	0.00060938	0.0004938	0.000651131	0.000534543	0.00184543	0.319415	0.00155005	0.000944756	0.0462222	0.0142911	0.00181163	0.00247957	0.00148891	0.000333409	0.000911433	0.00105245	0.000632061	0.00365806	0.00046582	0.00105023	0.00105912	0.000580769	0.000790237	0.00292718
														Number of edges in context-specific network (excluding self-edges, at edge probability threshold of 0.2):									44	42	48	48	46	44	53	46	49	51	58	49	50	72	58	42	32	50	38	47	59	45	49	44	53	44	48
														% of edges not in prior network (excluding self-edges, at edge probability threshold of 0.2):									0.340909	0.357143	0.333333	0.354167	0.369565	0.386364	0.471698	0.413043	0.428571	0.333333	0.413793	0.367347	0.34	0.444444	0.413793	0.309524	0.28125	0.44	0.368421	0.361702	0.474576	0.422222	0.510204	0.454545	0.509434	0.318182	0.354167
[truncated: 6 more columns]
