# Supplementary material for: Context Specificity in Causal Signaling Networks Revealed by Phosphoprotein Profiling
Source: Cell Syst. 2017 Jan 25;4(1):73–83.e10. doi: 10.1016/j.cels.2016.11.013 (PMC5279869; doi:10.1016/j.cels.2016.11.013)
Supplement: Data S1. RPPA Data, Related to STAR Methods — A zip archive containing the reverse-phase protein array data generated in this study. See the README file included in the zip archive for further details. [file mmc5.zip]

Archive with 14 entries (11 files):
- DataS1/complete/
- DataS1/complete/BT20.csv
- DataS1/complete/BT549.csv
- DataS1/complete/MCF7.csv
- DataS1/complete/UACC812.csv
- DataS1/complete/UACC812_batches/
- DataS1/complete/UACC812_batches/UACC812_batch1.csv
- DataS1/complete/UACC812_batches/UACC812_batch2.csv
- DataS1/core/
- DataS1/core/BT20.csv
- DataS1/core/BT549.csv
- DataS1/core/MCF7.csv
- DataS1/core/UACC812.csv
- DataS1/README.txt
