# Supplementary material for: Context Specificity in Causal Signaling Networks Revealed by Phosphoprotein Profiling
Source: Cell Syst. 2017 Jan 25;4(1):73–83.e10. doi: 10.1016/j.cels.2016.11.013 (PMC5279869; doi:10.1016/j.cels.2016.11.013)
Supplement: Data S1. RPPA Data, Related to STAR Methods — A zip archive containing the reverse-phase protein array data generated in this study. See the README file included in the zip archive for further details. [file mmc5.zip › DataS1/complete/BT20.csv]

					Antibody Name	14-3-3-beta	14-3-3-epsilon	14-3-3-zeta	4EBP1	4EBP1_pS65	4EBP1_pT37_pT46	53BP1	ACC_pS79	ACC1	ACVRL1	AIB1	Akt	Akt_pS473	Akt_pT308	alpha-catenin	AMPK-alpha	AMPK_pT172	Annexin-I	Annexin-VII	AR	B-Raf	Bad_pS112	BAK	BAX	BCL-2	Bcl-X	Bcl-xL	Beclin	beta-catenin	BID	BIM	c-Jun_pS73	c-KIT	c-Met	c-Met_pY1235	c-Myc	c-Raf	c-Raf_pS338	Caspase-3_active	Caspase-7_cleavedD198	Caspase-9_cleavedD330	Caveolin-1	CD31	CD49B
					QC Metric
					Antibody used in analyses?	0	0	0	0	1	0	0	1	0	0	0	0	1	1	0	0	1	0	0	0	0	1	0	0	0	0	0	0	0	0	0	0	0	0	1	0	0	1	0	0	0	0	0	0
					Phospho/cleaved?	0	0	0	0	1	1	0	1	0	0	0	0	1	1	0	0	1	0	0	0	0	1	0	0	0	0	0	0	0	0	0	1	0	0	1	0	0	1	0	1	1	0	0	0
Cell Line	Stimulus	Inhibitor	Timepoint	CF	Sample used in analyses?
BT20		DMSO	0min	0.923020275000734	1	0.505793191564560	0.842473845249514	4.515921770374899	0.765863733616651	2.177627181875797	2.967836298433395	2.914621128611459	0.481221443587365	4.360145260842537	0.699258356038471	2.418972110914858	5.994577493220332	2.260609064075031	1.721828007779361	1.097847005746122	1.796073259788656	1.903126070363433	0.157398790377983	0.541819108078684	0.466451339532689	4.154890475278771	0.959929298663921	0.846019148253042	1.986565998595228	0.114732666886223	0.591632543323026	0.455374218524121	0.270444894988398	10.798616978433275	1.236408293277269	1.201114938198057	0.229999628053389	0.567835340951007	0.646864908679487	0.721302889503866	0.929842944583470	1.332419421365205	1.108811547521068	0.356160387408283	0.083773165861324	0.628012407474990	0.333860583804440	0.771831355610461	1.067939812423568
BT20		DMSO	0min	0.893616503762262	1	0.531811473085875	0.904622225741270	4.945496647019478	0.733531227976666	2.220400080920285	3.136028962204156	1.880620604358317	0.440743274263001	4.756918258905705	0.742272768211011	2.615770130967747	6.986732619035368	2.482221784180565	1.715719816231481	1.118026459956541	1.833750963249204	1.990345370588856	0.155702383866174	0.576587747970985	0.425355650041472	4.582875084146238	0.959649344060515	0.831293411949780	1.951260437549774	0.118047847853216	0.597330962703131	0.474986324434579	0.269448917292222	11.037525743797758	1.218626825939205	1.200747552131108	0.232911448584931	0.532455383031656	0.630831305347975	0.771184328927142	1.098868265039120	1.378045132616859	1.118073446646083	0.356342468539494	0.080342246364106	0.592010811674210	0.200829680690017	0.784865865352703	1.140321145426458
BT20		DMSO	0min	0.975843819174094	1	0.501882771523577	0.819055641694227	6.257372564493894	0.775341836888709	2.409007037547754	3.272192878461010	3.356296149467252	0.419681039445422	3.903643180453965	0.708874039442418	2.549589997504046	6.224521616455994	2.026221104402768	1.547691054076918	1.086277111112277	1.854352777369986	1.950512424225226	0.146315515582910	0.533355850534946	0.424519957692232	3.890738329027831	0.972177396115550	0.845686670276381	2.253912953514129	0.094232546806746	0.591506827589248	0.479295516685522	0.196459069395166	11.947576746157093	1.248617891226185	1.253550126943813	0.230869588225333	0.560322241338182	0.625829562817802	0.727640994320156	0.847029928788946	1.222522853574098	1.007824978109438	0.379918990723297	0.087313927330249	0.731963283961136	0.395131094879076	0.648049687890966	1.116590294664840
BT20		DMSO	0min	0.955240532337120	1	0.573931584367327	0.870790002608434	6.431719398234196	0.710228399643451	2.329618768152911	3.351112796325430	2.955345760646880	0.407905870919928	4.266788871711313	0.707144763997339	2.777164193833431	7.157657802809821	2.051156038057826	1.581710215728258	1.074761948202479	1.730483232822683	1.866548480136116	0.139883643871440	0.533572149392423	0.397337339955926	4.559256669607277	0.942811564744950	0.790032527646410	2.037078312590868	0.102550165726964	0.567592568035743	0.460444800029622	0.223677404138230	11.507245277441219	1.226477439867973	1.156445237311508	0.234358199147778	0.542904798440571	0.612795961217996	0.721130951605330	0.772670403060335	1.323586421861184	1.099049791020359	0.352221785395009	0.083459260288656	0.627087885018859	0.309494470551359	0.667588424336158	1.143493577631760
BT20		DMSO	0min	0.896010314958157	1	0.512602442658025	0.969387736323034	5.517142519454660	0.891136955531622	2.383568972546409	3.560808398138232	3.137824388420793	0.547262028798811	4.073407104160929	0.662303708026302	2.355636974190713	5.645013162668978	2.217690663915769	2.181512610092961	1.174466344151263	1.953528814736030	1.397679262066787	0.156709760301944	0.537498165646058	0.418819122679163	3.505448545773930	0.977043744178050	0.822014357114517	2.294976696033511	0.104471978497145	0.617616180622587	0.507991934991586	0.235129424707589	10.789691406454946	1.223844394920747	1.300887229557735	0.234914369829929	0.532453608826165	0.658536431313806	0.777568420974568	0.731055627319412	1.193676745692900	1.135720286671143	0.326052938584267	0.086826260012637	0.664736825439442	0.340927190018854	0.717794608958827	1.272314493658811
BT20		DMSO	0min	0.921667920125202	1	0.513413597278971	0.963847038038884	6.817067686850913	0.887246218134031	2.706101159625694	4.118461944006176	3.330761912599193	0.460446049955223	3.474590317137079	0.711450276832524	2.843760530471374	5.859847659206936	2.158290081837957	2.023420692710991	1.236922670749162	1.796624120254066	1.357364994318607	0.137667464890312	0.558623281627062	0.418298756738377	3.539072957948302	0.993581892920965	0.835054675414597	2.374018749318702	0.119257020236642	0.629902378366068	0.492170110532753	0.250477183982717	10.723320810332593	1.144744615006856	1.347857604384489	0.240581120805784	0.529475553126212	0.633199731437587	0.758419506115545	0.771788589125638	1.107313283702534	1.098275014556368	0.337930947054067	0.085128775470584	0.668607972738428	0.267146371935712	0.688229564119521	1.195464579287824
BT20		DMSO	0min	0.799725453335318	1	0.507193815831189	0.912370782284386	6.875936747951376	0.888976854870112	2.854699559349564	4.071956011797557	3.602131399696112	0.499561779232965	3.055770455765922	0.655082821623057	2.976252996865437	5.696634478721903	2.342495703034917	2.232534366828805	1.246003821323064	2.115823415857359	1.643067481198986	0.140804074802453	0.539861254241548	0.380799437668326	3.578710829152383	1.036112697935067	0.846172773065344	2.691013973313367	0.090148637581742	0.640909758410234	0.512696114493700	0.240783999413202	11.236223904539106	1.214122941335071	1.446579225019848	0.223052736378952	0.502285854489302	0.639949163198437	0.692071212745428	0.784968797701774	1.070252033453031	1.235357119456568	0.322074486511482	0.076047055243153	0.763833769074352	0.303594222505544	0.693047565517765	1.357682399166855
BT20		DMSO	0min	0.932677610157371	1	0.541159356250774	0.851223321684023	5.705007135208795	0.920252879006226	2.633440435236052	3.979200558845097	2.896699963306759	0.547915422895778	4.103973116216278	0.687801108192681	2.799803574930489	6.219918146419583	2.344189505392248	2.302197182675580	1.166603970480125	2.068791842165544	1.811723543972442	0.143650635625972	0.508705936580827	0.371194091502512	3.912813857775161	0.956459827268161	0.839209572727618	2.399070014185722	0.094587684801114	0.599715571084849	0.485583289770797	0.247618548665118	12.134432991003395	1.201039586984843	1.450679862733524	0.215407192515916	0.502895556952695	0.612950177537078	0.721219693210442	0.717876631589591	1.115701735959449	1.259663728902373	0.306497752261131	0.077435982672107	0.649509594540087	0.290474039958577	0.715172879308982	1.255489640624794
BT20		DMSO	0min	1.020371274376142	1	0.507177527780846	1.031601025625524	7.292746744340866	0.829075096093021	2.866463785227378	4.513632967744565	3.543580675420398	0.546471390979439	3.708737363493979	0.661436133708872	2.981149298159654	6.146647637533627	2.119505453578479	2.151263717278695	1.154345133558113	1.978601551148030	1.840980838937800	0.146251481547148	0.646627376847796	0.381212325604327	3.652983568382683	0.992623052387431	0.903962784426056	2.395066503194025	0.098797227394116	0.631193038835436	0.510116266779748	0.213818744055847	13.365107580122073	1.236819237486392	1.455869041406643	0.235331558771568	0.497537560880679	0.664415376489733	0.684555681989732	0.753978015776642	1.146559014398902	1.073060285235998	0.352202739923323	0.073393741943074	0.713279792285008	0.426189323015195	0.622931553216887	1.333419369385831
BT20		DMSO	0min	1.010655465954621	1	0.507720022436473	1.077604691876601	7.036589801195368	0.836624945581563	3.036562433137101	4.084040833699772	3.604747215875464	0.467803626574186	2.964860343443945	0.542143715035951	3.203777762485553	6.431451950172959	1.966522059893684	2.073674921546441	1.176804940982328	1.997680757280092	1.471118762891948	0.157861797049694	0.558548387629389	0.382119684235792	3.749454978893247	0.981970283285891	0.881824897951409	2.686250436797803	0.100768260292910	0.691498738609008	0.525063242020373	0.218396963831566	12.909838235974938	1.219570656556012	1.513557894365151	0.226935347741953	0.499768155269474	0.631104489666035	0.722611904623523	0.780670056017767	1.028278468461743	1.112233622631068	0.323119063929861	0.075241449435682	0.693966820469124	0.401154119494343	0.571523701737915	1.212292849336368
BT20		DMSO	0min	1.516411499646678	1	0.456266420778561	1.141825060735038	5.981720855315440	0.857994170883565	2.591021958697948	4.022452140887445	3.612732062237886	0.645151312307011	5.133884006711655	0.635181691890610	2.668962157540407	7.828841602285396	2.511970334089084	2.580687117258273	1.053326360090717	2.293515018516553	1.740923526392611	0.150500949533845	0.509640473786841	0.423018932388638	4.699825497922072	0.844232111988611	0.915568742653631	2.165801827433574	0.092150339253766	0.613999429507370	0.500914844189146	0.239494713617844	14.247581885677468	1.341936681710924	1.252996551620227	0.197143654552341	0.540450369942451	0.665312050173969	0.745993788942353	0.697802712292548	1.290442873833628	1.225707441348985	0.372652733038160	0.076599970051556	0.630261387613605	0.400926789574455	0.655247994300678	1.123978069352490
BT20		DMSO	0min	1.416457309340852	1	0.486477968202582	0.906018406071788	7.118176391165448	0.851732050395927	2.701850201350287	3.857061164123057	3.747969615453967	0.561634576779133	4.278785495310554	0.591029279844771	2.760115029467414	7.026213303118222	2.328897162088020	2.318692460032694	1.048622107673899	2.346684757026222	1.605558228403934	0.146219002733137	0.561310764179733	0.388560480491316	3.922965935051781	0.865726001570641	0.833064006847134	2.451224325859088	0.084596342487245	0.598812091153362	0.483413095481237	0.227424571079060	13.753046962347845	1.350436661033802	1.267783670034376	0.187845103626298	0.454628744305025	0.635849815307908	0.703218828328378	0.543493155636055	1.207299085313982	1.120999929493902	0.330419980005448	0.078502783377954	0.732315419857642	0.471329374069328	0.553365868434542	1.264869495107258
BT20		DMSO	0min	1.224988564323845	1	0.493724152498928	0.900611575403955	8.232314667462459	0.840940843143061	3.037454584988234	4.420873290695902	3.413040710920449	0.537254248661962	4.862392610689726	0.702669064706110	3.062337741731928	8.923585003908340	2.271105818484472	2.281092628485632	1.155772130295430	2.424086227482409	2.219221607200300	0.139586482485848	0.586308636990323	0.384681820095615	4.014721183391934	0.948094781638996	0.876232951344280	2.535842204175407	0.102235565267251	0.619218554577273	0.501638888245444	0.248722876662860	13.889172594062272	1.187054712923041	1.452306148540176	0.209132060059422	0.504929356332818	0.644070019836919	0.691849755215494	0.651195755529457	1.053106383550598	1.107365791972115	0.295003114776195	0.074485087738717	0.697779386010860	0.336926121817615	0.659783199054908	1.267516313576777
BT20		DMSO	0min	1.039434235866409	1	0.442015478972344	0.854713355386638	9.674895464603855	0.900505434769803	3.228731932172831	3.725363685246139	3.522413251231604	0.482933070560183	3.133917308431770	0.604647601781944	3.375450101693477	7.220210310263267	2.247882577417514	2.214875609120666	1.249925240159792	2.082642214432009	1.881840857693006	0.129538627898829	0.639214341355437	0.386426515444342	3.484405264237366	1.021889825909457	0.883037534960473	3.065522854229095	0.075852825462637	0.647709221435356	0.523304989052013	0.201088927346743	13.838616642926739	1.256225172971116	1.567769660812283	0.199097207782726	0.472149026191470	0.567604025735890	0.677597035644430	0.791428001048043	0.986398113854259	1.008088339057164	0.311845873483570	0.070253321818763	0.853076890295158	0.342741939317008	0.541707060993151	1.384797646948034
BT20		DMSO	0min	1.091591367254899	1	0.487743349087879	0.890893602126305	8.292241707633211	0.981688023925099	2.723087801859404	4.704456134292848	3.585244248307421	0.586974303561349	3.885970373609756	0.671178221706336	3.025929424030419	7.429979442111566	2.261618333710817	2.583383476690798	1.238446262820493	2.395469289683128	2.224899736989377	0.147787225610748	0.578502327321711	0.412649396824097	3.909301009694782	0.987838885743473	0.868775794836223	2.413689625645439	0.089046502832233	0.636973569432793	0.502009432783772	0.231713673071790	12.750626290020946	1.271032272851765	1.553916103915764	0.213018261619993	0.507716608479826	0.593787944434993	0.710525507303026	0.671143623927866	1.113010206881309	1.113396489554303	0.318976179064974	0.070274737970187	0.708113438976868	0.360513506555359	0.640746874592354	1.287613482459713
BT20		DMSO	0min	1.341162635070515	1	0.472295572819319	0.847400830141391	7.881813854676501	0.908637498604724	2.918624263692113	4.083390748754685	2.764023389852778	0.678580206691083	4.903927120104084	0.675685926586129	2.647902885287977	7.015819484176845	2.499372460580777	2.538764503893139	1.124008045987849	2.486461576522705	2.228280685006830	0.162150504700845	0.663237849238031	0.396615162134160	3.739797117357998	0.942234976620995	0.889692956537026	2.429753498380465	0.087290467803286	0.613946608179453	0.516067063165724	0.243171242474720	13.640958552499372	1.260319299451225	1.336129003351770	0.202821627467300	0.522783149931147	0.631030269805823	0.710380566284432	0.680970961357486	1.184664013937636	1.161395605576584	0.327416474183356	0.074584085831406	0.760173538638377	0.287311530061138	0.519966881342010	1.186268224435915
BT20		BEZ235	0min	0.793610715110140	1	0.524639602765666	0.950079796663221	5.531534201288208	1.046781293086923	1.011117727918376	1.256036002350190	2.819172256346313	0.522845392289872	3.817023943921133	0.707859212652992	2.594696453564151	5.124799205404347	0.156935397187156	1.267005160863941	1.150967839612609	1.865178691704436	2.263814386495009	0.152264682735711	0.567767604093184	0.421729307477038	3.863340261828116	0.894672833523795	0.899341626690120	2.114068755768881	0.104937244518357	0.654575711903304	0.483021645363669	0.258133584140336	11.146171749030929	1.270079686577085	1.365058216292274	0.259815962316882	0.494568964741944	0.657600021169451	0.728186307250850	0.820566901452450	1.335035571207042	1.032334439658183	0.353067350852931	0.085956117788497	0.651348966979918	0.303561355920790	0.775192324256844	1.195875822808173
BT20		BEZ235	0min	0.713143311195339	1	0.550276498604139	0.821467228230247	9.803999769695793	1.123766187177071	1.103104876510534	1.739180737461365	3.897206575113191	0.390505818359435	5.537255588804369	0.653735991419620	3.858145599039879	9.145637400327567	0.117437365010256	1.169232911475752	1.084990874050337	2.430323224090750	3.317600455690020	0.146240205067748	0.494098638047424	0.398619024960189	5.376223117433034	0.748781899839509	0.851684359650542	2.556394235445132	0.087355407075284	0.577158100483824	0.415372163177638	0.246043194427476	19.326144369397159	1.185364033375316	1.328655469828338	0.236504666639774	0.441340764383801	0.638492367906860	0.682525240718875	0.557056239496060	1.143486735032171	0.814033615041174	0.337170500461942	0.075031885961807	0.609678325983489	0.272841000463440	0.674779028928720	1.064873011443500
BT20		BEZ235	0min	0.890975280828377	1	0.500692937050521	0.939682269198089	6.006523981310293	0.988962623577719	1.013128868179822	1.279251556237600	3.177933726148222	0.513369314665583	4.279604254553972	0.663338733324983	2.566234709319074	6.037210995371292	0.145538885464551	1.044348939338045	1.093277690702333	1.844430886007784	2.200866305472574	0.140541804284073	0.505754077310750	0.384370938165887	4.074998177177807	0.876656962845534	0.877207038517435	1.946384162482211	0.087442534298783	0.590630124728564	0.472399958969449	0.222479525889698	12.170051323141736	1.254662977421354	1.265459098767359	0.246692494606634	0.537364378033775	0.647616244042076	0.697231833082244	0.566738439985029	1.295748015810041	1.036295958410165	0.380325898506742	0.094994629333349	0.677902932340903	0.395947520113306	0.751212326131248	1.166630797075793
BT20		BEZ235	0min	0.835748724227814	1	0.539909431029440	0.900458282720573	6.031690861959877	1.016859920764956	1.045238117950606	1.378625573789821	3.335704948252899	0.406443932126047	3.238744163357624	0.680057366388955	2.809527635467215	6.125326496900305	0.138145507086066	1.070128438892499	1.166135507081620	1.833826016623387	2.276632097233017	0.147470914815941	0.525620997909291	0.399611505212303	3.950688495039869	0.894646146883129	0.887346128884603	2.026741548797162	0.092667330103690	0.617373629960450	0.448951148783586	0.238418699897227	10.683879069212841	1.232850841287890	1.327999176131328	0.255484103772891	0.522417612034947	0.652612783281309	0.707147190968756	0.582057867459357	1.227886405017722	0.985402075617001	0.354088328562274	0.090037953718435	0.644119354068301	0.301628114844412	0.719107512586131	1.154780136103589
BT20		BEZ235	0min	0.725256931127131	1	0.542444665110002	0.870479289359328	8.357367725450841	1.242801385668714	1.278368070356114	1.502426142468022	3.723285431212386	0.533619164547319	3.401424823074430	0.639537432084341	3.117133000778176	5.746335939472568	0.213069937866659	1.729320498503701	1.248274925431476	2.092519759573617	2.010040844412966	0.156766944773209	0.508210780927067	0.412833156711667	3.866435612073026	0.965606876095992	0.843341301665667	2.697917169580384	0.092519953009407	0.657311763108398	0.491825852463215	0.244079349338601	14.408292290346452	1.278646536823408	1.456387625022562	0.257493558082487	0.503570298360225	0.607354069582458	0.707190867707490	0.623046437513181	1.083120748137059	1.036532549599176	0.351952501551252	0.092586818859635	0.709243455927112	0.272876283598673	0.655569191103132	1.240710972328011
BT20		BEZ235	0min	0.848786898487214	1	0.600423539265476	0.970079839498435	7.271886220460296	1.157167097131882	1.090390457943978	1.409987096296129	3.345060823275031	0.540815338356263	3.173124755767217	0.677881923240241	2.967009158974640	6.104864660680049	0.174358129813510	1.494467801128197	1.243984301959886	1.889444187489021	1.650398308012097	0.147335896599689	0.517697824330258	0.417828109674981	3.680735137907506	0.889562403384591	0.832357003834626	2.381328378810240	0.101966105797506	0.633541699976039	0.475553361240564	0.228623408786950	12.807690291885537	1.150071692806033	1.375473181046522	0.268785448086390	0.523399518678202	0.649325881247948	0.719428173816938	0.635006025115354	1.076741430685973	1.026449000800825	0.345626404267043	0.089125386327604	0.699399479179005	0.250425317431334	0.663069585360051	1.256782380672858
BT20		BEZ235	0min	0.622160901508652	1	0.590842603076980	0.817096492206065	9.295558560120409	1.368505462996726	1.335861630614656	1.521366396913585	3.810808684779994	0.566030363098424	4.664455113301416	0.636798512000383	3.209849213689183	7.495044139149133	0.230897688040735	2.341600278576807	1.238528799455255	2.420342220413125	2.487972291127980	0.140568934926181	0.488258156596695	0.348309277153606	4.810476850556805	0.969784233284781	0.953869538753075	2.843556250550317	0.098682112198249	0.643373109770819	0.470715590264315	0.251327483822079	17.625091001605377	1.293260743503141	1.572381396487253	0.266619230529992	0.458867204656335	0.645920928721346	0.722500603143029	0.565067173850695	1.009448760697153	1.075102172521735	0.381348302640190	0.091767620373371	0.624078203887953	0.306471395961964	0.685832835039151	1.346790437260141
BT20		BEZ235	0min	0.890629018095843	1	0.493738143408534	0.852251164849023	6.954338643872368	1.121782871624786	1.148663616420420	1.607263523659123	3.409375872698027	0.574912457951400	3.435305299382820	0.610501383452226	2.903035387823588	6.125460305291775	0.220220336864850	1.750775732714274	1.228038064920608	2.146367143189204	2.047639639394674	0.137844539254922	0.524203791047375	0.400660067121921	4.047230967585998	0.921681640121152	0.830758429200857	2.453678274030500	0.087215508979472	0.640933582289753	0.494894135232511	0.240931653380307	12.389831245701002	1.319075550116386	1.451485074500107	0.260967403707949	0.522417612034947	0.611810249102032	0.698002909756615	0.627531351204753	1.147949038347038	1.169769020938829	0.369200097365403	0.097196557187505	0.697157689819194	0.241835809619843	0.705625529015292	1.350532783538791
BT20		BEZ235	0min	0.990126217423032	1	0.490454081653798	0.925971137029138	6.418780135434150	1.144764135856685	1.201875810313578	1.502516127276349	3.493159373638207	0.625360614435864	4.052487085622631	0.702342409916084	2.914560328736836	6.534856968087854	0.229271132275447	1.892688311219440	1.154012462979267	2.259407761131364	2.171826923231941	0.155774008545641	0.513689937053042	0.413271593960859	3.605512861488729	0.919017032812550	0.941372437133299	2.496820684491327	0.105527274207262	0.660703778518732	0.513426417088759	0.229767275837652	11.427710337983001	1.202221902631814	1.541818806071326	0.275885523095141	0.522354269039388	0.602039495914276	0.747969088870504	0.574779220464426	1.066361261627753	1.123156556801073	0.329902709005099	0.098287140872869	0.778799079462851	0.472699155760882	0.736376056350625	1.207887736192639
BT20		BEZ235	0min	0.772400931502235	1	0.524796723844856	0.961079710975431	4.842669174287880	1.060945333530033	1.046345483624304	1.488003818835837	2.862981506189152	0.807608966091576	5.304661498661491	0.792101480608339	2.494938232509503	6.668813231817266	0.265789168697166	1.909513614131529	1.120815408617980	1.951504795064077	1.882059390870972	0.148637849701154	0.510147255950398	0.423623985468986	3.844628432649150	0.909839891213187	0.937092230172217	2.065992551583807	0.123539823434054	0.632871889550568	0.480487707636798	0.260377686890741	10.784105559749152	1.315901921974681	1.324984746017660	0.253369544498696	0.568274385414617	0.668553564116324	0.840294271489696	0.547909916376096	1.372676917392421	1.326031865463848	0.362258228761740	0.093444282904571	0.688407981867339	0.368854472739084	0.876329045400601	1.212838496521492
BT20		BEZ235	0min	1.076143206812745	1	0.563831851656739	0.910828871641215	6.648067644437036	1.039101264082657	1.198505393837598	1.293203645072481	3.815698433261977	0.680181021579593	3.728791339325496	0.677864822619082	2.885809891762496	6.406287328235388	0.237974386560657	1.893297014057063	1.118756008422564	2.175504424124712	2.085987396722083	0.129833460738403	0.517281071292596	0.372125628883934	3.737493693403425	0.891094066919049	0.955667582127390	2.622313432379963	0.096278629618627	0.630756686010432	0.509824323625801	0.187418208655436	12.469565204556908	1.236727578330926	1.446604188571567	0.238117608519980	0.507401494978379	0.591389441927443	0.699953795341484	0.520806881298245	1.086839301361106	1.057074102947899	0.333734094736714	0.093473107040225	0.873777206177753	0.565716618791177	0.691811366545659	1.289103845713539
BT20		BEZ235	0min	1.176987902294180	1	0.538394908617410	0.904317129224188	7.441330941531832	1.066131396067128	1.272377421088454	1.648012587915375	3.713727388646206	0.651271753158457	3.854956095267329	0.643748729458818	2.982093615557370	6.859227526647797	0.207742262268293	1.857336912887718	1.096787985717026	2.088936545288036	2.143510159097570	0.180886798084157	0.532343018176987	0.398038136628648	3.774181459841803	0.870669501614845	0.853715414577429	2.764770292367114	0.099597280829233	0.671081830794878	0.528039683469252	0.213594852429047	13.307384217673393	1.234551680577722	1.532586888508369	0.264112877542953	0.519256545563407	0.591697658373868	0.706971425639875	0.547518288734821	1.060346251451914	1.034390224463185	0.333582074385547	0.096384769225518	0.868331827827422	0.538288587165755	0.680686937510200	1.198690975341617
BT20		BEZ235	0min	0.916319460481486	1	0.542582728890749	0.833142910774147	7.505749790401593	1.177849546507615	1.399353807055724	1.661878715684083	3.563783463284600	0.709196529353796	4.275058279018652	0.659869429477299	3.032710361742983	7.114251774117802	0.203721958872122	1.680780763640758	1.134681532288424	2.365408080061157	2.617556048553535	0.153158538554825	0.529581063350407	0.375298119168287	4.174645712988705	0.987963647919052	0.874314983034647	2.757052174970874	0.092902928113666	0.671646418572525	0.521465629261931	0.231521573270657	13.072688264431235	1.316584473084531	1.641745392806639	0.261690528820249	0.503235350402013	0.603949681922436	0.649836221523403	0.490688886042634	1.058826577288162	1.066772391912034	0.309797126939890	0.098732151698772	0.765359168363159	0.398312552623326	0.610443995180202	1.321291881830518
BT20		BEZ235	0min	1.197702668149495	1	0.597974572792041	0.900976625410038	6.134087825012684	1.080688305687841	1.198378273674561	1.607689554069129	2.841404885026826	0.721760438303007	4.596089391338200	0.679682221542309	2.655981090323496	6.599422937405897	0.180904066672013	1.455575153914905	1.134844669549358	2.261981178163881	2.558590760657814	0.180257795073810	0.543505920616903	0.439725463071253	3.906466599029460	0.896814778475061	0.866654609632472	2.477847617233650	0.107074260992059	0.657034468146356	0.509545898274786	0.248750643696150	11.298953742708974	1.272153216052488	1.449040178462161	0.268850643870827	0.515297450655789	0.631832356353942	0.700436984275928	0.515268164863600	1.174950311568296	1.019027248715572	0.329114136200126	0.096623008698942	0.719961948302913	0.358833480898907	0.679643963392730	1.242900651405163
BT20		BEZ235	0min	0.976047593427479	1	0.487198724217196	0.854413664576925	7.981277665971545	1.108923999729697	1.252144092113794	1.415843661267606	3.080741030267000	0.743903886468420	4.299085450291837	0.673253864736671	2.809249755867656	6.535683606539956	0.207922254957300	1.857348022138370	1.156247322253857	2.257662503748990	2.553145801474272	0.169334155972897	0.589909179415943	0.408349989246516	3.585145346111978	0.994246519621926	0.878337957617272	2.741205113856740	0.098349616967881	0.688853346088830	0.575389731204123	0.214955533111330	13.320010821316661	1.294990278263771	1.486053922185254	0.266176801942628	0.539477363116409	0.630018922771314	0.685216750222643	0.518927803481292	1.055594205620204	1.126284563112808	0.323588612516564	0.095075815081933	0.840375828843617	0.342593883302704	0.603934476754228	1.236017108856939
BT20		BEZ235	0min	1.034505417050493	1	0.499718653631783	0.924236801290391	7.201248230275790	1.097764784230923	1.266105731139641	1.639035211687426	3.298068899819817	0.740371059550260	4.549122804173488	0.647089308876049	2.943016492258546	6.501447666141641	0.191454849825709	1.820985794714326	1.144525683195556	2.251486661580419	2.668087976828176	0.146968835413959	0.529448749315942	0.390500031850098	4.004398934370456	0.920162999928660	0.871860362909449	2.574771188037465	0.098796017308650	0.644001420847844	0.500409412594149	0.231096778048040	12.991188581991951	1.271335581981070	1.472230938068174	0.256028218360122	0.500374397109350	0.596390687861697	0.679925850441324	0.558592993205976	1.053535980420182	1.079728419393922	0.290423836521137	0.091237901917494	0.668902528706417	0.393817628626668	0.698364233436852	1.214434644595525
BT20		PD173074	0min	0.911985499239870	1	0.513913611025756	0.840980004570919	5.338473631958315	0.769805006496520	2.260332219356957	2.804930778582634	2.627635532464393	0.434686456142985	3.845852057265266	0.713470692173762	2.466613617032880	6.149027666425112	2.052990818056095	1.468342480659398	1.125629236666929	1.780148130247209	2.020985992740915	0.148469724809725	0.530106874469694	0.436661132758827	3.829375265196634	0.914629166038203	0.826901642296580	1.923538663208201	0.096288855697172	0.598722897529600	0.456499006209862	0.249861866326017	10.747145628630031	1.238024094254894	1.242740527581087	0.227120660249674	0.506196074572220	0.632615520580610	0.714208348239426	0.964362521505740	1.280475960063575	1.073324440490774	0.376372246477224	0.082888880672031	0.647603702855596	0.345636827009014	0.715241946460145	1.032876436903680
BT20		PD173074	0min	0.943848721571990	1	0.472083037880590	0.810875862914457	5.806834823298591	0.776837097897004	2.261457177241888	3.172748217379985	2.580331444224285	0.438056131697267	4.242064377285049	0.703668917768112	2.462544885412985	6.404378724466320	2.078969364958851	1.576612201557703	1.066146772811128	1.988249060439977	2.136396865557467	0.144383533191718	0.543123886360365	0.430856628856420	4.181615373323615	0.908586248498954	0.852134606457209	2.119337837615990	0.096347673468349	0.594457703671574	0.458292721852948	0.224793301011819	10.873301210121431	1.270326272437455	1.201114938198057	0.219799132840960	0.506370390274060	0.621746849959072	0.755316553917219	0.859101621326373	1.269315286051059	1.051575883440468	0.341652867846404	0.081956837516242	0.779401586838089	0.337553426113654	0.702150864435570	1.079083087716515
BT20		PD173074	0min	0.992444274451924	1	0.502760110675908	0.924912903515568	6.017392847179514	0.778349382245079	2.718282057984703	3.268779699875690	3.213283000097465	0.420838223153457	4.161534038584380	0.715633626952644	2.710674890037037	6.504560151529258	2.090347477368257	1.471592218254527	1.077859185533831	2.041222157179701	2.200242351288123	0.136866196008287	0.481674296368208	0.402334659496481	4.240791619050860	0.945086045632822	0.849513789798396	2.036265907822827	0.095395565925072	0.558808042001944	0.454702218592354	0.238481807149673	11.608289020792995	1.235178087051145	1.230363789738206	0.211977921301394	0.523644387567260	0.630570475090226	0.658301310120626	0.731842700362868	1.268213262258317	1.070511884980874	0.363605636945822	0.083766050755980	0.674729062245132	0.344056906747817	0.680590310187948	1.105310267047904
BT20		PD173074	0min	0.885282394329255	1	0.542769946973745	0.865124619198296	6.247234969616205	0.815092464454431	2.612057208752822	3.331892986040859	2.971259739583155	0.385872746403058	3.213917590321829	0.705443101648126	2.845255481944887	6.284089042765001	1.833030028564694	1.418441643867770	1.143810240127833	1.865565051854452	1.976432621057728	0.145021113536986	0.518787679877801	0.408314991083928	3.880531870842687	0.957380505397128	0.860992404001289	2.150243389826236	0.093245897545600	0.601613917450654	0.458495227368920	0.240783999413202	11.321678826411846	1.246693743706521	1.237362396274429	0.243052586777962	0.541846740405381	0.629006799301677	0.700558266270882	0.816995601799895	1.166803999611584	1.010096850100693	0.347693770191838	0.076830579229540	0.730383939931330	0.336461556036288	0.690298825020616	1.150478884840153
BT20		PD173074	0min	0.847466027077573	1	0.515952063210029	0.884194590247633	6.129511991074319	0.858415392054351	2.486408556106074	3.643447264906472	3.179437167393876	0.505719453454526	3.738101954718553	0.653289103932562	2.718004067716755	6.026390501703946	1.736765889791936	1.833854443266871	1.156650217081058	2.151193356159513	1.562999116717978	0.142424174015240	0.500082309768693	0.426584595192476	3.801950932283334	0.956740024031239	0.788447955806052	2.256245933930492	0.096085747372099	0.624382883532718	0.454307130558702	0.222609808258388	11.433643779840335	1.227567944171898	1.314971132927096	0.216651748210000	0.497783847890167	0.652635062439245	0.743400357811423	0.775579308016513	1.167010031624411	1.087418174625825	0.330460916359020	0.078546476329652	0.718158875136721	0.330770545333657	0.676956700418035	1.296827011195572
BT20		PD173074	0min	0.833345377942557	1	0.585025957147876	0.890339321088909	7.681632480955978	0.911120243126408	3.173217597761610	4.577252880176249	3.923722627029668	0.501310669473174	5.386175545565092	0.648201959119755	3.439803822743612	8.189521296118521	2.694336562683640	2.459565764201837	1.155572681760071	2.470232040783167	1.938937411679666	0.134707157952976	0.477087944556116	0.385161891919362	5.132026343705683	0.928726565295021	0.865923229059264	2.578657784651805	0.094003864153691	0.612418465863649	0.435403111260883	0.218339264616425	15.520301192206000	1.172114021926800	1.398353816702005	0.213436751089978	0.510249170612198	0.612931171121279	0.695075476686312	0.898370887242890	1.128916505047519	1.077926082123788	0.327767533159114	0.074908691447044	0.583656494911349	0.255550799861235	0.664600399280680	1.324618284524096
BT20		PD173074	0min	0.816876710081797	1	0.539255440744613	0.931429269678508	7.244302003050066	0.876383011425661	2.885701227278973	3.960823380811579	3.366451005629681	0.429562441712377	3.062998876063626	0.653436141863433	3.002504614818714	6.298992247657332	2.046231275728223	2.085838304420636	1.283548682360879	2.044353335659622	1.713033735719706	0.140167504644113	0.525363058007389	0.381215687291451	3.942448136354797	1.040268663809658	0.856137049302617	2.498586912428846	0.093113850121944	0.627865421205850	0.480116530630037	0.247920202197275	11.818906825910361	1.189886918796422	1.374581298851380	0.228503894719595	0.508774924078401	0.652868930446814	0.684677638144637	0.705026504240244	1.096955205642357	1.154087720652459	0.324463823338448	0.077024987104301	0.666776175137324	0.256963761396675	0.683994924327537	1.276352525982700
BT20		PD173074	0min	0.953387754412178	1	0.480140764477917	0.860708333631467	6.468451155296187	0.886720860774929	2.800192036715229	4.228117419241528	2.886067742486190	0.546529706848044	4.093147461336486	0.657284152006500	2.683083274973723	6.248954681876698	2.183181821667606	2.354737900583929	1.175619387018109	2.406552249192737	1.830110942901253	0.137686330173415	0.527013487284908	0.386071056964628	3.895944069703588	0.984821142389785	0.836692192629769	2.481084412730346	0.096426067073087	0.591417100292795	0.509064422359765	0.226817518173112	12.980174265173698	1.286532017703486	1.363604605232645	0.219396779916766	0.517731946160489	0.622452904892140	0.708278388869581	0.710318796303724	1.150021815044595	1.182611187308764	0.313336388607934	0.076616666183983	0.719594567535681	0.235152085359863	0.698260633218680	1.225346993531072
BT20		PD173074	0min	1.279313811055383	1	0.530133940698861	1.108580668999635	6.222853222231814	0.762682192855877	2.802824654131108	4.135335677380656	3.170849605064077	0.581981623804978	6.097736828847276	0.687372492707725	2.747953685965663	7.873159411862735	2.235061043209027	2.541572810128070	1.136561777366781	2.179044216754814	1.980872762084860	0.172534041397078	0.609287169288347	0.419334846346425	4.859427095420654	0.895869978663161	0.907630391690496	2.096629415259288	0.111183205264914	0.602391435481816	0.426790115612453	0.271896183845479	13.448414051789705	1.083592498507808	1.424203012531033	0.217203660805491	0.523149934001520	0.717487981540264	0.743863472659299	0.652457309406162	1.406063167108843	1.383570728724039	0.380372751685956	0.078003327075638	0.558738045928811	0.293349786589558	0.690675619039501	1.255084693044472
BT20		PD173074	0min	1.344102662352430	1	0.396324410354738	1.041019518509148	7.660533852346939	0.903908852639286	2.979737517705693	4.358445646623990	3.282108862306747	0.597050231191673	4.446657714137696	0.562279343137481	2.678515089242131	6.275307045116074	2.017318251154466	2.383203304285294	1.154556759298469	2.128539945983397	1.704715790518340	0.160244727556133	0.652085487561917	0.402578041650359	3.519930650226883	0.966391786390925	0.867393199145236	2.523128353029673	0.087600595411611	0.667393034964050	0.490232038592906	0.193293145759705	13.637933607414249	1.293486519220731	1.410007713491960	0.201168552364511	0.513747720380413	0.668015608066476	0.719359434606113	0.732025698412414	1.179042629045480	1.292128607394259	0.383621045333697	0.081096379544664	0.721019832923307	0.476659903765474	0.536786643763324	1.236736948122418
BT20		PD173074	0min	1.255543887327429	1	0.472062486674064	1.047764879488124	7.893144289808386	0.896829271330656	2.752663401805357	4.522512259586347	3.261013327773474	0.573874159352827	4.388513043218132	0.610348396293852	2.891501624699443	6.009533367858357	2.051715673541151	2.122994595469732	1.072219949100601	2.072519596028033	1.672063658535725	0.142110835655886	0.623076114809508	0.367298617963721	3.682399543936942	0.895679482891233	0.876118171990136	2.645510151830460	0.090972867162984	0.632124481072832	0.494470651857602	0.234535700666713	14.273519296023206	1.376919871033940	1.431528645760225	0.201558462369515	0.483556066025027	0.672290013360511	0.687847446088066	0.667286562388400	1.183999936611800	1.136925700480382	0.366738623564279	0.076651477679447	0.752688101491027	0.513579193696885	0.557788456736599	1.306417815753136
BT20		PD173074	0min	1.173283037200301	1	0.397787418285445	0.979079079695386	9.616919791833855	0.742946894677734	3.492501472147905	4.513460422609890	3.454838152761913	0.530964275088980	3.875392631264739	0.640376107890170	3.030285404630132	8.138570757525521	2.000294224447769	2.116856939913071	1.406997094932189	2.415887594691115	2.072808601905599	0.149219291566598	0.699382745326451	0.397648735104926	3.480259484393663	1.016481592468987	0.877826509929941	2.810550522109236	0.099495093791165	0.704492334478534	0.505467071285490	0.246578883486048	14.978223373465399	1.086564909210869	1.578911098304505	0.227968299683822	0.506431663230517	0.587948201093737	0.764137740524803	0.635913621545526	1.051436810911276	1.099216388650658	0.351481512221698	0.072415422245102	0.766757293777370	0.375779685645188	0.529095056102351	1.209959199764509
BT20		PD173074	0min	1.164348030048662	1	0.431633921746637	0.963896505930564	8.994626360424896	0.862497820367695	3.336858137512117	4.594962585565448	3.414388979845725	0.549138644417109	3.864006147384075	0.662323212111844	2.953302541317425	6.975444945640887	2.422074819726359	2.473530415160934	1.236281442087212	2.150670752563046	2.030708758958542	0.130686195616129	0.649122637750242	0.392958343089326	3.455662163802875	1.037029471324002	0.861541931867960	2.835973924179382	0.092290913215085	0.624848789774860	0.492379760043330	0.239645557768248	13.337563168941731	1.143645924573108	1.492774696349729	0.196671034281675	0.452707950663508	0.614058230856432	0.754781797688608	0.715465941174856	1.124067016893226	1.213221270245684	0.298308079372377	0.069728398508520	0.838583038527633	0.315198952326147	0.633008055046923	1.359784185872548
BT20		PD173074	0min	1.076287978216876	1	0.411270628026252	0.887656121933943	10.860938362644307	1.007499630089824	3.982533014779798	5.755800517730642	3.731755248314827	0.626335015272492	4.587230620948981	0.583461355450181	3.257942191667817	9.379417356102159	2.475889211921071	2.889476075932759	1.303211434951753	2.664694882314807	2.364451743095941	0.125837748450221	0.634336137458625	0.358608532034084	4.020392772862538	1.056577722095921	0.952177904595070	2.843351630077543	0.081508497606462	0.648539899750988	0.445505651391181	0.193713752029225	17.927902218251795	1.123462527210635	1.679201340096526	0.183526624751116	0.448648653778666	0.551620014757072	0.683384075927413	0.602177960160205	1.026211370188978	1.233761501044293	0.339182151682539	0.065076966538571	0.717581966049971	0.324041489457677	0.466860197298262	1.338937224282986
BT20		PD173074	0min	1.171366562910517	1	0.392684446723052	0.978651545751437	9.339032449635335	0.941053270091791	3.015887188883684	5.232607512189266	3.523645217496275	0.579523684935843	3.809418777775227	0.714453511890363	3.139836337723240	6.957971498302345	2.152557853024494	2.590995554517148	1.391291613634864	2.265730321366854	2.175214729716182	0.140569417363799	0.649450695296609	0.363831990424897	3.481680677761760	0.956371803703830	0.909289064395280	2.605474587052997	0.090998808270247	0.661216900406958	0.503447172148869	0.240333634696898	14.252218553842939	1.178642559464241	1.568307410170203	0.205033043996948	0.448076529772656	0.601982025479645	0.675909937868413	0.703016714423647	1.053816000086240	1.127344335910704	0.291001842837887	0.070296319917393	0.811535384365259	0.309833473958802	0.627535519725860	1.380041685830568
BT20		AZD8055	0min	0.938851258417616	1	0.483292594742640	0.912024966535507	6.241656280864116	1.004251395173417	1.290923936789874	1.972356456127272	2.754033759856780	0.620345241287406	4.655561390596113	0.770193053563770	2.513088983986600	5.434002473366449	0.488233437149872	1.788421730919171	1.153071042178710	1.846831007350932	2.331782108290893	0.140908618876126	0.572801084519980	0.475729793973670	4.569932463118901	0.929458185967806	0.972080990870834	2.074122021781494	0.114608117399100	0.580017400838661	0.441648407498234	0.317548564856051	9.521572060815849	1.255734982673781	1.334102295523146	0.241360132253596	0.561954212466840	0.693116811443185	0.821729319646834	1.029703448546183	1.447007056654705	1.083755465764129	0.388152468621879	0.082141893918052	0.561202449920132	0.267899011582316	0.834497425663682	1.172841475485330
BT20		AZD8055	0min	0.851145258178044	1	0.433531932188277	0.878246298442297	6.881000202059291	0.947334549298168	1.392988930304358	2.079017819925835	2.921961550430738	0.395496230271196	3.567749095448006	0.660550435195535	2.509636988698697	4.859274866606854	0.419188054946813	1.512425728554303	1.120741077328070	1.731028949935492	1.903489314343633	0.164519992879499	0.531197924275907	0.388664233882789	3.768250550396366	0.941313780095274	1.016228228703498	2.066842941070766	0.101158717506925	0.628370279171171	0.491452712916635	0.231730440426268	11.258816538953511	1.250587366307691	1.284158326819019	0.254366623651989	0.524978712758254	0.703162370117122	0.685608129125482	0.820593420273656	1.251710755001625	1.100142547574297	0.397641461715320	0.079645960920910	0.590139606959530	0.343169866004755	0.614604126431113	1.166620856954569
BT20		AZD8055	0min	1.000000300292949	1	0.439637281312308	0.818614651966078	6.828279275150465	0.909596551666440	1.335653999811641	2.171946512000544	2.854087274758172	0.465335378110910	4.068908479929319	0.649758507306174	2.302666729017381	5.197866791185266	0.480063814727061	1.715962981251014	1.089947436592074	1.771607113752896	1.829331285068999	0.250426824779848	0.538620987085647	0.422173718844507	4.003857220366225	0.874912431365426	0.902358433045895	2.026610344945875	0.082249823699324	0.570952104234237	0.478439885066612	0.271358232327789	10.240928570630587	1.237468124609096	1.266040424654685	0.282575144203104	0.522740663849607	0.651829036155930	0.735196525709753	7.314364502232983	1.269083403708981	1.068072925552879	0.395393833099982	0.088082610181148	0.644203220224603	0.364529263455389	0.640104344223728	1.128216488761966
BT20		AZD8055	0min	0.676774514413330	1	0.519021770073287	1.095670669656003	7.144484430988008	1.016506201190380	1.228648251128366	2.308962417261723	3.284514680683501	0.501226915012607	2.704225719205401	0.620365584393110	3.022369981130068	5.029152450018738	0.351642170722692	2.121612026161046	1.356014181227588	1.824772728676903	1.763348145833105	0.157676074949064	0.618717836364467	0.406512896472983	3.162053274702970	0.947893787217660	0.887534711796464	2.521286764202506	0.115750989056785	0.681850243000776	0.489486937564701	0.262122116925399	11.599582126988063	1.288917550788085	1.604390970014277	0.255041017033215	0.582158694549972	0.698865491979141	0.780801988996313	0.791881926472401	1.024469182719464	1.222535843489757	0.377206683420326	0.082296190500592	0.699188080346233	0.258663302547993	0.547069470456656	1.233756663818582
BT20		AZD8055	0min	0.808857877803124	1	0.531307555580367	1.089300224443836	6.070516982869539	1.037801312982426	1.174359224538021	2.309487835611872	3.163983501251734	0.546590752303141	2.588678892140565	0.686117991000433	2.896117634179818	4.982612983472135	0.419894334659971	2.006911736424769	1.261423746788105	1.648104142094590	1.834955720391863	0.151479601754100	0.594769036568119	0.398096313167647	3.068982380967593	0.959287150577656	0.862693705281527	2.283196846785588	0.114906788438337	0.632964884058064	0.468230656871543	0.267810326899228	11.109126810897425	1.225309484773481	1.416548844257711	0.252611369009836	0.535312235697211	0.686962199715351	0.739838448430666	0.932752812073691	1.150173362964261	1.254211005133256	0.376385115068830	0.087501749628443	0.637838455533152	0.282025706054196	0.745002571720566	1.280534490637850
BT20		AZD8055	0min	0.856879462845858	1	0.477922189133996	0.992893073103858	7.088904419402574	0.976427114256574	1.380006569362830	2.303333358863104	2.961683710473490	0.606019532773018	3.450002332982340	0.623936290270470	2.583161106845529	5.724443284451436	0.453659563167548	2.072069713869278	1.240482096124518	1.839790429903389	1.787559060692771	0.148902120039691	0.597209001726248	0.371400776079321	3.370354595825370	0.966408136379776	0.881739265918387	2.397248171391673	0.116237729970202	0.634575594422632	0.502231489538207	0.238310217921010	11.901222770002276	1.235252628325045	1.451826630378490	0.222980601253902	0.542678202527029	0.671841756613702	0.739713124004847	0.722673176686252	1.145208337826150	1.271418271203634	0.385783816796643	0.079668451378732	0.649375200216588	0.305915000755925	0.606529606024982	1.176815257946939
BT20		AZD8055	0min	1.095419603146860	1	0.471459124838716	0.945733428991326	5.682602519272943	0.974237086985152	1.359193680579001	2.017006676874721	2.803442522432947	0.746129258584294	5.898779615313539	0.709089217969594	2.561090528350595	7.707561124454287	0.679987428503100	2.622632859666688	1.061471257375861	2.302506457955469	2.062979905905753	0.146153907496361	0.544057736369444	0.414009613138108	4.557746316633146	0.905891141636519	0.944813621155996	2.254384592532088	0.111173367371398	0.609706440875485	0.486661946077191	0.280446236199835	14.237754229698135	1.211939861588658	1.343285631579894	0.202689793556886	0.537715644328209	0.704658006660977	0.751785039069342	0.570138413408173	1.338562236281759	1.284519367053800	0.297053293330262	0.090505893956007	0.660724084101116	0.336798997633738	0.764897485233421	1.214213324969534
BT20		AZD8055	0min	1.104896972884587	1	0.577051495556755	0.975853568822395	6.317777664363182	1.003927315718418	1.438811194051427	1.980440300448194	3.299939334986125	0.616081391780824	4.023439799598532	0.698023254735810	2.998034361724494	6.781184488169268	0.664260723050607	2.850957481778000	1.127815484423423	2.253654076708140	1.914327672324384	0.153554347115904	0.555380840618909	0.391714608730923	4.041397675215251	0.955131418317532	0.935741699232938	2.484449880656303	0.113266808607777	0.659098948784679	0.491290038484612	0.273232127898109	13.801144980377716	1.186718167585189	1.531621821381067	0.205871880851792	0.513389030898420	0.643948704916655	0.719759922656983	0.718797975930635	1.111505537407590	1.288227149649928	0.331781717399987	0.089833355459155	0.673642659186295	0.341251698023360	0.756529996023667	1.177364909544224
BT20		AZD8055	0min	0.929268577026709	1	0.487867450507153	1.103852852464132	7.083123410905970	1.119672259844377	1.450855985331452	2.299292438785961	3.999194551148343	0.537189958324615	2.937265225234226	0.560631486779794	3.255757680516815	6.118508633198535	0.530617360538087	2.578140831793740	1.251084732238728	2.096815365954407	1.608306761229292	0.153554963520105	0.591453401450290	0.392925128144953	3.314484895398354	0.941846108167087	0.845613589421962	2.780250761420200	0.087600078225947	0.669740279490039	0.506106355966527	0.302752070847015	11.429237983002395	1.217075317692600	1.621634335804352	0.213791507445108	0.484184647507565	0.664055667945197	0.744415040914460	0.688300256699487	1.042751021300724	1.178243760564543	0.368669686039237	0.092498971680739	0.718327769759205	0.406609759603087	0.719848985445710	1.273939322586233
BT20		AZD8055	0min	1.236875691763690	1	0.573347237559831	0.904498924417468	6.187541181963794	0.985396935048462	1.351327245232719	2.230156654172169	3.405962964881592	0.781986335559916	5.089518091116719	0.652022164302698	2.712461786798005	7.405158187369056	0.611260989154252	3.513238424086537	1.069107953426518	2.278426668084122	1.834395887672804	0.173435449447443	0.526879912453937	0.406740753462225	4.349369001720898	0.870693665230879	0.910242914441833	2.423000612825239	0.103410366873941	0.624460101036711	0.468713949279620	0.266766165517207	13.538737455680190	1.274696860686512	1.442842435291249	0.207203495281069	0.499910959770171	0.678916309173859	0.728226282126804	0.486174666821660	1.176145861637385	1.338320895157423	0.305613537739054	0.095735891011654	0.688180313772809	0.428784620512517	0.703547879596862	1.179728502660273
BT20		AZD8055	0min	0.944775073479313	1	0.473321038268091	0.843018903787422	7.271978911793028	1.008252334964943	1.248774914456382	1.863498129964895	2.873254595449809	0.708890908749579	3.983869187806797	0.669108826609255	2.849823925545914	7.927635011737734	0.467020463605528	2.665550755831264	1.194468618270797	2.368814262286985	2.090317620324417	0.155280945603812	0.638611220839537	0.387273401249340	4.105321923205258	0.959967820040453	0.861559088276913	2.628472992379599	0.091329591623883	0.601450264196557	0.517136061310595	0.243220089199564	13.486952779843296	1.273837336836319	1.541583440097770	0.212602007098715	0.490183968157344	0.619380797093324	0.684419727719071	0.590128952548979	1.102013310266087	1.204076715728917	0.298413754762232	0.088934391603861	0.715564564440473	0.385733715787091	0.659402875960127	1.244622613820095
BT20		AZD8055	0min	1.152461544960970	1	0.540395373694201	0.834572855554513	8.337556033505299	1.058526091784895	1.302694700715696	1.972882149059931	3.036131040539325	0.704617691159412	3.770895792398494	0.682621525667335	2.760299944825310	6.968624330928372	0.448200807576696	2.622830311998072	1.129717007168504	2.399295040059861	2.032099684551283	0.149959640356575	0.630793998622364	0.409737609631081	3.976884112644123	0.923794105841662	0.906527623614337	2.795750753534828	0.080668475244075	0.675196827935077	0.537587364646167	0.240362169355031	15.426324199027883	1.217311583585579	1.481255943409929	0.213271269026660	0.499408418494749	0.593927204706975	0.674564792732070	0.525257490062977	1.080150541101308	1.128934315484019	0.328684555945211	0.089844963050543	0.774463314030293	0.395039701518321	0.610766797722363	1.223259660571977
BT20		AZD8055	0min	0.898278693334043	1	0.476900582430949	0.851089118675193	7.889709102123966	0.972579285910498	1.219046353681007	2.023767511548854	2.733188796309797	0.678281250765757	4.319331946572745	0.681086251758902	2.893137364197106	7.491001679650558	0.472432414920947	2.387452204574343	1.164365567686344	2.373176256479189	2.497492115550045	0.153033876509375	0.617273238158467	0.390975766473437	3.574652938515668	0.952531052375084	0.855252786716593	2.403483744949131	0.093213144111683	0.607451313471361	0.484552541907754	0.238586116542281	13.731848240720284	1.217311583585579	1.371983267589655	0.219945806024725	0.522608379392449	0.618743588655443	0.694171787005795	0.601690140029404	1.125321142387471	1.179306435233998	0.330441545684930	0.080853482370730	0.717800582388316	0.338686586258690	0.631345043724162	1.276912232100101
BT20		AZD8055	0min	1.083194245861240	1	0.537232970003334	0.838576825822647	8.418069231896530	1.031343474310689	1.348293307314170	2.249810144316873	2.993898057056043	0.683202507049100	4.251970698475095	0.716724649167824	2.985922850007158	6.827632465372662	0.495199767927646	2.270271825715204	1.178694486614517	2.510514546426227	2.281694486977318	0.164712683680224	0.603702235974370	0.379622340446508	3.950540574900280	0.906892503794853	0.911367670439402	2.716919853811707	0.079182205788064	0.641120741284623	0.517524380649000	0.226798127408068	14.253244644064070	1.228406789529978	1.460823422706777	0.204913499204469	0.508404095968655	0.586635009194193	0.667606031903401	0.590790731055932	1.138010344703001	1.045657893406001	0.300569789417800	0.081389026548515	0.735058060335201	0.315710602850716	0.621485647851884	1.295546122999750
BT20		GSK690693	0min	0.837690439801029	1	0.471596959290687	0.854578723698549	6.003086473082458	0.827881661331803	2.317789676179228	3.072498834662652	3.079488782506885	0.465609917670065	3.628326831072650	0.646005676134365	2.604011283547580	4.826804512497253	4.970322992129703	3.608929424854738	1.153837559122519	1.851634866874581	1.980941170046799	0.150824224329918	0.527981803910196	0.434179506876713	4.068007353134753	0.989592110307343	0.929564963034514	2.296857513871987	0.106468167324463	0.612229636642151	0.462630004642189	0.243893522255332	11.129605003322654	1.247988406339249	1.343422027033382	0.230526292079027	0.514183437959287	0.658245406087684	0.716268991645485	1.139637610854741	1.266356627336919	1.004891260924873	0.372314562772758	0.076070912198797	0.552676498417682	0.337304703912376	0.682011920004046	1.106748732171049
BT20		GSK690693	0min	0.889356143086735	1	0.536194700324095	0.820933964835891	5.830219435939354	0.827611338242782	2.117967311231718	3.168004720999669	3.090096051294250	0.484933904659364	3.387180505382613	0.701784141577021	2.608775149090303	5.009464888254001	4.503109156616909	3.326325532367656	1.179187445237675	1.751370653731472	2.107114100975722	0.157610747759329	0.548447910534039	0.458025020396965	3.824970156640148	0.972134907899590	0.906222912498325	2.217622229532522	0.111831175962592	0.621831371179914	0.460290527893787	0.267509349642258	10.915296296538267	1.259180529834465	1.294893976387091	0.228557040836809	0.535271600178994	0.644985595488335	0.744802480143676	0.667649007606018	1.251110329980207	0.971693005061719	0.385404409898392	0.072869475971733	0.560495030372500	0.323625104839087	0.734129668679991	1.212970646718143
BT20		GSK690693	0min	0.802468672345122	1	0.508722574362471	0.884681328451862	6.268227104921022	0.811890130533746	2.293054107204141	3.081115240799718	3.011131611368565	0.383895591977624	3.599541018348647	0.650545647150507	2.552207207018717	4.871689121575874	4.973629834370628	3.724379387784388	1.174216248283928	1.846976767406162	1.862830393986392	0.158225375155749	0.524628548070427	0.407745742578938	3.795858991560919	0.942393059542681	0.829247846479667	2.231480335679471	0.095998892074099	0.613118405155779	0.495820702233509	0.245389337835022	11.208893030165637	1.277934558092306	1.344067349105231	0.255923932639181	0.512406146387383	0.663274311196944	0.699538517287634	0.758448619697562	1.269460091750882	1.018852172353155	0.382274350935575	0.078333112331093	0.640449212634848	0.358575187953416	0.683396002696264	1.178727978014890
BT20		GSK690693	0min	0.912273865301327	1	0.450571176074526	0.861232990791653	6.298026140345990	0.820194576121819	2.206808454088109	3.066983413332248	2.983104349772769	0.419520467398592	4.048154141843058	0.691867343655236	2.436399887109405	5.960559167060763	5.033473765620411	3.620412153267049	1.111682728427599	1.767225747578814	1.745034341406694	0.146440722650860	0.516665093718122	0.408126441358240	4.353048016898275	0.904069641997578	0.881094360027441	2.099561575981412	0.107222584600940	0.588203210868435	0.475086608190682	0.244918652771713	11.458672269582253	1.334989670230725	1.269896235031858	0.250401353564957	0.551528164048249	0.646912602391757	0.716194650048492	0.648483747653923	1.265889256146057	1.003564011475400	0.375110867635316	0.077421941896804	0.589243295753894	0.354833594139568	0.748770922263338	1.235455008911816
BT20		GSK690693	0min	0.731654428928222	1	0.514118758682639	1.002412484100155	6.438973877794322	0.936079391491400	2.291478030624706	3.813401262792535	3.392978969677098	0.449053966353213	2.669773207985759	0.655431386637694	2.806444573987889	4.993256396833608	4.035876208137347	3.190991377810598	1.327337290082699	1.766776478566232	1.852652180757816	0.160858715218824	0.569061117227093	0.400913693915830	3.190679699562931	0.933192099333905	0.842019770494686	2.496828522321627	0.105448846738631	0.691584230378955	0.489334588676305	0.256300791180014	11.284468482889853	1.253642349670413	1.494518235281694	0.245786045476257	0.535155089246732	0.678676830746438	0.754549325509339	0.692278814573372	1.071438611736203	1.029797149362677	0.349723656447464	0.077724916719465	0.716918217786442	0.303569215913661	0.720710217375754	1.350223399601311
BT20		GSK690693	0min	0.757742240698014	1	0.536310939718385	0.993221561342824	6.413068693654604	1.011194740756773	2.385738922213855	3.813401262792535	3.204823586676317	0.465129037964737	2.846818367695338	0.718749467287505	2.910186987563020	6.043508851274255	4.620632344295053	3.581821669437491	1.306513219323852	1.853667988036303	1.831090933515526	0.150974886082409	0.552701524413460	0.420750362590138	3.460466215932367	0.904150540403010	0.834389772944776	2.548219867087680	0.096567808877733	0.668757880960250	0.509643582264746	0.261263915454630	11.598080396429939	1.236372051004435	1.514234410909368	0.244030847153527	0.519883531860910	0.648677081253706	0.763868313438054	0.675201988298603	1.126017276202005	1.057852482062690	0.335890836056682	0.082251519063364	0.726070955557902	0.259579723507061	0.753613314243652	1.281614725084765
BT20		GSK690693	0min	0.924705998138815	1	0.450029491537949	1.072795129875726	6.658133091697488	0.873092245807873	2.229619990002668	3.790381278072215	2.921802969847694	0.635297523437500	3.795624207305483	0.672925523951538	2.696836872252615	6.291141342628407	4.707007970899705	3.698408247912418	1.163813388203376	2.104229711744260	2.036557204307806	0.140954942886074	0.601872713216218	0.363954011046147	3.575725797896354	0.980968657423067	0.843229548158027	2.288699196213776	0.107054866033840	0.614781009324091	0.507472081061380	0.217739588940109	11.607070499627993	1.316772989611726	1.338400964038922	0.216474010675723	0.520538628468420	0.642020856820915	0.732526183842159	0.781423677397134	1.232552019166885	1.191579735143843	0.383429792499380	0.077902402920033	0.680467256714321	0.336563473289146	0.618314584225544	1.263310400155057
BT20		GSK690693	0min	1.004917366978305	1	0.452600205626909	0.791234332390680	7.617690482362327	0.861877390880185	2.401221020735380	3.511593651210999	3.251349241210153	0.631143911295089	4.748066130906135	0.655678402588476	2.905792745690029	7.384670536189200	5.591415916053799	4.158212570486783	1.069792859871078	2.207404130950907	2.166718877732568	0.122110838119912	0.482575247533218	0.336708059412999	4.514929772240875	0.841044562651668	0.826719491063301	2.460147166727420	0.096176214391187	0.580283598407942	0.494409742886085	0.200343333617223	15.801493073590640	1.315944594423606	1.305989248914843	0.181462992065699	0.477810588958882	0.566645803487647	0.650544310090501	0.592083846659532	1.312484575000699	1.203813072764028	0.326244071242574	0.076153318767449	0.667519424442906	0.328328160968953	0.539204784874282	1.264784682098735
BT20		GSK690693	0min	1.068258925409240	1	0.592229450441982	0.872708435583282	6.395806877737409	0.833012905362037	2.439858108342004	3.582979035256920	3.362364462755549	0.552868032957364	4.220336981464767	0.650884199118024	2.876878421053834	7.183436838765413	5.331323942010640	4.163062550779308	1.132566262769085	2.366253751876657	2.096059863528707	0.146617672243311	0.502813169078390	0.393582100980401	3.941846151136428	0.943275353106639	0.886858432551287	2.462606473751202	0.117939993064779	0.612808595178343	0.485696048438608	0.263519657653471	12.949934739795639	1.186559035689977	1.436579271035359	0.206746186028601	0.479538709059387	0.604690222949947	0.755091266755499	0.991854742067340	1.118907682310250	1.142969802761142	0.311168426795204	0.088808599600393	0.701896888742577	0.343283139848120	0.773805394101689	1.227401072219614
BT20		GSK690693	0min	1.093516238526473	1	0.541527384712372	0.842912373876206	7.719711301269083	0.824245480912810	2.447975510376826	3.525386193745683	3.428647378302087	0.508901222020655	3.555653123269997	0.653379935089253	3.200993842678798	7.419317132756091	5.700082889126144	3.808305180532678	1.123123343158835	2.263957901154722	1.726385477138992	0.131180403868094	0.483649979369496	0.394062588889345	3.823031676694596	0.933410298137262	0.908275053012854	2.838266021282231	0.110844485274792	0.639065557488606	0.406844911725099	0.242862838940470	14.935062814362768	1.101217226397165	1.535872942131062	0.195692323578551	0.445890889844081	0.577905529374187	0.690085657934131	0.652816123714804	1.052186514599164	1.133045593688479	0.328746998940311	0.083421284385680	0.779582745108552	0.345702318402859	0.708443299927799	1.173142374970122
BT20		GSK690693	0min	1.179295092465936	1	0.506738281198197	0.951841669600721	5.899252594547498	0.832080415734261	2.447462558975506	3.131843253635916	2.903551722026469	0.655426430174683	4.476249064215462	0.661747501165878	2.727544600983036	6.526694251713917	5.335052899803715	4.250415914423606	1.072421730117832	2.130236450920722	1.757579459244798	0.145637023856184	0.559322140946765	0.389983670789093	3.902010740415704	0.907535827972431	0.923258222095584	2.374944175940742	0.106783878805832	0.622144196838068	0.492132055944328	0.248713768535016	12.554827965045794	1.183635351153270	1.424968721204808	0.207989555557701	0.513637851203844	0.669075225118274	0.734745377723820	0.575635460901976	1.158293080440896	1.196557119856637	0.299994449243552	0.086853782465849	0.761044176162659	0.465245952544791	0.708016180727037	1.263960869018211
BT20		GSK690693	0min	1.335573936955935	1	0.476981861325373	0.785510719128537	6.890990107046850	0.781087916880499	2.138101054769856	3.148287395873717	3.162924530194885	0.700470981262756	5.518041312964100	0.687332263040484	2.650672814703205	8.995769103033386	5.920425196026438	4.680285554074088	1.038878710656541	2.359295745840903	1.729530973425198	0.161766031946667	0.532271233066291	0.382041034581975	4.235017075717906	0.839248620902113	0.846595155047429	2.201638785627336	0.102562852226823	0.581427476053525	0.479029710238430	0.229781761281269	14.743245161313840	1.262000001742653	1.350636455409051	0.195593101826561	0.524182398010511	0.655983922938495	0.704344092331622	0.560736640131874	1.275234891742442	1.290507832306839	0.339789634640930	0.084754768227792	0.827276197296850	0.475032307221231	0.673044268963139	1.164193622361694
BT20		GSK690693	0min	0.972798791128429	1	0.605356403092910	0.910783494314620	6.173520020837656	0.995316666930592	2.507814550868820	3.505332919067299	2.557063440917362	0.637445858028556	4.234610846091157	0.751796295192602	2.686193093372870	6.621087173277212	4.741391466125314	3.683013467374255	1.178531686769920	2.073294698729291	2.154689665283992	0.162509682265173	0.605487062448332	0.418630252743706	3.598884364027955	1.013005551437963	0.879202045047120	2.479403491605031	0.099929411327298	0.688371982789245	0.586071461232283	0.236690113518537	11.590743931124232	1.233401666318880	1.485237200300042	0.213441815910633	0.572673052950440	0.646296277307068	0.719241599301889	0.642977497547474	1.128734406977784	1.072398801791333	0.306250637298315	0.091010638705215	0.782959637775451	0.376184436115913	0.708623619169848	1.175609358140905
BT20		GSK690693	0min	1.211821943202869	1	0.582142624326581	0.973884572238043	5.912939030090387	0.930931397755652	2.492618877160237	3.493909161251835	2.675450794327194	0.620738001201307	3.872582409215087	0.744295034362361	2.567192885425632	6.472884226357635	4.463878540071282	3.385617423117779	1.113075435502376	1.857936438259593	1.931710681965317	0.185331691984261	0.582214512784846	0.420996070813803	4.149659170455296	0.923064044854529	0.819314595703454	2.517418958509837	0.107265368742489	0.665902660562037	0.551637880380923	0.258399415342149	11.939581801456498	1.242055506132887	1.445625824819433	0.220632000680776	0.554382447293315	0.675828988253725	0.696506403431950	0.624428785816953	1.185926122002402	1.011789694648052	0.331662652661075	0.093754838302941	0.714426717725707	0.354475980573498	0.750042805304660	1.187039684876554
BT20		GSK690693	0min	1.008187702809852	1	0.551828539815666	0.871948443668013	7.601614173205606	0.933141347806925	2.483157519953820	3.623351037566486	2.554924795956907	0.679386643183593	5.172446401790169	0.738396141495886	2.673021593582430	7.019861486889081	5.379595014697987	4.082936409794214	1.114621394980280	2.210007489182062	2.174939390076518	0.176811660063065	0.587792108405762	0.404116018531097	4.167747118025519	0.938916417440633	0.847587078569339	2.391352612120973	0.090970490034747	0.645607862199333	0.514512142267790	0.223933736253582	13.752727244438935	1.176777621980746	1.388576591628226	0.225881498536737	0.543625010187527	0.627530103855495	0.704178136311441	0.593412215525290	1.102672609300890	1.104821743965888	0.323404994601250	0.081319575408725	0.717613577472049	0.305074707773314	0.740314905504220	1.190315072401110
BT20		GSK690693	0min	0.779745471176184	1	0.493957213850100	0.924310097226424	10.304166399120982	0.821308771821813	3.413096763241521	4.614248186809579	3.343552835733676	0.714515196541244	6.838849788998306	0.611533317616559	3.751477811072318	9.462065834189852	7.127398974957456	5.527595549969471	1.036247519970483	2.796634313495209	2.850599416431136	0.138805991759086	0.453177715646853	0.359637705580658	5.579099415446869	0.867927962635131	0.867393199145236	3.200756619252387	0.081263840124530	0.565994908998004	0.441756053265452	0.220034318899455	18.961508324959322	1.215193884213051	1.321788229924384	0.209947585428725	0.487050796364255	0.573374134023953	0.632927695069412	0.532828431102975	1.190327000648480	1.006676214427637	0.314995842792378	0.076838080685429	0.662072750376282	0.244321762543493	0.632610144457601	1.404501155068976
BT20		GSK690693_GSK1120212	0min	0.812399568104635	1	0.545848671462741	0.933569476186835	6.190078317834042	0.872146668612204	2.117817621040645	3.062978968154632	3.117731773876533	0.500810062062015	3.109759101967454	0.691982284825763	2.610146545651783	4.989323356714439	5.169170804545490	3.421200173834629	1.219667970655384	1.768669430577336	1.875144340848962	0.157595258900162	0.568106806884123	0.433610423073319	3.914738854538738	0.954341166788406	0.908230974287717	2.312800381020476	0.115469122818127	0.658811640827430	0.490588166320186	0.256127487181061	10.982930969842011	1.304972499900269	1.425409266053407	0.230055367754568	0.513533982307312	0.660433765640180	0.746823012139241	0.741951774811458	1.292938585435014	1.024997266167267	0.353299669384480	0.078257486600957	0.634917469586148	0.321947184171546	0.752874377120456	1.236311057581469
BT20		GSK690693_GSK1120212	0min	0.852231392225167	1	0.547038784372334	0.885397421705643	6.569982786360249	0.906531114851726	2.269872621702411	3.026547590989205	3.560365955826393	0.414753904061899	2.619830783363793	0.650880661950530	2.810306861873014	5.153374215717192	4.820418905347317	3.464643463138559	1.153295377268326	1.666137499974739	1.762435623442004	0.145984771982985	0.587905041540724	0.419425116856595	3.605877959001415	0.869010300538830	0.894176623384204	2.257205103466050	0.115711640112424	0.654847215362525	0.474765298655658	0.252031250382603	10.677525620931274	1.247170919194587	1.471067306789086	0.220486328235523	0.496068811905413	0.641333521320652	0.734829124594327	0.612122965318294	1.125885552142682	0.867176832503105	0.339962584998846	0.075389329340626	0.662018218284075	0.348139269096167	0.738563986502582	1.159855858390362
BT20		GSK690693_GSK1120212	0min	0.972474449253110	1	0.498341541774325	0.802581603480563	6.435896912748588	0.859312089160313	2.178144882235559	3.226099649392465	3.156431129729543	0.414618229017632	3.837766620694533	0.691247409420252	2.562782433984649	6.123428381319900	5.536553974603581	3.748059092020995	1.135201715618191	1.864514061987690	1.791615559003276	0.143459768481671	0.534791871661687	0.405481338140073	4.243446138168081	0.860215857358268	0.866501846044849	2.218441267702909	0.115785227248414	0.593322537950018	0.482256615800604	0.230945930081165	11.369466778932161	1.337474115051993	1.350848100362597	0.237410426081213	0.531129881009242	0.634113262464105	0.706516555303655	0.582413563780690	1.210990989261453	0.997167697373789	0.341779975013343	0.079183630557378	0.671907478658340	0.367408258149810	0.721630399497092	1.140072739112060
BT20		GSK690693_GSK1120212	0min	0.841297846613404	1	0.485453378555993	0.847858064775638	9.724651390706063	0.804945774073492	3.275583174738987	4.459435533945833	4.488510063048429	0.429715668899354	6.224796908702188	0.592144074215108	3.547816823816135	10.082791182887050	8.579359554042586	5.720571918627799	1.009568329265942	2.481438964560793	2.608077581554519	0.129680388971703	0.461031470707944	0.357297166562694	6.184778998605227	0.784916426494596	0.904568754939753	2.814453242791300	0.090395923193961	0.559486323992790	0.395525379462140	0.223497861378870	20.025527697221676	1.471927798440518	1.518410426905360	0.202952038335791	0.474102105377734	0.600444747345653	0.650218196817875	0.529745352498727	1.486786641798468	0.821730496471958	0.360486683982477	0.071017021536096	0.549828799153946	0.236965534065053	0.765876416878823	1.108628837170401
BT20		GSK690693_GSK1120212	0min	0.727030193175085	1	0.520853059758014	0.888078454425962	6.318107451752143	1.069943490556601	2.454463882906495	3.766861935880850	3.725116388712820	0.511294403378913	2.829032895903028	0.683114861415400	2.901092346374166	5.350985337375560	4.722731081284104	3.811611848966954	1.333393337043035	2.014208341331671	1.807790654107337	0.154414599545690	0.540572117655604	0.397406770119706	3.423872726648635	0.908481462400076	0.895763810943123	2.564917661944480	0.097710264009378	0.697598430006275	0.489394990768436	0.235112877423375	11.768493784681104	1.349212628209006	1.605374507219737	0.228603922333678	0.503609070486258	0.646764023579802	0.760452621463944	0.537429029576095	1.013320824234185	1.055139723444125	0.386053967383866	0.081895404488307	0.707267325684849	0.279265170691999	0.671871585597348	1.357096484467234
BT20		GSK690693_GSK1120212	0min	0.821181049710300	1	0.518470373552167	0.925161264000301	6.518006667400992	0.981901966590571	2.119112129653502	3.364456129434016	3.223605664312527	0.536252634144046	3.030234658052867	0.696204954974573	2.693239592973362	5.968007703870230	4.563611632216563	3.699390118933956	1.246075107850280	1.918373657545676	1.695774765287291	0.149611738196800	0.555345779319674	0.396712391915445	3.650148237101807	0.902318494229943	0.928042898896695	2.436208162631929	0.094331387298613	0.659649727878756	0.496175973853650	0.257054480970364	10.994333490551044	1.196691408812950	1.481056349933757	0.232916411450746	0.537892648514411	0.653163110024370	0.759830394499100	0.574215298050663	1.137616742257615	1.193813805445229	0.359200407854337	0.086758710684710	0.738763731039923	0.274716853683819	0.703230205083192	1.280292082333041
BT20		GSK690693_GSK1120212	0min	0.833525992770613	1	0.508702982257987	0.968224664226622	6.376161164135942	0.922621191765551	2.192982832769046	2.573320090241361	3.105604065453295	0.555244147194103	3.727565796492590	0.670706145405234	2.659231502871736	6.292396688606927	4.917442746110632	3.495303714926621	1.248006093893810	1.801456765482101	1.941452393536109	0.141411421421169	0.548373528084181	0.378585102280804	3.828718153885622	0.881530374633921	0.809664073367545	2.378535944092652	0.093774067832733	0.611723211386265	0.504794313544984	0.239219890019771	11.926840949217391	1.220175130699701	1.422927560441544	0.213279983514500	0.493786187065340	0.636882447977289	0.720640450772113	0.619683612446235	1.183974539057096	1.140125575246369	0.335630036720704	0.078340891866663	0.753137550013086	0.387966543803963	0.665279294328313	1.150235592655057
BT20		GSK690693_GSK1120212	0min	0.972305344770902	1	0.509685152196045	0.835087355948309	5.584147541345886	0.949313164736312	2.397479360570794	3.653564865714297	3.003643303324105	0.741661305992313	6.111725432296746	0.728095825700578	2.427750501694551	7.221002384710351	6.029595605930116	4.504644744311293	1.154482826053252	2.178766361068563	2.218438612914477	0.136830201223943	0.478703205945718	0.399703675825922	4.683534458247505	0.887621971318618	0.963304745261832	2.208732060291486	0.117626898834043	0.601564951979000	0.491919318361864	0.268439410877985	15.150332343487104	1.319204275849632	1.418335327666135	0.201400353622814	0.510949373507486	0.621728404953754	0.730383968835397	0.671823040586909	1.356329379695387	1.197104959576991	0.439130304549894	0.082329511958901	0.605145058310553	0.290593647638039	0.837279690507675	1.287049338537083
BT20		GSK690693_GSK1120212	0min	1.190708242068310	1	0.516268685411911	0.900677396861281	5.918122888029101	0.840841490011435	2.128941001778536	3.170120684562190	3.601924098920660	0.621956186360411	4.466679333932214	0.688371906534612	2.800449412584593	7.443583885111849	5.765262317477753	4.529648431984287	1.077537073057269	2.275609890593388	1.946977343568562	0.148747350320623	0.487701258952241	0.389978846560708	3.933335298265167	0.827722217117762	0.944618463488949	2.309299875157144	0.109377912549557	0.583525817388118	0.475720598959567	0.247658644093835	13.059348601245352	1.159096207608497	1.426773791820646	0.199212054873189	0.500725005230493	0.608295286241919	0.720555987371826	0.608895782272985	1.171956770220997	1.096385511012159	0.347952981550463	0.083593268830204	0.680876234134439	0.411607497067714	0.751043184501912	1.203334428873561
BT20		GSK690693_GSK1120212	0min	1.226168881290331	1	2.914054210347675	0.912949776274248	7.350068720755793	0.826437193521861	2.430103732239244	4.052322212433412	3.283383779536421	0.575731763771562	4.138316443525188	0.703299991855276	2.902592880430065	6.997718197058224	5.042022581821666	3.936544143297138	1.087782154985322	2.237697771536613	1.759575925256488	0.140371113419111	0.525559561302240	0.391879876759291	3.546984466834656	0.856497664888040	0.886795692586876	2.751329266470818	0.101694602748415	0.640014146372283	0.511263705311831	1.496313414227785	11.670857844667012	1.149368080414234	1.462332276948515	0.199809323786318	0.508749132627945	0.637877929411677	0.706679764493305	0.527371942632030	1.084432388359469	1.245649676210714	0.317829524453981	0.090609768439878	0.854694396173496	0.349497113324488	0.707869428481569	1.211644051176883
BT20		GSK690693_GSK1120212	0min	1.272456593923960	1	0.552779138357211	0.934260099532193	7.328016464538344	0.804680321933678	2.268025362466509	3.315902391682005	4.147533969941094	0.582969813590145	3.619108696515641	0.671036000536483	3.108266487924809	7.080328369109552	5.087804806056925	4.093589435587984	1.132205988666203	2.021169834863463	1.522361359028319	0.161356138236196	0.500253465709179	0.408766076125435	3.733041543703365	0.815594090704621	0.890051509038145	2.649746561690109	0.099605920108783	0.628067300022228	0.475916877611084	0.225303428258713	13.936460249574411	1.198818424830657	1.502865670120693	0.211143468315634	0.485200956156233	0.644833636219202	0.700417305829774	0.532507628395625	1.087928293444645	1.061073337905440	0.360123849027362	0.088136137927307	0.759815526713329	0.584254397385541	0.684368986532100	1.185767962872375
BT20		GSK690693_GSK1120212	0min	1.395353642759031	1	0.518886222221168	0.810741446730614	7.962508555782739	0.839598707431031	2.344511928340348	3.435401598892454	4.235020999620033	0.658918173354982	4.851828674579854	0.631944292279812	2.779542476199793	8.037592418677770	5.751925718470075	5.094576106864991	1.053864908246608	2.544802230481820	1.671129883828417	0.156228618571674	0.510142471110181	0.388791122656485	3.738117718224240	0.792642214107655	0.873064133040943	2.605228922889135	0.092956676497341	0.632968050638809	0.487543600242326	0.186387410914896	15.882398880369701	1.248645611134112	1.422741319695778	0.197877488195200	0.486920154123779	0.627457836988137	0.697724420745828	0.520599142324373	1.112128489661601	1.111486535314111	0.338100053904250	0.088039143135710	0.875832201740687	0.553875539173725	0.609372269671503	1.158754237079951
BT20		GSK690693_GSK1120212	0min	1.148919531599277	0	0.528603650281377	0.893463093790169	6.499095047029558	0.914278145047038	2.337434711333739	3.301113947875560	2.944727022691748	0.646134396413260	5.031967968966478	0.722551311713054	2.688921375960419	7.315854968125590	5.198341659700518	4.435218749582520	1.084353754799061	2.300603114820513	2.239023489145662	0.152186701181409	0.544119979265433	0.385141304736151	4.053309833622008	0.934050846636381	0.867393199145236	2.356983983289454	0.106539163338044	0.643509349053835	0.522435408412670	0.232360361151490	12.680722273491730	1.189489827458271	1.440186021928082	0.200097066623810	0.532306484242690	0.608213966344511	0.667163803539032	0.591370990760394	1.145328668130523	1.010669557461890	0.330071475948879	0.082423732039711	0.721489666463744	0.347921569133922	0.689155789524062	1.243591957057563
BT20		GSK690693_GSK1120212	0min	1.148909636438756	0	0.576784316351444	0.894979659443966	7.140977182434983	0.928368629703943	2.534095129476814	3.455494118151071	2.964715697680242	0.622779248194844	4.301598943258230	0.696024304107969	2.767385465944705	6.953412374844732	5.330477280377210	4.134336074856754	1.140763221014423	2.274826788970825	2.143908568087419	0.146176972648506	0.531384558713412	0.373214710175266	3.852101412004481	0.918752351935153	0.867393199145236	2.674801431519345	0.099565502964260	0.644185052277182	0.498996490466953	0.240767670323432	12.252880979676089	1.245702490305132	1.481320351751105	0.224065176539994	0.518056707903514	0.601230045469662	0.637425887032139	0.899316847852986	1.154511263261522	1.018282249963703	0.314737732648467	0.090388231959304	0.764668044618432	0.382126036785025	0.622892370396862	1.334352412949169
BT20		GSK690693_GSK1120212	0min	1.061622251357389	0	0.533413915854048	0.891390650645699	7.488120587314152	0.985777460124457	2.555821672442254	3.776538121562512	3.340712682042021	0.584033930874725	4.328370184079515	0.700781067345686	3.032540004822105	7.141687462033465	5.821198904009659	4.550727470667076	1.204339627414927	2.489645669536287	2.407309396117415	0.164322520329167	0.525410273532572	0.384047684797225	3.700623165945501	0.938916417440633	0.860918681333786	2.764379545509078	0.099534185994302	0.672731132219209	0.525581373840643	0.250690577111509	14.775263541154191	1.210826295491486	1.543228422277419	0.228337901542028	0.554329788330511	0.600968149323819	0.686635721495621	0.791877363892204	1.039209517373958	1.007277077783712	0.313356193717423	0.084052343790459	0.732901513279088	0.384885303502834	0.677063135233473	1.330401759827998
BT20		GSK690693_GSK1120212	0min	1.104945813715935	0	0.524747339797489	0.867861122243122	8.193754299512550	0.957846134022346	2.896167930154177	4.158694706309190	3.105343929788782	0.625617338450343	4.837905836234803	0.689031094883217	3.043278970300753	7.506187136792669	6.092071483764021	4.432538817683661	1.160453029953826	2.581666318929688	2.422371022901845	0.144986353251089	0.510057296484661	0.380438394320336	4.135134971965266	0.938280102316682	0.870926826465606	2.822475314957348	0.081626797027515	0.606611790240482	0.502192276994777	0.261135961006205	13.774462002571255	1.251056565487253	1.538681467307498	0.216649424891944	0.485839977366562	0.595905479816571	0.644451372505699	0.621034142753648	1.149641637620336	1.073545666736081	0.316306906663362	0.078512331315350	0.675196793957259	0.320795365950983	0.665284941035272	1.382935704992129
BT20	Serum	DMSO	5min	1.496452923354916	1	0.507430435571408	0.947422776038489	5.732450085536903	0.765703160685606	2.537151961577506	3.688580128528805	2.871414081188548	0.524253206612218	4.985105473818313	0.698841780946271	2.456390202268076	6.623180956629686	4.084398270619777	3.425984588790498	1.040127285586812	2.089908314733537	1.486488315257608	0.150389904149087	0.553386719249302	0.407190928762388	4.181313049011848	1.009891489042189	0.838456053376480	2.079748155129172	0.093158102290099	0.578124704309730	0.486247442202280	0.249907113567137	11.866122505439300	1.204242289532855	1.106888228796709	0.228300404594237	0.490142894252631	0.685046781946001	0.714109532679087	0.524033575614030	1.272147674064068	1.885439623768705	0.358094639163482	0.082602434379605	0.660874250297934	0.375360624907400	0.662973036033176	1.170873162947449
BT20	Serum	DMSO	15min	1.453316514421440	1	0.503291792936904	0.937769198835125	5.677252769718768	0.804046979785749	2.550020675888992	3.571877498786678	2.964225083670880	0.657092527577567	5.799676865192753	0.698231054024934	2.395918500495882	7.016393154409050	4.688770335679991	3.541030933805500	0.986915820376978	2.209777493832445	1.790303231943410	0.153816271766876	0.516263230804453	0.403890965647059	4.383105178385669	1.303967678840365	0.907650882407710	1.903684217744758	0.100181923606432	0.549172004490052	0.449836613436131	0.258566154232462	12.406158210020816	1.166268860160922	1.040812096513559	0.286286795907157	0.521396661971179	0.708810374468071	0.711079903812147	0.538620667976300	1.264076676203259	1.661847829823954	0.352147057157266	0.080123278284031	0.616640331005947	0.388789374937006	0.723561052128867	1.133617311227305
BT20	Serum	DMSO	30min	1.347638781000491	1	0.545420034452663	0.937935105204431	5.416626129399845	0.804025857691003	2.501025830388343	3.676332549004857	2.825614334617376	0.579541667511341	5.501325285944526	0.654401153515134	2.574886443971980	7.706518634719958	4.889357034550447	3.042312338133860	1.019666265085292	1.924869355969306	1.941743288053876	0.164773054110965	0.519724688919375	0.416363219763069	4.288834583216000	1.358304806213872	0.815176700846946	1.900697372346059	0.108089697919885	0.552551675199491	0.422533968912351	0.269781575688981	10.819806379013244	1.122055953637705	1.029809088755333	0.328799111279867	0.508727769343829	0.685716005710023	0.770219856669115	0.659960424472745	1.296550923264306	1.718145745075553	0.331869958708353	0.082837031125486	0.594029876276885	0.349286056799613	0.823260286428531	1.137597171385602
BT20	Serum	DMSO	60min	1.439833473058002	1	0.518149370662595	0.969750559625772	5.568752089315448	0.842686038764803	2.642754893128365	3.484933713523313	3.153860803598815	0.510174336469722	5.865282973319784	0.709903054797480	2.537133732750380	8.331706507396788	5.901402049817893	3.509201610451195	0.970578542969480	2.020684627156975	1.772397038295251	0.149337575682307	0.483119367159929	0.391895044063695	5.065283661599721	1.354238487376888	0.832033502565258	1.930684124768352	0.096764860945401	0.532437407297556	0.421277792303527	0.249081151607079	13.235234818146333	1.158358145741856	0.994200996968139	0.443309985638257	0.528756237782055	0.692291229646463	0.684463698414351	0.664782910653831	1.331852949820307	1.519401128906640	0.373898455648505	0.074379721273701	0.567067820696299	0.391512451458762	0.874986584910430	1.152511973832058
BT20	Serum	DMSO	2hr	1.293776525331194	1	0.549396606888865	0.871300791659348	5.697749085148138	0.801360512934594	2.731347945631199	3.386558159647825	2.231783085168432	0.520189762832845	6.606752751235558	0.806431919738020	2.547509813890533	7.049183225210824	5.828389307304489	3.416399257679342	1.051171375544654	1.964279912812578	1.859098454200056	0.171018606511139	0.554451361459042	0.421886619683496	4.695520142026907	1.352191388958310	0.846376407617146	1.994946332667219	0.115350248553825	0.571164436049124	0.422558989594397	0.286574764613534	10.398045509565744	1.028950172724683	1.022162441051171	0.583292041908803	0.520583581954110	0.701672958054653	0.758783590809722	1.273729007238041	1.299580003217304	2.107087839576785	0.365660844871816	0.080304730948973	0.597113545180388	0.199840137048471	0.971369453677928	1.032588872464387
BT20	Serum	DMSO	4hr	1.253758609389945	1	0.433018816069058	0.794720196216922	7.224738358821618	0.784206739061110	2.772003032886904	3.325005609800693	2.790724190693140	0.398983022225993	4.152483733915778	0.681210737004046	2.536360278246439	8.210564452292266	5.468053006320088	3.037169294536205	1.041677727050244	2.179589485549347	1.780157763693613	0.136682738574561	0.586187909968662	0.402169414012764	3.868713680760309	1.443971647330695	0.826056344551828	2.540808555019475	0.089260799230151	0.617702506427154	0.500061217680671	0.200520798569749	13.557852130023257	1.241168558868475	0.950621776773131	0.736048581494259	0.456679825743053	0.614007544974561	0.692813028123756	1.774648185450410	1.122575716689087	1.424486011420589	0.310610135799157	0.077699988685556	0.748475211513507	0.264777593569747	0.681709183948492	1.118637239118292
BT20	Serum	DMSO	12hr	1.525094947690547	0	0.515132028402386	0.880112709801308	5.129205448375727	0.743442719796138	2.594682446545413	3.192012338337783	2.445413943378806	0.520788018313829	5.520358982648116	0.822896553139316	2.013614474581067	7.796679485020221	5.461017485734859	3.716122720254671	1.103342973643110	1.890747010289431	1.448465202082218	0.160579256909428	0.551579329213646	0.458075075113812	4.453098003900473	1.167192750554433	0.868161956202812	1.896392852696853	0.109183464141998	0.570708921222067	0.437566506851933	0.272386843349816	11.221001863965249	1.187105535895964	0.867752508930299	0.452921472165038	0.552944929097064	0.767569720716196	0.747691092819349	1.166999042128384	1.367942521678287	1.563406938052670	0.349027185245389	0.080771119757649	0.581165256450479	0.272580818139645	0.953023036671489	1.304513834337706
BT20	Serum	DMSO	24hr	1.036309368023697	0	0.574141694220545	0.836094418628471	5.219423045041959	0.704101860544641	2.384283295316860	3.250806356246696	2.036833472367110	0.381895826015466	5.034401043536946	0.759405953103294	2.329031513326062	7.220554493992540	4.410406285563494	2.745081987047316	1.200572773922098	2.001319542239416	1.499804386534607	0.146462085717161	0.526371814314912	0.417509047634767	4.690959581759485	1.028944944011647	0.830205943411092	1.849022467456782	0.125038914490873	0.570007048006338	0.406373775125092	0.225016184381715	13.252848033453549	1.057693802042006	0.945348790505728	0.297763654097824	0.522417612034947	0.807756016535528	0.844992879971822	0.948346274693911	1.541759716519914	1.494424997684148	0.331765452334601	0.070217268127306	0.573889602726902	0.291093145734153	0.776573135938762	1.439847523156015
BT20	Serum	DMSO	48hr	1.208508872056822	0	0.526721790518391	0.787469462036849	5.114828945695410	0.706820047947927	3.031159164394992	3.200356787972889	2.407264599251903	0.619895163009042	4.178978820554554	0.755401462427483	2.357038918798804	7.241507963851324	3.407457823712783	2.369322806121792	1.211148313058351	1.879962898491401	2.656012693720017	0.177432215928827	0.499378850889003	0.414289866976242	4.433655300819440	0.918092968623496	0.867393199145236	1.828956265455704	0.114124858717268	0.545763221113039	0.425038314556644	0.266948424482768	13.801318770173914	1.049564971955740	0.898057803066324	0.271857205161388	0.531022042769621	0.765532757939202	0.820496709967293	0.943961026244053	1.526210445907195	1.365663779876128	0.337753337068077	0.078471332657619	0.586776095466468	0.340311791551090	0.834338249405423	1.244937564647182
BT20	Serum	BEZ235	5min	1.179961043976543	1	0.592482420950592	0.952639035082306	5.193828607164829	1.137881375892324	1.035448624449750	1.413464344321896	2.910818166507757	0.636577503526046	6.625558639350842	0.813879248544899	2.876611237866738	6.431118179168009	0.766315716882735	2.570027107661550	1.107217624002228	1.928033287638069	2.117968908487609	0.178362781427245	0.543684067350264	0.437258521176748	5.091043336469429	1.096940206367952	0.852226173181829	2.149576806465193	0.119125090714135	0.619293401125478	0.408606534453300	0.270661556744548	8.998515332128317	1.152469707223733	1.257926409568453	0.268613751492485	0.547975751665581	0.706117459985482	0.785149812163816	0.545101797901033	1.299307932627166	2.214176503077438	0.342637525415630	0.099000164188903	0.626322924646010	0.799208569722417	0.955413655194975	1.049666771079757
BT20	Serum	BEZ235	15min	1.316075845060304	1	0.566310259786361	0.937760916503108	4.826167558483945	0.956035282826494	0.948710064293288	1.449521201835979	3.049600363463215	0.748925078349638	4.746145382234091	0.771292343124495	2.500502617469040	5.889316910794507	0.755774643770508	2.246739064578795	1.106424688689502	1.834451542608389	2.174313165152245	0.163388680825558	0.510399081138312	0.430501596326970	4.202672622498600	1.166464893666330	0.859628663888688	2.048296887380270	0.108666826961841	0.583388065444370	0.472721123308948	0.257250174440017	10.479194715985669	1.169676649148129	1.110687482023301	0.305197952913090	0.572971648975874	0.680589006941366	0.773543100472693	0.395324253528906	1.258449427644642	1.630808545422142	0.352704536824257	0.107385648482408	0.685473563827096	0.327426997909571	0.794023506276091	1.114830102971577
BT20	Serum	BEZ235	30min	1.147560460713083	1	0.571508225251544	0.927257976657775	5.213225372058907	1.059887862617757	1.000519023918448	1.776114550910751	2.771298302802709	0.592483412720520	6.429805217873025	0.789461846391600	2.651281354777174	7.138287927739685	1.511186166825984	2.252725407162819	1.109517891412033	1.946547482556499	1.936018308150503	0.152033224113664	0.523501748634405	0.453452819027070	4.544917934080953	1.377487604713625	0.868695263687516	1.974768155493072	0.124560595464623	0.590597320882667	0.435590823809931	0.278894540602078	9.619654085107854	1.148664548233709	1.116926013830372	0.367450705097799	0.549510691242477	0.689414518438218	0.752714326836174	0.547525325145582	1.297474008249496	1.737747846530592	0.351053087469877	0.098741697628057	0.621371760223459	0.300095966172105	0.870699814992631	1.062927786502720
BT20	Serum	BEZ235	60min	1.298168501030321	1	0.555919159208975	0.888064187840961	6.401808502998847	0.992777721906051	1.123126489420598	1.745175161020719	3.308581737633723	0.631995582725696	6.335136567075280	0.707107684758032	2.797340756573036	8.411426681473929	1.486340304522584	2.510637048215781	0.982217233827951	2.322016661194200	1.967154890088689	0.163101982545700	0.475144138374769	0.405445587994428	4.661114454653677	1.452305386336461	0.911447882581308	2.222130796847974	0.108818471222327	0.582893490235140	0.427058582025747	0.241474531386218	11.690977033228627	1.204326367509244	1.060668115172277	0.466550294333684	0.528529062940708	0.646591939424091	0.742211941852862	0.483624693743341	1.308438013911401	1.591651627292453	0.344057013610596	0.085819870105020	0.628054669364660	0.431396029989663	0.782546438824632	1.056601973122172
BT20	Serum	BEZ235	2hr	1.103616254285210	1	0.591145535518612	0.939134970921625	5.346671053430191	0.993144421632166	0.938385422653846	1.594895160786177	2.478627037116879	0.561454647508202	6.442516179996889	0.788142372753191	2.474020658220449	7.210008187018067	1.984990846593322	2.752647794856761	1.076963548747794	2.001118166386747	1.840895798097981	0.161754452321362	0.532902926197368	0.429706340501877	4.058052082477521	1.303966979640364	0.883298676258507	2.277453025010154	0.136141017624859	0.573632699468990	0.420534385260246	0.267975721140484	9.779976746993935	1.105292361200023	1.141098448945482	0.699118630819841	0.535731330447955	0.631998650225896	0.774860392090976	1.090966690809214	1.268605921797578	1.748124012322701	0.318024523625142	0.084137975015934	0.608701792539650	0.253869402653639	0.919039375189727	1.096566360913682
BT20	Serum	BEZ235	4hr	1.128439587035021	1	0.607557514507483	0.933250955750023	6.878019944152445	1.004302742349007	0.878747565972534	1.112633709008526	3.063504665296629	0.475006838416578	4.838509513382939	0.697294522731315	2.693134512498219	7.322493229731622	1.730458320456263	2.346813345585990	1.015233621402143	2.295847095605487	1.911199717251468	0.156370538831111	0.522111023556409	0.406820632397252	4.048066021617371	1.356276802827416	0.913858046004815	2.573280275190044	0.114401557793919	0.598387499988215	0.482883742709012	0.265846393404700	11.591235733351517	1.217311583585579	1.001582838177106	0.767591499219936	0.517303619194340	0.606827557024286	0.743912747238503	1.485419607738331	1.235290624099442	1.462309581259795	0.355192494924335	0.087705359702793	0.649495540464890	0.294574877162365	0.765926066754110	1.191810621834922
BT20	Serum	BEZ235	12hr	0.785794881001583	0	0.571555521924133	0.767698687330339	8.802310957803927	0.732183135968390	0.892399800468012	1.327516094372279	3.413099471258843	0.546362923878743	8.470765989653430	0.688214393346606	3.394751761553662	11.015389878194632	2.884059237933077	4.700174982571609	1.069030494724751	2.742139203791540	2.399570358062915	0.137372878307560	0.461077991848528	0.378334175957325	6.585768199593753	1.230614489131954	0.771150768825593	2.305144228562075	0.096880203594983	0.532003090826741	0.357334786876348	0.241212007825380	17.369398343470415	1.109299400551932	0.878491320585501	0.310498653001090	0.488842440391418	0.700486069823271	0.786982785040265	1.408886477501766	1.191016071091841	1.940479402395464	0.340677951580314	0.078837668482763	0.534893157552274	0.225660107757563	0.767488668901334	2.210129805103756
BT20	Serum	BEZ235	24hr	1.104857939723664	0	0.584190442606643	0.946558262879808	5.890951929287358	0.868106598290276	0.989675274604396	1.872862631430558	2.274569861602318	0.431112907735247	4.424922942646325	0.764705173596639	2.528766108730004	7.238589098736806	2.100179402763122	2.834186200742642	1.234286374705083	2.102788638177259	1.756151328287414	0.200923911343477	0.582361253981698	0.435555875631392	4.190084536052838	0.983246745598007	0.840662151442689	2.021675722866345	0.128000797604401	0.628694606398768	0.468662216840948	0.306274933909250	13.708141806187912	1.108920614540752	1.005360274909065	0.335078136969751	0.562887539326644	0.905502749800988	0.971856990754249	0.901207026333984	1.139250634724433	1.256824484319537	0.397837366521976	0.101508892586395	0.595486674877456	0.344869845075296	0.838967111791035	2.171531475327623
BT20	Serum	BEZ235	48hr	1.009659781208518	0	0.591298389349623	0.856746028398167	6.024881246617869	0.877278962201881	1.134359443615091	2.487597884252029	2.711075941950159	0.544750910209454	4.033500385011843	0.754294813831813	2.373621185999342	8.342908096406108	2.458733230044579	3.108905878820713	1.286671052835630	2.093762528168258	2.771749184152535	0.200595211481360	0.555615356015823	0.405485864970578	4.005576619830457	0.903233584927266	0.807412488393188	2.320560982577675	0.121724465482141	0.652616116138590	0.448623962356160	0.281019190280810	15.342780472123000	1.185203952584599	1.243173370715346	0.271161098675602	0.564382727714365	0.790459371939923	0.781426433622741	0.794363767767906	1.084500066923932	1.197604945910708	0.390996729610419	0.106847783821988	0.608285500189405	0.507135362052175	0.778385657787795	2.164216846537595
BT20	Serum	PD173074	5min	1.459980643568275	1	0.514075775286780	1.122482500375487	5.101904728356574	0.775490926054328	2.619119463583367	4.637204599989724	2.779376811233410	0.529034206246479	5.164588459717470	0.672754527994436	2.422462690163431	6.819958445470008	4.405723281623028	2.997098674696624	1.050046570856092	1.882489899932937	1.576361200742611	0.156750168199247	0.573074634432640	0.400965330544163	4.528277780441745	1.009317755021613	0.856674855710235	1.972294840813545	0.097367386518582	0.521644835162332	0.427464736540719	0.258068216906411	12.139594013855694	1.162025326096159	1.151849216082437	0.243505466828178	0.530395079106773	0.690198751871648	0.725585133056137	0.588437676847390	1.318326142756364	1.561185310993643	0.379990544257768	0.077855057809984	0.597926725687469	0.323317845803856	0.690462613168847	1.192726533290915
BT20	Serum	PD173074	15min	1.353176207218077	1	0.532802679344223	1.169904594809515	5.847095394882437	0.841180383136825	2.593828629813762	4.805368283520942	2.832174202802055	0.603172179920498	5.628836856951930	0.711968761075492	2.490110218190262	6.770219334478789	4.001750737042809	2.979711690188526	1.049048293420294	1.951900291999497	1.664288133646539	0.168434282253535	0.557576653333533	0.406757693182694	4.363532230408102	1.243407832182093	0.834560995145442	1.873689943765640	0.105270898425573	0.532993604311397	0.420722693334882	0.262056414241902	10.943521641435815	1.084664025730357	1.144310824647681	0.301503025494604	0.535194154375513	0.662041449210565	0.738081709971674	0.586065190267107	1.277212763182546	1.967554521087351	0.371293441170628	0.078102563093875	0.588552203283041	0.306855225282063	0.730233461807375	1.182328213047381
BT20	Serum	PD173074	30min	1.326993317339277	1	0.552166667451708	1.154453312290374	5.991147052695048	0.831950877984607	2.708329322493011	4.627062944471120	2.653917472168889	0.529622044482838	5.906222334194092	0.704498560511418	2.617677761181163	6.760699137224696	4.865789447819743	3.018870647826482	1.050811668476361	2.064660906310829	1.827952284342076	0.160471715062113	0.556071852915407	0.405419671705365	4.215352096441247	1.309700376951182	0.823273482984217	1.842783399703022	0.105714110147873	0.525047206747739	0.414933836762079	0.275360501516714	11.088558312013410	1.028250666925958	1.080200268928846	0.347746775126298	0.495228107220874	0.706302294880622	0.707091424923468	0.770533260131231	1.275648166341653	1.879706645182895	0.365130337467023	0.073128353859088	0.566055162197267	0.349296280056257	0.752423488463081	1.088416943832341
BT20	Serum	PD173074	60min	1.482373250422500	1	0.471218726940818	1.030724775849426	8.074870169946987	0.802288812474573	3.264907693198630	5.043378357768431	3.257471754924581	0.490149971906369	6.287163239040522	0.604330556390462	2.486126648823390	8.803917495774252	5.712387077031464	3.513945504220140	1.075397521965212	2.268563893791088	1.755390152570294	0.153416312467633	0.544023194067118	0.370191528259878	4.667446731435188	1.380925281274736	0.847515090381402	2.089647324344465	0.097223118894032	0.551825330777363	0.408243242574749	0.245669369112403	13.207302499160402	1.048581578260123	1.100429868971781	0.425322106050389	0.536557536939621	0.664281514560765	0.678016613890303	0.623982537133067	1.250464489997337	1.656700206121167	0.358614045134826	0.070847633639360	0.596699919029706	0.411657054193822	0.624801867313695	1.116187047365903
BT20	Serum	PD173074	2hr	1.352221583461152	1	0.540268435835476	1.020314210418208	6.085463159451082	0.818406832716442	2.564920178570679	3.979530916647974	2.184357417759729	0.465429075899742	5.625536182591919	0.770550509879230	2.533035720587979	8.232327152338966	5.542344731191284	3.156618770199425	1.078032500390746	1.899572586084774	1.648424276502032	0.168699519067494	0.574503008975885	0.397761451625762	4.194289693301855	1.226924189094800	0.826982601082451	1.973988419522982	0.109574208327315	0.537680299739988	0.432941549508849	0.283970931751670	10.527895704711044	1.011474153855736	1.017623132188335	0.595292981015819	0.523844886897150	0.712016806871287	0.684569464229424	1.266685499987684	1.356624101803149	1.615847141834267	0.352130414170630	0.076778072626082	0.586053398566899	0.233275758472298	0.891527669641265	1.159879303440018
BT20	Serum	PD173074	4hr	1.478854955772073	1	0.530646074940381	0.992034765999378	6.091068295795934	0.763520565346753	2.600958035650248	4.199781881980782	2.629731992327574	0.431464407932884	6.335463930527045	0.727184204856498	2.387194182489141	8.764176472987472	5.890152727476811	3.309853760896773	1.028192493031386	1.842605656943133	1.842416755641154	0.153375440147868	0.527557715338632	0.382651581296629	4.800258458142192	1.255578719305289	0.836769805903133	1.866780642863467	0.103629270756363	0.514584557175391	0.394465236746636	0.224857843198673	11.499474753342854	1.031149360973608	0.924989305024593	0.716476276175463	0.507133234591529	0.655562424867474	0.727753628758095	1.420629286980793	1.359985586884193	1.553563123065427	0.333535380148217	0.072446928533308	0.542902102937379	0.223755166066337	0.870902677948049	1.115227461387906
BT20	Serum	PD173074	12hr	1.657282911736324	0	0.523589382551707	1.015029951094558	6.233829402619816	0.739916373728999	2.516509711838336	3.818676454763533	2.222836203748507	0.505081815496702	5.362054540453368	0.808884323746606	1.955487286980417	7.756685108684488	5.640182212627902	3.901178623254602	1.088475529968015	1.899110402912227	1.425251349452384	0.163501677150910	0.567880830920459	0.451931480057082	3.972677414863751	1.165877723214835	0.816917213498563	1.830301127750431	0.108741425421095	0.572106255532107	0.427586549233668	0.277198706779507	12.295778229689766	1.063516514435656	0.883373255345166	0.456529370910039	0.566923659501001	0.771437825771847	0.803050751882611	1.108797276590543	1.359920129572169	1.552317367717591	0.343320612094140	0.084949226407805	0.582938860777788	0.280351707423435	0.952870444177707	1.360286903638202
BT20	Serum	PD173074	24hr	1.120492863705530	0	0.518556590803277	0.978715822125330	6.713997317618218	0.715348712137030	2.435015537313290	4.010555330339392	1.947551470353298	0.355454106854556	5.699291491906752	0.739704216347305	2.155494736099279	7.251667707637540	4.461578704473213	2.834430727162713	1.267389869951902	1.883462743709658	1.414051027393157	0.154111852564218	0.560855431946787	0.414812133507235	4.376717490757214	1.026426891623642	0.791301596398248	1.789220902957745	0.123773151041355	0.555839985726853	0.379653746274695	0.271511450189907	12.683963164492553	0.984400734168677	0.956847516978235	0.289136617633028	0.489729963020122	0.813272054510101	0.836738393025445	0.916223669757636	1.467348699421218	1.544071834899149	0.327871953620723	0.082181268607876	0.576464732885508	0.267992725192810	0.949754954424558	1.317270962163032
BT20	Serum	PD173074	48hr	1.091500452566531	0	0.564307538262834	0.938812818764805	6.592699342724600	0.733026321891587	2.979926194299279	4.417076114886451	2.586710873843984	0.610896360374237	4.528517313490017	0.714669781670815	2.392372915989691	7.672730018454188	3.515015016959595	2.604472795947917	1.224241374677230	1.874995891721003	3.094225825398702	0.183824655210084	0.526811144541081	0.381426253794947	4.514832150750220	0.944210128207201	0.814871494684887	1.796968493176504	0.112484034668809	0.550703932491903	0.391596795536510	0.250414426131602	14.475937254689134	0.974860076094652	0.930532678070698	0.254366623651989	0.492915526532007	0.777906549242429	0.863452643714870	0.863123198908878	1.582854242047652	1.466206902696147	0.323842164220931	0.077738094823509	0.571085739009604	0.313604126803098	0.919698976602346	1.204356587501221
BT20	Serum	AZD8055	5min	1.402764178391403	1	0.532645364733203	0.964729376591539	6.296219056640547	0.944173623576896	1.480705076065357	2.951826470329295	3.024178211102135	0.618744437475817	5.442098227601823	0.767164416289530	2.632282737700942	7.185382756297085	1.012167960279466	2.923931271800838	1.056639507322863	2.004322811532402	1.978415603362878	0.154829801088484	0.529081928068427	0.415587732179060	4.825789518370050	1.089319864545996	0.877787127543562	2.043536887758254	0.105898905176210	0.562133841434727	0.440369433310204	0.261301642935991	10.785830571019947	1.221892493009558	1.187320582511141	0.232961911833918	0.497081990106668	0.708964935393179	0.738216897401455	0.494998562093604	1.279738237587663	1.846593104984062	0.335874035734369	0.088700389081850	0.661067780947435	0.615068249836643	0.842414148790059	1.187639123773980
BT20	Serum	AZD8055	15min	1.287789831227259	1	0.501231330306367	0.918208484133224	5.894856826438502	0.869273448095485	1.383001992689758	2.856068431112428	3.152457387347200	0.680677527002158	3.667470486177595	0.716614479370069	2.622527830806350	5.985250579948302	0.946779859367674	2.674893087889053	1.113710932417917	1.910664168552654	1.971565197875929	0.164638878485163	0.564773737881532	0.402726392919116	4.189325115350228	1.289943211578103	0.871333809394459	2.118326959671200	0.109315762595616	0.592927133014197	0.478041277621557	0.256157133320864	11.094392379861331	1.175350878558562	1.163238080292357	0.290098851275116	0.523418646988720	0.702963780881026	0.730258804473015	0.412765868388913	1.219442815241755	1.566094244108079	0.321078306033240	0.090203183622559	0.702674396833592	0.334009366445124	0.746985746136764	1.215260328931222
BT20	Serum	AZD8055	30min	1.202727007259950	1	0.566127908185232	0.885046165995278	6.078286107677391	0.885884847469121	1.699640700350577	3.569206352095629	2.644012172200731	0.577096543746494	4.225196351184544	0.741307884536361	2.552721124783660	7.080787239567295	1.778767269673714	2.771458900609216	1.047414983245304	2.170138767546758	1.640432302232848	0.110423319088080	0.570193998633484	0.393999489758679	4.241457965370023	1.404517764101161	0.901607213325544	2.209952446948722	0.108628088216137	0.581668104829600	0.474182865136784	0.261518547079595	11.893908507803008	1.125726043620951	1.073612747374250	0.353173406361009	0.493346967540817	0.702225625706365	0.700108140442036	0.616292173205380	1.175583768623301	1.535551446054376	0.326034884878801	0.083147225669190	0.732246627015156	0.295113524293286	0.767221578220856	1.151090344749111
BT20	Serum	AZD8055	60min	1.297947795657432	1	0.550184158409567	0.936067191947184	6.785552757325475	0.781786372049025	1.693013823483682	3.333671040714546	2.949843912645154	0.609585253844457	5.929404706296942	0.739583078191458	2.644240323937960	7.448704153427807	1.950691602952928	3.156280739201767	1.025450790366160	2.256751019968866	1.965828494397879	0.164182206187425	0.520076465603779	0.427088479544474	4.470900664834046	1.400656430484237	0.912219035758014	2.042058536610695	0.108154822450193	0.542435709828456	0.455474765061462	0.272405719941108	12.922394749460041	1.141611485633431	1.045104478946692	0.464692152353076	0.543674152997795	0.705509158244719	0.716550242678907	0.535559747095710	1.276911341529559	1.537691904033716	0.355426942286761	0.087254019862361	0.670739023553225	0.426822967681649	0.824057504988478	1.057521734284057
BT20	Serum	AZD8055	2hr	1.046533587430555	1	0.433193048275392	0.872963708480115	8.601546181543879	0.645703446459192	2.871649016588556	4.038697809764483	3.788998474683879	0.465435043496539	8.548382408848491	0.663336936363242	3.402923836280051	11.861453130722753	3.664108640706391	4.358839607021734	0.815017569665114	2.903668197131073	2.172447492777514	0.107390838126079	0.386159809036544	0.351850902362022	6.794629324901968	1.403580566334563	0.773768238332092	2.456385065480673	0.093910632507832	0.449632850849044	0.325827957454296	0.240783999413202	17.769801693454109	1.026634455652056	0.916418280752931	0.626620362819298	0.434689349619883	0.516012791279151	0.616694132610410	1.285074017336471	1.359417522582698	1.740210843257938	0.325662582961773	0.065409184564473	0.531779554540122	0.687838805181186	0.801839436897138	1.233661971247677
BT20	Serum	AZD8055	4hr	1.434954794546877	1	0.541475904013888	0.875495855728715	6.457402700753560	0.750953888642119	1.800840066478107	2.964133358686967	2.893884172033555	0.501974721194863	5.652948338271265	0.745077593091926	2.501957515160423	8.749488675468754	2.963011861326121	3.505511798864089	1.007428679114209	1.971927945965897	1.770999665537624	0.154882853523496	0.508715819355782	0.409155066519528	4.624399688043887	1.259358282452807	0.872575699018997	2.150120870959196	0.107943200536503	0.538132591617114	0.418266303319402	0.255091577206601	11.892594907664687	1.115861975875498	0.900954476592009	0.667818468609110	0.532646713294347	0.667141637990574	0.697686925169180	1.615994242369696	1.320688894108832	1.356791268461439	0.327277066802162	0.078941673996871	0.588978354515149	0.263502241317476	0.832900636509230	1.160599975038380
BT20	Serum	AZD8055	12hr	1.481046777094418	0	0.547176512061414	0.869892051916122	6.217431883069019	0.795262968794446	2.217583215671085	3.221987557255421	2.553499577650287	0.544546521034350	5.510399457749501	0.722497893104408	2.132151082169968	8.475971139877805	3.351029126055433	4.557854517170113	1.104915437626839	2.238989782596753	1.512666986514311	0.162703681819206	0.546736010216736	0.435174988269271	4.597832831921565	1.184782896421752	0.897878557641675	1.992245009661069	0.112343373822862	0.595050179335173	0.429177846154629	0.253270252867815	13.563594375345028	1.146967537770833	0.859596092295489	0.393830975047144	0.561533484091897	0.770575966791530	0.819221156669568	1.203026714763637	1.302390525401633	1.381974444131173	0.341966347054114	0.081942790310133	0.543202198563478	0.343819485675090	0.871256744781524	1.454592553967713
BT20	Serum	AZD8055	24hr	1.620293411891528	0	0.594510110449961	0.909805361896560	5.979275593418093	0.836346303075014	2.117025044299318	3.360396395904207	2.156518768440509	0.443978070596217	5.205400898479643	0.773720960796874	2.282486546832027	7.911656080452582	2.246570633954309	3.152714022703582	1.148810207972503	2.280287923924947	1.576228567015013	0.163131377310258	0.576865079655989	0.441455792108914	4.749229180301510	0.944487279146181	0.904738033544470	2.008432956785755	0.106692792682824	0.643567349330230	0.462749310224487	0.243648502368096	14.381475238306283	1.189002826257841	0.953148952378730	0.268199222765934	0.547529659228970	0.744437265226178	0.810505138563849	0.798529443853273	1.198188492382687	1.417514105374498	0.342259415270573	0.091481000336969	0.560017514468178	0.351063989587594	0.898044223914715	1.569939689365527
BT20	Serum	AZD8055	48hr	1.046945720248550	0	0.513925003026870	0.811525129048040	5.854931965650503	0.815899082827031	2.364475907852067	3.912731063407269	2.731539699416870	0.625780888025471	4.251733298384806	0.678385635423539	2.196728219279818	9.754551745391909	2.322034256475539	3.371126684052145	1.200127817411637	2.119899137318054	2.645986331812561	0.168550185525404	0.494247125566371	0.397423904278544	4.459252243142545	0.915369997993151	0.921871713936642	2.008596552843085	0.101476926211530	0.628047769343675	0.446895080669845	0.277156951892385	16.853372382251816	1.092844116319128	0.997537069997119	0.246903213740467	0.507801904632939	0.764441534634787	0.727675371100283	0.767780978171434	1.303570717546472	1.287230546360610	0.335463996084126	0.084038203731228	0.577596624402541	0.380834094070587	0.825776277048542	1.421378600184499
BT20	Serum	GSK690693	5min	1.114045245828554	1	0.554364403437463	0.858089056633613	7.778624223524311	0.911732669828335	2.729145648530806	4.685672770516720	3.282985488184262	0.397390086097780	3.425314578843547	0.605347775235032	2.859211692779136	6.726738804204984	5.985434035769468	4.328961840001814	1.100441581121403	1.958025596931770	1.708021149333640	0.130594209532868	0.533933836605101	0.360286579767933	3.657508215864591	1.104940038002657	0.812243462909230	3.097748921749844	0.094870706692999	0.645734024735674	0.516275320354239	0.217411452081707	12.967654990698570	1.248469380399390	1.269193966792116	0.265154314828069	0.488610172768337	0.595905479816571	0.637773784924528	0.554137835319025	0.975666036459206	1.389062793750302	0.329741439761290	0.089190155708602	0.858536972790532	0.382721626803011	0.611853204060343	1.149539451626771
BT20	Serum	GSK690693	15min	1.314452546401040	1	0.561466547134616	0.863064922344644	5.583767470028119	0.811688212766504	2.264924309294548	3.879352519601711	2.583938292334814	0.664397092496655	4.913695181545219	0.718536245710082	2.541531239313082	6.109095520865461	5.477550336553208	4.984285999036779	1.082029744643248	1.886366163231134	1.800645107565478	0.162333528936730	0.567072079782294	0.420278310030778	4.447677121497162	1.200860632897613	0.834359693418555	2.113262071980915	0.107161227504036	0.573702391241291	0.462360907829332	0.266311722110824	10.014772501802462	1.131668875221835	1.086620384993152	0.283053670415425	0.550363399556798	0.680158979527383	0.715076312898803	0.484810948232427	1.268558334762295	1.638047630862415	0.345865001050629	0.084750616243199	0.729922408223333	0.346355061127285	0.786386084802750	1.062999046253725
BT20	Serum	GSK690693	30min	1.231227903962535	1	0.554712727893951	0.929076156026646	5.602628373015072	0.894331446827460	2.660830219148488	4.133443976285443	2.561802703325455	0.600874753007943	5.746275813419026	0.778526380071461	2.583818851147246	6.711083401146708	7.139612206759677	5.508884776123841	1.077054234600827	1.835057400518850	1.997528686761567	0.176661937227685	0.518484556326438	0.444854379373825	4.785312438122221	1.364708561990742	0.848036558267201	1.967137124319032	0.111145568288865	0.584942853988449	0.453481638948463	0.290211466038148	10.190283638556766	1.059376288695438	1.096987061819619	0.358376210522828	0.574584146997582	0.706155912991237	0.737578533958045	0.760803122552212	1.257002884828436	1.697974755573816	0.356171570502028	0.086412207129550	0.612389997854825	0.334920635225225	0.903745707814627	1.031169521993649
BT20	Serum	GSK690693	60min	1.159913199960622	1	0.591263407179405	0.864723906063754	7.300423192829361	0.848404718882997	3.031799760450212	4.418415307017539	3.152271224419039	0.510724172010486	4.937416441648444	0.622580965737276	2.794304896568986	6.984336459801935	8.163726229370830	5.603741219405497	1.062242148317834	2.151847267595383	1.971951109606061	0.146811259967626	0.512557349568848	0.411251317685785	4.070678815734898	1.430107249649798	0.836079040061442	2.698422285070072	0.101744970179051	0.610035337711309	0.503699406599853	0.244060992195654	12.455336717906638	1.200295529935418	1.099625125363594	0.449120144958183	0.506210887481659	0.625665275800236	0.692595049544159	0.582072564589687	1.089095074674504	1.364832109432515	0.336580813979284	0.086917681161355	0.693563937392209	0.501707743849053	0.702781922465956	1.056690733395897
BT20	Serum	GSK690693	2hr	1.324007565634169	1	0.577606309146061	0.936361755621021	5.613012805829196	0.845287832341071	2.632904452185063	3.416686605361212	2.802304024350798	0.481745274919504	6.186288259364357	0.758935612086396	2.518481476259152	8.045657959639861	8.626965912912263	5.514713563911696	1.043435071049388	2.002246045055923	1.528508656375915	0.168890910448477	0.529235239495534	0.429812531666342	4.634478848424012	1.254300100842680	0.814778803117006	2.018471911874399	0.110309764053539	0.578830119274676	0.439821125042839	0.275450801150494	11.429648772362839	1.123272541627479	1.009395980444069	0.640692922576277	0.545803804837481	0.695780989538014	0.721872122094065	1.138725992696054	1.323020314131139	1.443847203787070	0.367516816285653	0.081568450532458	0.624002281569728	0.478214804957906	0.863605170111019	1.093752517023201
BT20	Serum	GSK690693	4hr	1.335558835936746	1	0.560928338236300	0.900985961433335	5.326645969434122	0.864442512343455	2.669459800211938	3.376760644572782	2.460322680418752	0.552398499299774	5.845430258752793	0.753197662124401	2.367563274965059	7.450469816468880	8.373132583901242	5.826438950468933	1.007512719162063	2.028864180815198	1.805217680762831	0.171500947123346	0.540367319689809	0.457974582810531	4.869482331930959	1.251737083835151	0.875282067412706	2.148253934871034	0.117619185567150	0.600437177983736	0.447920831282117	0.263334280598475	10.357759422250043	1.045176349391209	0.933585381746793	0.695639099012795	0.567119687604733	0.672357349308423	0.738967656188456	1.733917822780639	1.349848656675852	1.640907806242523	0.357001550296735	0.081972106605446	0.541313902392791	0.210064407254249	0.861130126087444	1.075535162781775
BT20	Serum	GSK690693	12hr	1.410082045185405	0	0.551998694772113	0.886120124733706	5.543580277559856	0.777389731746817	2.699837525093698	3.763311317675752	2.238658930724787	0.524382786653568	5.815076610368604	0.736798152821315	2.014626177144771	7.928352976145796	7.887813716887453	5.616552055060863	1.073969781318823	1.790521882910539	1.395008141421988	0.167831170939867	0.519401226872820	0.438946198291306	5.062215477809600	1.132324460562943	0.854266696207043	2.047981306206130	0.110337200728273	0.612172983872329	0.462755548930239	0.259425931205950	12.062704551264773	1.045412478668970	0.811117615590996	0.442395171803583	0.558412275859130	0.752144005401978	0.758167367226547	1.256623946375194	1.308775902907266	1.484606638518875	0.334571176871227	0.083403470209206	0.523095972902066	0.256497958230006	0.868025287443475	1.249935918659754
BT20	Serum	GSK690693	24hr	1.846553910249532	0	0.579845519298639	0.879189492681400	5.245723207324688	0.842627431555543	2.864173702555742	3.716942186646962	2.106635775084776	0.405045164418344	5.405457145626765	0.817677821104032	2.035851451081861	7.216047928326445	7.426555069811231	4.691433788645830	1.054365739145896	1.944088224499158	1.481374427952971	0.180738456076875	0.543462014806825	0.464463323455756	4.880200328588891	0.968817154082977	0.871174597277507	2.013013255434686	0.116024738810970	0.657055730778029	0.512467022034009	0.293560621241968	14.281281666763542	1.126462493910760	0.913714971294523	0.335415433694267	0.600283662039039	0.783524591587559	0.797003610684500	0.895821825307083	1.388295981752499	1.242905214310442	0.338589100602724	0.091747630795248	0.586715984173880	0.415239813471634	0.879405630369646	1.376218084550386
BT20	Serum	GSK690693	48hr	1.007484331071884	0	0.470848198616027	0.866238035959049	5.632025872047891	0.753223610046248	3.016181392896171	3.800621445135478	2.525405789844996	0.666188138145364	4.470830090863176	0.679878676594765	2.178225660044325	7.655278618076531	6.012070441222390	4.387908392422885	1.147768723914618	1.878673282471407	2.734019335742447	0.168636942810672	0.479120368530857	0.416526294721029	4.647621746423194	0.955699216530161	0.842530904292648	2.029648808886654	0.108600260681138	0.657734905283514	0.476365450482304	0.252939179504515	15.775268937500998	1.132386739252208	0.939466384559586	0.291219195264760	0.538854675371417	0.702853711712965	0.749259422903779	0.934659170571994	1.508630062527186	1.299894768316333	0.315342928145515	0.079212403045163	0.539589792661655	0.347414649113067	0.824007632566864	1.251079773687783
BT20	Serum	GSK690693_GSK1120212	5min	1.389714590985680	1	0.545741145081917	0.855731267730922	6.560460802592025	0.873811537342385	2.337365586465177	4.015732286993837	3.162901598021635	0.486641315159835	4.918675402267465	0.671896775394551	2.680807222421027	7.363152771436720	5.966843998350848	5.012734832857215	1.032476027247623	2.233376366298402	1.855594236745987	0.152988729533529	0.532354685264965	0.389693537879213	4.122629888441518	0.786435726698079	0.928246679437452	2.362171238200455	0.100087543163085	0.603487960207568	0.479087409020442	0.227881043037078	12.503448223110565	1.286449109083927	1.358293621917955	0.229970307915721	0.519350147897308	0.611228625849348	0.660865425811033	0.456590593665597	1.176399288136785	1.638588368949968	0.347970276572201	0.088169802721569	0.761172981715645	0.446986622034797	0.709159122038552	1.216468074040596
BT20	Serum	GSK690693_GSK1120212	15min	1.362918668029285	1	0.519608220450466	0.929345112094355	4.976146226321014	0.883111518513391	2.173569466618949	3.595734521617256	2.705466473925769	0.565942079404156	5.060936252195663	0.732001342272869	2.682483052899559	6.523233482293081	6.269380599956064	5.219862090028352	1.004407436379518	2.149111587097903	1.869421809659266	0.157258484107827	0.518433488899500	0.425257300775339	4.433217527783888	0.783146193540175	0.973197417983798	1.943061869929356	0.110242647161254	0.566437502239013	0.446920605393262	0.260264039618289	10.625851893220970	1.225706867566580	1.341967691540428	0.233809111304948	0.562708666076035	0.693020831269525	0.730513308569996	0.431676321279044	1.323950142525217	1.841795278582169	0.372280342167712	0.083478023461534	0.654147796637503	0.276721324614582	0.779016058159137	1.190029922333502
BT20	Serum	GSK690693_GSK1120212	30min	1.348323265013306	1	0.554020711826199	0.921537471131739	5.476274867873187	0.836761419810495	2.571667769971036	3.757986077494367	2.579948809100249	0.560595363102983	5.729502775735051	0.722692113714077	2.577449517256273	7.428345722046842	8.925868800874802	6.106111371813089	1.010060423508160	2.366072912257668	1.996394527793462	0.164544778941479	0.501685291044830	0.413600727361502	4.492955530671708	0.944402749268885	0.980013702237882	2.072484885153386	0.104410791603044	0.580096239637009	0.442587870910099	0.259441123490319	10.524580798376892	1.194554886301717	1.297726705526998	0.292020171473015	0.553231112027202	0.656512893958082	0.734030353391350	0.523298284721115	1.302464681556514	1.904299530672451	0.374516324574464	0.082515369080519	0.616120827561224	0.337256727866557	0.815398115205341	1.165187169852148
BT20	Serum	GSK690693_GSK1120212	60min	1.459037777340656	1	0.544346835034424	0.915147857571263	5.093357335488892	0.850232448736322	2.707823163716614	3.946393032127164	2.960221253749383	0.506238711450593	5.977437381430253	0.747569487824148	2.726504368797450	7.574651316808640	7.237077371277833	5.516102171284206	1.004995411219700	2.268815057409330	2.026636690686871	0.157438170268048	0.507822097672488	0.418606614345931	4.337194862717252	0.970751347750798	0.935470499695140	1.926916334496673	0.108618890111445	0.554197587892776	0.432693274006612	0.285206530409446	9.598683064949183	1.132239568690561	1.257104618706167	0.382888286770435	0.548976883394374	0.664505908852407	0.758945799101652	0.506093840335594	1.286381290349951	1.957646197668095	0.361511054409453	0.079998120279697	0.616670833898460	0.433334708747763	0.809780067377541	1.153422647493824
BT20	Serum	GSK690693_GSK1120212	2hr	1.409957003247144	1	0.561142835949739	0.877865909344684	5.406389543357437	0.807158495575037	2.928080154484039	3.580527674110617	2.830199530190278	0.453688003206289	6.894436391479816	0.710426122481293	2.698183060886816	8.703113768751951	9.687362900983425	6.593130107489755	1.010071004915054	2.483325873761835	1.994789180111523	0.154511496997797	0.466730138154411	0.424746017669309	5.225260409297568	1.035948856537365	0.954543163511985	2.136217959169335	0.108517656210069	0.551965831174487	0.383594174489612	0.241292846647308	11.868816901511000	1.078808985989316	1.375492138106156	0.513518065630645	0.508926183152642	0.618478946217261	0.739949623733424	0.794156556900776	1.373597498828847	2.293775762349733	0.350369169669485	0.077639831545969	0.547365850048319	0.223315063217362	0.876449176800399	1.117679215082585
BT20	Serum	GSK690693_GSK1120212	4hr	1.504428462746568	1	0.539555128228632	0.914894703993864	5.731355752240129	0.785876062521018	2.589803240225983	3.342672810943274	2.701097951271303	0.441683269908537	5.770249699597677	0.724149868932024	2.264831977806534	8.554024384060039	9.316534206209784	6.149230511666160	0.968879065422007	2.264816560412497	1.719195323413324	0.151166880013172	0.484214518927139	0.409217200076969	4.334811953654316	0.918671096760818	0.883431422337068	2.214526745437285	0.101153703523261	0.574269138568372	0.441897072104800	0.246410026493848	11.604841455326923	1.163703528501581	1.223314536531449	0.522491401034899	0.537693285634684	0.635504995564261	0.702593790456311	1.123158453915669	1.316248728686644	1.554920827763137	0.373869040590274	0.084407942257251	0.604442673618411	0.260730043584493	0.757079961461304	1.084260681777501
BT20	Serum	GSK690693_GSK1120212	12hr	1.562320694294590	0	0.551183014518660	0.882415508957004	5.241140012857437	0.747325296143399	2.746971957586709	3.344423815034523	2.537806119400679	0.524682121083021	6.437876611537333	0.796956096925349	2.062735837913501	7.679727334085981	9.051299579206887	5.953319647190635	1.065977839592546	2.292408227348726	1.536864599206665	0.154798187669100	0.515006202348296	0.467876212848665	4.687709311543972	1.041266369463042	0.894292049413087	1.993326102653305	0.109410057664025	0.550050746559669	0.403469689314314	0.276746492620128	11.203523176137104	1.118410698985453	1.234482114715708	0.453449758759886	0.573154232717464	0.670253600170096	0.749495891964828	0.805675194820799	1.269213216347892	1.927451235916836	0.376652495543945	0.090017433395483	0.554273102981603	0.275567638690311	0.867903032186708	1.029906334523942
BT20	Serum	GSK690693_GSK1120212	24hr	0.861980523105464	0	0.484625342201917	0.871192649417154	5.067636557455692	0.731372086357757	2.596878971504072	3.260656753156957	2.043118608352924	0.381857993618185	5.252279123012063	0.747835488036666	2.140836915618519	7.248412578875075	8.194114146529262	5.089249777849747	1.198605668269613	2.171021938243749	1.730037859972107	0.138354755936045	0.497736632988067	0.419630608329213	4.466668465209049	1.004939290334590	0.864169314839606	1.940317078929039	0.109250535338593	0.578297518974710	0.387379504540886	0.248979188018294	12.264590479855823	1.118054813096255	1.304980171478480	0.292780580055982	0.522417612034947	0.682773901275213	0.758737291704360	0.746299833706575	1.375478747230341	1.844679372679795	0.346792806248846	0.084501617042899	0.596457225756572	0.328237712240721	0.793159464668957	1.038217348086139
BT20	Serum	GSK690693_GSK1120212	48hr	1.074756503781527	0	0.525359636575861	0.877212715055952	4.863688343251109	0.714079115135297	3.192768892645068	3.527579316519516	2.507621164079321	0.648888281346767	5.827942191585580	0.758954866832839	2.143470058465448	8.008211276023941	8.668504248681469	5.471967543351301	1.185158809245341	2.113522082123448	2.452856330424430	0.128619061380412	0.487629687960014	0.413543528449996	4.544094241953522	0.958351985229198	0.875680097467186	2.030770654850954	0.121555211447092	0.546680283527896	0.412791979729089	0.293916767782179	12.970206148412640	1.042769222431489	1.340379299171680	0.271608428202234	0.553813195380805	0.752844675040724	0.711772470170451	0.809619527624652	1.509116397501653	1.863666554333214	0.329564173595934	0.089240582496415	0.550976390259829	0.291613812661414	0.860880869809433	0.893458803136137
BT20	PBS	DMSO	5min	1.051980992674914	1	0.510749478452837	0.734490555174049	9.381804340038231	0.889689199894924	3.541732855459816	4.929461633043511	2.497739652273292	0.461003989759484	7.832061492217776	0.589852520862599	3.124610705321287	8.485080962334850	3.118851478962541	2.246843862595047	1.096475379392438	2.944211190517026	2.638240430878534	0.115653776894460	0.520972369226485	0.327444496957483	4.847004701395473	0.938825813029593	0.954207475433282	2.554600898287941	0.076514932946883	0.504068209808109	0.398240768602915	0.238203957748884	15.603013001135965	1.457214157183735	1.415917667600244	0.193265453534804	0.467678186206294	0.525647213070463	0.662705162662927	0.508314590542063	1.275125373163063	1.080782665488824	0.340648717441641	0.065465822772862	0.599480025807314	0.318902689650907	0.574162582300424	1.172125162708160
BT20	PBS	DMSO	15min	1.231888904621249	1	0.412215644718864	0.818112729413423	8.662784560427205	0.847958542897898	3.651672685861416	5.101363257896574	3.265911175632702	0.515036314895436	6.323761849775568	0.589389650092972	3.073279181256533	8.283956931007644	2.790810520546033	2.499922318519330	1.152385786978805	2.738892034526452	2.486627410268769	0.144007377582585	0.537234300952406	0.345807509827550	4.124831508791573	1.002014328501240	0.947004364600702	2.681891248498317	0.079980827654230	0.592770628238420	0.462910496928574	0.205031259614965	16.148312409019244	1.430063845926211	1.480547480500793	0.211450329071004	0.473533838140993	0.556575633965957	0.636432065241220	0.494323955286105	1.140762073675805	1.097193876549068	0.298535195993121	0.067643481198320	0.717963905773260	0.360381198640762	0.511585731523928	1.147356085349420
BT20	PBS	DMSO	30min	1.131677027106837	1	0.553175730308039	0.886600566427788	6.595411438831933	0.911753973330575	2.865545182569763	3.913036571076959	2.684078875909411	0.620851843159386	5.834296824412388	0.710530850305723	2.663150195247072	7.946384572099745	2.800061943912462	2.698125858744092	1.165922487747148	2.282508377354957	2.073910744939340	0.151803680331037	0.538170584322661	0.398569736719960	4.311975150370484	0.980685149941448	0.957308186471901	1.938657343952978	0.111902733145555	0.530966153460118	0.421913736654269	0.286225489006777	12.210899225076675	1.199005592546192	1.318000064704572	0.245345503529894	0.531539120748289	0.612448974420904	0.687437517554989	1.155371046443209	1.281293098003522	1.026833143813841	0.353147107191500	0.076035828161735	0.642531295475213	0.405582631138629	0.788501556819703	1.134495227127473
BT20	PBS	DMSO	60min	1.243295815555899	1	0.525482072864240	0.974854776746083	8.839186835993539	0.870079431168955	2.803347962254342	3.834090933820599	2.827225124244988	0.524035343993808	5.891188168501759	0.640376107890170	2.625785283718488	6.909432787467356	2.575643063100668	2.229083387454955	1.118956342711933	2.412115515186748	2.092729977731325	0.141183502659263	0.568551772385075	0.399494137198766	4.386899733813107	0.963182281300846	0.898066357541954	2.192648802539917	0.089793131571735	0.566175721083839	0.449284158702378	0.227518691731895	15.455693888406600	1.329420609886797	1.297606200291924	0.229401286171901	0.523950061657044	0.669834667701180	0.692525190439945	0.697155391604471	1.227450377162714	0.900683869624448	0.334311792600413	0.069948699616791	0.731765834089983	0.575608626670402	0.587566772810492	1.136849084168139
BT20	PBS	DMSO	2hr	1.067107269973828	1	0.548129437945309	0.912311360124270	6.695004172265505	0.902092711660573	2.927283126285854	3.867740870533457	2.533648937050291	0.541996335245036	7.175909055558331	0.731553784055792	2.761287615451141	7.481202922423351	3.105018416669916	2.736558345808396	1.164345184043243	2.385527134342188	2.352652045589184	0.147141520281473	0.524804971316929	0.432659744171129	4.719328338836634	1.022186827107528	0.947055778732942	2.138092113862977	0.101485466598882	0.539254736356998	0.404360113077945	0.283869874012926	13.512113535415045	1.153842042277956	1.338831163724711	0.232556726021854	0.542987028386703	0.602064199239314	0.724348165565932	0.859461059981370	1.369025065790380	1.057604923301992	0.315958491216437	0.070809785592147	0.556056711904441	0.244734230348738	0.849946019451786	1.157077499700484
BT20	PBS	DMSO	4hr	1.074189965874170	1	0.606700223301345	0.856129260894147	6.938087652936178	0.869021262926934	2.754267341972273	3.757028055524357	2.775264883062853	0.651884652109174	6.810000395311242	0.812599247381062	2.813618746651868	7.718740311503992	3.343534136178373	2.940999911209675	1.177858418372903	2.249539505800192	2.302621341817298	0.164249711295991	0.535080080963385	0.424582021578043	5.007519077865374	1.032236977568163	0.941252489631250	2.117277847527293	0.108768286822533	0.569139187994029	0.392496223399188	0.283010770944674	12.255523964028933	1.141302440979999	1.467682220613692	0.243113659346360	0.555836349460692	0.578448386733114	0.783853195795220	0.646444677816713	1.397750146645911	1.434120162256632	0.321325485107109	0.070010409401139	0.553096518447672	0.214018775092172	0.824862997164179	1.208596639972668
BT20	PBS	DMSO	12hr	0.995513631394079	0	0.522265933573801	0.841981304543027	6.394433528557216	0.843696378587546	2.409532003222739	3.227067143003073	2.437975047853906	0.581832030822750	5.909095539312793	0.713521930501510	2.668028753027412	7.097771001663140	3.563561374203907	2.962104441992545	1.207473958143953	2.015547750234209	2.099872958996305	0.159958687774859	0.572344014566891	0.402434847595352	4.611211202232566	1.043884391869726	0.932054710513242	2.026051829292493	0.090478702020724	0.584417777255966	0.418240042279967	0.282441112201495	12.526108355479817	1.165759435989014	1.492945129971565	0.278797959958789	0.527056842570992	0.643445450755941	0.781770837308119	0.825543937618681	1.387234015444704	1.043313300243836	0.341826156299094	0.075126291852316	0.575776400106895	0.290780944222275	0.792682835665661	1.174209034512625
BT20	PBS	DMSO	24hr	1.243619551753417	0	0.521852846964304	0.834983171371643	9.775831837334579	0.848009493954435	2.955700592157194	4.512280842336104	2.789441500671206	0.876815484096192	9.568727070857543	0.604954470697266	2.949112696169085	10.290656686511644	5.556565124154143	4.034265282347672	1.139164645546949	2.765401658485596	2.041624830449320	0.152384897599313	0.488537483344952	0.360072129268405	5.766882820408247	1.103499182638631	1.089450046137510	2.604701424376561	0.079654904125259	0.592990487351405	0.439885515940806	0.235271643999901	19.933826042681229	1.423984668841772	1.790009202031451	0.169493898982535	0.475966737030962	0.774591978593270	0.636816456783657	0.549227519421793	1.450592237670804	0.781500892621400	0.342617546629479	0.071338273203874	0.520718211441880	0.271240743925325	0.679395856621700	1.000438671953019
BT20	PBS	DMSO	48hr	0.948094757599643	0	0.497320288808526	0.947427326339878	7.520486113073845	0.672237459041485	1.671605003564416	2.848673513129752	2.071104098521243	0.771077331525451	8.439932386933446	0.640376107890170	2.752102056718583	7.161761386736322	4.225139057827656	2.879124056853823	1.250469841211385	2.072861263581665	2.440375084246374	0.153305024570152	0.703766557530376	0.410100743146888	4.745384460379768	0.996563938153912	0.919325426132030	2.227996989770789	0.082652780916979	0.622238533254606	0.405619534477427	0.284865624265925	14.571530393098820	1.213903362415190	1.941159298670957	0.188934217098472	0.511099300174059	0.604645494095611	0.845847735460417	0.643847408304801	1.279798739557367	1.050258906588667	0.283539705200424	0.077058014345336	0.564887012492808	0.168994437331515	0.744193226770846	0.932892617339147
BT20	PBS	BEZ235	5min	1.118932950853057	1	0.532973973927964	0.798248454136607	7.978672950947306	1.182586239061287	1.275400402991129	1.244086567808737	2.797456995746935	0.580142221671443	6.736432757656649	0.589918769607734	3.167831259421793	7.340239182728479	0.197734525029784	1.444916591485811	1.095555014365536	3.273152128026670	3.300858113065269	0.134625291584941	0.514280538712918	0.370321993133033	4.777898428314716	0.868375321491989	0.900414270244105	2.503039167588029	0.083207425717691	0.605547477818714	0.483424626131024	0.192092010718718	16.304395853525751	1.387230414111404	1.484023912557650	0.213241709243744	0.486999383966353	0.542656378939486	0.666889776474897	0.395809657268336	1.161122400564115	1.030074168195051	0.329546118953189	0.103590734508779	0.776702690495321	0.365252886498900	0.548958804627954	1.137329765579783
BT20	PBS	BEZ235	15min	1.089687683087602	1	0.486544162017642	0.756946876740441	9.160353445498984	1.307044464589870	1.440582968892201	1.303487234696498	2.980734883420098	0.845604852807496	7.443547785785786	0.593540425608067	3.216906605676388	8.327404870556341	0.195864607503338	1.648725231737695	0.925231642510586	3.332203424843786	3.680107711077599	0.120583642610612	0.478859750021473	0.369858723194689	5.120018491995865	0.929800338372773	1.063309751734522	2.713580729737208	0.079269323229524	0.578332102183836	0.448472692539475	0.226015508382008	16.225429699206469	1.565732830939725	1.627683986870057	0.217167664843625	0.482026472101293	0.521519731742076	0.633851368613158	0.383772709155063	1.221346864831186	1.171857184508810	0.350896032467383	0.091858264147118	0.682204635004012	0.282432465636166	0.524091738515691	1.183382084608869
BT20	PBS	BEZ235	30min	1.015602188713477	1	0.550528687435229	0.987706568793997	6.474312105316977	1.154241654114444	1.169278595949419	1.120982692790685	3.027075476679496	0.764591786804188	6.671269176932379	0.621926272552903	2.878778644392574	7.101361632654546	0.321704738505203	2.373721859921680	1.111362503254550	2.655630672635328	2.471259006127221	0.142631937733559	0.499875922631430	0.398451681751531	4.334460613966312	0.950190755216465	0.960910499386644	2.170644149698030	0.094488020414110	0.583486050155959	0.477600041996414	0.242630165829906	12.851100745989330	1.348726539202061	1.377128564102200	0.238641142851984	0.548069857220562	0.591358061182946	0.741584264194846	0.534367781709251	1.214510647909535	1.115470398025286	0.365061437288448	0.097979650837464	0.695451531565923	0.484906008767459	0.630403400898113	1.174484232137662
BT20	PBS	BEZ235	60min	1.073025573823468	1	0.547934804027209	0.926246851422872	6.503621188872770	1.200051827086513	1.348017314919553	1.280458508205816	3.054037252514384	0.642978592982361	6.162731828946130	0.616464169559866	2.843462054890961	7.643719605815468	0.285018975792618	1.877164174764831	1.128943848856245	2.725131500949029	2.779822023452113	0.155401826826787	0.486836008613904	0.380410913482436	4.356223952403910	0.928163226227817	0.954266113712759	2.374018749318702	0.091098948916331	0.579037515529453	0.480338845307619	0.218713744437056	14.504648249551439	1.323792657243816	1.409534736918600	0.252697025580396	0.525222757042941	0.618719140590449	0.764096170701999	0.440918310352591	1.194270134849306	0.933579124960587	0.344351961371548	0.097761534430295	0.698596915154739	0.555715014922073	0.653176104962701	1.164434231731870
BT20	PBS	BEZ235	2hr	0.939369717367893	1	0.631229741144810	0.913948843316820	6.653950287910304	1.129834327198373	1.131959477787736	0.871905663903858	2.532843946563393	0.657450444352614	7.368448229532533	0.696419651127697	2.837983503469670	7.836122868503893	0.322383274115985	2.021467826154376	1.181770517707958	2.525133431376301	2.714054000735022	0.171886915650908	0.537421332740507	0.435625073886319	4.826533840915007	0.964451195269009	0.874425689746839	2.158490353983029	0.124459343396279	0.592155783140419	0.441349587661123	0.306105617293569	10.728429013659628	1.189198581525101	1.525760687534397	0.260207271625298	0.577020095085741	0.640839051196999	0.796192428806636	0.671432378396714	1.306365699908189	1.269189805644067	0.353195161646032	0.106985063672367	0.580380041750800	0.247672894174017	0.812113728711581	1.182272544690498
BT20	PBS	BEZ235	4hr	0.970086167513744	1	0.572288959997841	0.905016498555783	5.563915587117896	1.102553914096892	1.084855006420454	0.823221156136677	2.934931790064692	0.753574167444245	7.129508234835710	0.688826083278192	2.948351611495235	6.670458853653339	0.468443291769032	2.716194217258026	1.175731233072615	2.356349820377962	2.582989043102829	0.175799121552730	0.518708017979956	0.457709011165088	4.704957738507147	0.985923024417578	0.882874407200172	2.173854400730942	0.114082372107457	0.590545862572234	0.448732664787658	0.271307579435940	11.546414823985295	1.189289794890666	1.661518129071173	0.270325358108888	0.557184095922603	0.638534397733447	0.783932000483154	0.778296519501248	1.325934428871649	1.345318307852905	0.382222237621920	0.102285095535450	0.537234778922202	0.246805341455686	0.860915010195382	1.173981863588872
BT20	PBS	BEZ235	12hr	0.726049344036658	0	0.570689347838260	0.930728169096296	5.542740750037512	1.010645093172354	0.897425588193253	0.874710335334249	3.046008796832594	0.647719446579725	5.367454249665507	0.689597875676966	2.674371175753233	6.115178185091573	0.459724998125131	2.377655077854770	1.237131732931955	1.881052065782343	1.953349028544187	0.171489991542828	0.515933027877864	0.429575573977757	3.753235474010069	1.071460651013139	0.929092695668870	2.188714038678940	0.105489074699352	0.686737195042221	0.485022846657559	0.284376570722421	10.552780083210305	1.271100321333517	1.412076366595366	0.392109859173066	0.574823655480299	0.693834931552879	0.749649939395539	0.871980763924753	1.235066813225027	1.155785044375447	0.389237476295706	0.128830177181349	0.616284961164141	0.352145466023730	0.775160026901547	1.171149328593061
BT20	PBS	BEZ235	24hr	0.690446060632742	0	0.586875248387226	0.871553496819458	6.123871898572620	0.995997990056280	0.904867855865594	0.916591648740194	2.835721878564023	0.547748312263034	4.428088595015908	0.725500146635648	2.787801109969966	6.882443294681059	1.142502322647834	3.145351339322187	1.238144799575775	2.120947725663122	1.679485993775648	0.170603847860822	0.515145589550480	0.432313885242251	3.564207459149834	1.230707285960772	0.941715444637193	2.135767657979570	0.110542785124314	0.721430565904148	0.468995202278163	0.297225836082929	12.669498747629252	1.235997825734539	1.528009383533238	0.381028145810912	0.551848862548564	0.775391994025937	0.765322303572508	0.684900715520579	1.318305311652271	1.060683880945577	0.369197426107404	0.118250537229603	0.519989506558631	0.283149477938847	0.819238740113966	1.397707305744120
BT20	PBS	PD173074	5min	1.106557566300937	1	0.376705825678780	0.877998702118841	10.701226789264027	0.906531114851726	3.865446814688008	6.340294431747990	2.523631185175885	0.457341373233546	7.702045329084211	0.611683051191790	3.246819154153407	9.787471988230344	3.119630280031299	2.307377912561786	1.161574838370591	3.187150823179505	2.816385843483627	0.106391718375419	0.547370032140355	0.302903910145884	4.835481100437302	0.965417165500735	0.889135012805588	2.528005508342091	0.068341544284797	0.533007330891477	0.390552809692007	0.173459775403062	17.633026403241768	1.278973269615061	1.535451962660838	0.183417086075638	0.405939903500128	0.498608135161958	0.560558924681638	0.515732726920378	1.230344754461401	1.122629151476878	0.284278272992415	0.064144379867124	0.667008032864609	0.313956767903586	0.531403391035753	1.295535981763859
BT20	PBS	PD173074	15min	1.090532359818562	1	0.384272020821742	0.837653792743724	10.682196839359886	0.936017920257111	3.728733595804509	5.974982184645360	3.067825480760917	0.507284009556763	6.617669632700538	0.602706329705149	3.149979109953822	9.609643578173722	2.797817934508553	2.412014324579273	1.161668497220631	2.853916096773525	2.538429824007055	0.115904120109482	0.559561042354318	0.338945684346679	4.374048255352743	0.989982548224740	0.858880350079019	2.575540577816770	0.069256498162646	0.526178052451464	0.404710789868203	0.190192978177643	16.582519506554181	1.201280276172806	1.398346320046372	0.210719196247753	0.427952556297246	0.555295659278602	0.631009386775552	0.496572107801739	1.166644795309157	1.124476284688895	0.283927679167191	0.064263706815171	0.719338999424109	0.380898009673841	0.569991486541370	1.241642868993248
BT20	PBS	PD173074	30min	1.072541644922337	1	0.427014481956956	1.079200773925156	9.625121912330439	0.941183743782058	3.154676888427236	5.302742141726216	3.072878519882295	0.603323680542931	6.051009680477288	0.671080882039021	3.058046431837801	8.860374769742821	3.227831091564410	2.932138395504384	1.216120213575901	2.425853549930117	1.952898234010149	0.137636047061675	0.640270140072194	0.372930396801091	4.123451423017492	1.030185962988270	0.951021229534930	2.246837638482454	0.083679070430764	0.588959208947434	0.454748358194751	0.211760616688011	14.923494641720932	1.202778735862975	1.392832698938924	0.231107137244527	0.475465970659575	0.618717681313863	0.736762706550519	0.612987510389334	1.135982269446948	1.148697959352153	0.321795899747414	0.074773076995404	0.673388001820768	0.361729577376931	0.633875890320782	1.274124425689479
BT20	PBS	PD173074	60min	0.970149039973753	1	0.497179113403743	1.114863708437673	11.953983733902023	1.011719626342788	3.376842127124044	5.610628445794595	3.493685572703434	0.434023399469667	5.483841633543486	0.636749202842826	3.425985343739239	7.939278836948071	2.678497231833547	2.252932607948312	1.263598784867625	2.466214780022506	2.083660068696718	0.133414843250006	0.640798766875795	0.349245650970586	3.906051874796126	1.079722745888167	0.936752636947846	2.645632576618339	0.077923551978785	0.597881750736861	0.463299927374637	0.222942062357596	16.692942365341210	1.299992344812292	1.649308422617287	0.237782677275125	0.474171349265849	0.647939952968974	0.670274161913416	0.694174173251042	1.040866579332556	0.960566531011761	0.322926473822310	0.068532198605461	0.669448097030638	0.520480286582103	0.552378218636629	1.464967111918155
BT20	PBS	PD173074	2hr	1.090177584263075	1	0.641304453976764	1.022452861036171	6.607406120179139	0.862775141786319	2.381736192756021	4.087362079085937	2.343462732679471	0.514151787522776	6.113094276676299	0.808177656226789	2.744153117448429	7.022106084366133	2.470884711688319	2.280094161405225	1.341626153836494	2.028933880043057	1.848667239534485	0.160581392877303	0.630255067882086	0.437862523951727	4.002461994348276	0.964685783374885	0.894488183162990	1.996513297930234	0.117347293589975	0.568261318113298	0.404026229752987	0.297228607648059	10.146507382782348	1.170042119402896	1.407658879167265	0.245949256695804	0.521892080673028	0.669196059523604	0.794158559008619	0.955399810429156	1.400306412426479	1.390752196490390	0.313585848707413	0.082080981964531	0.586583846667231	0.228000362016980	0.817861484956421	1.364403246463676
BT20	PBS	PD173074	4hr	1.200309166614582	1	0.524373198867112	0.974488105905249	8.313460181496682	0.851131181568642	2.540973466078626	4.617278251329283	2.767519505366515	0.555171795852110	6.614413186199542	0.729514633376822	2.849003387228583	7.380811392765101	2.991254347087756	2.883248675679706	1.218618815965425	2.169239068864953	1.917040201372732	0.178874647436173	0.565869095151283	0.451005486905393	4.216058908199329	0.967985069973861	0.870866276079565	2.033603685422903	0.102012727870811	0.554527038416769	0.396603737583088	0.264125091395079	12.337144785928297	1.170940663562856	1.394494724432522	0.240352850862258	0.505735673936428	0.623153413313395	0.814591402659244	0.923306842903512	1.322555134874556	1.334571721983314	0.285520628479748	0.070789502783540	0.598427807092494	0.228699515821626	0.761443772288756	1.271282178961266
BT20	PBS	PD173074	12hr	1.141669720355815	0	0.440583599878388	0.977720882857306	7.955045943376742	0.825965370490751	2.550484372896472	4.382653208298823	2.459291414484680	0.569933440005543	7.075446160760849	0.668153520564972	3.069522680782935	7.847859144130831	3.531984487950449	3.098774838907803	1.236269770156330	2.300810369737393	1.996393941853462	0.150391213938918	0.585055859688799	0.419366736759488	4.532199370020027	1.015729347656638	0.964056746347025	2.122216129584392	0.091140293339789	0.551984783693846	0.412304523691502	0.287212577805809	15.171545749890996	1.253355445284605	1.498770471757712	0.248557713402373	0.512811129489976	0.651171096787283	0.796332116143108	0.715845419950903	1.381298684393230	0.981513817419973	0.295311281930436	0.072524234310841	0.546411023162593	0.239329293334075	0.734080497225581	1.281777055579429
BT20	PBS	PD173074	24hr	1.355861348671472	0	0.530479588927750	0.981153747848954	7.330861317535820	0.791195293137643	2.196599538279760	4.026693080772374	2.006744283541792	0.662073323431406	8.928364667223612	0.708220482304858	2.804420156305342	7.060236290687068	3.886723045119811	3.005576399055216	1.283485981973843	2.194510812221806	1.844905763356683	0.172677112263875	0.649757687309499	0.432231227656699	4.810754385581269	0.956951475817816	0.929338541932708	2.187887386914694	0.100249363584194	0.588435620915195	0.418214122158294	0.304882498500469	11.610378609309436	1.150996370248271	1.528464031423832	0.207700761774680	0.547227207472913	0.666356125464757	0.768105763319791	0.567338612216890	1.313482680524149	1.213754522522288	0.265393152503791	0.076487059223599	0.538775020091714	0.172795494421531	0.794426466416172	1.094527781883505
BT20	PBS	PD173074	48hr	1.347408332840821	0	0.569742087023872	0.839680598989052	6.086160277642710	0.746984178599084	1.989590644786702	2.752273550393847	1.896272260967495	0.856417757476856	10.093933566242658	0.739605101391170	2.621523726427778	7.135913336139452	4.462139609723241	2.972226260908140	1.163782449349203	2.293797802467652	2.460094634075189	0.171353135145078	0.543862914559808	0.434016690042598	4.949390873050330	0.985909303695895	0.817751034858542	2.273368253752675	0.102321311924189	0.634492931395679	0.432311759031668	0.282500658870794	11.084237817866910	1.217311583585579	1.981085940599916	0.213849520357411	0.537298394612659	0.646209255931144	0.747793618256360	0.646998022470110	1.212435061518559	1.295891859223020	0.330677193103259	0.078807896740533	0.543677292054549	0.180415034967838	0.793610307682409	0.840586091528841
BT20	PBS	AZD8055	5min	1.034996009091203	1	0.511539712516518	0.890157260483196	6.944843481174457	1.133219960190635	1.591014913428249	2.989466304163087	2.754403710795998	0.534654354687509	6.347468502179800	0.670836174703918	3.034635095283172	7.392876381143030	0.508249296423053	2.018153609285053	1.133978841023537	2.779955108631925	2.581524335097689	0.136374639706109	0.530662196186325	0.375584919774341	4.640316748611407	0.890344083672096	1.022657505442312	2.461094340451429	0.091931811616524	0.573829664978388	0.455533713493111	0.250728118418467	16.347210684467534	1.293411625693739	1.542813446314959	0.213434278171643	0.522326840316616	0.604456531382323	0.655663852778017	0.482228702553997	1.254442062973817	1.080183196790477	0.340163274902383	0.088966622480353	0.587176547052148	0.313790309159312	0.723410127921876	1.219973630082111
BT20	PBS	AZD8055	15min	1.034671310425842	1	0.474683047775196	0.807022133037984	10.943850048508581	1.177644644283654	1.798339117384022	3.368684730694008	3.241047544607227	0.536650437055340	5.505944316055700	0.620322153041634	3.269417656247516	8.454433974437265	0.600687817286703	2.517420039190639	1.113868450875036	3.025465739645653	2.605786703590434	0.140501534130147	0.512387786637202	0.373390021525124	4.524057196760826	1.004807089511667	0.905010213353984	3.117376475562605	0.073658600366164	0.636222181885819	0.481999211560433	0.234762251653801	22.192987903038713	1.496447494884634	1.667506191702885	0.215204882123750	0.522126732582079	0.512842466024602	0.651786586376701	0.496359443742663	0.916711402623881	1.045189908127574	0.336094861089704	0.079743628546249	0.718503647510828	0.376458064457746	0.531887634203678	1.204765822346709
BT20	PBS	AZD8055	30min	0.933405393567050	1	0.546007043273760	0.957769953468584	7.679740882736018	1.100937142073278	1.629933302143598	2.797430641699886	2.556732690191550	0.691859466395834	5.974441071089300	0.667510103698369	2.896496924597494	7.179330018064842	0.651536142311322	2.569403638436978	1.141232888895625	2.466326429446359	2.712697105605999	0.148349843964585	0.552974267537962	0.386138042261025	4.364047005336149	1.003438041267133	0.932292415677138	2.429712220219791	0.091434271433921	0.629513283702782	0.476128814306741	0.251100383597974	14.831024811039622	1.370309632638388	1.081535595131324	0.227801267821360	0.546910245911839	0.633306813642853	0.711016009297283	0.601934869087579	1.124919195775357	1.110269075763306	0.365175303931201	0.080326273933016	0.631836724471313	0.382270157524088	0.682605710409839	1.166567753969979
BT20	PBS	AZD8055	60min	1.064258304298283	1	0.545927315011714	0.953467582917240	7.015104404633589	1.089528704214771	1.705196923627105	2.836762564131527	2.739358432092998	0.624725465427014	6.673726897260933	0.714350702233764	2.682484274912278	7.182266528168056	0.787299502890618	2.754661766867363	1.124655278917450	2.429446002885065	2.425646294636797	0.164244622673242	0.523048699969936	0.391459849803138	4.429038641033617	0.986882458740486	0.989510386571956	2.104239982635390	0.109081437162943	0.596259746352981	0.454239095424317	0.289431829261516	13.887480139382170	1.228831529035303	1.349170434842600	0.262150482142048	0.526297024461593	0.645536561437133	0.720212805528053	2.893186014150946	1.223295893328468	0.983226116919467	0.356969835938047	0.085545214617341	0.636757757142837	0.577738846711052	0.846758428781748	1.113168221636656
BT20	PBS	AZD8055	2hr	0.943358334031369	1	0.605028854106245	0.958501311199529	6.953802168576938	1.155298611992448	1.518838351464773	2.712644946557705	2.532843946563393	0.628901936193021	5.826997049372389	0.762002757055559	2.723276009885655	7.470117366255220	0.924247088563300	2.578526965797604	1.174477990538725	2.359086939767216	2.456887196883730	0.163641367683738	0.558072693047079	0.429871256503908	4.740756677410830	1.059389310973676	0.957411559405754	2.294087208556713	0.126917287302187	0.620122518626038	0.439085348191985	0.314295812600620	11.634717979851391	1.224065539958810	1.472845528560472	0.235337435586464	0.569170917330057	0.624280250643032	0.776546373482921	0.596234526330432	1.280721644808275	1.146234763349370	0.349752168799135	0.083591073601956	0.573659662886772	0.251822870236261	0.920165837681371	1.206968735568405
BT20	PBS	AZD8055	4hr	0.940354550039428	1	0.606467518828950	0.926429918881160	6.229725067715111	0.986385973635397	1.611849358517804	2.857319122969121	2.603760522073463	0.680456536393395	5.600095545617322	0.745892673106521	2.712146788486709	7.141526208258535	1.107516756953038	3.082688961313041	1.196400742183666	2.198051322818566	2.397204028680934	0.165907493756515	0.542757749573773	0.414614789594797	4.603447341804199	1.029809972205234	0.917045808728088	2.225017023414532	0.109881775309408	0.614586649910325	0.440275863380067	0.308100459441635	11.109753690388724	1.217379596367626	1.495116716885454	0.246229442140267	0.589675553791545	0.640790065535987	0.743521295565475	0.585987551303106	1.298246094750988	1.329540836970431	0.345331342952772	0.083838237906604	0.571752395461514	0.231649103978996	0.980895298571429	1.175784824381908
BT20	PBS	AZD8055	12hr	0.802231270852760	0	0.548069884363715	0.855681674159841	6.340670863308902	0.901236874031610	1.417281626246748	2.685319420242384	2.689986051907318	0.717663078827091	5.288368102110682	0.738915411660574	2.849530991527277	7.328007876930728	1.360505023098810	3.513374086464177	1.211699039564101	1.997076812149271	2.117585349704451	0.160934874370672	0.522529487372506	0.409397273390934	4.252630904230315	1.100556400603433	0.984847761343604	2.220739771790149	0.101887807260097	0.623130227432958	0.426446500475187	0.254083309354531	12.630363373548924	1.246738946759075	1.523176938122637	0.313570416580933	0.559296066856567	0.680637223838169	0.755219249366707	0.691763299071323	1.239866366427972	1.198325061668235	0.366224065221009	0.084629503481660	0.542539666707176	0.260112210585757	0.856356378398560	1.223341019290854
BT20	PBS	AZD8055	24hr	0.852212753147197	0	0.529491945841739	0.876701582964197	7.101169068492707	0.867577521823154	1.715836772644751	2.844158228195211	2.607872516380593	0.740631938432574	6.189746945721053	0.673024521920890	2.974240425070336	8.959524857093300	2.036529476011442	4.431004782073022	1.197038558116512	2.450322601897315	2.170461908290452	0.144224141766616	0.534810487563817	0.392996401210168	4.672043814133606	1.077203565036327	0.897322471323486	2.294003227013648	0.099280735968056	0.650518927177070	0.439841216658928	0.243359956209271	15.465066069522633	1.233887308529285	1.789888488946941	0.254366623651989	0.545213858995863	0.669035070176104	0.733949251744430	1.022116965173171	1.267172150083193	1.045997996806416	0.331271216581964	0.090565262810431	0.565563481190401	0.248371521750470	0.850354102960950	1.080027200549677
BT20	PBS	AZD8055	48hr	0.763584888328857	0	0.509962936745436	0.869157919863505	7.749483725742473	0.750864265404864	1.472713737853733	2.724232149748591	2.084852980136416	0.634551481174999	5.901805932503174	0.652873394500781	2.585818825466359	8.995073561585476	2.058312649813655	3.302362209013454	1.216129328839817	2.311375140845902	2.317948700979948	0.158471373633750	0.517272393244915	0.397682294605574	4.643993769344243	1.038327141711129	0.935738373905328	2.446284542897570	0.089496256579680	0.721909054961171	0.487634020034789	0.240361170173622	16.390340109720395	1.283154143847630	2.231814004459414	0.205600015914977	0.539113722811048	0.663489762761587	0.708621455204902	0.704667595634770	1.150765598638898	0.924315814456535	0.334233817118011	0.082107978168052	0.607117180188187	0.294753450630656	0.755621573384143	1.058548903549583
BT20	PBS	GSK690693	5min	1.395457874739313	1	0.512540487267506	0.855460425569960	6.970650608421024	0.870745618883393	2.599800714446341	3.926980582705003	2.665961031347513	0.456446606951728	5.495221180179676	0.683636998237135	3.164771220163811	7.289089982535956	5.737771756058928	4.308366897267650	1.114707836598379	2.867436584556057	2.444434599545652	0.152771597430620	0.519254964882017	0.382940713557109	4.218758646107760	0.864011613003856	0.880356294881726	2.331628094296211	0.091574682267395	0.593752739361307	0.489269154548790	0.223458023399361	15.526060850747978	1.341815673574704	1.423915734220251	0.224632658227587	0.520316600419163	0.714080041311881	0.655430141884602	0.467557824204722	1.214207052410533	1.002219847792523	0.352941636036004	0.084116103596176	0.773138336266628	0.270169018847641	0.630486739637288	1.139397838177462
BT20	PBS	GSK690693	15min	0.924882352626619	1	0.468893680934760	0.788885072960504	12.489692963783991	1.090031999694056	4.273512444835805	6.054986343870517	4.129487527681440	0.425493187663732	6.147620810782979	0.560167716700961	4.104979530381451	11.094449365509714	8.330956789878570	6.164762671644988	1.031890216328163	3.344673169251399	3.104474456410777	0.120414414710165	0.433882112085997	0.319214845128646	5.113199330033744	0.908984547416117	1.029153875727406	3.682560821387746	0.074320961241190	0.609397320887089	0.469360778209351	0.189391676965510	26.190455959155361	1.571507090804202	2.036378962901035	0.214233510485454	0.479452504675823	0.549979155128338	0.617620521612352	0.702709720677875	0.941090503965196	0.967857434850717	0.349001117996038	0.071440921179315	0.738154019766722	0.287011157240666	0.596468974548999	1.320928957994006
BT20	PBS	GSK690693	30min	1.297882921773779	1	0.569640870494890	0.901479043572956	6.396005623495473	0.924928154268999	2.417137141088135	3.539041692513864	2.889895082946365	0.638211765408218	6.159146838000374	0.681119145129629	2.843610301793026	8.361838769937437	5.672672039386971	4.498775919278944	1.134429478374525	2.408103808172657	2.600315428473004	0.167044762414946	0.463609647060157	0.421669438748188	4.601900846566493	0.896252328098975	1.032379119997780	2.077803966373374	0.102710180948829	0.584138463603318	0.469981156204361	0.272366072066436	15.617582232378266	1.297095287352240	1.377297800765911	0.239074228900537	0.565872815864724	0.684715865592724	0.754619514598244	0.533585967509566	1.316378753003202	1.120753673098929	0.418341188549801	0.082299859648041	0.638129362220140	0.379524280908399	0.743136879501311	1.184168339964352
BT20	PBS	GSK690693	60min	1.331083189677410	1	0.528919495670388	1.003741295720190	6.981668819107894	0.944513826200457	2.371628695252452	3.529508864760552	2.645789593873273	0.598974848809882	6.018829846654282	0.659180397123855	2.590932823242515	7.956733297426517	5.316408016319659	3.952787696289123	1.121347748438957	2.509356365384190	2.344016219193164	0.165200112904564	0.477485917733839	0.405727762996996	4.425663398893597	0.903588698096869	0.972120415766127	2.042848104941880	0.103430213612742	0.589038932142810	0.472761362216153	0.249877676209177	14.285803359068352	1.266451816196053	1.279838240562635	0.223652527052549	0.557014572115079	0.673694794337548	0.737593337689612	0.504534946047401	1.256468034047826	0.952713686529083	0.364976382591233	0.080605226205392	0.706598838743196	0.525674551322919	0.731220086543788	1.140848800423802
BT20	PBS	GSK690693	2hr	1.086460958251214	1	0.573197590086577	0.891354607416470	6.079233013109361	1.030718240579681	2.553517471272988	3.557592886793976	2.794565775984948	0.647736479442666	7.471660664183818	0.777297970903511	2.733585217131867	7.021283587793091	6.091862233886727	4.434021223108413	1.177904610473116	2.518242516101546	2.382204565432036	0.153350305359428	0.491960154951489	0.459125086052285	4.812890851319168	1.003743644059987	1.002113601066315	2.127239552469312	0.125834879746746	0.618343644971906	0.418575397342761	0.296091637728047	12.043370783148127	1.152512322979666	1.496879638406679	0.230910020463470	0.521896074828052	0.626591690250834	0.780381740134700	0.624696649909761	1.256232198467737	1.398783430667452	0.390735845119826	0.082280206537342	0.558685028384166	0.215743239602211	0.937029340908019	1.100215475368374
BT20	PBS	GSK690693	4hr	1.146710303885708	1	0.616481393870514	0.949032363918148	5.620154535398427	0.965504264401003	2.512657868956162	3.322320482708591	2.744429248804424	0.736727742440342	6.849405075074476	0.729693328540092	2.844925962391680	7.266841825287328	6.412660154466299	4.292862602862174	1.127003728031101	2.334963606024247	2.350377380947172	0.187514493963353	0.485423159153541	0.413356550340544	4.580150571916294	1.004866471653960	0.920818423288154	2.009223138206048	0.109156162562566	0.570244346163901	0.450730350444843	0.269706226772425	12.791595027882741	1.148923300355834	1.520551249730618	0.236090669980107	0.524600473370881	0.681770678373625	0.807674092364481	0.726724991981102	1.375343725672230	1.429020201758998	0.417087643090516	0.080155141764671	0.559723460233929	0.222096930010951	0.910983851838301	1.159527347710612
BT20	PBS	GSK690693	12hr	1.120607386078030	0	0.551112637256600	0.951155508484982	5.933025834260926	0.922854187820552	2.211874299484555	3.342952854587758	2.532843946563393	0.717961083171580	7.495950136747618	0.756758725828824	3.021084106412952	7.037690550511255	6.447071980185260	5.008777875641592	1.196293563741082	2.372498147959230	2.325945129002360	0.186388986023664	0.516318626769178	0.432154629685887	4.691488450244345	1.007318556678610	0.883884474082283	1.952045063867755	0.118370627419390	0.618144135733122	0.401280326893639	0.291085688629659	11.010822768149524	1.094788996606203	1.543126969443854	0.273642226615267	0.517847284114131	0.633661786791602	0.771847471845844	0.817084683438719	1.254177410985540	1.609356715211163	0.379315061300012	0.081198175364089	0.548200650328632	0.204816194064044	0.884652454912002	1.069478939235559
BT20	PBS	GSK690693	24hr	1.385036870338743	0	0.590477515181549	0.933470631109237	5.364324069049265	0.811540287656545	1.925300169726014	3.053623390643295	2.528158521376851	0.869652368688486	7.289040421727365	0.744418975420546	2.875923731993164	7.664043532110023	7.113248074143603	4.743701905626113	1.246636279815932	2.384199157004324	2.025094787472877	0.171488556245422	0.528111782088545	0.427002862939490	4.435010825277553	1.016734548559094	0.924306659881840	2.015763252418477	0.104558486417647	0.623627608396999	0.443029877864626	0.304410649966532	13.427398668260414	1.177684755266450	1.565506324560216	0.228678930390881	0.575413610750885	0.714189209524099	0.778391568546141	0.592958520758457	1.353488292536403	1.109271656101684	0.365173311192011	0.084611188507043	0.610357856093232	0.222356179807767	0.788989722597682	1.024509335448588
BT20	PBS	GSK690693	48hr	1.285061653647646	0	0.590063363049011	0.908843629578111	6.053830606367387	0.720660700233444	1.803925865380076	2.987252142331629	2.101537498581000	0.870493035712817	8.990394654336397	0.703175679908152	2.842136596812714	6.968079019785128	8.399765295673435	4.980530580185112	1.230868207276527	2.291092006975126	2.318405390530477	0.182593569808523	0.535313853433731	0.425095099950725	5.220734309075303	0.978205716558684	0.941108765689571	2.303601094339966	0.097913481061579	0.687466815728391	0.434151536691650	0.284801568861915	14.189547311373330	1.221072099355306	2.077884065183082	0.186487271322371	0.547450461731200	0.675004552703006	0.758024980099356	0.624884569729486	1.246079938415698	1.305064171848435	0.348495889315530	0.082465772708403	0.550503377601351	0.190505128059750	0.794124133364802	0.920748016152612
BT20	PBS	GSK690693_GSK1120212	5min	1.137239377161895	0	0.496478476065474	0.777918442926058	7.476164391973436	0.995745228701132	2.924990916277212	4.278826247420853	2.903847420935412	0.510065305466300	6.095291509238171	0.616195671512014	2.978375040709363	6.868981503695448	6.564764713132019	4.656846303565153	1.114709186992487	2.880084343145541	2.489839829785019	0.137768659908954	0.502153689124470	0.365996766433935	4.083021837469007	0.916702207563401	0.880186972220876	2.633348431471456	0.084216648882192	0.654484516522256	0.525737735030002	0.198786893557817	15.893080710969130	1.441020533245182	1.557772547440219	0.225936555146818	0.528089140486939	0.583342975311781	0.629447520822299	0.505248116652202	1.151653675104253	1.018380163769396	0.345634077950393	0.082445250580497	0.778491223434115	0.319473633885870	0.646238423397869	1.129720817269056
BT20	PBS	GSK690693_GSK1120212	15min	0.793413345990843	0	0.503336544063741	0.794698155562243	8.230349905435068	0.906531114851726	2.878101615491786	4.398040824898503	3.031139592550897	0.558413971918607	7.592005558933139	0.626189716723208	2.918923018934560	8.808819408446343	7.822494284006432	5.399402233696519	1.095452375330385	2.910663579251337	2.623362353939638	0.136786008004314	0.474839207099076	0.365726961718404	4.937601174188631	0.977951176572860	0.956234818534958	2.489410041797687	0.081567817862522	0.589233264912200	0.431242019910049	0.246936281161355	18.440236466080652	1.307988263668183	1.382897878028759	0.217594376236750	0.503307556413640	0.614719280326539	0.645917255519487	0.547070963316827	1.135780790398245	1.150242849014382	0.354277647501562	0.073892777165036	0.693555794905004	0.397607514273544	0.641108019227529	1.136481432398398
BT20	PBS	GSK690693_GSK1120212	30min	1.178661609770038	0	0.561367430991907	0.968586797442645	6.623594132857630	1.007019433746456	2.675216721186207	3.798889745658509	2.692950424976353	0.683132069946120	6.803442989761152	0.672757150472465	2.711092501542337	8.112402101080143	6.660599068125065	4.583250491896196	1.105698034588407	2.398274958990454	2.609603093529797	0.145755615652064	0.483340045148456	0.410330599507590	4.761411596945088	0.955211070493457	0.921111671653139	2.161893086852761	0.100827472893130	0.579499220571256	0.460221333225443	0.269153070604135	14.473856223634233	1.312229981833702	1.387345704432936	0.229340606360254	0.539848915780944	0.644801478387990	0.727708859598548	0.588659638535096	1.262955996132229	1.040765224987301	0.403502815015184	0.079852849219924	0.647000370018736	0.468948538181963	0.773643723974615	1.154015436047605
BT20	PBS	GSK690693_GSK1120212	60min	1.042605673792747	0	0.566060660187887	0.827346874803589	8.827428507380269	1.077490077905141	2.760613915844066	3.915577875092642	3.111961804838562	0.582521813004056	5.993891481038497	0.629332830656870	2.695513956157988	8.071503560977426	6.252284080893658	4.102355014198061	1.106854194243208	2.420629943876706	2.229419489042980	0.140524965249444	0.512409939225256	0.379290321151271	4.086670985004347	1.011740410994643	0.864797708411196	2.666528436224211	0.079450708054721	0.659463191625127	0.520211528961184	0.213596375759017	14.912288049797144	1.311435025557620	1.378914140898175	0.233134838089450	0.507013702279709	0.606543019494254	0.647364943401129	0.565769094195971	1.012663607070371	0.907874806795992	0.327130465853132	0.078837668482763	0.854522509526436	0.634321547625711	0.627672473535155	1.086410691981312
BT20	PBS	GSK690693_GSK1120212	2hr	0.982313715271160	0	0.538557847364925	0.880074406880283	5.522753707680349	1.060022264078171	2.517441382565552	3.656589961364364	2.580157482275314	0.679788944696565	6.893968763498540	0.745675695070012	2.645998763847751	7.328601277368091	6.317666738327300	4.478451016540443	1.176158689156442	2.202042711061945	2.184075010016117	0.136384198620662	0.521598829896746	0.424874638119342	4.449243468654522	1.066464988231395	0.933124427182726	2.221648049605371	0.123691243759406	0.610437486312000	0.471106332249115	0.285058410981483	11.639207405172161	1.181453970535120	1.433567451171631	0.259097435851940	0.554158359281115	0.653285093306650	0.743677031409097	0.965509937765492	1.255708747700788	1.195286105568537	0.363540156298748	0.080632505486570	0.564866560630728	0.244043915797602	0.828446685759790	1.120878643417234
BT20	PBS	GSK690693_GSK1120212	4hr	0.944988419730282	0	0.569479587969597	0.867126670318844	6.058769137851948	1.082718959181142	2.552795355179986	3.586564853783953	2.399212661207848	0.711420750986716	7.460693130509501	0.706501482673842	2.802910857827856	7.304912493305336	6.117328703794924	4.470862074391564	1.232395539268010	2.248635494914669	2.278570155946147	0.172126924077522	0.509909806099452	0.448285531098644	4.383978553468984	1.068487717953657	0.856685633355995	2.195101029294640	0.123982369521523	0.608314755290759	0.463677726714095	0.281567291651288	11.428489314174286	1.131116109309827	1.427118719346555	0.267013661896450	0.546931221438882	0.658658220280452	0.748805907079563	0.675453332549447	1.279199187197313	1.399177646146265	0.358576600710603	0.078296409566759	0.570476401388282	0.238000007379003	0.826347436180594	1.055507850807330
BT20	PBS	GSK690693_GSK1120212	12hr	1.011623123658079	0	0.618796625939974	0.919818156776348	6.157891044716936	1.044826625982961	2.375554261267589	3.559767791654100	2.407958509991572	0.708289676466685	6.948915024731310	0.694680069652578	2.685525057037089	6.635259086346531	6.766720083879314	4.980752975124680	1.213648021978858	2.041480683750670	2.145771345122933	0.204039106727771	0.502178035383426	0.429503209032082	4.355631895576841	1.039124148849022	0.882632691205042	2.057700034171979	0.115949352129158	0.643122589179890	0.446246600580888	0.301532544968135	10.361049745436720	1.107153373213789	1.517509702983343	0.296850307835877	0.571707788613343	0.640720506493016	0.775605666875824	0.697578214425588	1.230100643810234	1.334824719300337	0.323018786920013	0.086854176471945	0.566833885175284	0.233247062754490	0.850281974466455	1.071150362133081
BT20	PBS	GSK690693_GSK1120212	24hr	1.191658184168136	0	0.619769710197312	0.898937190692674	5.896400072587011	0.873413265638629	2.181751151201714	3.441785289594225	2.496735444234718	0.875231792846494	8.605990674581054	0.749593716525568	2.846886979473492	6.880179387913840	7.198702359817243	5.012948098295140	1.316278163235720	2.258536089369499	2.047250715423516	0.191514602545897	0.545805525892440	0.467308953601984	4.432284967855132	1.074308174713268	0.895002452169300	2.211109561934688	0.109437926445260	0.646492977856862	0.445390627531290	0.298225060230742	10.825998814314826	1.164798822695977	1.651110851237105	0.225275308588153	0.556850155730154	0.700712766698359	0.803153881951236	0.615989612674663	1.263443653439209	1.250844296903420	0.377037555829459	0.086883366363566	0.551752534136648	0.209426869375384	0.818420479349393	1.002305991843522
BT20	PBS	GSK690693_GSK1120212	48hr	1.141791830164819	0	0.576589258186139	0.924355571771599	6.187944357068981	0.782919551205874	1.673657176307104	3.238899247295799	1.966224170028512	0.779695467482055	8.483044586423747	0.757391117274651	2.596918394737546	6.712793986729270	8.085970627084647	5.063432966356905	1.205486779083309	2.418536593931124	2.118370402436429	0.198535920498948	0.547368841812575	0.457608415283956	4.831247848450587	0.957599701384673	0.858494328338995	2.408259942601015	0.100019945700791	0.681544663666428	0.459601536564068	0.289118547393432	12.634696969663349	1.164593911601610	1.866669119284862	0.213481075975150	0.553393306721553	0.647747828003062	0.742028085003379	1.446458517581274	1.158293080440896	1.250944067294656	0.355479401526230	0.087853927188255	0.541099220771144	0.196417805661245	0.779069620441796	0.934370489725077
BT20	EGF	DMSO	5min	0.935249828064120	1	0.500007043925735	0.822526315633006	5.975657349030787	0.810613837816708	2.492343796673826	3.682150035571929	2.834285407788738	0.432529157854849	4.076114826484426	0.657641196785932	2.533606125811940	6.239012955402570	6.145643402273757	4.359452975012262	1.100518837381804	2.227984657007962	1.752667773386436	0.131899979845939	0.515161672125449	0.344130665684909	3.844096914102477	1.052850628433965	0.788064711267091	2.243996482644734	0.092368918905672	0.569807324423692	0.473527150557210	0.233304076049083	11.628093884069518	1.211186268718948	1.177228604508630	0.231319075011089	0.507843681361713	0.622565771375243	0.736106898422105	0.563476064411197	1.125010211059416	1.773640358129511	0.287546490672032	0.079836142314702	0.738052428613472	0.228316194160065	0.680227448570703	1.109113810296148
BT20	EGF	DMSO	15min	0.884295236588280	1	0.447252489970243	0.839906740170944	6.166039071100954	0.799624076258178	2.622153724552419	3.484690367209141	2.745745046675221	0.420564157103266	3.535180872129975	0.665576006915566	2.596053266231469	6.175370483612938	6.344036082250806	3.956542375017597	1.110766964999133	2.167870788862013	1.551858751671796	0.127773875699132	0.489507675607236	0.365402374520943	3.919380104772137	1.297131303182689	0.813317707321434	2.227994412586118	0.090216007083353	0.585961788560160	0.445216095011449	0.235343120081318	10.829135800554555	1.180941554745139	1.177747675999698	0.258267195904304	0.454471066258009	0.612371929305201	0.698108467566807	0.586579468636943	1.112006908505682	1.725480795693405	0.307252693366657	0.078910815784742	0.712864308039874	0.247115076358641	0.682677778377321	1.161056373044169
BT20	EGF	DMSO	30min	1.033219728438090	1	0.505416524397549	0.849821238123169	5.945868670041150	0.744040803735058	2.346599739561272	3.118188241093088	2.430699669042167	0.599167790089317	4.676209984305601	0.701856397881707	2.308595246832443	6.175639342922219	6.340002249772031	3.797563534488010	0.993503579939066	2.111086367716831	1.705550474083737	0.119449645388510	0.512318400392328	0.379099625074066	3.935254641530277	1.326441774823206	0.882483943888410	2.087710540218091	0.098613069842729	0.566704152922786	0.463640514603923	0.211614798612672	11.481266915701431	1.219422340783565	1.025035350838772	0.243585032530112	0.508986830649110	0.613545481422778	0.688386465007081	0.544617249044108	1.139043316630922	1.856637871505027	0.329268744131301	0.085045105570064	0.809770634167206	0.299905444565067	0.703213923044685	1.130064127210349
BT20	EGF	DMSO	60min	0.966973951637893	1	0.487017625524078	0.811450439419424	6.066317258376061	0.799836417405612	2.667303142239498	3.660401394290260	3.082633606043277	0.437216111078620	3.943270232432766	0.681536144559068	2.731816339337353	6.789408173631601	6.361263250292761	4.053832191668627	1.061107142196691	2.082923536101661	1.866029617669811	0.127977678633587	0.487610690021414	0.354226019142421	3.722127131509392	1.467216229578204	0.873067656664572	2.277710460645873	0.092671133636396	0.567955242868576	0.442856321002769	0.217044544417115	11.509793260403823	1.134019298476755	1.058601109995462	0.307513864126263	0.484583737731078	0.605216607976653	0.722384316411773	0.717287974716547	1.062810902998669	1.732188485458633	0.292876334212083	0.075834046513785	0.685355724304911	0.230381837465351	0.734689412812431	1.158225593554882
BT20	EGF	DMSO	2hr	0.847771425473551	1	0.523125641550943	0.876289974802370	6.924526295138412	0.837962065289496	2.591028928456826	3.353933687774925	3.534112128078271	0.340655106700736	2.403412793995953	0.655209768131134	2.808083307713325	5.657338756160965	5.711402991709592	3.313046899028941	1.224626800402653	1.714177664615296	1.790307091001089	0.141766104377214	0.494239671679319	0.370636201791486	3.168704604514650	1.541319367208318	0.860316786996791	2.506558082078275	0.092528146582672	0.628500988576443	0.454608030032029	0.238344588450250	10.401160943024923	1.164216264936089	1.166587554953362	0.314673176594034	0.464180962376322	0.605494847910409	0.728958594326363	1.276544115167682	1.017639488385733	1.320759833359584	0.322376261835680	0.077913040689847	0.786528322863186	0.274207596847244	0.737016499490967	1.199523452727256
BT20	EGF	DMSO	4hr	0.961004207010280	1	0.490781647097979	0.850295776835722	6.503756386091841	0.838431388874365	2.682239506490046	4.059906230209645	3.059398301655539	0.471748871048298	3.150896369382095	0.634666036330618	2.647944085947355	6.631194690728793	5.317672112975226	3.618373898327194	1.103283538977742	1.854955069433450	1.997549117128226	0.135664793482843	0.527461038236060	0.364603281266541	3.985192206173461	1.383583613520489	0.808510503561375	2.502286852539852	0.078255891874822	0.656579793585945	0.535341240418709	0.210311216746428	11.993272337102180	1.202632443699138	1.040146851948997	0.309195947410716	0.478842475093440	0.608469928751685	0.678767894493105	1.208033000549089	1.071439171213029	1.499199459939988	0.294218652322605	0.068114668258611	0.659650279090774	0.235744856570892	0.632636985349593	1.227509572540717
BT20	EGF	DMSO	12hr	0.881365354455335	0	0.492684355942116	0.889003881815772	7.133829653515490	0.795465928626981	2.538247246250733	3.245591191655453	2.835442753559734	0.447930214803049	3.720254200606618	0.640376107890170	2.750716357675659	6.006929856997210	3.769533127549547	2.931758666361458	1.125329035780084	2.009120111203472	1.501393800013587	0.143393315286063	0.508680112217455	0.368578569210704	3.950092686043641	1.216073703435529	0.874063688303803	2.336733461368947	0.084184358704091	0.710914114330183	0.511283383728386	0.219448648486372	12.492038658522901	1.158817347886817	1.034534472449442	0.324254289760575	0.480124665187160	0.655527310242366	0.717513585394715	1.036523864405012	1.149294330160679	1.297020392571407	0.290276069404787	0.078845755057421	0.688302144614997	0.317891758672560	0.717503579719828	1.272014622853831
BT20	EGF	DMSO	24hr	0.671912230383569	0	0.582239325366905	0.884761236004466	7.135265772516308	0.832954660307010	2.222957758989973	3.212837052726442	2.515688058108593	0.395024683812198	3.230949271481686	0.669733464714200	2.998188073209926	5.308842975488107	2.853566470140478	2.423511734636188	1.276765790987551	1.806604871999213	1.288205164091338	0.171949718487080	0.525105408852444	0.338689057175928	3.230941330797682	1.075623835091917	0.817895033586992	2.606362011127775	0.096495612698409	0.772483220421837	0.523409541688178	0.212568322999550	11.404959365213120	1.220601465910511	1.275840258530219	0.298354667974403	0.496819315358069	0.652769100780753	0.641709981168765	0.866277659815706	0.994550589025346	1.019254378160125	0.271371609098218	0.080919424161471	0.769390520418112	0.283112936458749	0.643208577715420	1.380911815464091
BT20	EGF	DMSO	48hr	0.707671653848237	0	0.561427742539191	0.939540646917032	6.445100689813308	0.669927196081115	2.074812216994210	3.007586678068483	2.102072291174359	0.583088789226454	4.147209477324132	0.637967180093201	2.810429762865320	4.745104950459526	3.114833769071631	2.094762369118444	1.225348705766113	1.747708722246853	1.390021981141830	0.227524469273293	0.557667071418468	0.364916548656195	3.243695163141977	1.250111698722334	0.768659274049256	2.406694434944331	0.075081041448853	0.792656300989553	0.541911814638917	0.245005666762343	12.825502008316681	1.330149764810230	1.059778770220340	0.337949937082075	0.475580877426793	0.696169058123437	0.663168065979846	1.263630476550228	1.041208913319533	1.239267041169501	0.316638129005234	0.070567076526231	0.668043083208628	0.318367339011178	0.605671916659664	1.334606298386033
BT20	EGF	BEZ235	5min	0.641701198865680	1	0.584530792910517	0.920272309710712	6.791949695795784	1.110453536949104	0.988146073759998	1.096371644072695	2.996415749142204	0.477413413453619	3.691147240344729	0.642094001139512	2.583579376189725	5.258204747913214	0.440306255725798	2.503208165030677	1.261448334269168	1.819205643737029	1.827159865012187	0.134405303649175	0.543279635202568	0.361312312162709	3.588615252959726	1.186826695858538	0.842253766058501	2.504475844805816	0.108305479919151	0.654838000893784	0.506344524305906	0.240783999413202	13.086434209933079	1.253755446093712	1.331141698192842	0.274204525875611	0.472706405843605	0.575697205135183	0.706245911620186	0.555730664091981	1.116560923109038	1.634173233847884	0.360847210564888	0.091682958674502	0.695922824165205	0.289078855861550	0.685142399149944	1.316685246742855
BT20	EGF	BEZ235	15min	0.687367813634288	1	0.483423062484795	0.925277201332572	7.633034689952473	1.099404995998059	0.968212367956754	0.989706995998253	2.702365350257643	0.444113295142018	3.188232303590468	0.640898953394902	2.373213380244220	4.783481018551600	0.311949747038449	1.785571638234964	1.267143743303963	1.794193440357187	1.747827958937890	0.155229281864400	0.545868915331865	0.380661225218044	3.183589621465246	1.393360783474795	0.845141733256356	2.683919419928069	0.107888146489057	0.665324457073505	0.496145217440071	0.252172616973520	12.088420408761186	1.271523795571369	1.372850343957558	0.282426418081907	0.522417612034947	0.636305653583151	0.709853180271307	0.460135248468710	1.022060920310902	1.524182269707918	0.346697764390702	0.100311985798835	0.737109978469603	0.246775025718167	0.640170840673218	1.305431925660575
BT20	EGF	BEZ235	30min	0.797046819647373	1	0.518322141298887	0.922266626410408	5.974447441410066	1.004796077194792	0.898051250756040	1.057343940185745	2.720607632513411	0.549142166103064	3.953202320059764	0.697805868178945	2.510781798565114	4.887103474205336	0.456092198729299	1.964204863665721	1.177225378684693	1.848683053433714	1.713032508201409	0.137951770648969	0.539876695943935	0.374557335680451	3.748342380582612	1.381112010746298	0.844747587727979	2.284036337945322	0.104704756111482	0.627588820821351	0.489004201522155	0.233696152220029	11.777742508676436	1.241905681541466	1.199415488628690	0.314412147426819	0.502098048134616	0.638990147595262	0.710820022261101	0.536317985371155	1.145328984193547	1.544036243170192	0.332018827315631	0.093582492580149	0.697539770310891	0.279487055601668	0.713630071156431	1.244006417510366
BT20	EGF	BEZ235	60min	0.765358032879464	1	0.529717356081687	0.938984720885090	6.470480249190087	1.078810040936073	0.968625363358661	0.900042038405876	3.102908701299910	0.407106828951352	3.691653927905322	0.659271953628212	2.714010968916471	5.594313075575921	0.365194632202399	1.765786272340199	1.186763202730333	1.937669977732724	1.868036337583037	0.144403574582611	0.525072799591425	0.381439123770927	3.693495626393920	1.478898671917343	0.854490768572121	2.421978913513157	0.105606389149915	0.635710069472020	0.466020421216559	0.250260275825568	12.722872185887731	1.229269246741748	1.246615322960181	0.341372303966977	0.528385944902716	0.648302253692796	0.708605896947274	0.488889797895806	1.141687088555181	1.457963342448892	0.323724908372863	0.085706681289291	0.610689813725756	0.296655505810333	0.768418191825403	1.314461253077532
BT20	EGF	BEZ235	2hr	0.834739305271534	1	0.538040255826897	0.935933306277176	6.058350613803457	1.034044806491177	0.846017005784717	0.667913698521290	3.033909885457419	0.539229509188437	4.148279441788449	0.687108007367162	2.540563828877929	5.733457213458063	0.567746112725813	2.157705993912465	1.115996263365500	1.901639176271192	1.796312846480336	0.137332212425799	0.502677727219507	0.380721221233788	3.735094499570692	1.404143962540501	0.866840135402842	2.343601798439877	0.107063231046803	0.625136309104655	0.474454666464556	0.258426378483059	12.455074979554295	1.212308410903147	1.171387500363302	0.371246087725140	0.528711934641647	0.644482989351169	0.718576542109311	0.814209407796284	1.199704218242932	1.553552738625327	0.330470184683241	0.084487498514117	0.604271024350357	0.236898933279807	0.730873467703212	1.309941268319733
BT20	EGF	BEZ235	4hr	0.693849322890708	1	0.582994619529928	0.916173570344604	7.616895486499823	1.034857351831745	0.813427288359659	0.640317983426788	3.416136757743029	0.432342354662448	2.556810145136494	0.663591846596413	2.876678092645130	5.184645633647031	0.341775470483331	1.568668849905804	1.280871990408384	1.775798591216459	1.740351686480671	0.150895270586283	0.520718475198637	0.350523258768929	3.109198616432132	1.381560493652599	0.849614500766351	2.644069483938815	0.103332000043934	0.678991798116606	0.509074606479625	0.221048323546222	9.713155995914976	1.128733471784208	1.167481146750625	0.319489536081955	0.479360142399149	0.628752136127188	0.703796322502848	0.965141624673846	0.964901811553888	1.275128327300445	0.285833985764749	0.076127065716440	0.813402938518863	0.307926705818230	0.716656903947142	1.333416082086217
BT20	EGF	PD173074	5min	0.924972506976600	1	0.512530764792809	0.858024464745468	6.064868465554453	0.773685726632948	2.527024215438314	3.536306954329696	2.608052869153156	0.516688718454491	4.893578724273437	0.672935952317777	2.538207122833675	6.663438345897936	6.818451642776333	4.581447451848433	1.123933389981968	2.342481264978205	1.792583794342668	0.130169790797522	0.488951382594369	0.378862196351429	4.477382739904471	1.083703983032798	0.812301703951258	2.085818616484925	0.099365053136273	0.571380085786115	0.447765894230146	0.231321029912920	12.383607636190256	1.235031049835140	1.156884289781933	0.227617911246968	0.519952378062545	0.635698972243883	0.702272307405381	0.531014740284018	1.241581131853794	1.921538589859069	0.349559214708798	0.076490288457161	0.604621633817110	0.252771453341537	0.663935605336728	1.260322496788241
BT20	EGF	PD173074	15min	0.851722473984877	1	0.469698628155949	0.833888795138960	6.408322681554433	0.807051231593079	2.583042596807474	3.566258303947084	2.669683415491769	0.416516368348366	3.599278369177951	0.632315708617436	2.600679756738673	6.314214800386304	6.458671298966115	3.781893630663220	1.141650508154230	2.153272839360410	1.546413825551545	0.136876568653846	0.505682670919515	0.361440741469314	3.977699463816808	1.308952981061092	0.775755501719532	2.216589658383767	0.088727302545751	0.608450187503348	0.446281181390254	0.237976942486833	11.799998535790424	1.142871716539434	1.205026965265913	0.254366623651989	0.476727356160906	0.646567473022839	0.681164119087939	0.563122906619331	1.129300609674234	1.756014023510321	0.333011387987622	0.078360057143652	0.674062372217435	0.232622550246130	0.635291531827446	1.294740007763805
BT20	EGF	PD173074	30min	0.950834698139982	1	0.478232482974807	0.863512055040542	6.067952412059206	0.758766974518036	2.464485771720474	3.491686367474256	2.554741092473578	0.541777706516135	3.860881282253073	0.663432654734242	2.510106462831707	6.086628879064318	6.431694814277190	3.861646118966744	1.102283166985220	2.086067327114729	1.724513868538556	0.129837063193030	0.506403336813894	0.369253701166174	4.073148849512018	1.457712945714397	0.818788844158696	2.141894202419176	0.089058924344301	0.582555817574731	0.456714595430393	0.228474266355375	11.058634050979865	1.173047942091892	1.133240605220296	0.291519004365322	0.501613172472793	0.638849987836633	0.678313044590239	0.617272609990234	1.106887171950403	1.846509239076352	0.359671273937551	0.080486160029279	0.700256891925196	0.252958532671637	0.686980475899648	1.196696358606377
BT20	EGF	PD173074	60min	1.043103184303492	1	0.532831012944316	0.817790582501500	5.988046637170180	0.783820415760640	2.646114753668373	3.286066019255441	3.220173067994749	0.436230104020585	4.107142144041165	0.656635750452830	2.679607508068115	6.893340297135874	7.234574000893234	4.434938710817962	1.051035898791322	2.275460712387004	1.917684694683309	0.121529771735880	0.486944136751908	0.361014216297729	4.257378805544540	1.535938491548200	0.801514812488528	2.189922517762752	0.089774909892052	0.567090878192078	0.466517563949920	0.227374485060132	13.670343331163727	1.145826258620693	1.072315902316026	0.327021108211489	0.473329716292757	0.619732569881644	0.705616166400643	0.736704327665818	1.093956237812434	1.719319671930440	0.337946027657920	0.078837668482763	0.711821914295248	0.292443445414120	0.673891746667896	1.253406779693806
BT20	EGF	PD173074	2hr	0.940974901885867	1	0.508616723361862	0.818548319959217	5.945217693770883	0.771933940668249	2.451890766018176	3.315117454418139	3.170963820732237	0.447574628829695	3.668098621963095	0.673413868151322	2.591370965620914	6.375873185633860	6.685339857629412	3.634988610306378	1.118857115153708	2.036451049189632	1.943690847929835	0.135950550561482	0.506945753727729	0.389459263593895	3.691182857461163	1.513779139732785	0.837536722188625	2.156583717173191	0.096585988806039	0.590857986001695	0.467262064676947	0.242695420616404	11.187816607288546	1.169160581801575	1.089409591837630	0.317836524737384	0.506161542577831	0.640965893575912	0.757174861869868	1.205826003717618	1.113269034605876	1.740733661150312	0.307669929828636	0.076823191428756	0.709265440544446	0.261139268954721	0.707641826896162	1.187006058221897
BT20	EGF	PD173074	4hr	1.123165212796334	1	0.458678814347580	1.037450601311069	5.972086631198824	0.754218278694717	2.466888319424835	3.424284475397073	2.606815651874194	0.584917433066507	4.185177645298560	0.620592221681550	2.360695320227590	6.663120718758083	5.146859854511762	3.604344521116811	1.118753992951070	1.966736957589361	2.063756339738101	0.143344955296360	0.600955975005875	0.363469469824464	3.907152254124904	1.339443701589750	0.828670489334467	2.047956405925730	0.095072394217016	0.638501746275527	0.479964669750221	0.250575068945931	12.243037712005364	1.145975365685367	1.026513425390607	0.289905594642373	0.513080802622992	0.627690198867394	0.758845330167321	1.239982709605488	1.151538211245751	1.697170451009468	0.333397631783784	0.066127638542319	0.555307984585680	0.216414978282638	0.629619958917580	1.119284622391562
BT20	EGF	PD173074	12hr	0.892976959599956	0	0.570039194543426	1.071045265737435	7.381627017441123	0.734394743407384	2.654022884504212	3.334294844971848	2.867343790871749	0.378991875329591	3.283538351132656	0.627862630905603	2.901732464495229	5.929178920595271	3.767799211237908	2.810931348549069	1.193835590875112	2.075436673536129	1.504071864941479	0.152689678002290	0.540837682507760	0.365461482336510	3.686789199688269	1.160961300230138	0.830304598945494	2.385187049489387	0.088498452398545	0.724816501896919	0.531908897313259	0.231305771564921	12.495179241993890	1.134425904375742	1.000495238762707	0.330888889713097	0.471966893757424	0.650944509640375	0.708306397744262	0.932735207200270	1.120247230928010	1.238666685619194	0.300052051096212	0.073256064200045	0.666581377303701	0.249005506152566	0.652962029867782	1.317054153709558
BT20	EGF	PD173074	24hr	0.841656298333561	0	0.475128570618073	0.883556248317340	7.910979471010776	0.786982321828819	2.388870486764698	3.274840964781415	2.589256747003351	0.368501542729047	3.582571731708192	0.661471448378242	3.091511154035227	6.391459030946828	3.326603043963494	2.464084787614802	1.212037101393178	1.932118809482272	1.371890042500153	0.158591938011069	0.530588894271016	0.366576871028733	3.194484896624440	0.990420894666531	0.815900254683310	2.542311005665683	0.084937817153445	0.707105982199263	0.517480362392975	0.221818684749910	13.489136977409959	1.217311583585579	1.224204293627057	0.253722809253145	0.474388937055631	0.623189829539116	0.678887476836667	0.717565398092698	1.051327772815844	0.996568942489971	0.314227885286474	0.081174243207706	0.875528383149435	0.252282535491774	0.644844273203509	1.310001001332422
BT20	EGF	PD173074	48hr	0.941034622656360	0	0.449206020815770	1.021699020058659	8.951725970695140	0.686192490186204	2.718768816056883	3.676629795362282	2.305962663503562	0.571972870906929	4.192139346209927	0.556894438941724	2.856805345534831	6.133084051951069	3.586485718267642	2.739738090519302	1.185821307973246	1.829464668386104	1.541205261466101	0.240454092333730	0.647664303591412	0.355963351298464	3.411106593539216	1.273940129133901	0.797977074845705	2.454712560292615	0.081243058367154	0.870804771268336	0.564751993287033	0.220662464955500	15.097700568315284	1.151626695708767	1.053403774482087	0.317140437071859	0.474109680691984	0.653956871563182	0.730186004787712	1.165306374945211	1.082166127963635	1.333496459503397	0.319874369533363	0.069649293029238	0.634154827602216	0.263353163696794	0.479756763240108	1.231947997185491
BT20	EGF	AZD8055	5min	0.743001050922629	1	0.552635612904848	0.866986459830803	7.542032544003772	0.971431991880267	1.400570929505268	2.705023646129133	3.332995802989865	0.404777837613670	2.912287006064082	0.654660109839429	3.094459309886069	5.486692177026483	1.372577386951130	3.437334104997127	1.249498301257993	1.850688274262950	1.613672027687477	0.139948866527984	0.509414338867987	0.390740763717807	3.624439333292634	1.123927102963837	0.828740831099050	2.511309687256294	0.097556861149475	0.622654161449548	0.459567929481414	0.242802004780271	11.023134486880414	1.229221264629603	1.312226993916771	0.246939695884191	0.492556170574385	0.625698237813035	0.729167583129064	0.620002146980797	0.980133118723431	1.512525893860231	0.342261241644078	0.079861744572123	0.688197873112632	0.343956477154939	0.611481341332106	1.215550733233216
BT20	EGF	AZD8055	15min	0.872072855724112	1	0.506404747254404	0.893867141598728	5.410279130128213	0.937180713459051	1.435234962189923	2.641484730373546	2.743595955627506	0.561845853274492	5.451848047899943	0.660123079927744	2.513459643080375	6.160583989325374	2.165256226846721	3.813521502216242	1.143812218294402	1.828466311148513	1.658594871045238	0.138318570387709	0.498823871663716	0.385246352198915	4.327343867650298	1.262932365433808	0.847377192913258	2.155313607452711	0.102235412014309	0.587217750370463	0.456030553756899	0.277743255497247	11.949069131814900	1.190678386706522	1.225001702003254	0.251783461331378	0.520135189610530	0.643823124053298	0.710183967157826	0.529392897960732	1.222225551191366	1.971464777103482	0.330629950099371	0.087966459756233	0.632271460372733	0.282305384471404	0.829920399128289	1.201240258462885
BT20	EGF	AZD8055	30min	0.890735342835699	1	0.551232007422941	0.963492326334604	5.175523666281032	0.906181178258423	1.516143911106025	3.014904542894801	2.267977412528075	0.619610124461828	5.352464308575776	0.798702999599555	2.556480367971405	6.406330544140891	2.351346560763900	3.359188660740598	1.151071122448321	1.959476527747369	1.869408142013320	0.131751510782956	0.526531067043117	0.381685181502062	4.259094315467062	1.394339381771547	0.801591189257415	2.063723389019174	0.113096779053783	0.604481012427405	0.451768438817802	0.293195600573040	10.220698531177010	1.164214654563706	1.164204437196040	0.273590687308228	0.512321927507073	0.647236029198172	0.768721928144814	0.576766925852138	1.214268049668360	1.983849729866819	0.307856522855602	0.082333780309937	0.676800797465541	0.291142607444549	0.810330286313256	1.147932192100573
BT20	EGF	AZD8055	60min	0.978660289084484	1	0.507155622690860	0.851179976151538	5.875724506358373	0.828108114425413	1.579717741501908	2.868179409434495	2.701315596038744	0.534529538095819	4.500037177274446	0.730263237849735	2.632248308033815	6.641161924748658	2.313985035792863	3.349772873063463	1.061439731354532	1.987506327579985	1.717954213772400	0.122882114469765	0.496840324271950	0.361009604117187	3.798796883267201	1.389476599267216	0.784977108750986	2.100220751362892	0.105075420584576	0.568874734890738	0.472146020711803	0.218931736540474	12.239050239801381	1.179037800635155	1.053021211039995	0.293355851563692	0.512962823094206	0.615558974912984	0.707506815104879	0.641902237912285	1.115795408679254	1.743505234516638	0.325996166284207	0.082708743262723	0.733010697872083	0.259055635081910	0.734703963366158	1.211008651087800
BT20	EGF	AZD8055	2hr	0.838537188085453	1	0.506975893640709	0.849121839172864	6.904336511774102	0.892077897677331	1.900829799843756	2.975115887538709	3.020589551524259	0.440960472425173	3.617257269858631	0.666544614407415	2.797100081234133	6.753289765187027	2.381497674346885	3.081432269394072	1.158520003779746	2.067752894583788	1.849096049280649	0.133979270018933	0.506656283534176	0.362100153516499	3.488049962535851	1.463551311017818	0.813158248879827	2.476890000601206	0.094184848720911	0.620817192851156	0.482271885383371	0.235138543896821	12.779445794540518	1.213179563964736	1.147406421740571	0.306828187427117	0.491160130729754	0.629801756226932	0.715838179069994	1.157927203607513	1.019864232858279	1.431339257544235	0.312661268814900	0.081604279413976	0.776344504478297	0.272691890245134	0.700956246292169	1.182081856750106
BT20	EGF	AZD8055	4hr	0.763164068860133	1	0.522034397235065	0.925870518110399	6.484264437641732	0.865304246072909	1.653911614401525	2.849187553892877	3.002319346741924	0.484119200066742	3.168140912043959	0.636108027801846	2.723939097413131	5.679528647382096	1.642959132993150	3.099736999079937	1.213885725040810	1.974172743021936	1.771319251607207	0.144228927507564	0.525814115420841	0.365353755240590	3.548592750998988	1.419686490997411	0.844318979271415	2.564632592253291	0.097010792565774	0.675197672995032	0.480321375985993	0.258595354973878	12.723128574060860	1.200632115504791	1.171623217278132	0.285327768620899	0.500539162176306	0.671597403365576	0.692813028123756	1.128854384304090	1.056882872575029	1.439185996853375	0.287389648730939	0.081685104215817	0.624445054497611	0.274434647591615	0.728014578142462	1.297979135518222
BT20	EGF	AZD8055	12hr	0.773940411690636	0	0.452687339065998	0.887642974213075	6.856034450360363	0.851613556481412	1.405807728936695	2.849172636189209	3.269096707128883	0.436098227374701	3.571344131744939	0.666572617928843	2.905093820549638	5.880736445051967	1.280730642977660	3.266072805157938	1.202735630984512	1.785721094194471	1.417368197410241	0.152259496163903	0.507951420794050	0.394282845590603	3.294441759725213	1.141377777078716	0.866369714707887	2.379088196927881	0.097073248379271	0.680637702979357	0.495899088376499	0.244529992112952	13.351189813421023	1.183855594692065	1.097637312054130	0.297513792005849	0.507611031295569	0.674624944749682	0.728264704716107	0.955777889356260	1.134726324903543	1.251293825748043	0.268506241956359	0.077192960186013	0.670564486690115	0.262630420721160	0.758481236750685	1.422145295149345
BT20	EGF	GSK690693	5min	0.847316426332155	1	0.446786828855740	1.010584830293714	7.359035219214962	0.827009852941394	2.440661345772388	4.389105893124421	2.750465102934990	0.481095382773213	3.610149601441841	0.642465998181924	2.678824107448101	6.314334746853455	7.018573082998553	5.784168394049408	1.140523258285975	1.880357436219170	1.695206726795850	0.141286370916853	0.609171900672707	0.365089741127646	3.490300095140010	1.062219842654839	0.788956470703271	2.251706622831871	0.096615704001126	0.615788941494493	0.492053163612480	0.223932182047193	11.775076249874065	1.240706057041733	1.273312738399675	0.239059269363004	0.495065724601843	0.593731399003638	0.701354069413210	0.656966386357098	1.201635176491694	1.754368094148992	0.349377873350491	0.077607878085793	0.674750443392348	0.273119158470857	0.614612406123242	1.279829877213772
BT20	EGF	GSK690693	15min	0.967732686838554	1	0.455490194912172	1.002537436157081	6.068452839343817	0.729698210909548	2.378913670104565	3.900592506453758	2.648972585195288	0.530981627347803	4.066343067048695	0.610005922570774	2.469806898882789	6.448417473716919	7.833712438278062	6.368981800107983	1.149248525191642	1.963653483581297	1.560665131205380	0.133926698247918	0.599636047621578	0.358855113661060	3.854397782320758	1.247536185877494	0.848247424031883	2.071285247405466	0.106149720998121	0.577209719657405	0.481789970765638	0.229867668919173	11.796438247283605	1.231779933830484	1.235615911711542	0.272377153161843	0.514515479206709	0.645123451402431	0.719099201848284	0.838805972307581	1.183942698582276	1.968553056415870	0.398445378834183	0.075976098993279	0.625797967925102	0.263014208329243	0.592222953364356	1.144917004159419
BT20	EGF	GSK690693	30min	1.003776086215380	1	0.460170239785980	1.023858643751236	6.140463077524137	0.713641500299505	2.410306835037957	4.126311432135143	2.386500650460084	0.596283900090102	4.354823284405942	0.629249246339310	2.005418247649909	6.160318479541499	7.829709919578037	6.341315594051204	1.144124278158839	2.057915045014336	1.664343641283756	0.133826588336013	0.621926129208995	0.379586033000625	3.680735137907506	1.390727424565654	0.818713113205381	2.049400076809431	0.097054459059989	0.606776875814667	0.503594778185933	0.227806008330521	10.703546679850744	1.209609775388202	1.164092943904136	0.293018571858623	0.507169038615261	0.633371151986320	0.739223740093721	0.595014192835778	1.187793183754469	1.952075823944472	0.356505396603659	0.080352162986444	0.668446868301987	0.248197518764806	0.551642640406652	1.121330375223423
BT20	EGF	GSK690693	60min	0.949662841340178	1	0.480920421760341	1.054813009671798	7.529451185739239	0.933613317992153	3.255315565199138	5.218398410513750	3.294884153671680	0.381075788764290	2.693942473540527	0.579289938559027	3.075435774581012	6.674174384844023	8.602607262815711	6.525282024439036	1.205545073348451	1.898230761365935	1.725861829658005	0.141816991652914	0.604823281929169	0.342641417655621	3.529765257562209	1.660448293271509	0.844028507339339	2.472625290947342	0.089383847551573	0.683231359597608	0.482242583171670	0.308614029910607	12.059633757476480	1.173482174648791	1.334604484019036	0.331878774684575	0.507152247429002	0.630182623315126	0.727368811807443	0.698987676128291	0.984270508338823	1.461386795599442	0.305490871034376	0.067137858750441	0.575830549022136	0.279031397656878	0.523078171509822	1.275278400363591
BT20	EGF	GSK690693	2hr	1.005516828744667	1	0.512259610744001	1.077499617703484	6.374201461327657	0.793623942784954	2.556090789905364	3.730288263976030	2.786915113215352	0.465012546626278	3.653619945916766	0.582114993195867	2.657860762929386	6.478605123624970	8.877312366725574	6.185321805654802	1.179721217981279	1.991275686182023	1.780951316602624	0.136907405873051	0.598922648698264	0.342263673772534	3.639086156393375	1.411265404571499	0.819992037925794	2.234380849320684	0.086787802757027	0.650006736071408	0.471546745209087	0.244328109307540	11.007350783344101	1.203939721727818	1.127117304964525	0.319306743280068	0.510023019779831	0.615903425249536	0.714880900609846	1.326947193757468	1.073902259745682	1.708238940695133	0.326052938584267	0.068590789991003	0.619255342233280	0.265162483535918	0.595128502233763	1.136187478403039
BT20	EGF	GSK690693	4hr	0.931782427914889	1	0.476903066764790	0.858694070908448	7.232664921743298	0.825240199701104	2.598259499781802	3.503784682520580	3.313668662480245	0.463957328239783	3.380253650018359	0.650856109199596	2.819056926112929	6.949405188085561	10.126694552174156	5.800245307318475	1.188211502181938	2.061845281850056	2.160961589214151	0.132445700409346	0.483164789679460	0.367178004020488	3.393744548308548	1.436638963697944	0.814893566485440	2.374018749318702	0.087737434492859	0.630105949610238	0.472258664082527	0.229336349767564	13.119124948477472	1.119607700778145	1.074242500803288	0.294913572658629	0.475355868059077	0.608012943130496	0.705174472835897	1.249094241818263	1.023657558415549	1.320379987452427	0.300249234766944	0.074961016628215	0.766912406535315	0.285354654494797	0.661655511740819	1.198479780434483
BT20	EGF	GSK690693	12hr	0.843267230943560	0	0.478056192357021	0.878324097099155	7.145918386655898	0.809705784283337	2.107418826258144	3.479428679904063	2.762006535712060	0.430446131974850	3.558312440222169	0.688164389410631	2.864048617702465	6.463082589640030	7.260770296736490	5.076026015980143	1.170496337430678	1.882676832202094	1.536215394334026	0.142123834811898	0.522731549676209	0.390426535877502	3.669841530592522	1.084674265411132	0.852659024979177	2.351815470630942	0.097295336834932	0.694001081052824	0.517444209013848	0.230515836637103	11.509664228919760	1.141410166385012	0.995611603991922	0.288377273082451	0.495989412270091	0.637384256317085	0.746501914812432	0.873340319468913	1.148448269206405	1.257309310939119	0.309173892392603	0.081133452187441	0.762239212364347	0.204123231738459	0.736778288424815	1.354077387531711
BT20	EGF	GSK690693_GSK1120212	5min	0.812836415371657	1	0.466153851854669	0.915469660122602	6.959161375943250	0.875426999775656	2.408605350728387	3.435598165054521	3.106923628198471	0.428321542080155	3.765695186790634	0.682134725796629	2.689620359088043	6.699636949148693	7.536896787921394	6.189866350190816	1.142662752197601	1.878918157644868	1.950153827250948	0.139752027299549	0.545351503586267	0.372786765653704	3.935569093381838	0.775518596358854	0.795043949862420	2.289118886011352	0.091728883372668	0.604051357691496	0.481011099452118	0.215677827045812	13.164603353666511	1.216067113128753	1.417890273200877	0.230304841827163	0.496110773078333	0.595905479816571	0.698053257159913	0.489423140203129	1.182190198651798	1.653901549591192	0.336627475563182	0.079152394828991	0.734611466530349	0.286628945748271	0.612079714361262	1.227695014957183
BT20	EGF	GSK690693_GSK1120212	15min	0.899121144224324	1	0.498784151605876	1.028237260537895	6.461711250445290	0.802875829094234	2.367803440389067	3.709922316898867	3.266905394478208	0.430975201366719	4.466172168527896	0.705005654514883	2.658240002177536	6.804364433299540	8.700891962596394	6.563414980651698	1.109564950343380	1.876523701189826	1.660375423968020	0.135319832059405	0.521510783277006	0.376282910669771	4.365505609064464	0.833402293625666	0.827155152097059	2.140127249755087	0.094923259199941	0.582067736937960	0.619064039687782	0.240783999413202	12.893434022113835	1.212353464206589	1.502012252984138	0.231780195806897	0.469008485174212	0.638833545416951	0.706138516170416	0.486472986430689	1.191581493834671	1.921833185613818	0.342773358994688	0.078440886091414	0.672883346030382	0.300573296028432	0.792948837452583	1.227737099555106
BT20	EGF	GSK690693_GSK1120212	30min	0.880648350393643	1	0.512194900821314	1.094459680191567	6.081688695197469	0.805241727905828	2.216536684489167	3.356114399379871	2.697031245788549	0.534496706026213	5.358437416719986	0.747473954311445	2.473372452249647	6.752459444492445	9.389180527872540	6.460048691676973	1.113240109386052	1.865321800143633	1.702426458694728	0.142980492429275	0.525769702392169	0.395260050416640	4.536872038785186	0.881479327426632	0.941230381267340	2.156731062505379	0.123496385104374	0.606368136721870	0.488550788819299	0.246099584952989	11.726663740912951	1.217311583585579	1.385370981996149	0.254777275231975	0.469371051013695	0.643653836905970	0.716655759637074	0.457007296617932	1.256939319567606	1.866796829783034	0.358150840404098	0.082108948101370	0.651472101057763	0.289458117129023	0.830868008383587	1.194830750630569
BT20	EGF	GSK690693_GSK1120212	60min	0.889851589653575	1	0.522904526151415	1.100881171472353	6.587374824325452	0.811142458838131	2.271082744366650	3.225468873865769	2.636479544512669	0.464923898429191	4.618490993343537	0.718345194354212	2.500943583069331	6.812409673275298	9.869964758985663	6.771978494724245	1.104335688889997	1.980546661761337	1.806144108711899	0.139867155872885	0.527616395602937	0.374350147728066	4.346955082980110	0.878734468879336	0.931553084244358	2.139337140588260	0.094232546806746	0.586669386891858	0.490006050677778	0.247611793519390	12.046570139172562	1.227198186783981	1.349792428494350	0.310644971318823	0.489268966805639	0.636265781908339	0.732613420546502	0.480574421120126	1.239772344544822	1.739409497108347	0.325542256116354	0.075629003695882	0.667819793597031	0.296942681333544	0.757290757869109	1.233679102156158
BT20	EGF	GSK690693_GSK1120212	2hr	0.877241839966681	1	0.512309998932164	1.007149717485225	6.206562323874099	0.800179034967147	2.324595984748919	3.699991229672777	2.746023704279273	0.409140881284520	4.096688983361128	0.678968305899558	2.638498130899419	6.884654896763386	9.911838560280225	6.698645958512491	1.145984942068294	1.889313823246071	1.763535567134969	0.141358875252880	0.553481922943712	0.381263240611869	4.208711136802934	0.948186046903761	0.836298491381957	2.246974863888896	0.099383826020687	0.611994305380050	0.498214378028870	0.241853469469653	11.662516342105560	1.224839895822352	1.344441118931695	0.488151549847771	0.512429972911425	0.623529296014633	0.727447530355875	0.693734733777325	1.200470089412246	1.884897817480807	0.328924383230457	0.075181891809520	0.588981505835833	0.240051651085737	0.737241889552464	1.213232681427372
BT20	EGF	GSK690693_GSK1120212	4hr	0.963209209178353	1	0.469569659120394	0.886000498522503	6.473845285571931	0.846057976979385	2.557403219212693	3.360796447849182	3.118577274473022	0.461868565399269	3.742232820558637	0.687289267765812	2.689004243836537	6.872610610721069	10.705929728101861	6.590261587187909	1.127839333341121	2.273632973721460	2.158072801226393	0.136444724712823	0.484294958668260	0.380520045678005	3.633966035111490	0.938916417440633	0.880468085085329	2.359713318086749	0.093816374506492	0.612395423426844	0.466245270227295	0.224287777048272	12.125309563492046	1.213208842927470	1.465675318348422	0.358722588153683	0.502619309264937	0.606238783646965	0.728740582143231	1.296073857067297	1.129739285938749	1.623957896449556	0.333773958403075	0.079877194840057	0.776224294121408	0.240998820327217	0.814670699660538	1.200621238417040
BT20	EGF	GSK690693_GSK1120212	12hr	0.809868673332149	0	0.519647583990201	0.987640244205722	6.552001394573225	0.787241461672858	2.209383287330772	3.476360762254751	3.063807407807614	0.433230225966537	3.441544868298375	0.657561873183828	2.974480788693227	6.115327764502026	8.446675363777629	5.716975524708204	1.241057426701735	1.892280578503807	1.579411613450420	0.155439432374856	0.628950861486868	0.391328813152617	3.225967017161686	0.935583376406023	0.850808919188922	2.323665403467406	0.094838483296285	0.676144179893640	0.494399529088666	0.242113329636468	11.581712512004380	1.243710484909914	1.633617354139566	0.336056661319399	0.528194633440015	0.663150026651746	0.682981600853654	0.655269643524402	1.214638036823585	1.420795464545101	0.327744635282359	0.077276061770690	0.641353000894091	0.224346087710848	0.680093914607904	1.233484708646014
BT20	Insulin	DMSO	5min	0.826652888162366	1	0.494891405024042	0.874552756916535	7.940917031802472	0.794243688750127	3.052811088811796	4.469774628352815	3.612728799706597	0.349102335745957	2.917585310414373	0.660942434675201	3.253013760997280	6.749686875499132	2.595404675880743	1.929312094320607	1.264252602545625	1.670922798918473	1.695023905460112	0.149874840950217	0.540141802652766	0.405052039030680	3.730397744614370	1.023936793796224	0.831329058222175	2.282196749664852	0.105549963489742	0.645853296142606	0.482456218171503	0.242072392977055	12.359056996449622	1.230351804641858	1.356695786037442	0.271175334096013	0.554113899645087	0.644745439875392	0.668740568803763	0.938980829677862	1.096092314429651	1.017812941545447	0.352689119592857	0.086927411116719	0.619917423468532	0.362786824283369	0.686623559882209	1.161296919926902
BT20	Insulin	DMSO	15min	0.953980474112132	1	0.563753467147712	0.904832898068875	6.227861121627868	0.771351195766373	2.598418058313256	3.841040401047752	3.012645030135094	0.450186951214379	4.198970907045599	0.663748111532446	2.874920557870722	7.080881240442526	3.049593291722396	2.040875452356926	1.183240911349364	1.868133575246153	1.995213290023078	0.134615856151741	0.506240632126465	0.402515985063340	4.296416844111825	0.985572296855671	0.814374566796761	2.130738048449267	0.112898050651391	0.565081562582333	0.457792628186832	0.256021508695276	11.896981705152806	1.197307153494345	1.299090082184909	0.259751392870981	0.528013859855917	0.604567021925346	0.668681683298741	0.667225020595593	1.237816306547627	1.214597461834759	0.340091861975634	0.078482724103583	0.612775085557102	0.314639848898899	0.736456471024403	1.170337632466049
BT20	Insulin	DMSO	30min	0.822908477780341	1	0.506463457275868	0.928614244989137	6.484446146626688	0.765107419789063	2.418181420334813	3.598297108479918	3.206402489886048	0.509760779986188	3.426908793296149	0.720038665770535	2.715880640927604	6.495260791102290	3.393053403892429	2.735450825842751	1.215752472492966	1.836070745540501	1.610398828746026	0.141824583501873	0.553637661513027	0.380307541752047	4.258771156567932	0.998107314441830	0.764244082469548	2.318171489612815	0.114536041248677	0.622552502570606	0.465140647986337	0.250812350206901	9.901706125842257	1.191595354600027	1.271866120913897	0.262744707964556	0.522309333633922	0.644722065409432	0.678674903772449	0.919009304029580	1.224933131663453	1.355451228707820	0.332329867201492	0.080970915524934	0.592406841364560	0.294145320038837	0.823794203058229	1.235217015491838
BT20	Insulin	DMSO	2hr	0.832926890166807	1	0.500077249525332	0.901128056914745	5.412278303695752	0.771309968621858	2.434316962718647	3.367065710318990	2.739435829625301	0.499678210342210	5.472592443274740	0.683769095545975	2.847868370294238	7.109461680344587	3.595110858865173	2.633734999812738	1.165267929916037	2.119119395175982	2.360855124328102	0.143023857692227	0.487364147005513	0.408809624730312	5.630065457210860	0.984607100200243	0.888911830570532	2.073648740760118	0.118331528351160	0.574264900290826	0.399865768523231	0.253473942084413	10.696683528565012	1.137213493124574	1.239360450286813	0.236179183085096	0.523206354302398	0.636458295942851	0.659959492332766	0.667462422367052	1.419805556189676	1.334167465559827	0.339002981769709	0.073698931273400	0.580194062280150	0.237351682163074	0.774075119490569	1.011310709615611
BT20	Insulin	DMSO	4hr	0.908387131820193	1	0.546004906559755	0.859568631261148	5.823951501146748	0.762011848204595	2.580130040321291	3.349767723307978	2.813847290521911	0.433549199665780	6.030314253238327	0.759009571938851	2.965629046982437	7.349971265025414	4.106312624564154	2.913944339148794	1.126093081679109	2.190539356766425	2.204456704878722	0.135299407003627	0.487711543694860	0.408020080418215	5.404869390802765	0.989476178512470	0.867756229057808	2.050083528171039	0.103093428015653	0.559876182775395	0.384647567963876	0.263977769423140	13.065524438150932	1.130178559636111	1.286093103146188	0.223018785625329	0.526875448626825	0.607262582326948	0.705293912406361	0.717358309548735	1.448415652531340	1.197821449065573	0.338382020854266	0.071587385020733	0.566031714801637	0.229172997220946	0.767215835288787	1.101422001289069
BT20	Insulin	DMSO	12hr	0.731916751732250	0	0.539281448214257	0.899727842188479	4.887787709137322	0.716659917462499	2.081801558607631	2.523194926433214	2.554313745334216	0.599190618041194	5.412902961883018	0.720848902521796	2.442679747472813	5.277544637186830	4.202574999985759	2.929204321562608	1.232277276421831	1.816115908321348	1.687750685669950	0.163062806107210	0.516701191096590	0.423311541240957	4.698488007835983	1.072555767595692	0.846026381672279	1.811158911839754	0.102771810113361	0.599024358684106	0.386143764408078	0.273812431694463	8.819325332194156	1.039372528002223	1.197006289333815	0.328079789051198	0.482808468088586	0.610589600676842	0.713430201720550	0.952955014458433	1.308207188407478	1.485692337001051	0.357059937728431	0.074948738223474	0.529533974505592	0.213838265448539	0.814863506932268	1.062046122588326
BT20	Insulin	DMSO	24hr	0.621452695434730	0	0.477496424050956	0.981650672221566	4.461477623162089	0.611680020043137	1.651898328906138	2.073041588122196	2.551023324850807	0.679389315332203	5.242121207729864	0.697240453406400	1.882330018494663	5.526667819516871	4.095473282578795	3.195435488786734	1.234544097602829	1.871953722147590	1.800283135917186	0.179142049800709	0.533000164226532	0.372683525005690	3.867944036781822	1.072579244079299	0.767436390093818	1.816505422776234	0.113613327019077	0.679781478359852	0.418622049151373	0.281033437233295	10.676640187176570	1.133964364791334	1.294177998781470	0.326117783777118	0.511467046933171	0.625813889401989	0.742372264375448	0.906754178001852	1.491883507901204	1.429504716739491	0.346366330019867	0.084216934430543	0.589197480003132	0.262942083239078	0.768599792380038	1.265143820131649
BT20	Insulin	DMSO	48hr	0.261103997084272	0	0.664351408066519	0.818773225435896	7.578258174024873	0.524036147132438	1.746814199245040	2.310115298719671	2.424602812060595	0.558408769393664	8.467298424415139	0.706144816465878	2.933603495659573	7.407768603485537	5.264173569108400	3.148948842157718	1.218698245609760	1.987512578810410	2.014698135436663	0.170425981201527	0.456661077511981	0.396959022977944	5.497902070053814	0.939786962791998	0.704774836106441	2.105352571727588	0.085521680143034	0.605778579485741	0.310256634043342	0.325036411907233	14.595038640350447	1.118350329741986	1.540544954601260	0.330244269564404	0.472655627607012	0.604776488873174	0.592127239181067	1.471622715643120	1.382826336903039	1.438062201343430	0.294305582348690	0.069494644548638	0.537308624984904	0.236751178310899	0.605741987821632	1.179087960288710
BT20	Insulin	BEZ235	5min	0.749831879085201	1	0.541495996813420	0.959144825645018	6.418300338266719	1.040444383544339	0.970071075456718	1.170900140249006	3.639340340146915	0.437721112426662	3.169496108706844	0.657525857222336	2.918081774395060	5.436308174589208	0.257258307596296	1.632524492255356	1.263982812829153	1.774810805168971	1.971825737091708	0.154887412189233	0.515962318003349	0.389079815272095	3.688538888821582	0.893447205186269	0.879910772743268	2.022114403521034	0.098657498656079	0.643663757726270	0.458815060078365	0.239917220220758	11.135061478357654	1.290208682539027	1.371647193253038	0.257871630217604	0.517929156576666	0.701639987586544	0.728035987292183	0.595486422390601	1.219538970285435	1.056576088761388	0.350983018953016	0.087679562391933	0.672901010872449	0.397026596772098	0.769903727890259	1.204051710126242
BT20	Insulin	BEZ235	15min	0.838739485122389	1	0.499924416792198	0.986596763159082	6.036776969038629	1.012729565695219	0.978751168933288	1.184010238615101	3.595921706435090	0.458082698792292	3.021978222804637	0.709916149578910	2.738114808409753	5.674982098233316	0.328662855002110	1.581342449772710	1.236600943671744	1.746978185612148	1.813451891446780	0.145252084768664	0.527706052459683	0.401764355694394	3.741489246553341	0.939623267569438	0.853832727594720	2.143423363898608	0.111658138831046	0.627929621929472	0.452936271109952	0.253889008345211	11.026778941875760	1.232530460535386	1.292168112342543	0.280212131694920	0.538432541886714	0.679380207415931	0.729621656999026	0.651244717323661	1.226075699474128	1.192355789674896	0.337984654623592	0.097586714015086	0.636630744008289	0.300350451080156	0.813740851233551	1.176269629595307
BT20	Insulin	BEZ235	30min	0.854449001829076	1	0.617040661489462	1.025749639857233	5.703107286008788	0.994552394919840	0.939471635416641	1.097414626444103	3.115201722392522	0.672921441913870	4.708137662617175	0.770520755188061	2.491139181614775	6.085963278992589	0.411803155780574	2.354116979199295	1.196757142857682	1.820516924082847	1.928643424876906	0.141066627852157	0.518248455186710	0.419111808374650	4.511175839325950	0.885720665931472	0.900086397833450	2.097183178640254	0.122290410398889	0.600188999763141	0.452116963028902	0.255392360347867	10.165570578205701	1.250844778908826	1.240477255193680	0.256838502077917	0.573352107923136	0.691652176049779	0.770397462468396	0.551141657516510	1.380908367894508	1.355925831915690	0.378508618896557	0.102995877951281	0.665512119203844	0.334347757658568	0.868807256585044	1.233022848323415
BT20	Insulin	BEZ235	2hr	0.565372452309048	1	0.533376407701344	1.059364440851471	5.603304542366997	1.032569172424785	0.837313603069029	0.922437879027605	2.800956604467149	0.523416705107791	6.011067292167100	0.813545757048111	2.898174445330963	6.059971867129616	0.586934065266519	2.547480411957070	1.265664678945351	2.010193976951076	2.302826001286558	0.191347745818791	0.556618520460338	0.420021386755300	4.855527783307101	0.925049470396076	0.850243214553053	2.099393097342302	0.127392593838441	0.643323204337940	0.425827185895926	0.273275477862901	9.875033243240136	1.140904779176359	1.445003914723252	0.277578227567342	0.522417612034947	0.644109686292863	0.772247259550974	0.705317573552822	1.340143867351722	1.418200999259961	0.360720675352979	0.077478524779534	0.583071161672689	0.233061903856051	0.878318428725183	1.417971620324803
BT20	Insulin	BEZ235	4hr	0.819886779114310	1	0.570938744308900	0.974985449412111	6.328211641522210	0.922886740722156	0.721516203794151	0.810561424619244	2.738023585298705	0.472611369340991	5.100343039546583	0.768473622787027	3.039887526494008	6.643050886694176	0.444367890186212	2.342724490365678	1.169741975937492	1.966259895360102	2.092084916502190	0.154234368360001	0.560744645401439	0.412165735588441	4.450598963396284	0.983304150286382	0.879957855419393	2.077783262527682	0.113738676841781	0.601534867876966	0.441884001757024	0.288945736708265	9.736639616357337	1.187398102591115	1.407028743038159	0.262969603574513	0.540694011985319	0.672446301841046	0.768997692439843	0.528165407627120	1.467225445176281	1.250989937232945	0.394382039992780	0.090229699416027	0.602640054371720	0.211807660789343	0.834738956622339	1.224576033846875
BT20	Insulin	BEZ235	12hr	0.556996358031821	0	0.499182373623739	1.147386284792832	5.864419237313865	0.809536708588642	0.638089890975831	0.705413190641359	3.263105639882174	0.609364751653546	3.955119374103019	0.748043472165088	2.775566796435002	5.312360939063170	0.444008900812335	2.079228956977516	1.221089899187310	1.696641151657896	1.970370627403538	0.192121455279127	0.628136295922263	0.421071337869874	3.680735137907506	1.052824911465736	0.826892619370796	1.936728689767997	0.127422746856745	0.609439309043628	0.437900332361164	0.330597354316456	8.422291036870156	1.133425567572092	1.475841874725389	0.420991448300805	0.522981750342701	0.677129429314324	0.772201680005891	1.053349474626840	1.271419084132166	1.578894491038021	0.424526561864554	0.115337169479561	0.677218605846802	0.271319946278663	0.779376629230882	1.347887280676175
BT20	Insulin	BEZ235	48hr	0.143873151189116	0	0.677668719864847	0.962687911154171	5.969509132332255	0.740118918387513	0.820351587045036	0.618865310295807	3.091570025782305	0.333631196453646	2.491443749264277	0.581752341956637	2.882385622985942	4.963112389135383	0.897718870283194	1.662654084857838	1.450779055686048	1.607082868347762	1.958291270260999	0.320488351735840	0.538434671849353	0.464761114638382	4.121833290686999	0.826461975328935	0.525325278835768	2.120820481716965	0.100521772224422	0.721699239974074	0.451398098714389	0.207643101041480	11.119139524927249	1.282267554310459	2.092093334669433	0.329771560396737	0.401093336696469	0.644543073652704	0.602354742676122	0.489933434746274	1.174413068938306	1.298163833126637	0.384428063747614	0.146891440306169	0.614092700204511	0.510843508092035	0.659458917379306	2.307967367010110
BT20	Insulin	PD173074	5min	0.832245501768179	1	0.447199542687241	0.820960841792587	9.782217454988871	0.783306826624407	3.958762947214980	4.591321672787193	4.714836815700107	0.340995178987954	5.102961404742080	0.603186136736988	3.782038585555178	9.110083589271149	3.670048006769559	2.614397078485595	1.080412014146426	2.602908657552798	2.463648996238354	0.133799110471632	0.451924761901218	0.374027238900380	5.096462578640695	0.926566792811019	0.837979381084854	2.865121018705343	0.085483022998024	0.586658158314010	0.429757249312319	0.215956293298763	16.636816849236492	1.256676616676561	1.449858975538858	0.235098595879471	0.497293593016231	0.603806981719737	0.654457912950759	0.742514921042521	1.091721146600613	0.985304163293649	0.356092534824640	0.077322317615830	0.679441587519081	0.456790730682898	0.659458917379306	1.123043186745969
BT20	Insulin	PD173074	15min	0.907114739825986	1	0.473646141907365	0.891730905355339	5.996907785959686	0.788956991708514	2.755273324114699	3.384688340001795	2.997388520616098	0.400667603623664	3.331645611080468	0.654734597278889	2.795674823833310	6.068548383748149	2.725131117315598	2.002109047144228	1.182822646608852	1.924578581694863	1.733643652367060	0.149341069241724	0.503541333932227	0.415771265594724	3.851703074907879	0.995175335151021	0.858505697198999	2.195538934552904	0.094633258080700	0.606514802565610	0.465858319295476	0.226836211505311	10.562746275750918	1.243662519941322	1.312124069966755	0.283220515493765	0.510203803584356	0.656113259555404	0.702673686723294	1.067490795045293	1.210536769059927	1.157910890445819	0.340141967027279	0.081778320198179	0.613632799122500	0.313940562142579	0.766857391455092	1.159582574215175
BT20	Insulin	PD173074	30min	0.896570291134966	1	0.549517569638402	0.909284990721519	6.071432173284099	0.779560037369082	2.619546773064121	3.256566505047384	3.238355554698511	0.531311475633064	3.372233542396755	0.693866489323893	2.673082432484843	6.092596896492233	3.328490837484128	2.684484156493559	1.208029159275165	1.852338187404285	1.836572387629967	0.146517680853155	0.527207833497373	0.421986347311108	3.803820085252883	1.013235804252190	0.884126882629131	2.257509441253460	0.104739021855661	0.598642248122198	0.495530841047798	0.258486877172663	9.016580668928198	1.189773268171758	1.222477484172231	0.254366623651989	0.502199589956179	0.629666474766881	0.720520308220776	0.781705509298671	1.149727750091645	1.271465797875893	0.341960843890659	0.082844020281880	0.655119658641155	0.317454484384601	0.799427684723353	1.172506680746272
BT20	Insulin	PD173074	2hr	0.667384363361295	1	0.560227603159303	0.904852077074670	5.783945972271749	0.808205157085437	2.537868216765217	3.530427560992008	2.679583296845130	0.404204262893179	6.203771420503986	0.743667316548836	2.860048866301337	6.997797745006687	3.641328654196490	2.421509923443959	1.246713313804212	1.809019461673139	2.466217063044871	0.160472364868749	0.526641771918870	0.394124844508970	5.249301797659309	0.966680794181850	0.855056009800059	2.101009338401494	0.106471043884316	0.594458933600246	0.382790182736816	0.264334622395317	11.450444543856189	1.093716165683734	1.290870569976107	0.258790499184740	0.502467838013331	0.660381033725332	0.722823200808029	1.097290582977378	1.382703205565173	1.325367092751626	0.326052938584267	0.072002124392955	0.562738472363726	0.263222094350662	0.822549364245945	1.134796855455063
BT20	Insulin	PD173074	4hr	0.865240592542636	1	0.502366753706699	0.885184289831360	5.410981261412766	0.710380523106003	2.263316426997100	2.825909803625166	2.552773392150796	0.453613368475874	5.435052506453749	0.763266216661804	2.568861521502609	6.999254539177345	3.800701339249895	2.677579046467841	1.150378711623348	1.955510069717276	1.968489878033700	0.152109352532154	0.534144108066328	0.375335088890212	4.521720700270643	1.026790764966019	0.874463547621005	2.047699364458909	0.104472156610261	0.597328067766450	0.445044944435999	0.243751667043463	12.947905044794895	1.173485935726963	1.180169395073146	0.256607263072287	0.522417612034947	0.664252497130815	0.723451161960774	0.793438340955797	1.420986954873024	1.116046765509986	0.369470713184627	0.075188480894859	0.602353773752813	0.261431500484821	0.804631037930159	1.182716391940347
BT20	Insulin	PD173074	12hr	0.785820047163481	0	0.513994544999500	0.898203542888499	4.602531262060854	0.692740074340117	2.002886868603187	2.460114108343758	2.534913447371472	0.607313358734099	5.105381653003014	0.751239173281686	2.515926817248385	5.492087075612847	3.783014058032365	2.703267931294647	1.206036588437560	1.869531558318515	1.686225623651922	0.159172251647710	0.545160770794792	0.415823507200609	4.433127606927171	1.060280161998972	0.814632125827183	1.854550575888609	0.112180962289045	0.614574216760962	0.414286031141766	0.270897851509348	8.798273668532259	1.092409401736070	1.201114938198057	0.316689311891997	0.485083700988485	0.653566926111852	0.732684321585604	0.842826971164809	1.315017705368545	1.406102646862821	0.347182583077756	0.075687783952614	0.610917672093889	0.234184374478851	0.843633325520025	1.066145896444140
BT20	Insulin	PD173074	24hr	0.729237752371862	0	0.544512661926970	1.019928072731695	5.510337593830488	0.573878927867786	1.770476907769148	2.478845600107844	2.598795328226413	0.650108860234785	5.315589910130472	0.692122101185213	2.300812653382638	6.634319091672322	3.738010979660744	3.396037846222200	1.180668188681658	1.798178702041038	1.841653782867140	0.167142308427010	0.560058149445884	0.375802479639882	3.956178366953965	1.047553032244881	0.870456557185050	1.766738248451834	0.101571850157668	0.636256264687661	0.421804398563728	0.255452530391319	12.139594013855694	1.160025551206751	1.292889844695775	0.357913272823083	0.559849914069467	0.695943038688873	0.725904588362907	0.840209121675817	1.345304946448104	1.372456468090289	0.363912530230100	0.075822998475140	0.546644423407094	0.203041943924275	0.605107277227623	1.152489352496905
BT20	Insulin	AZD8055	5min	0.893717654570707	1	0.492473962969193	0.940064778014837	6.818034682790510	0.906531114851726	1.457373830089514	2.708360479248629	2.909201252838389	0.476928464704913	4.113848051145688	0.694872175016948	2.773990434147866	5.899099446598608	0.593570632961634	2.015536211476697	1.172318803525614	1.877517038611017	2.071975532604641	0.161856008569752	0.548981533821069	0.385441456684396	4.119761697901786	0.936666967817978	0.923045233983671	2.128304877916651	0.094133243935276	0.598493112650527	0.478675374016934	0.288761670350078	11.226315178487187	1.219421727323609	1.296853505676616	0.260785706232654	0.517320063764388	0.672738562106355	0.725733390738657	0.858019111489937	1.314120569278584	1.192197091565541	0.409173417355669	0.079219401508665	0.574309280134198	0.318966535788851	0.726120453138806	1.229187505503329
BT20	Insulin	AZD8055	15min	0.939286493241271	1	0.465547610925012	0.884570154339873	6.689865152113098	0.859156659212495	1.446712786066960	2.553031762176514	2.887232189324074	0.528149940230754	4.132988522194387	0.685315214143810	2.595145408231424	6.307490775827815	0.792939237530446	2.247903437512389	1.160532678436844	1.711335231273734	2.118049378798823	0.162564128631444	0.513712090757691	0.409752794447626	3.711330279514440	0.904609895215433	0.901887972962424	2.051276784792933	0.083167354665268	0.579750662877499	0.495291409556160	0.297776720802635	11.754716971842313	1.245315417196759	1.307831269898393	0.254618117763824	0.504960159150833	0.695480191646777	0.778519064551195	0.658015607670189	1.307710203281979	1.265040409131443	0.394531023963938	0.080312957066878	0.600181219100006	0.290574370264926	0.745486623324049	1.291477196956871
BT20	Insulin	AZD8055	30min	0.866852713583719	1	0.556019655154121	0.931405509041731	6.007456616065226	0.841690429203592	1.374226619048661	2.751827665601926	2.648960365287677	0.683909850869408	4.575990489523989	0.768121392441603	2.551831946229547	6.243164083978486	0.977569340449523	2.664387444060115	1.167057658640730	1.747761202313666	2.152504078714684	0.157622787613508	0.553426051767396	0.405634210200216	4.118397198488762	0.966602826987491	0.862654336499571	2.053448481964187	0.101444186334952	0.591258382313008	0.462865568880235	0.261917615037194	9.933034647572214	1.220089247754828	1.297469950494799	0.263636894576840	0.529711878879491	0.672146494376304	0.757352855742206	0.844265671038518	1.390224370028553	1.427905578524562	0.382227928886239	0.077431902532744	0.595720887469179	0.289878460706458	0.784480211549414	1.283409637415705
BT20	Insulin	AZD8055	60min	0.721061857129827	1	0.454157280285756	0.913345433213599	6.913336354602029	0.875089460329493	1.510724847530208	3.038940871747893	2.904261935461826	0.534638478773866	2.795014059775976	0.774448418624809	2.857091107375273	4.920642047225584	0.861965109058983	2.494289408458359	1.285866960672592	1.601014836038261	1.742850958928776	0.163047170692375	0.577582136298542	0.408645934337079	3.368913918494820	1.050137331913438	0.840389720250936	2.374018749318702	0.092997841792672	0.672997978476999	0.486847110824628	0.272200743224127	10.037846101812464	1.232506754339486	1.435673729207312	0.262536573403384	0.524524677348940	0.670682529610732	0.713259196113670	1.048865857499093	1.080014716215433	1.309789621309205	0.356150914939314	0.077352280652565	0.684274534797766	0.301163137085377	0.627144191182730	1.262925779372580
BT20	Insulin	AZD8055	2hr	0.821840881707624	1	0.547152046163087	0.987485935790303	4.975135695955779	0.815820683209423	1.545304970095832	2.322018797672628	2.708241776784029	0.527898485255947	4.858642688062139	0.779197192721289	2.656314588174759	5.674971864856691	1.486503587356979	2.616960524919711	1.214020579725178	1.927949244897548	2.039821981139303	0.158113828839419	0.523868056394772	0.438097410600590	4.699366778963639	0.992505617224339	0.860153213250068	2.143325800833587	0.129000192911874	0.617466329178041	0.431779395848057	0.260770392532981	9.130003730888841	1.209940621967856	1.303466399852350	0.254366623651989	0.532796528774144	0.677581670819036	0.785256815485064	0.662611263193494	1.383689630244112	1.448443058535025	0.358895748364354	0.083573519392065	0.613443329382680	0.226681886147982	0.914498598115417	1.095169647857896
BT20	Insulin	AZD8055	4hr	0.740064148485677	1	0.562385144119495	0.883437280546088	6.610350361037171	0.869670112142058	1.956925700887540	2.925759340938745	2.751381858066148	0.473881387485165	7.458078522318071	0.681197030666360	2.908512606826285	8.378277324876045	1.863577052336663	3.466419902564077	1.191789972591340	2.532973228329317	2.824286137750991	0.155744095727308	0.499000855730507	0.412563027833335	6.045667594088445	0.927003200738538	0.888986677442406	2.421455024953574	0.131039876526991	0.603454131935602	0.404208232778212	0.257669515822813	13.132927115400516	1.194300066343147	1.362418042979980	0.243462654050749	0.522417612034947	0.660773064695847	0.717619442916327	0.814963010516804	1.226349719648324	1.537909055090569	0.345982543522684	0.082589792250085	0.541455249510090	0.212289449727425	0.763783683028295	1.052925641831173
BT20	Insulin	AZD8055	12hr	0.570294012919955	0	0.546908321926225	0.918027830407115	5.190265626615019	0.688236885800565	1.355824052051055	2.119725775487659	3.062425204714554	0.541820752377711	4.313516978969401	0.701008893305770	2.702543754881961	5.721565790535801	1.501718955689684	3.278754137370814	1.269951055858362	1.856911427789189	1.883275869502683	0.166888384898731	0.525949777875908	0.392009466491164	4.666369322720684	1.032152983729004	0.815720488886168	1.959394315155406	0.119863330190398	0.605601153810653	0.453714101647531	0.253158641964897	10.606207928310690	1.166093172834999	1.303472842602519	0.355224069249251	0.547538540715073	0.644453975804535	0.676003132906876	0.679485611468592	1.303546327819913	1.247186579322325	0.330058859994139	0.094145701627559	0.614711440223671	0.331319041151255	0.772183892228874	1.146017034030501
BT20	Insulin	AZD8055	24hr	0.446812762461825	0	0.603302805562261	0.892285218478340	5.223459853087141	0.604632115734278	1.268735581418514	2.022534000267939	2.979776500530106	0.520482774520292	3.851327852357280	0.672769738998643	2.779685185640470	5.406643032412275	2.152402153342753	3.539413004429449	1.360596548181097	1.800255409481941	1.965591263967421	0.214171714913390	0.532171171627543	0.458025060149870	4.278425102580459	1.058788971333747	0.770905948552158	1.977346986956714	0.084873207960414	0.720652803788757	0.443980593736549	0.270057628453576	10.644923132446788	1.216164593382567	1.492653005197974	0.372732926858145	0.495939656553697	0.668542800784154	0.679824770621599	0.753074521799861	1.416782173146377	1.434700102251402	0.340429559531338	0.088231918536724	0.531950540388282	0.291280422578709	0.789578197293482	1.352223231670723
BT20	Insulin	AZD8055	48hr	0.121731614151478	0	0.436738252681421	0.743773366672880	5.434023541430843	0.607682473956650	1.224587703384095	1.694002846973767	2.824112419577918	0.394314754662261	3.999951387333466	0.462419974938079	2.663874055460040	6.197302169856079	2.500233059687179	2.803504072755549	1.429887258724606	1.731517048913019	2.029788878133310	0.276476211363251	0.554131138044283	0.415993494218727	4.553300906143583	0.911298447706577	0.541451275945561	2.026730387963103	0.127703858751433	0.797961729622404	0.470094253994413	0.235021391645077	10.940850349084323	1.244775545400177	2.361987684176688	0.271506493620121	0.579080675887738	0.603260389074754	0.647911102660555	1.339246678219838	1.373054460919932	1.366626916761734	0.327003353689174	0.143579187092488	0.792075604114620	0.410358634774364	0.583098065237254	2.385024192224485
BT20	Insulin	GSK690693	5min	0.914284297359017	1	0.470293795126112	0.807648140909822	7.414010077484702	0.826548588300994	2.284633217046194	3.304103149157478	2.755849309458128	0.458510759112858	3.967117425360219	0.661402742232721	2.550137687303772	6.248259010872414	5.916588209009557	4.047213462629811	1.148781007870977	1.796089198617162	1.783818997053227	0.147346053737496	0.537619321611068	0.397298754556090	3.965888775059238	0.959074075704070	0.862877957295690	2.115740563228668	0.098973787517511	0.611374154184323	0.494242122806495	0.223483597594946	12.082950609655898	1.301044010857947	1.221769758229179	0.263569153407993	0.549507625386902	0.640705268511652	0.706151976015925	0.667327918480365	1.267169108802968	1.134644915630461	0.340815170900109	0.077599833541524	0.679492229729340	0.385465681484889	0.618730753421953	1.209844627676718
BT20	Insulin	GSK690693	15min	0.937141314652598	1	0.498736059030366	0.964128502195319	6.140041504403845	0.776980275574387	2.091035352518641	3.159111735399444	2.945976762256961	0.485858239304602	4.208321535214300	0.653197766235801	2.533857642525029	6.277426246237892	6.025444095452388	4.155293711258693	1.087657813153448	1.873354848260443	1.938367134376851	0.152793858131255	0.524110967099250	0.418966417226151	4.225179394227654	0.904626884396803	0.867393199145236	1.887832939720374	0.121002300666988	0.562437471251376	0.449479832230950	0.232978577183622	11.494039789173456	1.222454801441628	1.179830701564766	0.250852691775878	0.541868075012004	0.657813132709186	0.709823979239749	0.682068230864713	1.331397126277286	1.165080631733711	0.375527025283998	0.077932392604715	0.615583879983976	0.401254834165196	0.707251391213637	1.200873938804100
BT20	Insulin	GSK690693	30min	0.839389784918821	1	0.540821436245279	0.847687901182828	5.947624806388434	0.799167935267020	2.096128515442972	2.935415463937520	2.493161577379579	0.589566580405350	4.586001090151486	0.712290977616667	2.405253213115863	6.073431821256273	6.649019687187247	4.347683634507059	1.140023210616917	1.796438808671443	1.748528696274321	0.143849862934378	0.550878325701193	0.409679909347915	3.963557957236459	0.935367382696233	0.833471332945024	2.047172877642844	0.107406960960952	0.593721937394607	0.479410117832844	0.242074252741559	11.126404309529025	1.217311583585579	1.187951119648843	0.246944746227241	0.509718480483484	0.641308173740934	0.702181491284696	1.241171789181550	1.300588886913817	1.319818429523991	0.373377175284541	0.083004669906406	0.655493114902283	0.284669952805201	0.702200628343040	1.231984875042781
BT20	Insulin	GSK690693	60min	0.812482905830918	1	0.464174287434404	0.876051468438926	7.045236281091104	0.757215537198500	2.082747718016756	2.832918835432868	2.591900758555136	0.649040061845658	4.682890199263285	0.674061724962037	2.488319970851528	6.926962422375167	7.366097863500012	4.796934762121238	1.140650363378107	1.859981906609418	1.885096059866409	0.142962964519754	0.565352717528738	0.391697956212079	4.093391563829574	0.938374093324217	0.811834998142903	2.146361566171919	0.095547421472062	0.606858057879580	0.463818879033154	0.214151782751409	13.040705628814187	1.254277420976391	1.172243422560250	0.231558158466724	0.520132927601015	0.634350504427586	0.691780681116817	0.710898453312245	1.281745204508491	1.352690238625967	0.345949789917127	0.078557719387175	0.700018810185061	0.276766409138489	0.720200330548558	1.227200985722249
BT20	Insulin	GSK690693	2hr	0.839654490495042	1	0.545734433227809	0.930921369750421	4.968769775117642	0.817726106075193	2.157066622307852	2.989800116940130	2.630075647572469	0.570666538505320	5.674352871302510	0.787062584839873	2.674266792705052	6.556686396271723	7.479163931134511	4.691531432624797	1.227916422960228	1.843801242064764	2.149876170467837	0.158068479162383	0.526782887866879	0.464313560036798	4.519411246285306	1.055639348527605	0.861717704279986	2.044945079887253	0.128894517270159	0.605729230981853	0.443445483437936	0.265401249876529	8.562122536253659	1.166111843198951	1.302995779598517	0.286497981197266	0.569436613613397	0.689137563092434	0.775800316867617	0.676794057691536	1.385937237727454	1.403450968074232	0.338914526585780	0.088991063140320	0.601251576832919	0.220530046854045	0.891382470422772	1.105531248149140
BT20	Insulin	GSK690693	4hr	0.550905047036032	1	0.536440025618878	0.891261593037603	7.212941993762288	0.713713914213154	2.708835060337361	3.973225138920041	3.245679079139185	0.424048150427610	9.006075757678811	0.630742500084060	3.301134376817045	11.430328883805727	13.994272323267126	8.041227562596834	1.039009873514312	2.246701768794432	3.002080608251335	0.138567965345196	0.431537720528437	0.397164989467055	7.206499122390319	0.853672424069765	0.828057537976833	2.365740260876960	0.116422660681704	0.515780269741720	0.375019001245536	0.295876530720301	17.631483591047083	1.091719185712787	1.221333952081795	0.247550325028618	0.466178939651560	0.547989879647096	0.753522785999867	0.991884295547649	1.419184044700804	1.161663225172588	0.367616922564610	0.066774815905878	0.473988233153646	0.242768440957146	0.679686760229988	1.013583380135455
BT20	Insulin	GSK690693	12hr	0.721701997146818	0	0.548637828176253	0.912500774369071	4.719050718967195	0.678848455387682	1.920713962749324	2.474979257358131	2.865253045641636	0.700861719699885	5.474802854859209	0.705382624334728	2.713436047521708	5.414861614193582	7.617373666477481	5.276305104718637	1.255948251938199	1.975949117073518	2.052750141971092	0.160377493714541	0.514180364621366	0.431345225581235	4.676342093744889	1.053236746069575	0.865246275309775	1.990915474991408	0.109754710045123	0.619578983840121	0.425705837560295	0.235101103056106	8.394111984000757	1.149022402958595	1.261493343855871	0.359279371455171	0.524484333076855	0.702288248249623	0.702090311853307	0.808175751739178	1.340781415211089	1.460937750440728	0.379481516248910	0.087182683720907	0.606530412095637	0.262932048040035	0.951075515730095	1.068663449996838
BT20	Insulin	GSK690693	24hr	0.534332714295303	0	0.522844779478903	0.987142378957495	5.031206834494802	0.615231482781117	1.587328931571674	2.289870144008583	2.732027145101265	0.603354095975419	4.960829084466956	0.724868484775515	2.724813509599982	5.422595848128656	7.409165400191532	5.071020802918290	1.267727449516553	1.941180580212132	2.068446087138236	0.203079328983278	0.546080044469923	0.416237721847100	4.733455661161424	1.024267970214742	0.801872478778758	1.975042600117807	0.109278781855157	0.723920056189502	0.459377539605161	0.194359748296825	9.674275033593858	1.180359029405086	1.319980307959617	0.376097257982902	0.548321580868416	0.632454226208261	0.675034271501944	0.764637965083033	1.426267973199352	1.597658049712986	0.319872912488626	0.094492122454323	0.549271529931982	0.271297064564886	0.816887141874388	1.165594948252614
BT20	Insulin	GSK690693	48hr	0.106045862900386	0	0.434693431927937	0.547555066418191	5.399475677129436	0.583857383307830	1.262241647667246	1.759112741079962	2.990398372060559	0.452639737713012	3.428411821190518	0.451033540455445	2.233004835014254	4.609244891169963	7.655886182508375	4.843184186077192	1.306486758286856	1.431104799965611	1.845994881707990	0.367416784519507	0.503767392392120	0.367159369259644	3.303364954325076	0.853936429883576	0.547759676613557	2.024599938306834	0.150703386400057	1.093203137783174	0.746564481766727	0.161454782172037	12.027896235056518	2.020713386172183	2.110771132717284	0.266153186197203	0.419169917279463	0.542536055760221	0.545704424872109	0.895914526411023	1.273588365566652	1.175688497064636	0.460254273475786	0.132339273021030	0.904017931818889	0.587273513936255	0.644877149176711	2.678579702933873
BT20	Insulin	GSK690693_GSK1120212	5min	0.870959920833648	1	0.509627765883968	0.906716939047216	6.380833063082133	0.826041928571828	2.340925375748817	3.070848919739628	3.273374406911616	0.433561539392261	3.635229246994203	0.648753571579440	2.772610378476278	6.072884934831195	5.806054366531337	4.049260374899887	1.168839518412663	1.895633505151367	1.875444070247346	0.145645541315983	0.538577764010427	0.379290050633581	3.692205749240197	0.848849382640796	0.879825564028034	2.183174343212410	0.117743119268510	0.619935833746273	0.479932212943226	0.253900879438513	11.578868583273826	1.232773613802897	1.396615031263393	0.258638703533798	0.512286848924083	0.674611339087860	0.725432126436389	0.811460606823863	1.172659539021613	1.062426493072566	0.337100147523707	0.079358113845141	0.617645919150488	0.337118348113323	0.777593478207960	1.240938706273267
BT20	Insulin	GSK690693_GSK1120212	15min	0.886983771517209	1	0.497839191119060	0.918622655036306	6.388412807544265	0.826075067980709	2.301580427944552	2.918685436981846	3.285024983295932	0.476845596017353	3.794830465768907	0.634980317813706	2.614797924313608	6.341787353722198	6.234212300973104	4.308395380989514	1.140119309634498	1.821968622860905	1.893026126547295	0.143096776481858	0.522017867224205	0.386722505337112	3.885754603135265	0.861826241362939	0.927994458431493	2.086007761979573	0.110131723203217	0.603059827934132	0.456412593864913	0.236118962483673	11.525958832954696	1.256031654855034	1.350129253448704	0.240009951870061	0.499125152746450	0.656684357574431	0.716643969783415	0.509975935022017	1.184307863801690	1.137489736237572	0.336266813514670	0.080945436428191	0.715738480086080	0.389445343614607	0.814690264009681	1.223348516660164
BT20	Insulin	GSK690693_GSK1120212	30min	0.892124557933432	1	0.498704360474970	0.901523839767442	6.080710945098658	0.813478542940886	2.089058592053954	2.904472684396430	3.003090023461177	0.638154203151152	4.628685784983231	0.700697611042456	2.275871486191164	6.385992513149501	6.935524379836705	4.786160214945838	1.120230881739484	1.828453522010502	1.970537563036617	0.141210701514389	0.550240757123518	0.404360127758688	4.211339405992346	0.865768897447860	0.910074612791216	2.036275030180685	0.127865163058307	0.579466043387692	0.478737032917939	0.238106972713536	11.067109910783667	1.214720911016163	1.266848996022428	0.217910489284193	0.535822216264478	0.665526797446976	0.738817413109253	0.506816600865543	1.323536244870188	1.326201357157011	0.362065523215136	0.078984551870631	0.665483836278083	0.272528928116990	0.783092552825915	1.197795130172668
BT20	Insulin	GSK690693_GSK1120212	60min	0.593038181606098	1	0.560709674101245	0.813727614085286	7.371057225515375	0.715609347162431	2.851921470071961	3.793814866448326	3.222493681634540	0.672978822991124	8.591478318408823	0.656531411910356	3.073075099896273	10.517547987361247	11.242313433745570	8.478549734388301	1.057408110515370	2.231366012656427	2.614503478443275	0.137525089189036	0.500294123455850	0.410303432033089	7.516842573090567	0.794305720349621	0.869680786522776	2.355846004207977	0.114926958360079	0.510637870782504	0.372758353207891	0.279215755924500	16.634429400965061	1.113203764814602	1.264869804196328	0.228290463855257	0.465678730445910	0.539342124158888	0.693019087114196	0.879948999382027	1.451058776699555	1.671336345465090	0.364916599022285	0.076393716392157	0.506714685010831	0.226752441894609	0.807515186445615	1.205442540021311
BT20	Insulin	GSK690693_GSK1120212	2hr	0.607576817168199	1	0.548238936733010	1.085512942513058	6.858582769240844	0.763421964326744	2.163146530982188	3.349468453229086	2.766717418321876	0.483458032339972	5.630372778658671	0.714777916493214	2.655463148231940	6.995861667820620	7.509052183525775	5.919175051048150	1.223294072403109	2.003423972153844	2.117931872135504	0.176828392055263	0.579289436005116	0.418368033342734	4.526938067573241	0.838043086336663	0.931528950473403	2.038191983615171	0.110097258843615	0.594689966457959	0.393199204422419	0.280980888243639	9.780995515819935	1.134621989123529	1.638928898989681	0.269932583767812	0.522417612034947	0.770002608892056	0.709704930774315	1.029073757750400	1.459651715972218	1.619395492395338	0.357878209120307	0.081102374692530	0.522352250925301	0.150217340021953	0.736380583848459	1.044910839741851
BT20	Insulin	GSK690693_GSK1120212	4hr	0.952863568445296	1	0.584460182324241	1.113932192937678	6.221323209797471	0.752373966176761	2.108581228802407	3.049315539570614	2.547702171870546	0.481493830523009	5.365248468915357	0.762029286997775	2.659898950349503	7.130103078538172	7.787733592544324	5.968477593474241	1.117422984308213	2.096052954999298	2.003417933864032	0.161793413466299	0.595851547815064	0.410956353721420	4.435993947414117	0.868426359574705	0.916620711670171	1.981093677159422	0.129813934647986	0.594703119687908	0.409042567420850	0.306698071082582	10.122224919799404	1.172326316925661	1.638507701091145	0.264828435722217	0.554142967522097	0.681241208973231	0.763530393865085	1.052355524083930	1.448848467937231	1.529061274378752	0.387310722729284	0.083730611611510	0.551586755956973	0.205934045864050	0.732507711517156	1.079035375773527
BT20	Insulin	GSK690693_GSK1120212	12hr	0.623025355038910	0	0.628474772531660	0.889690855847020	6.222038382497398	0.745395078267139	2.297038499980966	3.333042629172278	3.232608882211966	0.708445914150169	7.179521494567326	0.709744329469684	2.971900870681485	8.025811967639575	11.637384234171408	7.043059998625728	1.167732632769917	2.266096141434350	2.446096967865620	0.157736169723803	0.506668454490976	0.406730114997670	5.590179939587391	0.945870254489529	0.905619707942568	2.193462560658122	0.110853025930117	0.566763071835870	0.391115887976326	0.265168199027884	12.134461549847160	1.093989256273557	1.770685690440202	0.318993765233422	0.515923418582254	0.646578507197219	0.692813028123756	0.566232231573137	1.386726745158643	1.651283363183775	0.398141296038900	0.086748751505959	0.532083022495535	0.257810686244796	0.713318809549875	1.054121186589750
BT20	Insulin	GSK690693_GSK1120212	24hr	0.497814890855123	0	0.515141145094460	0.847349622109334	5.001707138303604	0.634518660693271	1.643278165810857	2.183584755346285	2.678382833226662	0.604187025444632	5.112247973720162	0.663610304092682	2.435867694320921	5.665187015628548	9.036847057220589	5.806600718295940	1.290737903618813	1.851991987361264	2.060300760616316	0.173727637153221	0.571298470864729	0.429575724203739	4.324042076184338	0.956986151062182	0.822926236019971	2.049033040406092	0.115798660197873	0.654515275835079	0.436099550504746	0.242008177572938	8.910091723420615	1.068863590307780	1.947423739857412	0.430932231428372	0.530500747897122	0.658698915451722	0.695764543680750	0.550638821836399	1.383201970771389	1.851499460239162	0.337263523552172	0.099944444766380	0.577077935021012	0.304321364646204	0.739056904719290	1.158301476300304
BT20	Insulin	GSK690693_GSK1120212	48hr	0.160779178643499	0	0.591794920213592	0.864865928723429	5.004078711178115	0.618405231641198	1.315959903063947	1.453291959148912	2.580577468575816	0.444269802133221	3.985726480106868	0.613638591256207	2.140787051476712	5.218008552379442	8.910131388417472	5.721237351063795	1.643293960094358	1.875164873560097	2.134647830549721	0.382575495727068	0.624023899120159	0.495329614294188	4.223337130601145	0.784342116806708	0.677723379984866	2.155275768344002	0.106030461822602	0.839553520649750	0.372120457839638	0.397483876479626	9.580298157794205	1.454099203731933	3.009850745381014	0.391799772696892	0.327008092200902	0.750802541434081	0.483326775918710	1.755990346478608	1.419028046115053	1.989196905339638	0.424258920110415	0.102712748211403	0.717357238243101	0.491848863020825	0.776366958203394	1.356346445836514
BT20	FGF1	DMSO	5min	0.806366127413263	1	0.513309382184416	0.897827690947471	6.654857164929623	0.815845324467290	2.679444600629362	3.806642522504216	3.373533996358095	0.416342142073119	3.631389913594497	0.647587004536803	2.685623416132964	6.362706185223191	3.150233450064829	2.183532858163915	1.186646766487375	1.912522364206331	1.820265998251861	0.142037655624042	0.519572200571109	0.417213805502922	3.595010553277032	0.989219994424973	0.830875427423895	2.365855455321179	0.091248306750121	0.624247588891319	0.469867776093028	0.231901078104750	11.384486672143089	1.209289179002235	1.308499464486197	0.248366642917009	0.517585599584394	0.646375434041923	0.689391095825094	0.806054374380055	1.183308656821110	1.194522375754010	0.351674647197441	0.080820745128568	0.667519424442906	0.397882616615903	0.682423605307248	1.197306267541055
BT20	FGF1	DMSO	15min	0.831092829237623	1	0.521976048141711	0.852921316179302	6.661214633108843	0.794040056720362	2.656268659567412	4.089407813956148	3.300294226382146	0.379957835807308	2.974376259530838	0.615361214429457	2.666780793617564	5.927397239070396	3.095522155347054	2.026833598965315	1.218588828222803	1.656000595482578	1.407047854737192	0.141676214670641	0.494260161745267	0.394733139631230	3.485867662435511	1.025409651712362	0.795939689659930	2.307421069084519	0.098106832241804	0.596942020194549	0.455554683358384	0.239929082022150	11.552907070239010	1.190458178343592	1.222913049499059	0.282546430920247	0.523123403061032	0.650977558920291	0.684605170476347	0.784317878202057	1.059928401579343	1.218351653218070	0.327698697159398	0.085660742173980	0.756938917475668	0.423372415524324	0.680248810018739	1.124810038181074
BT20	FGF1	DMSO	30min	0.818819788888587	1	0.533823653618474	0.829729147977626	5.815775487201195	0.788173448572600	2.549495368551295	3.607154251206771	2.838038473661886	0.513093760063576	3.613565101770884	0.685331137325312	2.540119163289408	6.401633991936763	3.562888011076520	2.680932859043161	1.164157309414658	1.841747120564494	1.558758928888837	0.139248726970399	0.504901230711132	0.386755128454226	3.898847770041543	1.044297974788597	0.838332605691859	2.212637642501157	0.099558504321798	0.587739166766286	0.454500804579360	0.253191612436756	9.947547317349624	1.217311583585579	1.198194647101518	0.252619106627300	0.495590088262515	0.636601192728577	0.727502334701251	0.719321193573754	1.206655715929979	1.294981190647795	0.334593822196305	0.083785437106686	0.643510221209614	0.280606561512888	0.683219651389304	1.183843271595261
BT20	FGF1	DMSO	2hr	0.744845534294305	1	0.558817991296748	0.928411074534740	5.058386727536896	0.779370762684683	2.287563355515010	2.999874493844335	2.532843946563393	0.441092618438069	5.495110146296261	0.725630777765494	2.640154824280409	5.758138923899032	3.331187341338219	2.440973572815954	1.217991416460907	1.773956662543870	2.096833563229434	0.151153643837380	0.533723517086345	0.413532983613103	5.093217024802124	0.984663572043817	0.837099750140634	2.091297944782053	0.108959546866390	0.595028150984358	0.394015752359809	0.261779476681762	9.629531832102829	1.189215191617676	1.265746311383669	0.254677361801526	0.511368438259586	0.681314167784534	0.714328097065107	1.205291129924035	1.350250650478734	1.444341726355537	0.336343034194025	0.073360019785607	0.617603714370413	0.207673360981980	0.840121712506506	1.137255292033800
BT20	FGF1	DMSO	4hr	0.865859545916475	1	0.548378170378631	0.833373779820322	6.585279454069499	0.776972251260712	2.996123912269895	4.041169091209762	3.071545525759005	0.447966019114729	7.804392675691513	0.722388603821269	3.318550422262684	9.184232823642278	5.187106029671796	3.552160750575083	1.068227394713385	2.427695669784410	2.665684668213828	0.141200904565939	0.458019327639135	0.383698558012924	6.080333804797435	1.031413104261057	0.901265859449016	2.303006329018891	0.096223750429218	0.575737711660623	0.381881215548975	0.237135460989426	16.733475081063183	1.167760572496226	1.270962746879747	0.244527354723440	0.497722797384983	0.585187979737972	0.691513659507183	0.954603189024329	1.494567109003079	1.221323409936439	0.369155650258121	0.068618092642325	0.548844892386995	0.216760339729243	0.773959633308305	1.061994766955233
BT20	FGF1	DMSO	12hr	0.722578374853985	0	0.515015420507178	0.863605900080435	4.660015925581646	0.696963842878986	1.953368228749752	2.724658255535316	2.652538455332818	0.555399320784631	4.861682833711977	0.737011148440970	2.350116780643720	5.073213276432000	3.650721545809074	2.580955582208392	1.228465406739519	1.789807196048097	1.687013314614281	0.168322629166787	0.527133102732481	0.399009460482727	4.118065037591132	1.065627283458849	0.774905301709105	1.886648973964692	0.111608283023957	0.634405102027099	0.411196495710607	0.256829742390984	8.615573273369748	1.072601645656935	1.232426004764431	0.325217560902279	0.476208008086043	0.642793719250696	0.734050881251036	1.059988321685363	1.294537304382806	1.462703734708025	0.356629543397491	0.079050038741604	0.622953773899529	0.223020872815410	0.829152896665770	1.054385740987457
BT20	FGF1	DMSO	24hr	0.699186724853413	0	0.428199844957295	1.001911093753660	5.231858090893899	0.568782483186107	1.640372858678351	2.341442091323441	2.977776317625700	0.679277886582531	4.632275555699061	0.683515653773404	2.357919070642336	5.489778284031567	3.661252120368263	3.153417359020078	1.165254099014850	1.635924418684667	1.640605077516778	0.165020781381516	0.524956755229418	0.343480837732343	3.681871620906315	1.030329993361086	0.813258926796492	1.732824999411323	0.102337231595451	0.580881359224150	0.450751168629313	0.256535975239946	11.188529594378268	1.219567997078251	1.233060396507543	0.315414713868770	0.499427941679543	0.636907700549618	0.710529471855003	0.857766176131466	1.358906469392877	1.314016328945159	0.369185652182980	0.080819803805852	0.666998304910998	0.272316552845855	0.646605637035275	1.289415185597249
BT20	FGF1	DMSO	48hr	0.333167376967780	0	0.508832729879423	0.950556002935959	5.454809450642113	0.468047289209623	1.701711505863240	2.053598846169498	2.702141999489155	0.474106561000407	3.903902958754761	0.614882013299091	2.527205656764758	4.760264843697030	3.755573228535645	2.681052938063822	1.232364065642826	2.027074281718370	1.704643848031732	0.233790310287631	0.505419106624993	0.355932998980742	3.689784225612589	0.973506608222978	0.696172710214684	2.116001515574548	0.104626614018358	0.757817824528644	0.427398606970194	0.253085419425435	12.139594013855694	1.188148604767091	1.621242073062740	0.406851261700819	0.444000335664856	0.637297792854015	0.610295954792712	1.812876334016043	1.237891281297399	1.201594359835008	0.268419302839096	0.083760156124671	0.634896410208238	0.420945906354015	0.588908723553766	1.336812760567158
BT20	FGF1	BEZ235	5min	0.602550933924243	1	0.500815690055453	0.950884529131109	7.026306478060022	1.134194215665235	0.938546935748582	0.978501799503118	3.653114542969957	0.374276791632926	2.484048757228782	0.650249004292401	3.066626392801442	4.795627312050861	0.218612071731191	1.398029649042213	1.285166656965428	1.739974778380407	1.806729285694576	0.141284912246649	0.563407962323843	0.380331805860809	3.271117869764490	0.848774533560598	0.859528760186190	2.189550152792523	0.090016865216900	0.677189986393180	0.479300458582610	0.227585947122849	10.443010997169504	1.198539653506398	1.493165273427400	0.283537095757799	0.518786510901156	0.629933229232127	0.721357376057241	0.632193229212544	1.011549711251777	1.029134401858137	0.333544563285686	0.084587589851601	0.753179866316334	0.464470127325760	0.683753999896512	1.207105133307257
BT20	FGF1	BEZ235	15min	0.621356842431318	1	0.587205763869978	0.900104777967383	8.102892590084259	1.071595836179882	0.927008060779111	1.028053993860216	4.308499476821820	0.369270021690298	3.035276099877553	0.658758657736070	3.089590192483783	6.791070901906993	0.217155223014633	1.361115953949964	1.271974335780773	1.698069906432229	1.901869022467513	0.151015949685561	0.536082635188363	0.410120420170644	3.930470771116426	0.910524312996066	0.844076301857795	2.284253809519810	0.115522467246702	0.588891720043022	0.473496465834969	0.234157149694369	15.686017319875786	1.159764703131294	1.400848857298930	0.282144551427118	0.495045658441155	0.682935261473186	0.687058566032418	0.592642272067887	1.023489873329101	1.013571647542291	0.344021942445143	0.097140806504920	0.660495527412194	0.326124572854102	0.764102511106667	1.244616925002962
BT20	FGF1	BEZ235	30min	0.828573349581597	1	0.557088495095546	0.946687980622737	6.119248253522909	0.979917124432642	0.905128544851852	1.099413778550225	2.920522764985608	0.598506713246720	4.100833297607578	0.694840214786951	2.372355590924754	5.795267840080309	0.355922248696402	1.867959916717870	1.143371092610176	1.784410098688552	1.818728063901397	0.141055708202614	0.533330641892611	0.391470120399806	4.165847359553976	0.897541096759953	0.867393199145236	2.198814742651039	0.113266624516595	0.618152712621460	0.489127789870596	0.238946466735721	10.307694697156315	1.301274419513101	1.190573629663764	0.263155159842764	0.551673737225113	0.659604817186127	0.702253973915272	0.473627154838892	1.283436652917763	1.299609011347366	0.357609913949993	0.094651648802679	0.707900716914155	0.308106840303234	0.752837356140408	1.144233900524450
BT20	FGF1	BEZ235	2hr	0.702687760711026	1	0.572896310787982	1.038578292368668	5.883621706050160	0.920640569554611	0.780988715785190	0.801532187056806	2.866277742891316	0.533053189136448	5.119800130561339	0.829498150133549	2.914814901488326	5.678217818027190	0.306158183867658	2.019398084863881	1.240446576150729	1.829366112480204	2.236620795381747	0.168866511247094	0.571820418321554	0.424493088771084	4.249635326966566	0.976925209337782	0.908254309029835	1.873867612801816	0.108408559024846	0.607735109480587	0.411836107266640	0.281503508506062	9.297046751856151	1.214655631813700	1.368765703758604	0.261211942734195	0.512836296005498	0.704836703279517	0.785144928198165	0.734529680133613	1.401565109006513	1.423388643277346	0.377480868386184	0.083594683904017	0.624733203014813	0.205740362247877	0.870177984992380	1.298156675206369
BT20	FGF1	BEZ235	12hr	0.598075443487861	0	0.518035124025916	1.141784583826308	5.778525801918709	0.791952873895523	0.700618832778812	0.739921535628520	3.314099994395702	0.529390347446321	3.948454553463909	0.725200979182010	2.801278204927308	5.556513237710751	0.469234905347758	2.360334535422111	1.188244842656805	1.817338278368006	1.843494823248552	0.183348502354399	0.601272107133606	0.435599477344740	3.739736923113857	1.003768695124061	0.916460175952673	1.946837486693496	0.124803591423158	0.648307338409931	0.431502582441354	0.308507148409590	9.672635700655999	1.161730379273872	1.471700337798025	0.460238785838341	0.558821849567974	0.775655621196021	0.722804454373074	0.737156176984114	1.320527285654888	1.444391235185091	0.456729366753603	0.114850318656770	0.593808093086636	0.278081389063865	0.703549251920900	1.249817572284827
BT20	FGF1	BEZ235	48hr	0.089076404782668	0	0.470929750131987	0.651866783863439	6.872901065274355	0.670227385170396	0.816909148909151	0.914853119347451	3.996612811937547	0.538869655616376	2.307204099727085	0.516602020357776	2.642715142722168	4.753849037731632	0.812718247755409	1.669611301962718	1.572609329497946	1.487907193114961	1.569605494289548	0.240788836671919	0.475181173262430	0.437104890235496	3.763345825347818	0.857303712674105	0.548944759763640	1.997491605849423	0.099343177173381	0.670553146681041	0.472326694881499	0.257416985573931	18.128540161174929	1.255399813866140	1.614414783800833	0.324830069786813	0.499023682963387	0.645891628967715	0.587411150501276	0.744734328157758	1.118406815006987	0.872875561709485	0.474118407994158	0.125206483719083	0.645441779016582	0.435766224792094	0.643981591081170	3.085403736128860
BT20	FGF1	PD173074	5min	0.687348804256479	1	0.496168264293830	0.869538074630108	8.180752805964414	0.848466724856765	3.516597272816187	4.380757961370920	3.790981129003460	0.342140635530712	3.477138273975994	0.652066255266008	3.214349350276337	6.084670460123928	2.968643583794641	2.096827558186283	1.222658757680822	2.096029162296264	2.047805539607766	0.147709296280390	0.514877318523958	0.395728895639213	4.174225439524347	1.002459861283489	0.825115392828378	2.520750613862280	0.098753218983588	0.671445941430862	0.453949898894079	0.247768210100201	13.268301050438607	1.199820309282188	1.498906053769077	0.257768940052061	0.495900171388495	0.651830335445335	0.678266052850542	0.822904705607512	1.101802194579938	0.972906209942891	0.361060660001155	0.077359116318564	0.713900096996738	0.361778816333712	0.618507733673286	1.162845878104063
BT20	FGF1	PD173074	15min	0.860777885588165	1	0.527413814869167	0.947500419248736	6.125423481386014	0.774394564012469	2.659222385024615	3.548488120161320	3.413959918781330	0.375285398345116	2.856242546305806	0.713778338118440	2.792053830446659	5.820738682450839	2.482692067884377	1.844618550464283	1.205977920264491	1.767178662173827	1.646707154172507	0.143367076431900	0.514602840083455	0.430458723745917	3.520209165772726	1.001213731029685	0.841156840412774	2.226729048278374	0.116098310266371	0.612597273484506	0.449669054458665	0.261009953134454	10.531295905007902	1.191785500260892	1.297942569604337	0.281275739616617	0.522116971023011	0.652581228442681	0.720415188628160	0.775103205125889	1.137818106426047	1.201107000959938	0.361330775944891	0.086584161866940	0.655543009878747	0.308498205011921	0.764072902104209	1.168105129566773
BT20	FGF1	PD173074	30min	0.921973067275081	1	0.501801887524596	0.907942235776005	5.855045871010366	0.780208982623119	2.505287727182943	3.226623306627790	3.009622592773593	0.595582104560881	4.494421196975940	0.689967336023883	2.521587307409681	6.399318545411027	3.457729646065451	2.880017261991991	1.133785455401464	2.083864169889667	1.747926898131135	0.134242326962730	0.492626571972858	0.386222566860104	4.386269655669517	0.979304731545098	0.848397303996131	2.150035217207234	0.114301916586295	0.577860183592010	0.453922719499238	0.228322348618773	10.270306402391574	1.271360973137088	1.156608468710301	0.228235765735460	0.500555779702639	0.637596092284672	0.710232319604939	0.740572004064500	1.304696972326700	1.356846222570264	0.353304643356524	0.085933457583282	0.687749640497983	0.311983202314782	0.625823800691265	1.177802206256964
BT20	FGF1	PD173074	60min	0.521430743838455	1	0.567309991988806	0.876136786317354	4.853350419447120	0.637353663983112	2.064078093652895	2.628322071524607	2.792673551374938	0.605619459126575	4.348049799091737	0.764310349105727	2.693705147607214	6.010274915341101	3.549600476764482	3.112747560845608	1.238844940678780	1.815551947078898	1.440479428793539	0.149362186034763	0.523063694932652	0.416284407029687	4.784454468644040	0.966739418845459	0.803687971876954	1.852601183311931	0.112472339409987	0.578365852701325	0.389180072435797	0.241614374476010	9.397986177981284	1.225447320449643	1.219832439910701	0.249714747646216	0.520685302885580	0.625613163376139	0.713567527350283	0.791905215989976	1.520439294126327	1.790289416838171	0.323697806070395	0.078837668482763	0.546090930734877	0.219999090411977	0.768579576445629	1.111092488484798
BT20	FGF1	PD173074	2hr	0.604778513588535	1	0.547106433470418	0.945312660221061	5.868708934177594	0.704603066767737	2.236517954827088	2.883434015810791	2.444163921137587	0.414631241163905	6.390421540928415	0.748766860500889	2.711817706060558	6.440479766557139	3.478583823086361	2.178302066342876	1.299292071001733	1.898620719932459	2.158843126207414	0.171088624995204	0.564903713421442	0.404483347223336	4.942230867383467	0.940837203141908	0.825724983400760	1.942246810818041	0.106799971565141	0.583477867684753	0.387531332406656	0.255230655585921	10.760436037979431	1.136686250250421	1.323862237002131	0.266388050813922	0.494422228615360	0.637635339850207	0.737071381775454	0.846174080483546	1.444277151986308	1.339654922016495	0.393605367251856	0.073067727064783	0.564898736601691	0.206751506357058	0.848126211743490	1.214344181975506
BT20	FGF1	PD173074	4hr	0.867476763190530	1	0.536809008423110	0.899594554230644	4.938319189117824	0.718011788994160	2.407261398843196	3.038602657995077	2.512362712013861	0.451272867819408	5.342335084992132	0.821062464280931	2.697779635649145	6.401569601602390	3.353682318198990	2.450509648969576	1.155750384919613	2.083719906496040	1.990614985415590	0.215226322096150	0.512821612081854	0.444767957935852	4.659587329598793	0.998269271264195	0.845330444153279	2.222017537218546	0.126402444410047	0.601771663756898	0.407821869077147	0.291331401814183	9.454860911327733	1.239689264968565	1.319601943530207	0.259282467016753	0.540751292282576	0.646553049598484	0.725123320769709	0.821066020192869	1.392924777156660	1.346069031448838	0.336698298429787	0.079813424254395	0.630092269210811	0.227375502394192	0.831987879256753	1.169192296331507
BT20	FGF1	PD173074	12hr	0.808471456003591	0	0.512740137938547	0.985264944870110	4.687955702548554	0.680552139752550	2.034859389333000	2.580467974513540	2.766763728083067	0.606111733850504	4.970916494111807	0.796607300768619	2.457533438679490	5.594247215577752	4.031622040579549	3.011592844485935	1.170982103412286	1.970244305058668	1.545222918662554	0.161279156402381	0.512244165303570	0.392919948730980	4.113342932383192	1.032359439104021	0.820583528724495	1.929532857395850	0.115724103264376	0.608314755290759	0.463197095882755	0.236787192301873	9.979069214088952	1.191443865102827	1.232209368664021	0.316540821918047	0.497183159027410	0.670121447234951	0.673531551779987	0.841301891444789	1.324808647990135	1.276173055465405	0.346891865955543	0.082334408563988	0.633239236552009	0.287501634929002	0.838808552698788	1.071107623561787
BT20	FGF1	PD173074	24hr	0.587795675233140	0	0.517490564362650	0.831811354944839	5.582438152683098	0.634538559407186	1.824207831771614	2.522546361203385	2.750154876489245	0.634538341641836	5.379283359545632	0.688611321433761	2.585290779855263	6.014253280761166	3.990929187099698	2.950490801748706	1.200760937054348	1.777794630339669	1.801909582127951	0.184404379244170	0.541532977125243	0.392306732926157	4.527336368957997	1.084903284807805	0.793897980646474	1.929756005757745	0.113701817969528	0.630960261690757	0.434165636558856	0.263573912000753	10.621971360358248	1.102810403151563	1.296840832625450	0.362954030212972	0.513046252108224	0.601629519699204	0.721404547490790	0.817380665786145	1.342172355328466	1.357564232610568	0.370551534357768	0.088003627040008	0.588005912422115	0.211828185368570	0.681803670638510	1.090963260746896
BT20	FGF1	PD173074	48hr	0.355571504912799	0	0.528554053488312	0.967226084501499	5.553409758942965	0.509475145927893	1.737407378716832	2.026496588267591	2.625520683831065	0.557809078033133	5.316534606759899	0.649723756785403	2.498979118963570	5.607298268709263	4.341734427874542	2.706480362687634	1.251214907789902	1.781218361119870	1.862969195435180	0.208248971802623	0.543280998845646	0.381512604827897	4.805665109618379	0.924147924278141	0.744656580172716	1.984284238537978	0.066021519410621	0.736010083457283	0.448528020700340	0.221900993487301	12.491173680636741	1.314360425410518	1.536155160544351	0.346547699497005	0.456243363327057	0.655805625701067	0.651394620800087	0.842038855739854	1.469198255523933	1.173941461894226	0.290651875319504	0.076591730921307	0.552835204028395	0.255118449079434	0.607644782507419	1.314201442821439
BT20	FGF1	AZD8055	5min	0.923912805390031	1	0.490900882383699	0.967717288656145	6.413592806344256	0.893875267581866	1.430715235561472	2.422421628422868	2.881369663212807	0.496119403429127	4.299540900570265	0.733664833172997	2.652174447077837	5.871292476397820	0.591967015401413	2.092960545473657	1.121551434888531	1.854251979117916	1.893150868263526	0.162973491908315	0.535073986572320	0.400723145929475	4.241661542748558	0.886770637715833	1.046807772203066	1.926737226960390	0.128289492621938	0.585351844539719	0.430110388328277	0.312999042618984	10.843228886749376	1.236560480461143	1.316276202104928	0.268246277922877	0.528620733007050	0.703954175449458	0.714322282679076	0.866862445964407	1.377190234277128	1.294342285995524	0.393107482909199	0.078848589177141	0.561575916765154	0.326969074730948	0.795509044614822	1.134655804706261
BT20	FGF1	AZD8055	15min	0.729386547713669	1	0.494708847488725	0.966643754299095	7.761481160674157	0.883504346798470	1.596672753636665	2.812478276150118	3.191366796509097	0.375246008982779	2.333745007136976	0.675715223265460	3.040975232656245	4.888784972306581	0.658229857786720	2.193640366060778	1.287586165634617	1.751428714346476	1.786231093877955	0.162488497951070	0.594872743706253	0.399954634768461	3.129501965841999	1.078366990226253	0.988488428796216	2.264002272980868	0.097129680495545	0.692812349241409	0.476755503964802	0.276480525783756	10.441891383609702	1.266201502976974	1.487523254963949	0.298809500446303	0.522417612034947	0.729056587590268	0.707860084415039	1.447105829009397	0.993523534322956	1.284932734023726	0.358856115603388	0.078895534710707	0.591187176215926	0.314285260411352	0.637056688565484	1.224557504157189
BT20	FGF1	AZD8055	30min	0.780035563942452	1	0.495571419526016	0.958045356120295	6.395348287642347	0.843386322830403	1.464452201685517	2.684410487619344	2.544501103182379	0.538465056501058	3.596320283900130	0.688345108716966	2.450698336998705	5.169319555876479	0.814659199143915	2.172272191285133	1.191136095869559	1.780600406727415	1.888164024341237	0.164554761918835	0.591856993790647	0.397803573938869	3.645956407153710	1.005980674184088	0.935489643577575	2.094211475276892	0.090896623182954	0.640114894112288	0.464372251466511	0.262368295995514	10.197734137611244	1.261015861319191	1.326180525100006	0.284052533194415	0.549853841608007	0.710525293481281	0.730819922491669	0.843184499892906	1.293339843903039	1.346990350557920	0.383967251626739	0.081065517368135	0.608865264118154	0.286176987236501	0.734496064804344	1.198716817091412
BT20	FGF1	AZD8055	60min	0.667244023697296	1	0.419499280329114	1.031733229715695	6.457519237729509	0.758615581415943	1.490340259872891	2.620436433216022	2.453543505669356	0.593535215164777	3.680280181394205	0.670769074271685	2.421523035128882	5.411245356957171	0.835451194701634	2.497884453200646	1.191225383037332	1.814793928302509	1.782122165853888	0.169592867672113	0.604622227987623	0.411745213042358	3.641691564463029	1.022193095561412	0.927452205850623	1.995562270806876	0.088543321008019	0.641273441903247	0.471395716849897	0.266909438429771	10.975378723815195	1.225350349745218	1.329056391054191	0.274915931125055	0.530674196258648	0.738313181229012	0.716915986524988	1.159252482477639	1.349665408338362	1.417907079687087	0.376182568584490	0.082250051225686	0.656530938566819	0.275234759888001	0.610429514535088	1.149292159230549
BT20	FGF1	AZD8055	2hr	0.812618908776367	1	0.562871784699892	0.936389108870561	5.132014328399879	0.750623389275049	1.323287995608665	2.312145724381692	3.037378344240934	0.532179706716719	5.676190169981491	0.759047759140700	2.860104134941711	6.483722735761638	1.043833766929389	2.418128722237319	1.218259110788797	1.843500394011802	2.175809425244302	0.145116992537089	0.496606283190242	0.420460400294544	5.181862285316238	0.950630382860169	0.877718451011325	2.096589033320065	0.108974622970880	0.589926686368690	0.407855389339514	0.264333114285669	11.488302344586746	1.224708213209031	1.235472387278392	0.232865477390439	0.538111424871106	0.665993517952116	0.729972584758468	0.558747725529208	1.361109904915982	1.558796664663948	0.369000882797359	0.080772251416294	0.588987815579506	0.236651200109108	0.915339098781307	1.077254106675708
BT20	FGF1	AZD8055	4hr	0.906211892295679	1	0.527673937906692	0.919729575136012	5.112465892921747	0.816991667406616	1.482424864833443	2.204933750916942	2.839151022755960	0.489918624994884	5.230417364054370	0.742606504170884	3.001154888754317	6.771156770943259	1.132162436625714	2.361619729946296	1.222942179176489	1.909280108193317	2.152155929004644	0.145169976544288	0.499178690887476	0.428560854743077	5.304749118193109	0.944365832412734	0.874164248660492	2.026892903527202	0.130733211843559	0.568584121157597	0.388308915339602	0.254168350051870	10.963537441664265	1.157228333528726	1.219015594110066	0.243692240566314	0.536326114095391	0.666443691642126	0.692913070001160	0.599993052802854	1.364016454646864	1.442919871462424	0.334707780428025	0.080441059154100	0.589530686005968	0.241544668255497	0.926540013552154	1.077781914390891
BT20	FGF1	AZD8055	12hr	0.525438940979123	0	0.542518417234496	0.951762744395129	5.097531271311675	0.689087585239718	1.323071692534946	2.233161630382210	3.070925316127940	0.489718616232552	4.352399364577429	0.692266347154910	2.825234481556636	5.443331941774106	1.782409946141796	3.346923311496361	1.285028644401024	1.853790717265914	1.858245401455950	0.174289984626209	0.540420972589069	0.428099336926046	4.488872040940169	1.022434645905111	0.774166130415169	2.056315023934070	0.112849818757187	0.620040829621601	0.421959897814156	0.272270092630387	9.693536122391620	1.189339013107282	1.360591235069524	0.380442781162796	0.509491737678383	0.638409760346774	0.654269264351367	0.807378354109995	1.332440449537517	1.616834208677895	0.354419470077191	0.086502159041065	0.574683547498080	0.319905595301013	0.810141000790673	1.141802599480387
BT20	FGF1	GSK690693	5min	0.726673733459434	1	0.500841737949088	0.895026795930498	9.904677302323194	0.827939092663335	3.058416169974834	4.315396735968625	3.423863914318671	0.401735150801660	4.588406336290566	0.627022338768428	3.193010897405415	7.847116380161916	8.164088158511657	5.721551504231751	1.175345491486452	2.120622999593305	2.382959778196060	0.152940220248960	0.515814027746651	0.392932213611297	4.371535161782616	0.910735252955284	0.854514438709950	2.601826521503199	0.097016836943749	0.636656608084331	0.463360397153248	0.236008296847753	15.708111978157792	1.265538891535740	1.421653098971101	0.250713917803965	0.473625244143280	0.641810774767568	0.682031057050417	0.650550078802984	1.123867088627534	1.221879084596980	0.351284851137626	0.071749045731872	0.635613490841685	0.312586372638662	0.626313278932550	1.532012707440081
BT20	FGF1	GSK690693	15min	0.889417345001823	1	0.415019361034162	0.871680885922322	6.781928998709720	0.793249019662884	2.352842121107297	3.410307613968225	2.969217623064462	0.499590103099406	4.202237467234059	0.628572363388962	2.581138408959990	6.705866286442996	7.122235365787256	4.819785129208770	1.084720603255453	1.816667916737832	1.923649846886736	0.144098463942157	0.538773516908637	0.390978702982926	4.217635515892506	0.998247952683445	0.837873340826639	2.073401327213988	0.091492173101103	0.608314755290759	0.481476101337911	0.231212721538314	12.431976880698022	1.233456570091740	1.140536446038820	0.259803405437596	0.526334633582122	0.633892402450945	0.667730714838714	0.620953779682508	1.224330691537711	1.358942443135846	0.322172259825167	0.077942072892397	0.670384863928073	0.373094484822284	0.662184185876511	1.211005441287046
BT20	FGF1	GSK690693	30min	0.669324066090220	1	0.489671678863683	0.927928204464465	5.911157568983773	0.841737776528556	2.315657686660211	3.143651297648905	2.742280542629988	0.501794096549898	3.463723456990304	0.747163959613361	2.570647547699944	5.587562699374760	6.331178409765269	4.700760067163416	1.260166075320866	1.793124732401842	1.655046885372617	0.165673496233489	0.544200071754566	0.417579124480121	3.785846873943068	1.069695343804034	0.844799889659594	2.213711374906102	0.106103613911146	0.660803880991040	0.491938403095312	0.273847168566113	9.774008723825427	1.288043827732741	1.306614601611101	0.245432871986631	0.493227953220575	0.670403065660668	0.701091467917903	0.696836167320103	1.233261771354489	1.445657100927838	0.306443139984833	0.078837668482763	0.617153800696865	0.271527955455382	0.685716985391983	1.211013961844057
BT20	FGF1	GSK690693	60min	0.660070818694449	1	0.428690956239998	0.956131885186647	6.815072354500740	0.788196276101187	2.153780961774976	3.114130036584760	2.640599800845543	0.512501968802322	3.051060431880651	0.710557731813898	2.675439729547004	5.602906865441324	5.998154980407080	4.618149522930439	1.321243253507118	1.726092646949418	1.603684139029938	0.169105256486650	0.572082592341401	0.381583654331709	3.245484483552960	1.084379663708641	0.801389080521743	2.473274243911131	0.100525574644648	0.677852982886955	0.526208777697050	0.236686202595969	10.953603862179680	1.228695773912947	1.298512294179448	0.254366623651989	0.488353368714666	0.586353142117530	0.694919966073955	0.816879745557015	1.065128051290653	1.325631295887144	0.324509517308871	0.076310443068398	0.749075420198828	0.290036594036019	0.688935221489456	1.219933798965900
BT20	FGF1	GSK690693	2hr	0.533065247852858	1	0.496490288040815	0.946187610604108	6.112821100719196	0.763695775143651	2.234695425606801	2.780757834864114	2.943891157122806	0.474524608571331	5.852435437636165	0.753484492641376	2.761442269394408	7.061639807566948	7.944128354064306	4.905125320988435	1.186973507783563	1.951516823028097	2.166704625851250	0.139005968173776	0.529979854628854	0.417203158843161	5.036338782390573	0.949153199545068	0.867393199145235	2.167595709821813	0.112840815919743	0.568039401471051	0.415333865781530	0.227663230251740	10.655911209173636	1.200978489881262	1.286146035280870	0.232832614267845	0.513744895587917	0.613571883543730	0.750378648277277	0.753900049308380	1.362489574981183	1.605018652680972	0.388349575674836	0.080217751591116	0.567370414952115	0.215052362939382	0.835331178149674	1.127619877008223
BT20	FGF1	GSK690693	4hr	0.977272633211550	1	0.497179113403743	0.922409073879529	5.094447905013378	0.753431618250710	2.349408540255428	2.818193256744889	2.764004186599697	0.501562837299892	5.934952474001110	0.783457903338541	3.027606246265641	6.578031939216599	7.895541545165080	5.131827031781691	1.158511304699619	2.293660116245798	2.222215627380832	0.140851915129553	0.488430057191630	0.431800870725487	5.139743697181276	0.975097699673110	0.881399507858410	1.994990637330831	0.101234967319933	0.562722989921717	0.394022749769964	0.284638916563356	10.436170763284263	1.092733504562561	1.228166999644878	0.274141353244502	0.537120849108244	0.641254760898976	0.685096556929482	0.904020938184862	1.362041265430137	1.503053294088766	0.368174342907194	0.079486108821015	0.553532355696528	0.208926017547117	0.854649420409428	1.075816122448524
BT20	FGF1	GSK690693	12hr	0.670490677427487	0	0.528826681613856	0.944980758658473	4.888972738492589	0.675808946864789	1.840821960924349	2.586564637518301	2.959459122068694	0.599038593590143	5.434458883763383	0.717624669571821	2.722884172376405	5.465864201716800	7.513663694944269	4.951391654815947	1.287023299204084	1.943095666550038	1.985892155020763	0.170216483932299	0.521999859748029	0.425028909990102	4.844226679446576	0.994263349004520	0.810441351354921	1.978657207867184	0.124491239735570	0.634380573925448	0.415986449123425	0.215120657543302	9.085881458218726	1.146477966576747	1.302549374961207	0.369212292480644	0.511906557981665	0.680392971306826	0.732585779771480	0.799636795666304	1.413044481505723	1.567149532419549	0.375178505398945	0.075262276076449	0.617315792708321	0.251568249557867	0.760282867156610	1.046740562607224
BT20	FGF1	GSK690693	24hr	0.510420854090192	0	0.519574701783437	0.912868384068667	5.623620160737213	0.645106699117652	1.573458868721986	2.231457545395983	2.762910118392118	0.560950149002161	4.548597290158011	0.751339913997078	2.702275709466378	5.521521462249046	7.573484709675126	5.007163353176230	1.250080438433412	1.719561311743816	2.022300455268643	0.192349974960255	0.536786464816630	0.430663948586587	4.631306131428731	0.998440331363628	0.831701192089573	1.910619640756878	0.106018886227233	0.677847640138167	0.480730021074377	0.228168652297733	10.983221796242937	1.196463079093387	1.231532085537753	0.383312530217895	0.533273631248150	0.675350512186310	0.750814655196260	0.790407012299982	1.413717571179646	1.375206938111476	0.318948744535796	0.089858524145501	0.552585265937418	0.226505559952742	0.760047008900844	1.271513617076024
BT20	FGF1	GSK690693_GSK1120212	5min	0.659181636446007	1	0.535610649776661	0.936868972484875	7.114700574790356	0.880792435921963	2.580163190961547	3.917766395819365	3.591348482163355	0.346260316294791	2.431579209156995	0.643800506427749	2.991486137739423	4.981319500931443	5.675662167064773	4.068889862432142	1.384950464294572	1.663611362347455	1.715538692625881	0.140921466615904	0.563235856982946	0.417508770522221	3.417119715246815	0.866077932361085	0.853356548006349	2.603696329957431	0.126298564811216	0.697950621833157	0.470807483377416	0.259979154924633	9.949747655215990	1.249014925851690	1.574308165256685	0.261981450182263	0.475981600730667	0.692520916462005	0.740471145755622	0.613951311402012	1.006245044510210	1.154390068061879	0.320304230987732	0.080308714851116	0.676808639494880	0.324986298370246	0.660970129615032	1.223585903060030
BT20	FGF1	GSK690693_GSK1120212	15min	0.977573925746750	1	0.531277590097925	0.911070633232064	6.020290091517059	0.826369005034209	2.265635083203807	3.445169780970438	3.056402282518119	0.497152188471543	4.421250735799752	0.710706550458316	2.521193126813473	6.727634550781319	8.122232634232677	5.705309977128444	1.110876416798486	1.956341881345288	1.979830377229232	0.136044941175665	0.504199455661640	0.407596610737773	4.383912059222588	0.878556204436649	0.959045121420059	1.923762222817836	0.127839523727099	0.575324664056311	0.466706642561633	0.241400612018432	11.851537067504980	1.250253607065140	1.340339654708655	0.252193176939270	0.556060549588521	0.652465699700964	0.734295929275275	0.582746538337597	1.276175970324296	1.763238230899213	0.379349301949508	0.084330748383978	0.674766818280346	0.384830461977074	0.819261051659816	1.162113042678313
BT20	FGF1	GSK690693_GSK1120212	30min	0.699778212465399	1	0.499167150452170	0.913150772462553	6.433171430701878	0.879388003866790	2.609174825152946	3.714728360335139	3.296095755650168	0.425268948994429	2.969299603878353	0.703122920578963	2.807958579324782	5.648488734501745	8.021503021951416	5.311403520458063	1.298164843976917	1.767136644177198	1.767066722436843	0.159305091413042	0.565306700540961	0.409913077784554	3.949590050406068	0.923314379741167	0.879157194775967	2.447996055049200	0.107848017987869	0.670843975939479	0.467354838533990	0.213924010643180	10.395982153391081	1.305345481445146	1.471823984154870	0.243276426198605	0.488305125324515	0.653903309674325	0.756241277898411	0.564783389879713	1.090142428795632	1.498239837769734	0.345167282652753	0.060950789330400	0.667436292461471	0.301033715296044	0.735889557389880	1.276449662693646
BT20	FGF1	GSK690693_GSK1120212	60min	0.798035257634183	1	0.531288957150807	0.900973678372648	5.842339856012479	0.772158164533590	2.065280965200174	2.967774450241528	2.756633416348284	0.637635919360626	4.687159697645056	0.696610840026667	2.252357257312212	6.538065778063407	8.092302707703167	5.376377740625970	1.162789168765118	1.735152825646200	1.795793962083825	0.148779335497634	0.539702981838897	0.404769027677851	4.284753357154075	0.843304927112642	0.869471217707545	2.098200720228447	0.102740681013973	0.608838157100964	0.461635248656540	0.245556216184454	12.272115104593821	1.220472559076019	1.278116180924911	0.222609559218303	0.528748733782846	0.640761043829623	0.720620007788440	0.553323792281824	1.293263909015612	1.574089437048744	0.346277411067456	0.082062095350605	0.681823901581775	0.287037702796346	0.740767348673653	1.207949799802830
BT20	FGF1	GSK690693_GSK1120212	2hr	0.735134995760853	1	0.545507901412791	0.885885858288302	10.220333972722614	0.731866358841572	3.012390850850446	5.003657634008132	4.303868089719267	0.465588776203299	11.255284577885899	0.647510746704090	4.503860175687818	14.975487082776759	13.735917527135284	9.449651136922849	1.148132454396952	2.685271155243096	3.128368335098506	0.141032311220011	0.473819402291010	0.378203600634825	9.126676694819913	0.777172048387693	0.805645850090787	2.391433304253811	0.101087835965066	0.543170287798991	0.372709473056978	0.247203884003016	18.868875635775915	1.164631503597571	1.746421649965814	0.234266856885839	0.509159629190455	0.587411306379149	0.698920860816580	0.639204553546128	1.733526107093677	1.983591426379957	0.346645003150453	0.079955084116986	0.528256883568849	0.185663225861227	0.719972464232910	1.020019864168126
BT20	FGF1	GSK690693_GSK1120212	4hr	0.937399708371772	1	0.559131094850583	0.976076214996605	5.133191366676972	0.838250007393326	2.264847037306130	3.112500688100845	2.553000130940053	0.534761600721632	5.643717867487511	0.795511429047015	2.895933418277439	7.480741881602373	9.270966378053332	5.482428773420451	1.206182679438224	2.117167011695646	2.228952806112222	0.150625969082214	0.542220622299711	0.430931736682277	4.865403234608645	0.905973227847452	0.903219467046041	2.102305969342870	0.136035427060164	0.589187475964356	0.437923748581360	0.307566159721752	10.473183295837940	1.177325988155586	1.540180400558148	0.261177314160820	0.561238251321481	0.682281593446018	0.761675719082901	0.543903700961405	1.482754116673555	1.842845447751901	0.341297858585264	0.088715382980872	0.591096824293515	0.227785640713742	0.800099442663816	1.059145618076937
BT20	FGF1	GSK690693_GSK1120212	12hr	0.543166661604969	0	0.673723124277347	0.794156974242388	6.865504640719816	0.706406937435491	2.513475959242243	3.349319036602627	4.010043777231719	0.553267791298270	7.404308325071668	0.624259841445187	3.013708194500558	9.888749556205406	15.308910469089547	9.096557584593839	1.110480676826005	2.229181799089782	2.197930200598230	0.154878223064180	0.444663768738311	0.360472626883027	5.243046610678770	0.856036768174486	0.861016492241733	2.361192219845089	0.116152337705823	0.568172150120418	0.443086630310960	0.277529429748787	18.463262027319026	1.125323255096127	1.690239220282921	0.342462710241930	0.506962849514284	0.585635326484967	0.693590033121891	0.682174953865617	1.567802194109985	1.296004077109673	0.336398066069603	0.081941256200367	0.565562820321410	0.327750762549644	0.677421473506053	1.055963959145116
BT20	FGF1	GSK690693_GSK1120212	24hr	0.465448904115957	0	0.469968363492669	0.965397807037353	4.972836717569445	0.527248049259583	1.555048932584801	1.852630135170928	3.109723382438525	0.553028744245498	4.694547092163298	0.714482183130752	2.348781041446649	6.379644557738597	10.156402413563255	6.098920844481548	1.291234263150934	1.775811300751032	1.726511233762012	0.171941597357680	0.527810723025857	0.390422777257128	4.225227997069692	0.931425270101354	0.867905393997518	1.906325382942990	0.076584445649978	0.662347784453784	0.489511727330546	0.196986130757746	12.238176516624312	1.300586793547805	1.906784880209395	0.400985638250428	0.527475429268815	0.714122404338745	0.681733540886524	0.639954311020155	1.503947649262321	1.705650090183513	0.387509854800093	0.097470701721056	0.607994494030121	0.340694161311393	0.747551608967629	1.252203599190848
BT20	FGF1	GSK690693_GSK1120212	48hr	0.125975203777750	0	0.469479309758375	0.674121907249871	6.761587732915814	0.696692714877159	1.564312803038283	1.924970600043136	3.092641364896768	0.381031902543816	3.187974510464750	0.540891201112295	2.545144092378288	6.451654369884953	9.745631661566726	6.034727208066365	1.704725794202548	1.716207710465197	1.755171641471518	0.219749106297192	0.639858686186221	0.309074571562451	4.005032944163486	0.861283761687431	0.525527308278135	2.359516389521555	0.070245038681615	0.845973736448707	0.487670079481203	0.214663016252775	13.747820455451619	1.070594020283220	3.298393181294558	0.363760518171982	0.352857024611024	0.524541171430563	0.584270439245851	1.089648512746076	1.132207599064172	1.611418683276110	0.361265211864639	0.103836802779938	0.712979938334824	0.461262879923338	0.663756304014843	2.250424309144063
BT20	HGF	DMSO	5min	1.160099666957028	1	0.430621567797511	1.078999665588361	6.265329437127862	0.842873879641601	2.874234232367147	3.980206942883875	3.191771546902882	0.386941551489542	3.577030660572925	0.613935957838974	2.838419026890898	6.292421193740664	6.306648009231538	4.479729329541046	1.153095978435790	2.031357573383687	1.601544159468090	0.135502668364594	0.593044507622834	0.397168777260857	4.019378901054368	0.935735951394225	0.852770520291211	2.647202228769563	0.078734184974346	0.664578409070128	0.533384224823991	0.211745726694161	12.367779624266374	1.238157210999393	1.351282946044037	0.228487479645905	0.487610849593586	0.617597180449063	1.165742630606113	0.651795575438858	1.118118180101329	1.648242109848404	0.314584623187153	0.077213040999164	0.688125888513093	0.359732977766625	0.586403034803139	1.093499086586417
BT20	HGF	DMSO	15min	1.222741044903496	1	0.505098523409330	1.087943990394573	5.567337550987793	0.863476324303208	2.758258646621131	4.011556571604741	2.947633896438495	0.540224201823704	5.658375431038881	0.635355587920210	2.655311243168688	6.887396962387352	7.561154208167193	4.748646380732843	1.006404946085505	2.294594584597234	1.831982622305207	0.139869349465118	0.519595497444041	0.385963925568687	4.616324770760825	1.146874265743143	0.893893760800956	2.003184309754863	0.098011983987510	0.563830313516256	0.462267115568945	0.244239279623030	12.653565997029091	1.204442214422721	1.115577691594694	0.237237508373403	0.525249098396850	0.710165954863513	1.007109562969701	0.628780110268684	1.303951872717972	1.711340244391355	0.372567564287794	0.078329758638465	0.597883847206854	0.275663367343618	0.682382805601544	1.140791417959859
BT20	HGF	DMSO	30min	1.357831802358207	1	0.419561025990000	1.039070601011062	7.450345514159747	0.949343427400864	3.191941850761374	4.072743456373714	3.069815636548134	0.471190464828524	5.721166905937555	0.514349293106368	2.523644020665703	9.343440621155263	9.032354833940486	5.145711137325779	0.844222026746018	2.374714812275429	1.865853203510408	0.129125000030245	0.479475019227939	0.327697334837536	4.385444904075533	1.219294368760777	0.914122773562389	2.291476787148270	0.075397182769895	0.535931637460585	0.492933202959034	0.189116237861053	17.026428949907530	1.408088543914993	1.067983428757996	0.220846616899898	0.490932605161530	0.689728432891881	0.932762808703461	0.542259393852243	1.331702637063298	0.905988697475079	0.329811549921193	0.069804385942588	0.694334202156447	0.382040929649861	0.534059281960099	1.422926908178553
BT20	HGF	DMSO	60min	1.122491701924670	1	0.419257984781322	1.061190154282975	8.432262999955080	0.855700759270660	3.043904958028113	5.080497659181518	3.374735153876237	0.406810305733339	3.695417866023285	0.612786568293948	2.975199127602975	7.065814125331263	6.025853144409607	3.999558509798418	1.200289131823056	2.063764990199305	1.681155143701427	0.143627530250058	0.573463197158188	0.341496892741525	3.680735137907506	1.280052586872696	0.806790204617373	2.491673930142179	0.099651854852184	0.603037202669123	0.459305725660238	0.218805751462581	14.012837169747856	1.142123169495350	1.305347922958021	0.261237049920294	0.457976437768638	0.660533511319650	0.857290416507238	0.701207564843908	1.073212496786920	1.470863096986079	0.307039974330122	0.069615493324635	0.689536601348758	0.386475820140158	0.614033095926299	1.250298348856135
BT20	HGF	DMSO	2hr	1.197654124436224	1	0.584275312842230	0.964604350972741	5.871742887114588	0.927518535271469	2.728151120385242	3.554706437267264	2.524500675674498	0.522648503050435	6.665731292898411	0.731758292150320	2.696472594506868	8.245958704125640	6.420891060408826	4.452746723312595	1.113346539090345	1.955001440236889	2.183152423972689	0.129566898714140	0.518750170665821	0.394500797104794	4.832541117386910	1.043548929329346	0.861652017821415	2.135250444166414	0.115046898377995	0.565250860318745	0.399242194392281	0.277981764840734	12.119148739262778	1.102798937554913	1.163699669216698	0.236063690152460	0.520014807921548	0.634576766108601	0.859297554454740	0.949607495510988	1.460469335951141	1.756989322992967	0.355193935797437	0.079046088013262	0.565811437024673	0.250716840179262	0.936078395339208	1.120805019400070
BT20	HGF	DMSO	4hr	1.167646769576976	1	0.544376242349279	0.921952273840359	5.966769855341130	0.859831948957196	2.786790974293389	3.724561099508204	2.835426797937018	0.619368595052113	6.750784583624477	0.790938952045069	2.550265934739012	8.488421081684829	4.775434418353711	3.667589885098128	1.097676245054327	2.035805466981111	2.300379295546315	0.176206740754937	0.514466288207175	0.399344621802221	4.896543077869446	1.005146889802654	0.917424492076621	2.045627092298238	0.116519084018530	0.569240436269983	0.429323667878305	0.270068255849243	12.001409483022631	1.153108611590769	1.194867044874758	0.230085312449462	0.514866347239271	0.672391719059215	0.810459906356272	0.974563260741403	1.392271919212245	1.644528494859899	0.352761416902159	0.078649876029405	0.608251708429972	0.235376118780184	0.912932259112151	1.050382474432139
BT20	HGF	DMSO	12hr	1.220115616345961	0	0.567923270202094	0.931357567336736	5.563298810161067	0.835914601088338	2.459836384530600	3.422371099876896	2.424663235071991	0.703271773267832	6.761770396667275	0.814347708600358	2.545172200583122	7.278514949972428	4.847474211056290	4.037256031299378	1.129502005311388	2.129139901937734	1.776534463456958	0.175131666215942	0.544507298666218	0.419616093083657	4.512593338065763	1.058314281227229	0.925769079126551	1.952934869252992	0.116540322215125	0.588687326149969	0.422605820246909	0.279242644094419	9.811201884146415	1.092111380337382	1.176510549954910	0.278551022440470	0.521484766553907	0.680887426958571	0.844228959394944	0.896238775376782	1.365971477746925	1.904072031549463	0.459642298756655	0.083725302059964	0.622941380341269	0.204166441518318	0.982961409054477	1.052339488106525
BT20	HGF	DMSO	24hr	1.332653061095114	0	0.567226226375899	0.924918546290046	6.123033855033020	0.806721905551559	2.424398787350886	3.657151275777025	2.253630931365794	0.665158166786716	9.760061604182878	0.841899103064233	2.881687635848136	8.679087912304878	5.667981184558879	4.014683749416658	1.196626070081182	2.109236727018961	1.678261662848966	0.166442080941942	0.554619793807789	0.418620469825247	5.238294012363912	0.917939661700795	0.857277839017908	2.120059092972715	0.110635866631062	0.578214759346156	0.417302508891733	0.277157339511102	12.911063127045043	1.042045782246179	1.433178849545326	0.205522467960931	0.515703312760729	0.634884136081019	0.786533361852753	0.674855319340178	1.345220631899814	1.479786619879241	0.314245601078013	0.077437125936345	0.580330907635095	0.184804536828007	0.882764603560890	0.965096067656252
BT20	HGF	DMSO	48hr	1.325587483552360	0	0.552669835096270	0.891545113312385	5.862529464649875	0.742463734298354	1.931959559931893	2.974146912085087	1.831536673243949	0.932774739074131	9.523237308662868	0.829068515916990	2.639128526855261	7.886348672130688	5.372242803358720	3.771230952871265	1.150239490273886	2.171957535989980	2.246081218949091	0.177098902531329	0.560502406196006	0.403613949779972	4.792286174206156	0.866982199776417	0.856964810219683	2.192186318177575	0.104000465227454	0.607840326785078	0.421711677817982	0.275672932230779	11.433913504189832	1.220420899437497	1.640042238739182	0.201793981609826	0.503008637113488	0.636268248797206	0.733824933309772	0.571142934631420	1.264348483668835	1.467825479781333	0.322074906545985	0.080502889956154	0.620857747500588	0.172963736757170	0.846377247032318	0.924015479059950
BT20	HGF	BEZ235	5min	1.079919541319425	1	0.547920597633263	1.019694109919921	5.700728353553983	1.067219924673535	0.979237356966688	1.015399064315110	2.913620350592664	0.609389888864278	4.909408433732986	0.689069918142912	2.496034824086820	6.313634432640640	0.524479762729651	2.606124361173873	1.057619529228548	1.816648961993827	2.133339954989097	0.149349553065211	0.497103328831845	0.409441305598857	4.112289568064697	0.938916417440633	0.823864734391192	2.015421931285679	0.115765540149961	0.566353036394185	0.453867377112798	0.250424247075610	10.717993908714112	1.231646508548457	1.229791236734455	0.245165440944083	0.552369763477714	0.616728693739687	1.157254912802466	0.618460855050289	1.203655299198698	1.696780517098268	0.352826243518142	0.106342079544423	0.742642451701718	0.557682901766061	0.788261222426449	1.187543196586580
BT20	HGF	BEZ235	15min	1.057279922704681	1	0.550438044320906	0.902427652645622	5.890080315099237	1.044319459091924	1.001831945112073	1.150503130354590	3.217123187831610	0.648562864944218	4.352986118996786	0.670473596780345	2.697772917941410	6.769150081556515	0.359918363782611	1.936229518329978	1.056847507295843	1.749428809653302	2.015949453765957	0.144813645173922	0.483507755909528	0.375742312435246	4.034797490530179	1.122923170726272	0.874026648356518	2.122151120543414	0.113184182926512	0.576366606320054	0.478371691349082	0.224566295928368	11.989806666503434	1.238044853308901	1.214803267003473	0.261628868467307	0.533575061801237	0.603609597704794	1.012393489694468	0.440687403528820	1.196147832478352	1.530269492336041	0.338094955544733	0.102626886797248	0.654364988583931	0.315456514355061	0.740127838739305	1.130322029630645
BT20	HGF	BEZ235	30min	0.956273330395209	1	0.580649087463458	0.919189177018048	5.400190445505957	1.137973025890548	1.057023993943975	1.194751379620463	2.908091987975148	0.591630135387485	6.230106169076937	0.786905135195481	2.866965707633133	6.967065519556186	0.443898620522050	2.008718213923207	1.143330736364345	1.833922736676962	2.144823314917923	0.165632631861063	0.545014898898606	0.422747186476332	4.692988198643977	1.160391745902541	0.892392170042088	2.048457456370967	0.133340608124218	0.590977073936746	0.435865820170427	0.264108529611582	10.346517603896029	1.146769967453347	1.202066227701649	0.291466450330352	0.556792555141770	0.656529971589106	1.063054635170528	0.562905864051368	1.255214392591312	1.644680107108441	0.351034813498662	0.102894979081630	0.603566334226220	0.332550492594706	0.920333854353867	1.126067316600093
BT20	HGF	BEZ235	60min	0.993243012832099	1	0.518720245886909	0.956714635614901	6.137760201229227	1.122742082134594	1.027955586791469	1.019192749619972	2.971904531771912	0.614106426519925	5.385477148475770	0.727517493923711	2.639716288951606	6.653938466234209	0.382339414939491	2.082018914286763	1.064344052344630	2.057588260220669	1.956526752222282	0.135252084279584	0.533520332357730	0.391560944264744	3.892655766370940	1.106507664330757	0.911107033243736	2.307330307563821	0.120339852279758	0.611234308565685	0.500519051765130	0.234975287437256	12.464808150397191	1.190207961636916	1.202726525326297	0.277467951734034	0.537014102632761	0.632101089655084	0.935800391876148	0.503012860164592	1.188163336129897	1.299960186692811	0.336090014436653	0.095925872480583	0.696952970655460	0.407530577099526	0.724964694256818	1.224210856788663
BT20	HGF	BEZ235	2hr	0.792394155192485	1	0.491195609614305	0.909444197759327	6.867936508320703	1.012302601054977	1.046713849308992	0.763187628260382	3.593809993317644	0.673621602308168	7.834241976579578	0.698313233800683	3.496309947170758	9.473325523432076	0.472510206475459	2.964208426667850	1.073041279646267	2.747734654442308	3.324962571313703	0.139708374648903	0.469128388981952	0.391373782165915	5.484237873431092	0.998017061223966	0.950593979355380	2.331675726222846	0.094633008366560	0.603829483653067	0.394502598110235	0.225839052141985	16.058962024812708	1.200832033931240	1.282659548517637	0.224054767616909	0.504031577942391	0.613580560990165	0.850175625000850	0.588818277096260	1.573903077987853	1.557870790982852	0.389531349212108	0.082251381488062	0.628402110982311	0.290421171695101	0.810161578985505	1.239974578179813
BT20	HGF	BEZ235	4hr	0.829443492659523	1	0.539455056419438	0.890651774815211	6.407951952850946	1.028091824932377	0.868739820640372	0.707519946051654	2.778299382371904	0.692425204180698	6.151016670813114	0.729687703254394	2.472360025949095	7.589578211045675	0.281939376370453	2.077213313477487	1.137402968435266	2.106463616676748	2.695211767670609	0.143129362671671	0.538668452037319	0.415108191191768	4.493618079996796	0.921885085624172	0.913680153267171	2.316524463557974	0.119702478221143	0.628637630917598	0.467358130918124	0.260662803033627	12.106923633471119	1.222526849196042	1.268756356080429	0.243537271519294	0.567458281939882	0.637188342708867	0.839637660326017	0.698112323522894	1.280872873751491	1.418771642443277	0.365254176368539	0.092491491513959	0.643591763997364	0.260425488336908	0.822014317291472	1.091428482221106
BT20	HGF	BEZ235	12hr	0.659761394910556	0	0.617766301326689	0.962312441738942	5.993756319890868	1.020425577619248	0.766003351422818	0.740526535725161	2.727880175365517	0.719563890758739	5.057302840277457	0.833576981072749	2.871820778173579	5.682039831287729	0.381388622186844	2.131665329316856	1.264243726161848	1.917974961151808	2.208077930586324	0.170005056016623	0.574000425651881	0.454315229862816	4.350120081923635	1.046954451531161	0.867393199145236	2.248216170230669	0.123630816030724	0.685309300315476	0.460775590391689	0.288208785722803	8.897915678361962	1.127239612290872	1.405731579054286	0.361175530955607	0.541428030414617	0.734171634045221	0.823823707594034	0.764354701522078	1.277522063831448	1.610556004272967	0.411887477230811	0.135082619908969	0.661764241476713	0.268041702027344	0.841097034714762	1.250127725422790
BT20	HGF	BEZ235	24hr	0.562048735555442	0	0.526199177293876	0.896217043576957	6.307827415948699	0.846513561319694	0.731310527773224	0.670902495226108	2.580195320838657	0.424607412543638	4.021072649709060	0.755045930269683	2.804577454054952	6.119787655346864	0.658432261897704	2.052961858528031	1.240222672883534	1.942325121459114	1.509390017243898	0.177017383651161	0.568901168834847	0.392914621257283	3.760016547935598	1.106929608471603	0.815529185031603	2.198142156687945	0.117339804700292	0.731351768435629	0.478134596224734	0.283122023312204	12.042577639917727	1.128551188998270	1.361793166649041	0.388614398670493	0.555876890293077	0.789232110744803	0.922523268217021	0.775266376925499	1.193692128217681	1.261282578519165	0.398111855199494	0.117418911686794	0.617836850061222	0.285134516892938	0.789310144147512	1.622680889077583
BT20	HGF	PD173074	5min	1.509528753124044	1	0.496480162755363	1.063429169446341	6.697698298022583	0.767120109776771	2.907341050877666	4.638207196756638	3.110756992741155	0.502430882106485	5.537640477177176	0.674934898351311	2.422030726951769	7.522808623097725	6.469761855837009	4.818877082769450	1.099950613231651	2.016666380409947	1.750162899734170	0.154476994820901	0.597422594323497	0.410684440446336	3.951441392199255	0.932968235229273	0.844505265261943	2.073078620285849	0.098694864374719	0.601977279793099	0.451627864573605	0.241344777778836	12.672989778178824	1.167006447607496	1.240377120944873	0.224304104510598	0.555918424376231	0.644637998818285	1.117625129235954	0.542995645544882	1.233877401071865	1.806501858023651	0.395641743542867	0.079014975593925	0.651939687887592	0.521264687519471	0.648593465804958	1.110638508703286
BT20	HGF	PD173074	15min	1.231098980469294	1	0.445420393569389	1.075159604415442	6.395737314121235	0.820595306024061	3.093363752373807	4.777313388048340	3.125874447961683	0.513852078724265	4.736386550337575	0.598945083642366	2.638342279569025	7.106270865799600	6.724906820707809	4.586267172904777	1.176771227063687	2.057352257882569	1.682179535874881	0.127927881461764	0.604310616472650	0.399107141786285	3.958646978527827	1.269507111178941	0.898614272994485	2.252137692398685	0.106270574242713	0.608389711344778	0.441261187863304	0.237424860155111	13.463422224773112	1.085816514596008	1.274942811389825	0.250155522980531	0.493280803804461	0.643288645041046	1.022685161370836	0.608249306937586	1.218110610447924	1.885667838642715	0.368756489784175	0.072907548209956	0.544430155162622	0.253009436176882	0.637686668316090	1.117055797049839
BT20	HGF	PD173074	30min	1.175430406817398	1	0.424904733187936	1.085467125877408	6.404601552912705	0.812271093765961	2.931970515472816	4.382347517894186	2.782257818825771	0.510554482367761	5.276227270756444	0.613867487150753	2.518331509970065	6.860652785308582	6.818580376020778	4.269196039833892	1.206577541266233	2.143188104626805	1.807027616060438	0.147482736484695	0.653593615013349	0.407811421446699	3.840843889865454	1.346972179954461	0.903673292341731	2.088925787578466	0.114431051637673	0.632049961685756	0.462404987843677	0.280693486146305	12.478785095334429	1.068654223266970	1.248594497704710	0.274411441780603	0.537946696160567	0.682242216650382	0.990427940888855	0.624787333148648	1.246404795133371	1.770649440184962	0.373606061449240	0.077710644502210	0.614711720753287	0.308023475111228	0.645832912847786	1.059443284804684
BT20	HGF	PD173074	2hr	1.284293241943654	1	0.506439043684582	1.058593992364256	5.733302480641900	0.813630140115712	2.862083613361623	3.832590575159638	2.396161264344953	0.506025952771035	5.878826584347317	0.711782698105632	2.444959879625376	8.549614441172828	5.793644023510609	4.185165784311309	1.216439354364488	2.081107124746326	1.919695417973415	0.170723602669365	0.599244421916131	0.403200315984410	4.125573953094395	1.075966063024538	0.849427536368148	1.944966211476622	0.111545378232768	0.591618682742742	0.420331140894434	0.278497441716882	11.310111739604466	0.990988800546007	1.220248920386805	0.236829762696361	0.540099750342791	0.658165712205388	0.850649449024427	0.865909743233306	1.378375656939420	1.610228223486967	0.347278981466056	0.074099349551459	0.579221277495282	0.233432101989973	0.741492074458487	1.088488281650528
BT20	HGF	PD173074	4hr	1.253150424133425	1	0.519543742875868	0.998624399260384	6.667641842938215	0.858695745955803	2.835552888268925	3.817603958830185	2.595894240530372	0.581836584724461	6.188736191484817	0.702883963647990	2.494837450984224	8.301795441197909	4.567520997916590	3.601059573887545	1.243231005476340	2.147486777377026	2.289803987324314	0.174243310640351	0.583320016056773	0.412172977903926	4.407493023411811	0.957312749598570	0.887042195893560	2.019263140197747	0.113267562705665	0.614877704699173	0.414989146622677	0.281298040422544	12.244978283014214	0.977163630715608	1.286878259185251	0.225338801506165	0.512883645511111	0.641236297925151	0.797683700992571	0.817915699428205	1.352566878108897	1.564901544429459	0.338173252089769	0.074576960255915	0.541777447577899	0.203325475453473	0.737354810173107	1.118330938561084
BT20	HGF	PD173074	12hr	1.189598719179324	0	0.503011803377760	0.980254391520052	6.208889867092131	0.862889398123422	2.958195578718657	4.113771199015351	2.269105011634580	0.622696729109015	7.271158992510824	0.696834867213418	2.527981396495422	7.618239071808313	4.792962926155940	4.056118169543550	1.345928808787821	2.311177051847898	1.627591246857720	0.172539321708899	0.611940867522041	0.423193552307785	4.432324174507083	1.011195856304512	0.855637977770566	2.039177913612529	0.118293597474094	0.605628965065168	0.379014410751882	0.264060637556946	10.099370723713323	0.945204959633086	1.251062125526612	0.260534275863889	0.492384565798378	0.578476952533805	0.749353989483985	0.764284052273010	1.319897806838200	1.947790232673169	0.321135658918403	0.081316864628261	0.514898925805417	0.176610041704818	0.778187789911264	1.029226901031630
BT20	HGF	PD173074	24hr	1.586608248186118	0	0.462398291837030	0.991262778056492	8.277515732904936	0.767129759098937	2.868720386200555	4.230812070358963	1.818197496809933	0.592356076202805	9.211335310657997	0.682438975012230	1.973908452442053	8.761345814841510	5.602306225044521	3.901554005779216	1.247852114006216	2.600757525013968	1.702334115451392	0.156514501297593	0.683369515780669	0.413088440477572	3.076640020631182	0.926379968793210	0.889482584440553	2.435463491508362	0.095590970984795	0.636818607844151	0.453155076031451	0.245703011909641	14.899696063044848	1.053357988950804	1.512058697087336	0.203011757968094	0.514981929242053	0.589693817375254	0.769968978973314	0.506616716152647	1.173109336299934	1.269757221722109	0.328127406804100	0.084583666041210	0.617060262876041	0.196210793919722	0.611148662188852	0.871754373830254
BT20	HGF	PD173074	48hr	0.916425777571215	0	0.496663528415675	0.973677126513703	6.291486550593478	0.648151037517029	1.608767141271832	2.267565658222195	1.906107817157826	0.936680757887909	8.203002657530448	0.770938837876718	2.241903930504785	7.983461012944965	5.167081024876723	3.438453578424176	1.359170894233046	2.001309674695690	2.162216923754037	0.153933231288335	0.677694306956531	0.409180356741247	4.282950836264885	0.949312320893613	0.856611869179112	2.130712403203909	0.123574480565042	0.654061157813953	0.414118847726223	0.310467128566888	11.525434639549458	1.077875849047316	1.691515281083542	0.195338018011474	0.526773766513678	0.653103383311181	0.872321361621540	0.583394816513945	1.264850085180997	1.275069687148033	0.341018223048000	0.085399724735377	0.634586460760172	0.177958043898002	0.708244799423895	0.778633898976227
BT20	HGF	AZD8055	5min	1.161730129172990	1	0.550690200778767	0.951113227115524	5.790478010231822	0.935967042771444	1.350729828845401	2.392940993425028	2.926197925100600	0.523629459796668	5.077067422275944	0.738297841008304	2.655353543474427	6.522243064671647	1.637265195486814	3.381222512008110	1.059216121494258	2.009265218411592	1.933085923223891	0.148525233852697	0.545131385206436	0.420697001639963	4.734991431680418	0.904208362499999	0.902956838142870	2.114518219484906	0.111917934583601	0.578237029256126	0.466538227703772	0.271279001637607	11.206003964864543	1.284784809819943	1.259824343666841	0.217971944772900	0.529537747692615	0.686536708019067	1.194859810254484	0.545588221859715	1.247177281268668	1.761661990520309	0.367089951279337	0.093486223888787	0.696307486389037	0.528080651897999	0.776639124990920	1.194962528133810
BT20	HGF	AZD8055	15min	0.998691652209823	1	0.470830572470436	0.873722640802848	6.284493207583464	0.922183280918307	1.408261843905710	2.604424961710100	3.281832616089352	0.530552133016102	3.106050735153855	0.680064787355517	2.809389000770122	6.395985747127249	1.431529850969397	2.979069454486980	1.134084105227588	1.648156758776084	1.828686084300160	0.131745673579794	0.555765060747172	0.397861875822952	3.899718213700236	1.209856203257317	0.837552169700761	2.301364733007002	0.097962924622545	0.616546441878302	0.493348336083318	0.271982193048783	13.328847256066981	1.199240079989699	1.229036871822483	0.260229151670278	0.527148657683208	0.625770728396904	1.067298445270358	0.435558750591149	1.046127727941319	1.566341809755619	0.316757046872214	0.087882697325194	0.704880180947155	0.318923162151241	0.654211236840276	1.210288901755926
BT20	HGF	AZD8055	30min	0.864702072344189	1	0.588709291146028	0.909197636018168	5.408588413497503	0.949799550368979	1.760190777707390	3.512666557106702	2.487259652284895	0.626931918825169	5.675903731099198	0.768326441220357	2.688967937396955	7.376050776066103	2.081313659579390	3.546889499039905	1.111952779183836	2.015408621267381	2.249276668290715	0.142374947508000	0.551637662604623	0.402169199526215	4.995656107402597	1.263720946508393	0.888845578975591	2.243249676638511	0.132984566503709	0.588184872730605	0.436350176537260	0.253256151463519	11.316867249594655	1.149310777291816	1.229392530247109	0.285243031633335	0.542695852022265	0.655896738908176	1.028639651967088	0.971448452296860	1.299156701541914	1.789202575476947	0.348833011340229	0.081374655636754	0.596334313477559	0.315365396290910	0.918777656130782	1.189196027852054
BT20	HGF	AZD8055	60min	1.024248979717629	1	0.609142733764583	0.935798158792207	5.562349281703497	0.892903371959358	1.712986444130037	3.198944395370647	2.894144737166251	0.629874735053041	6.062304429598211	0.807907226370154	2.677174372536081	7.335510339106690	1.796397544077452	3.750660568051140	1.088953887770497	2.235970390808654	1.999069857093966	0.151672043552145	0.544319946483142	0.432096577303823	4.639888397325607	1.218010910346771	0.878767540131831	2.253679128110540	0.121265476579635	0.565886115879754	0.434884586101981	0.317296929827050	12.315303636725345	1.169005160920417	1.181873293324090	0.273334434922627	0.557856354469220	0.660292359467476	0.967140948730839	0.652396711881085	1.308872709689723	1.580259349585362	0.352010382216738	0.090362594343613	0.646431810171504	0.461740138812608	0.907773949878911	1.161193433452262
BT20	HGF	AZD8055	2hr	1.190042055952107	1	0.542067462830393	0.853025905427429	6.754173749462050	0.833683977969815	1.987721305340638	3.028639417349044	3.212039009048296	0.534725749956619	7.251397766399496	0.683840213703421	2.948824784854572	9.596111951583662	2.098642206842032	4.447208284418567	1.000247496913691	2.351655962905297	2.122342910885612	0.148135609372421	0.472661056129553	0.374213862509238	5.271102653022587	1.086392549762451	0.900383278640288	2.201172488414341	0.095740357555542	0.552808249022214	0.398888250647340	0.246974980511473	15.568641621315344	1.221274688686466	1.204816434219301	0.213745911230406	0.484199699519714	0.583440595154089	0.822221382269729	0.737312771802900	1.402575767975071	1.588805155555548	0.335443130580910	0.073802865602123	0.622913445367009	0.499006972701029	0.875370339398157	1.284695808946784
BT20	HGF	AZD8055	4hr	1.036870430062699	1	0.613073212146824	0.890270190498583	6.256427719246075	0.958186144020349	1.472049106325527	2.599688567550847	3.014713361944111	0.732080780166640	6.319379992105806	0.817967171222395	2.874779404585429	8.524907578182162	1.144976256754690	3.909026521521863	0.986907747626237	2.179548208113983	2.513944425185865	0.158678857905514	0.533817788701765	0.424268222144435	4.765585005072964	0.989903795562203	0.873091008656663	2.249033464198414	0.125275178228890	0.562052729352481	0.418078881802933	0.261698761244092	11.432200438183074	1.121980068739791	1.277992344146489	0.213053773770673	0.557852469562674	0.596789434052072	0.798476987328486	0.721704859320744	1.335190103830403	1.877194379625829	0.377607966377227	0.078661842501012	0.577566564248771	0.218067201375800	0.906576627041695	1.131970316700718
BT20	HGF	AZD8055	12hr	0.784289068226732	0	0.564170208064202	0.889142096978623	6.269346277509063	0.865867953874402	1.352884961660473	2.783969188818278	3.047375295630263	0.657484076746107	5.769442238216294	0.760161885171909	2.792102574862943	8.017386991831911	1.422625970326495	3.919174378084998	1.187906105111459	1.922380286520135	1.738411031755652	0.156062873155320	0.558272151018635	0.416137588546559	4.517113915191795	1.094601661703028	0.854390935438328	2.248861791675614	0.102778159346650	0.637255089889411	0.431093262871161	0.341886778020415	11.365282523971786	1.182402696971370	1.255591557194851	0.319689340712097	0.520901877496694	0.636139474414037	0.817204855695994	0.689900884580938	1.216758647116885	1.610104569979548	0.349398058576626	0.082596306532996	0.595510264780691	0.223499874439769	0.913674566342090	1.183678200446373
BT20	HGF	AZD8055	24hr	0.879498013046953	0	0.608536980971443	0.928264181104697	6.540709256359540	0.836338274361381	1.320133543680784	2.567840325961621	2.493413833839805	0.603789596807084	6.043312584123258	0.771239196636731	2.995014084004752	8.614549449322666	1.771040640246067	3.531707141133155	1.302063952875812	2.077496135378746	1.655804092755005	0.162051439966298	0.590958194053821	0.420597442033491	4.480142918673473	1.019264977106239	0.890229123411621	2.304430322633936	0.113145033437406	0.662292469449920	0.474792874123229	0.308762121986463	12.408494509619631	1.193805372873400	1.529970136313242	0.252857608073437	0.521987539512728	0.629337928709891	0.817873084231599	0.571049861455887	1.204962592909111	1.320309181824585	0.362012702818873	0.096413236028443	0.579137384657751	0.241760497332410	0.853233191868608	1.278547113375183
BT20	HGF	AZD8055	48hr	0.635133793572558	0	0.577307113170158	0.943522234256354	6.611348904954733	0.648035757664094	1.123860781040484	2.257977175842228	2.282016774726301	0.743458556449570	5.519456530958638	0.755740085286940	2.582716239163099	9.117795570414202	2.397970952624376	3.996619242496582	1.280776371905514	1.879863297309186	1.887610893950664	0.181466310910092	0.589408739371075	0.395489597322449	4.413606716841988	0.914225193697432	0.879568248085905	2.363940738160325	0.107261741336810	0.721383881101380	0.496446846288024	0.299031409853813	13.987350900136811	1.310535669809010	1.837979732661367	0.225354577729243	0.491857075287054	0.609911658036590	0.773156268639278	0.509225927137770	1.266232292571409	1.288158705399220	0.370667470165978	0.084711247302336	0.663176761253567	0.264086368689570	0.735581667221791	1.326098093493072
BT20	HGF	GSK690693	5min	1.252609849526885	1	0.478643771749016	0.776826527453296	6.884972093556075	0.779594236337102	2.939778396294211	4.831886206037005	3.472871956573032	0.490686001271303	6.475135710015135	0.595912827193334	2.926934024038115	9.291297900979437	9.703750709171843	7.191067058091841	1.009174596997048	2.370369215095626	2.467578096437356	0.153334038534358	0.418124751574916	0.375912357858901	4.732059556212616	0.933574665060472	0.804306549277013	2.509334780142968	0.102147533758575	0.534550287403990	0.431211350450376	0.220160464689105	14.065878385904679	1.436391914176829	1.289152229802902	0.202647001572103	0.477279286498679	0.581455703419688	1.070865885959509	0.593657580279438	1.216212480190726	1.867754516688257	0.348702823049402	0.077120227753706	0.661605275722059	0.592370553814608	0.734505757287968	1.103994803554939
BT20	HGF	GSK690693	15min	1.135519412683477	1	0.515831248432522	0.845918222703474	6.117815717178886	0.809101780725302	2.221458330668482	3.777947405887091	2.757957355769662	0.617298448563204	4.792107819582868	0.685746602644388	2.554362355893122	6.664544498055637	8.014787285444136	5.819328087521607	1.074916740775322	1.871217902682822	1.891761617265967	0.142684590237665	0.573549302972820	0.418709999399546	4.241590623577501	1.136757141872026	0.801379323273381	2.143913437745113	0.114795809566110	0.588637913041995	0.502099885323159	0.258679667641400	10.955444303752575	1.208944493965666	1.141729700633998	0.247520137397520	0.525106934623612	0.629373146370620	1.095933482648070	0.509225263802870	1.219062791411852	1.707387002232163	0.357356152530557	0.085846677070632	0.756083122226819	0.334101655587572	0.781574216280572	1.076024391638187
BT20	HGF	GSK690693	30min	1.089074979372699	1	0.542536589834807	0.851320638180663	6.390235235352622	0.833908839368362	2.325206692071530	3.980458998183335	2.535530103720389	0.580117059606790	5.609014125582156	0.744710481216959	2.709327121937935	6.483190466292899	9.094274490053792	5.968868930892273	1.089181155202535	1.954752882418530	2.020481460053019	0.144187829047958	0.567180824931408	0.415890145063076	4.475953644542400	1.217449180960592	0.807824501876263	2.071169890886282	0.117679876431997	0.566479447856192	0.470715590264315	0.277535963410683	10.182390622973420	1.125611477985928	1.142577108233179	0.282380749466943	0.544243864133463	0.639783901081396	1.023291802628508	0.554462094682025	1.163736475877121	1.688575557063829	0.365895539962253	0.082040288567685	0.718479497378075	0.353909277613330	0.822618204425362	1.047145115904278
BT20	HGF	GSK690693	60min	1.091539137895350	1	0.588643629162030	0.929034992320372	6.243471123666306	0.822001554159219	2.441605470918288	3.739439522652424	2.842441297144361	0.651309490188646	5.979650635286991	0.742038363379137	2.572483969403474	7.326709709314718	9.747601919619086	6.562910971102208	1.052295003964560	2.055914451978773	1.838759819066390	0.142470050103676	0.538405947984094	0.436236749078622	4.189088927708734	1.231197342338245	0.879310329429135	2.134118931771135	0.118679787820812	0.573955876908809	0.492965431955467	0.282729805035585	12.424871607867455	1.172890641293023	1.089673871178937	0.272441839296188	0.560417593694433	0.661631036307915	0.975116643909859	0.531526721089835	1.264772869845196	1.481880058446256	0.388842277475114	0.086079141909830	0.645393825240594	0.420808026022332	0.788461119607386	1.137374836128230
BT20	HGF	GSK690693	2hr	1.173852583995572	1	0.447797086338390	0.746068528865254	9.028341863489285	0.651944883403663	2.921626448564835	3.803822482846207	3.530609358358723	0.453351419700846	5.990783813763462	0.571182381933327	3.108674668783267	10.272462268871378	10.174191835741311	7.202249996249479	0.994830622707400	2.869172104112950	2.488512669612179	0.101170908320682	0.432506530572282	0.338934456270622	5.137150551400715	1.145479638819512	0.860561274514456	2.661301154114780	0.063742535359229	0.510140562534627	0.385977515407612	0.159123825806806	16.688644123008785	1.254242858689369	1.091968248626057	0.177486902866060	0.427978562792707	0.470277006588743	0.724227915692709	0.742859679910287	1.185981186476611	1.316079712687015	0.292424114868614	0.070472740860305	0.672344041963149	0.437786566299987	0.615444421156109	1.162086204357588
BT20	HGF	GSK690693	4hr	1.085211097175012	1	0.604286163132064	0.927024050187855	6.090472162827576	0.912481237692659	2.380397970115233	3.447546927698657	2.510047169013097	0.685780778578435	6.379457445619070	0.743304424566812	2.613508085517285	8.138514857143159	9.207324750862183	6.374291902975456	1.110460099566365	2.112999212257970	2.364451743095941	0.165075762924878	0.548751008774111	0.445725263120711	5.028049650168322	0.964881370150369	0.879913359964020	2.241388281187160	0.121167490394822	0.627768599945302	0.486402375660087	0.268033786147267	12.498451394836849	1.198175200487736	1.201010528849084	0.220111803678477	0.535378559626904	0.582478168870599	0.795820129502874	0.802723769518005	1.412993659511048	1.469617815748112	0.361034943627237	0.085355036621824	0.575500561355972	0.234097391681410	0.811456787596854	1.063170385966830
BT20	HGF	GSK690693	12hr	0.984686793197103	0	0.633577010267284	0.865179678715135	6.044260116446163	0.865423149860438	2.245334095652959	3.557591360098098	2.555157970255651	0.685969904065155	5.870352747748532	0.736423826935589	2.771383550112927	6.707246748121170	7.619233712506262	5.837828986412667	1.140069380765278	2.024364541626213	1.736545174765819	0.176846131895150	0.547840416986598	0.414918633274892	4.876160111751918	1.005357657524729	0.868216335007988	2.174489148791996	0.121092347784703	0.621822772773687	0.457871220239415	0.296656449610869	10.519211330565943	1.144215573345532	1.179250484797683	0.314134363557658	0.540606425813774	0.611688842905914	0.801949152396841	0.801955239230486	1.294848326865366	1.760533376696036	0.343059136177187	0.092159950218468	0.560956007488091	0.256234194746186	0.858194354418892	1.032047579376767
BT20	HGF	GSK690693	24hr	1.110040732334028	0	0.631763297559224	0.869683431056994	5.922314671029753	0.878518101941447	2.045032041442010	3.195283067099111	1.999135843798767	0.632185848613187	6.996061013087047	0.763041455319103	2.782017113693873	6.689051247501752	7.824795081511645	5.250568155099923	1.232740405011372	2.092670499032042	1.650701659688045	0.192732024428385	0.570219761708177	0.442681788515557	4.937138093460020	0.977272188667988	0.900056690180004	2.364641191692593	0.112219523724403	0.664895985860310	0.492265707754897	0.280888600373820	11.006736767283922	1.189334283013379	1.478107343124691	0.257302326031943	0.524941826205019	0.612182859275580	0.772129183695189	0.686010861371513	1.230009165622325	1.459623090519554	0.348913124165931	0.093993588422106	0.548407966462556	0.207968087706362	0.866703598547939	0.992847747339457
BT20	HGF	GSK690693	48hr	0.407322765018526	0	0.488117133121935	0.854785651244160	6.767636609419840	0.681135094103912	1.536814229414408	2.595684423139838	1.814750032993230	0.912328192313330	7.535492360402022	0.753599796792012	2.675099459294962	6.012634151601217	8.174149987896305	5.716638579309143	1.345306769141081	2.086118946430301	1.921043375772219	0.170263172235222	0.584584783087342	0.479370060281775	4.968875930737111	1.106117494384637	0.720973803981054	2.560603077647106	0.089414181897555	0.749420143711706	0.437402581527850	0.329577834112012	12.261487653780717	1.190697693071938	1.807780790616516	0.218006588635571	0.497524981286869	0.625334324786433	0.708512861095633	1.047416426976585	1.310575755302925	1.648340376930746	0.291643656765061	0.088980688277835	0.525748692814055	0.193726833137503	0.820853792647054	1.140086385133817
BT20	HGF	GSK690693_GSK1120212	5min	1.438643998093046	1	0.534028761796252	0.930487704159655	5.834817005945745	0.808547991344407	2.310167160615623	3.440857914901045	3.087730570546163	0.515627347452235	4.919415227399707	0.657460060109006	2.518807610349559	7.518876101880426	8.154712158095137	5.823852265859685	1.017347108531853	2.149111587097903	2.129490563923853	0.153192246096893	0.496546871531784	0.422476079581861	4.307605923558476	0.723031067716492	0.917447772233638	2.061493008657236	0.108546267395852	0.574044336919559	0.484147928875759	0.250924374624772	11.817232375421657	1.262140510574419	1.331328295604962	0.223359183154995	0.541824639041579	0.662501970567275	1.315407100546357	0.636156944879507	1.232245598667864	1.503109524568566	0.381150165296349	0.088087550639985	0.716325413195359	0.582703911237630	0.732458224168692	1.204909594660854
BT20	HGF	GSK690693_GSK1120212	15min	1.285656617287855	1	0.509942863039225	0.891101016760922	5.400330760450465	0.833887745065944	2.270821355981588	3.621614303289081	3.005521960163563	0.538239580480361	4.241469283770445	0.689652655846961	2.630346317143948	6.596332165242692	8.482445391886866	5.933385612664499	1.068484594915931	2.064742318433621	1.964472522638264	0.167379347292577	0.504410313083461	0.414843218551695	4.220247336459980	0.771868881894748	0.937637645366879	2.067879027189221	0.104505234682849	0.591112751248095	0.487870934417225	0.247571707830682	11.148510898767372	1.243286812652663	1.430495365727823	0.226780243676481	0.522417612034947	0.631039921511748	1.264017825722233	0.462580924618232	1.293296748057879	1.685833303999492	0.358765501715598	0.084879826658072	0.657502787586854	0.321816578112382	0.712691245684956	1.209908786702723
BT20	HGF	GSK690693_GSK1120212	30min	1.172108872795681	1	0.585558402079673	0.924065206115429	5.880410352467142	0.919960782296559	2.539274146267225	3.995701588053757	2.590126687784304	0.549344563861753	6.455304271306866	0.741242272587780	2.829795497906368	7.198148703921381	10.361779625077425	7.018110801800638	1.078208156637056	2.352879396630281	2.215517438033963	0.183163382805000	0.547348630022102	0.451377242892992	4.879011911708551	0.824981599555927	0.931864674481426	2.025425115720061	0.125868423855980	0.581193229205402	0.458496802054732	0.264616774397014	10.511827142449908	1.134827819398832	1.445440496857987	0.252577266319567	0.527251953497655	0.677820760666078	1.063162500952598	0.464510016518339	1.342532926505060	1.997330890302517	0.353405680170158	0.085303814861891	0.626475659207506	0.347006963231142	0.887969866259638	1.130350541837465
BT20	HGF	GSK690693_GSK1120212	60min	1.316375667937817	1	0.525517756700024	0.786056617954660	6.549026807448966	0.882748811972999	2.967443261552944	4.168033276329927	3.616336180572945	0.563333150535484	6.644019251270112	0.602289530465132	2.916588836972604	9.458316378210316	11.596462603715013	7.852662956441800	0.993840694885868	2.918442355887204	2.475310344094443	0.143005776612916	0.438498853689519	0.375976701806825	4.913629572056379	0.825544084207467	0.981885297993151	2.448923922839440	0.096241754697792	0.563686084983525	0.448374036375572	0.232463981476132	15.448790788043642	1.304270259458601	1.403544512880850	0.217525702383390	0.487119147553250	0.563995964695983	0.964643994923075	0.427324405915437	1.279871143447665	1.730744633327564	0.360851461168565	0.079346784448217	0.616691540538069	0.523088651817958	0.634395771884347	1.292200905747482
BT20	HGF	GSK690693_GSK1120212	2hr	1.092571738505201	1	0.636814961401004	0.964385639808256	5.800433269085970	0.857954209195500	2.430051784479546	3.680777324209815	2.729487512990619	0.542856840160565	6.385797444709978	0.797802873109137	2.742397308597933	7.134350513081821	8.610271086571188	6.351925793641293	1.177016623622039	1.997965838911986	2.019955612936357	0.193807150721020	0.560735132773597	0.493720185251526	4.996900359382511	0.861833561999527	0.861624871760278	2.196837870745383	0.127711999506004	0.614708979851194	0.448123211949330	0.290271616167192	10.173359639841797	1.195869477723149	1.592573410883211	0.246495827038446	0.562418539215698	0.641258147689237	0.973933991162747	0.665115949844144	1.346827019531137	2.011921650947917	0.370178531286390	0.091882938480726	0.595909072869240	0.235090758634680	0.902290082768890	1.124301192663780
BT20	HGF	GSK690693_GSK1120212	4hr	1.237170768770477	1	0.604633278803996	0.931068192505370	5.566130032363716	0.859217727221582	2.158053377814851	3.304915191543945	2.934585600671646	0.672418249277451	6.677865486037383	0.766055941324910	2.688783152043912	9.101840966968643	10.262305443826666	7.463163151616564	1.099612779822351	2.438708525226193	2.425286223056469	0.174281917491411	0.521340793326940	0.451813695809173	5.033246521729795	0.855325870335462	0.945909312560588	2.143630451164509	0.120414807093706	0.589967711108607	0.439456592743605	0.262294713305443	12.988706398272404	1.126806116255486	1.577153912069761	0.221280507411503	0.554975631004969	0.581757722464981	0.837179560890158	0.987867051008761	1.426664744703918	1.625838186480882	0.397782904230873	0.087565392397969	0.583591847068446	0.284576503588514	0.866815329906880	1.109220854927396
BT20	HGF	GSK690693_GSK1120212	12hr	0.988896760343105	0	0.577635074942237	0.842734458094833	5.820799371423826	0.836994158593061	2.198640780882064	3.244225739845243	2.919520736327649	0.662771767583711	6.892168240115437	0.764823039971377	2.808504130664401	7.761485624224685	9.580999415902644	6.667509932623493	1.157559310700824	2.177966479483184	1.825081599309281	0.144669112236770	0.534614052158937	0.412310594599941	5.083659440620481	0.906563334258082	0.908532155606072	2.224167893868409	0.116371305272946	0.589653615373628	0.408725106752469	0.296584568913949	11.542308674334167	1.185353096892402	1.900531991139798	0.297634119685015	0.523585538117443	0.595779916299129	0.818496939457330	0.560708460531922	1.410428617882443	1.920374835291172	0.386969133807337	0.093754633892558	0.576224206554662	0.236684778078861	0.863279187525274	1.091787085481359
BT20	HGF	GSK690693_GSK1120212	24hr	0.986914634140431	0	0.607218544813351	0.878134193212325	5.692051056081107	0.778568761469156	2.010533425530539	2.848431141464566	2.087440045841106	0.629147491511159	7.955336586536679	0.830316028173950	2.666380246982394	7.456808149397505	10.465884797339122	6.340841588441255	1.225912115918040	2.249198603383504	1.865549955494525	0.172254941131702	0.538027745825282	0.416711667532516	4.833590867172137	0.938916417440633	0.875827745798768	2.116987420701994	0.123042076143793	0.643981929827088	0.427359391560185	0.299037023387343	10.925333294878964	1.114383815057034	2.013364853082673	0.331292479042407	0.517593697815513	0.609381812274097	0.779309776709517	0.695385284969987	1.361695601185901	2.140643399252533	0.381543195471478	0.095063220792484	0.546054939521866	0.188154967951374	0.872409694727407	0.986377392535253
BT20	HGF	GSK690693_GSK1120212	48hr	0.718875062373301	0	0.554014513777071	0.862214972701312	5.569819062605437	0.621891417811284	1.538231372684530	2.426329857751917	2.177216142678275	0.958016018589075	8.076496413412265	0.738501417112113	2.402609036789459	7.797239576604400	9.352314878531715	6.269453547403119	1.247077002948283	2.133645243575886	2.236124813771980	0.158979708749083	0.543923004943504	0.409009716892815	4.662868572801277	0.972434044068238	0.898960837011239	2.212324355683589	0.102011799966092	0.696292617262430	0.434284132271456	0.282539667579867	12.308847522686644	1.168955440829367	2.438175722475056	0.242896107155854	0.507210248543439	0.630487452675645	0.740367840582842	0.679579313179771	1.364761034730781	1.986083724965349	0.374116266281606	0.089267846348634	0.613837553585091	0.232272946371673	0.780943244672910	1.073182884218831
BT20	NRG1	DMSO	5min	1.149599804734130	1	0.393035157365650	0.724420536038297	9.930736626655909	0.916867419443749	3.647012046207387	5.448841324962929	2.765939813214577	0.467116921679582	7.464347093206488	0.605751651495178	2.963646151607542	10.721040628539205	9.773671526869942	7.099831379068126	1.105968499780963	2.898194482033173	2.471237466134643	0.118619806199313	0.480194611681531	0.350401228455688	4.741269785437801	0.938916417440633	0.887555266688095	2.660368046818599	0.068580243873689	0.548158682575580	0.425188534834432	0.175488706949626	19.470161212450780	1.459264625065092	1.445176379107459	0.188571149508696	0.453088499650501	0.507911212603123	0.594753304229267	0.479754081037796	1.134172249455439	1.631992750239262	0.314957041349543	0.065377452492858	0.608752452001226	0.325857000864755	0.528353010662254	1.159059596250594
BT20	NRG1	DMSO	15min	1.091456670925680	1	0.398602316440565	0.809847399457121	8.200148740665538	0.864137178566563	3.394878239404495	4.718236324748079	3.150163332639575	0.567392823554029	5.666702718679648	0.633728033778392	2.859209159562183	8.808024014181264	8.120088243975015	5.545716574235774	1.114891993169892	2.416211349697419	2.310088799007069	0.132573878719269	0.516977022046485	0.371571919158529	4.368381323195096	1.121503688447358	0.898758417052496	2.186715520982656	0.079293716353924	0.546664664988013	0.436327034540596	0.202722532641337	13.698806375661473	1.321920440963430	1.226833365485707	0.217378666701286	0.487209095494096	0.573841836545844	0.673073610082021	0.544709681742260	1.237853532030781	1.621585567815300	0.285160379737982	0.065327339149400	0.637611646528525	0.310460744373796	0.548524316067431	1.204963773766735
BT20	NRG1	DMSO	30min	1.089798466657491	1	0.431169673116602	0.876791343567274	8.245412057298575	0.874257570299541	3.174818573783119	4.162658883323394	2.918479292379324	0.541652176650180	6.051459180165558	0.651789639448480	2.696867653923830	7.914184292102362	8.651452404174130	5.450034190712457	1.140878753354337	2.204552823229628	1.766823898570510	0.130178062367239	0.632052301642932	0.385205473356460	4.235435511378117	1.133331924495911	0.893589950967758	2.155413850974997	0.081594157249133	0.595332974716801	0.460058258276901	0.219857037115644	13.370731849733609	1.260698396244816	1.288917400591149	0.228596374144511	0.519387961382474	0.591959530350553	0.704974907544640	0.600178611589123	1.090864615802879	1.294698391953301	0.285306545958283	0.068495869006668	0.704917071862581	0.382668703520537	0.536790286167219	1.208177011332362
BT20	NRG1	DMSO	60min	1.268021960515284	1	0.528000596256509	0.842813232534981	6.585461428730510	0.875090062729708	3.222961886559276	4.150370426981573	3.014423236955152	0.488275096905051	6.379021740606926	0.652587782406358	2.677769391975494	8.459639575779855	7.991791523467635	5.014557914950695	1.068756248317721	2.320527297831643	2.260647808279181	0.159015440745602	0.481595255993725	0.400644123607285	4.888677661156289	1.124205160905071	0.935153655389123	2.013518319475081	0.094343366914048	0.496785721346233	0.414501937426767	0.254244970725003	13.315959966233718	1.254209338417800	1.234386000754740	0.221183610628804	0.490567024405132	0.633742160002597	0.713367561692047	0.594289078102327	1.279660631792995	1.048927454300153	0.312033194106598	0.066978573138647	0.624835483555073	0.365713267808202	0.675082842643443	1.218311416453219
BT20	NRG1	DMSO	2hr	1.060102622714311	1	0.546166901498158	0.823471324767931	6.415408116213320	0.930653575985431	3.038996783961403	3.941012447511035	2.690388895547079	0.423200249648709	6.899908058986823	0.687920967056670	2.739836558528901	7.836380214681373	7.636288571068609	5.467202253902912	1.187302473577227	2.307910412072514	2.065346781593194	0.144486038038220	0.531245437084011	0.410240577870335	4.917093115140142	1.039721035927276	0.923837497274495	2.134379017755708	0.094520551885604	0.564782522369595	0.402077738117204	0.275608502983005	11.818104652305610	1.156901829392177	1.468780230564306	0.246424250721005	0.484662014902673	0.590590556061742	0.746090283360906	1.507501753467097	1.276525539500224	1.372684497581196	0.312034112826293	0.069850044124940	0.590343753556147	0.229707741528218	0.755215911150183	1.156196780867671
BT20	NRG1	DMSO	4hr	1.178665170902300	1	0.605690229223257	0.809768930210556	6.323086453015876	0.837557151643602	2.842060997555486	3.751319706642909	2.805165925899987	0.539154014210131	6.801999239705673	0.681151561522251	2.552501412097954	7.433289846854772	7.811845555615379	5.232263300261141	1.162124416353924	2.225255150252264	1.914197451098686	0.178408864937933	0.554977165867922	0.425373378968544	4.640423836548489	1.000377025421580	0.916204405003936	2.069249170724030	0.104723370842615	0.575958158340422	0.433551904312117	0.286880008447684	12.052014826127881	1.162238463874824	1.374867403386487	0.245050025244003	0.529155900727618	0.578458270920195	0.768379730908466	0.754897405347420	1.280491315940513	1.456916604548979	0.334567082336051	0.072129924756952	0.559924319210671	0.239361101837643	0.793066349167476	1.193837768467253
BT20	NRG1	DMSO	12hr	1.122675207894897	0	0.569163856317761	0.925609631174255	6.307047649820193	0.923195916927961	2.902782884770820	3.486907932341860	2.573858782421211	0.604797437327367	6.839343225512887	0.683331225814804	2.749637209126086	7.379652510631515	7.312682618880925	5.273264998825394	1.178287882101949	2.426866807631505	2.057755608507767	0.158195540348281	0.556594850377375	0.413558227696683	4.933210419763451	1.099808837133022	0.893531250406492	2.057818228294025	0.092435365448675	0.567893090898317	0.407220797135399	0.273071550439265	13.822968861615376	1.210684182852114	1.460342437333329	0.249821366031070	0.511177532514765	0.598240754677903	0.764019946258027	0.734559103645121	1.409289080585647	1.167368100833016	0.335979233235229	0.071096376443880	0.546791329405202	0.221013858589425	0.735853562433745	1.110318139625629
BT20	NRG1	DMSO	24hr	0.880228544636872	0	0.465892169622968	0.813359020083280	7.766181537552919	0.765726687719640	2.870752622291599	4.246591057491572	2.421211171446918	0.815078761885947	10.468219295516837	0.659033356802334	3.246281124872581	8.995986109290488	8.600123760820045	5.734662821488832	1.117290383538713	2.842357408915748	2.213360014075070	0.212305789293330	0.501783702281775	0.392196020703549	5.674328862498433	1.084461021859739	0.928421709148939	2.201274049849082	0.084208924898886	0.562010816627809	0.360886508340160	0.280399187357380	15.299400216425880	1.149840045084888	1.680603404353559	0.185756943237688	0.481599855868792	0.561993596649306	0.737046180225749	0.720895464467136	1.496869302671055	1.387371418380687	0.342335422484594	0.066540442057518	0.512559561001530	0.165327095531125	0.784619551826531	0.950667888789872
BT20	NRG1	DMSO	48hr	0.850714407777935	0	0.481030566916956	1.041859050350553	7.448682148730056	0.654811105168010	2.020622099472870	2.887155793214055	1.929768992552308	0.782891652084064	8.396254581841435	0.693185970558430	2.715471190261557	5.698843625346163	5.580996701222008	4.120320748694155	1.277327676690517	1.983465574288670	2.044824389576372	0.155170150211941	0.714493036330282	0.394830276922038	4.286831770783935	1.022882136165497	0.897356092090522	2.051178901402273	0.107180702224282	0.655556828992775	0.426335840952318	0.291186998336662	12.498836509261247	1.157492725718603	1.698538869199049	0.193682647404834	0.521333602502852	0.634701009865365	0.810629559031028	0.695078539013313	1.177897142492195	1.466979910362349	0.280365245594576	0.070133755311914	0.546687929918296	0.149199543256039	0.632164745873323	0.888793079241825
BT20	NRG1	BEZ235	5min	0.907139977180220	1	0.512519100642652	0.794067269394122	7.864041782030112	1.225207132392536	1.380568435093022	1.183532877273809	2.876950322740062	0.491175496640718	5.775532993686866	0.608605989856834	3.270142568597069	7.361824814121247	0.518554744612529	3.459138723818488	1.047697638928061	3.040088910044753	2.658132070399761	0.142430161377012	0.527572743275361	0.406570825312663	4.432425284876493	0.892204926034210	0.872939617443503	2.777279903532044	0.080405226201974	0.609674289979588	0.516654898086794	0.201728055331172	15.433238082110169	1.444407328749743	1.379097699179112	0.223557430592959	0.509332164655550	0.586883553878210	0.648720987585444	0.500769055031151	1.103526958926592	1.510359642651197	0.356298337651095	0.096631676000358	0.804596071821035	0.382497566105136	0.527546987993026	1.185221412810280
BT20	NRG1	BEZ235	15min	0.453849196715200	1	0.409255311219876	0.849157134848899	7.962044181067783	1.178118749895312	1.211206752432385	1.152452477084271	2.781573915871336	0.631585276334386	7.065500605619850	0.607168237548493	3.033106831842774	7.777226392059348	0.536384240004018	2.986407547839304	1.128958441151126	2.676927075161653	2.878388808258065	0.150604386386492	0.505899335142726	0.411131758442156	4.300796123394165	1.143001669084709	0.969502818712211	2.505971993145854	0.093629579433953	0.603156461809241	0.475071657150744	0.203155439808188	17.459758253589296	1.425832342221860	1.341740768119604	0.243272568437265	0.470739150234739	0.562346818354652	0.631893713238705	0.593685052703229	1.031334150962843	1.542953227393227	0.396991507042011	0.102086774891557	0.682112116911354	0.356345760626561	0.592959573937700	1.187928781941119
BT20	NRG1	BEZ235	30min	1.035097305446489	1	0.558279434637787	0.960771434038629	6.317737188597349	1.143897284138168	1.216878988412494	1.127040787510680	3.094886685804765	0.646499260582254	5.359030946418254	0.618519892128709	2.719866729306286	6.535634026865348	0.785013848286479	3.087654679390017	1.086953672968567	2.367655301856513	2.161755629734301	0.147910919900225	0.495644304973792	0.394891239935548	3.820611191598652	1.028640102028578	0.897042520563758	2.234887778860951	0.102432229454351	0.579103391823543	0.498454654627706	0.228079227877879	12.926495205656092	1.286504776131972	1.325781779141417	0.252416765291462	0.523526751297911	0.615674774948620	0.701465818253397	0.494922556789006	1.172932132069347	1.281990750717630	0.390162029181780	0.092734581846787	0.711457774704151	0.611279022433664	0.658521937883345	1.104616459594998
BT20	NRG1	BEZ235	60min	0.978326340328653	1	0.522313973383900	0.858086822011369	6.648811782506730	1.193520317600127	1.267588327625858	1.268824757747253	2.810393686413040	0.616958590229103	6.832881273767678	0.639372886009136	2.869374289387705	9.059650742850707	0.752180470328454	3.242745920378917	1.098604910800163	2.311659975878904	2.452439715407715	0.147781063969672	0.456040906644828	0.422238844283792	4.479932002536061	0.987771642927709	0.886609266652116	2.282709923712501	0.096697452834122	0.586151062618660	0.461233468997823	0.239818819399349	14.441757017741988	1.291956719989592	1.307900310027019	0.258591661264193	0.538126248464924	0.620601562437387	0.728264888492106	1.017504753711381	1.291813640360518	1.122890851750621	0.365842241029457	0.076197171877420	0.594770591164285	0.378008306861289	0.775165810940484	1.158595120061045
BT20	NRG1	BEZ235	2hr	0.836028664171954	1	0.575260594452256	0.899888337355710	5.967695200975495	1.260588581901092	1.146932334421920	0.918486548539114	2.530415273509212	0.636847569253672	6.847983933792572	0.695111263218980	2.760856623713118	7.045106932576607	0.704650489333986	3.161536448429320	1.199280761210122	2.285798516326982	2.467218820436048	0.154930214002495	0.515310475999994	0.428446121442625	4.395323422044695	1.053133610873692	0.931669950759360	2.300704936519415	0.104109489501737	0.608355119673788	0.441322082577763	0.269863097824569	10.434390215879628	1.200613950665264	1.394596742529023	0.256059608577027	0.564126072823065	0.640272732984312	0.753905758149415	0.660011088427715	1.245755748802328	1.517604259456591	0.365732074744854	0.080724446449352	0.574084992602993	0.235939795542524	0.805977160039641	1.169209665257625
BT20	NRG1	BEZ235	4hr	0.856955026229156	1	0.540858262520541	0.884288824553242	5.822468604764717	1.111890533168018	1.064189112249139	0.835017922366462	2.887760172614782	0.703531382426931	6.375878965423087	0.689897339868684	2.900176416280630	6.977783009116536	0.783899311128682	3.441374727097486	1.127696459448643	2.149111587097903	2.444081329696226	0.160190785664164	0.514295256445123	0.431674332471621	4.715658449396183	1.027076657003193	0.906561926058951	2.308122174223818	0.104168940198653	0.606280208448914	0.440049306008974	0.251012666756134	11.524448750837637	1.169047981044688	1.384595918331470	0.265873583503318	0.566134494506364	0.631453026092233	0.816228317841565	0.878413453249614	1.251483750100373	1.722325089686568	0.343920669403929	0.082633896635988	0.542939079566175	0.236118520800354	0.821186806962362	1.085725944092346
BT20	NRG1	BEZ235	12hr	0.745485600819887	0	0.554604574383846	0.885951323036836	6.153714210148866	1.040788585730329	0.853731373535352	0.853718342419604	2.947685984381692	0.601479600724006	5.506264572080498	0.664709613141336	2.629806756792519	6.829492187797545	0.766184360298512	3.252341252288440	1.200871646306056	1.869154632437811	1.975078043628165	0.159583377761689	0.499814713103062	0.415793403554269	3.956439459520050	1.089541118992975	0.881775328156063	2.160608488862689	0.096385999229188	0.638920097395340	0.494929487666126	0.273305180887609	12.975271329500462	1.260614628849942	1.381022614752853	0.331054998709999	0.537347980487934	0.692923802442542	0.744312684305894	0.674313733899266	1.228319892563617	1.254819474215308	0.379055737238792	0.088103705013304	0.617971099750743	0.319425326781598	0.773336050473421	1.276734361512199
BT20	NRG1	BEZ235	24hr	0.554982055475254	0	0.563347441108859	0.928132696018316	5.707035493094453	0.888214291393774	0.807397492402553	0.830380411010882	2.989366291794230	0.506120460780062	4.563446808457738	0.765218788842675	2.989898819824286	6.387864680846394	1.248870984415393	3.444214677168227	1.395512109029677	2.083710404430546	1.782572932559577	0.194204238622501	0.530653358581295	0.407911281548007	3.782110210695255	1.265855858454287	0.837245429949409	2.235499965551682	0.104189705492036	0.698645988011568	0.470715590264315	0.269346064296789	10.109008212094110	1.151204557814222	1.624997932949129	0.389971476607111	0.546195759593462	0.802459084290435	0.800240847151026	1.109113792719285	1.219168986437441	1.473165196190440	0.304877527632186	0.102964405257817	0.538935528450028	0.265502141637298	0.813191945839739	1.315273980526716
BT20	NRG1	PD173074	5min	1.185984904586669	1	0.335017150011129	0.852531859272439	10.418771028778723	0.902517058092131	4.749160733347681	6.549946510724197	2.693736684002181	0.413746984744389	7.484792344615530	0.568736630712548	3.183096540864027	10.793186958239943	10.797620889355274	7.015685058235290	1.168109870838996	3.284553096739896	2.519928551014867	0.113726977979579	0.549615221559333	0.333856519027347	4.589427207927393	1.000883235675298	0.994323666270620	2.732056677589631	0.077535887691706	0.574148727899857	0.411062274555941	0.208390164770351	18.737484838880821	1.143588962662753	1.526969456148709	0.189435356230446	0.422154073602125	0.517711938569540	0.606095408451817	0.493091956788405	1.095287760615541	1.681031493495794	0.322774834806302	0.060268622415217	0.610482510352114	0.305039796976890	0.467702244194566	1.238675737807332
BT20	NRG1	PD173074	15min	1.281787838576032	1	0.340834645985154	0.856152638614039	8.538246013712215	0.868198967087368	3.922339719343601	5.318237785995253	2.886789515500372	0.536850656434399	6.315146669002096	0.562151464165359	2.919600124359124	8.993736523199338	8.380569001869194	5.584655733613304	1.211572701945227	2.858700906317500	2.226544684735381	0.114110265149693	0.574725429202867	0.333157696467252	4.028286926499617	1.232359170965153	0.889680877989748	2.403809659934585	0.065898981871471	0.586506136212653	0.431961388452827	0.201043290892717	14.176437661588738	1.131564669898089	1.375082489138132	0.220354299920628	0.409466304048489	0.520758043190600	0.653325743108161	0.540334027426099	1.098149583509004	1.693341543137017	0.300037000221229	0.060604846722275	0.663148058519365	0.339683241281112	0.485783182893372	1.177634846806403
BT20	NRG1	PD173074	30min	1.080735556455254	1	0.385756964458285	1.021421344950730	8.279596562096225	0.896965636093925	3.625175810564179	5.206214423169227	2.954412114695013	0.564019808195871	5.980508207531227	0.620535161490589	2.379859182036595	8.748050566105514	8.391851568112120	5.630752510622363	1.270431718065387	2.632012577489300	1.922920440225463	0.137450025669772	0.646505753920375	0.376824486328475	3.795443844775611	1.117440933631409	0.994407794376651	2.195503759600714	0.087920195744773	0.620976973567047	0.467453885507803	0.219256587874818	14.533020849626485	1.109042049365643	1.506042018948615	0.244711902134365	0.475802002563733	0.587543386576801	0.721752518474582	0.573147574319977	1.097303694961804	1.390271216076346	0.348259377226321	0.065956793330367	0.683884829014093	0.399076735300691	0.598752857047303	1.403676330073194
BT20	NRG1	PD173074	60min	1.169529397455277	1	0.353763910465736	1.022906483709665	8.782966186899655	0.904722211719928	3.713948605352786	4.971176994818376	2.826075233426318	0.400532217946288	5.126624073920883	0.581616034439622	2.864890145878237	7.604654086861029	7.344404177659685	4.952465346250752	1.276449570116725	2.444553832497901	2.005140066438801	0.134998913968800	0.655124831602809	0.376384851311274	3.431972514335506	1.133608537828257	0.955637058375779	2.359831116407633	0.068400326938113	0.610806363083614	0.471178323199097	0.201727537424008	13.853749499421848	1.133444875078631	1.318468880820315	0.249603271557654	0.427914147561625	0.607592909703277	0.737294653030910	0.626578186333777	1.036382001872552	1.204010240385287	0.285385954218049	0.068107296320892	0.776723084505736	0.513720810095296	0.474930912936681	1.241849273471441
BT20	NRG1	PD173074	2hr	1.120349501510732	1	0.490076656441597	0.998786547323927	5.870502505866383	0.812027954756209	2.807394982683106	4.205499081499351	2.474289578877080	0.428883322599539	6.206413396536269	0.704145756056497	2.612107627939067	7.499777510277903	6.857534060664977	4.953449709119634	1.296568382300478	2.247323318049743	1.764088558397023	0.141821432589647	0.612152242122917	0.433726767384355	3.850846778008405	0.947607497844635	0.821407941721631	1.930432858702003	0.106215501456720	0.562186018350609	0.394999671885785	0.273782916266143	10.393610472416958	1.055942491215624	1.295429588601581	0.262064468207213	0.485739095106512	0.603923639089315	0.759602940708034	1.577998761054872	1.257309682972288	1.473438637137166	0.334421632834934	0.077509132390775	0.555823240781749	0.241778130787062	0.791596311029038	1.195355556753802
BT20	NRG1	PD173074	4hr	1.151896728411319	1	0.596709591227418	0.943747846648829	6.204855998221109	0.841185572406625	2.857108802097030	4.401307515737249	2.532843946563393	0.558219035309847	6.854456932028412	0.668184914892016	2.758605242058916	8.192343596328851	7.467631405861615	5.489436597817019	1.265750254692453	2.321010677552154	1.869372378319445	0.147292435824173	0.593596623535581	0.416106331970251	4.227114079861243	0.974178218184790	0.825027431924507	2.123711347664754	0.099916388537106	0.569621668951333	0.378340660308785	0.273634409951215	10.882776082700525	1.099378822638336	1.353426900981294	0.241256182593129	0.497224327525117	0.621633428077469	0.779037124962408	1.108820939871421	1.264501522133095	1.653857110270052	0.347561901118488	0.069463365524571	0.523726200083966	0.198416565096357	0.737140103884062	1.196172765341039
BT20	NRG1	PD173074	12hr	1.148358669250733	0	0.450259924564254	1.006709531865671	6.345202460453725	0.836217915614209	2.931843750466851	4.207788368540338	2.350607656641270	0.555862209284345	6.832454339758264	0.614143690544506	2.694988660042485	7.429885202981932	6.578421604903832	5.315296745762676	1.305700383568193	2.300896610160018	1.889913594660535	0.188560788722678	0.634154802677303	0.435914071729729	3.878433971116332	0.999171430452297	0.911519336365221	2.024663809520307	0.101022701621009	0.588286351470898	0.427481693914523	0.279575068251573	14.199681695124729	1.144137159482214	1.406382494519261	0.250068999110132	0.507414905531412	0.594652506516852	0.847802600400052	0.930476685749378	1.298046706403143	1.251422594343455	0.300774182452293	0.068576002485280	0.565186072296729	0.207507895435900	0.648825080123762	1.183455682223097
BT20	NRG1	PD173074	24hr	1.539013924583365	0	0.507367263837891	1.011924389580936	6.289539049086778	0.787247173882851	2.754654349609192	3.679642532385673	2.097381595747676	0.738368598836448	8.565859725102641	0.673021928302657	2.613699952880629	6.595189953598968	6.042246984370250	5.109149462535490	1.219152455034454	2.252505259551934	1.837237971821866	0.164896232397611	0.615033043851112	0.424092874078038	4.174449107943843	0.971258684190915	0.940814007795826	2.190027506292242	0.094563931397448	0.570635915052220	0.403987550866534	0.281275119053512	12.590933616144023	1.105451421218307	1.412739825223152	0.189247509957083	0.504896581235581	0.615331081757439	0.811954499820851	0.625804710904760	1.213183655918225	1.322070554135048	0.269456039386300	0.068695138256605	0.518562132524424	0.168972319569646	0.685113822974812	1.028119303331354
BT20	NRG1	PD173074	48hr	0.873107118015175	0	0.522581890856948	0.854863091821841	6.046365095048416	0.724456692087745	1.995242956009570	2.918557113728661	1.760390519906999	0.957558601571401	9.909125345195626	0.670071158504118	2.548521224873392	7.542078198537724	6.932345320020364	4.157737741596582	1.129277441984922	2.171781398868218	2.600609499740246	0.155940976890114	0.522750676977259	0.405035158382930	5.160820831710043	1.106408308391188	0.764326197321009	2.373019331318806	0.097009284234470	0.645948304959208	0.427738081898112	0.236093648227999	12.739454349924289	1.139353731804579	1.788190300751676	0.205347671457638	0.549405324908790	0.606486023389561	0.705739190114709	0.676336887212157	1.251361988373094	1.443886109157529	0.304863948923395	0.076999764825444	0.519768005095883	0.191836272293235	0.772291033745861	0.862461535471044
BT20	NRG1	AZD8055	5min	0.693605008312088	1	0.484128119543879	0.787511170362316	9.206105239055235	0.978604839700776	1.581477486598747	2.867020581878480	3.107622660642548	0.453294215624533	6.273384474532437	0.593812588821002	3.325817156888646	9.667645229616987	1.969653765472193	5.624881214516605	1.130671026637603	2.834032418990597	2.758562828759792	0.145886671260571	0.491986169805346	0.379235847171035	4.766487176238347	0.871196890483082	0.826850649480713	2.478550105108302	0.094232546806746	0.586911935602383	0.457237010443915	0.180460408602639	17.568704198735812	1.331538718252301	1.427004886489514	0.209551430946476	0.461060769659531	0.620609975356412	0.634223961828609	0.462237667502982	1.142047541591989	1.474522140330277	0.378327202660690	0.079870279908751	0.613064824628712	0.290247196088236	0.588379958328410	1.176747579169840
BT20	NRG1	AZD8055	15min	1.106858077125424	1	0.451214181974137	0.747860546138415	8.642917379093356	1.055206252402554	1.848261893749768	3.463072801235856	3.083348438961184	0.578734873506223	5.762032790213111	0.599643045045062	3.075608123413285	8.400193784665673	2.868661988054477	5.211481783560073	1.117702500351957	2.675560773860566	2.593091036585033	0.143896581317757	0.530133608889266	0.381908415639899	4.247352735215236	1.154118153687210	0.898697563569469	2.828343865110119	0.075907140419297	0.593470433411538	0.463899129065521	0.194987053926423	17.657033666379331	1.350611886037761	1.476994565170074	0.217356815249242	0.483280633763472	0.530535886695903	0.614488558841765	0.451886145849684	1.045377407971586	1.472903485370979	0.360778824048926	0.074356656973748	0.606456160494561	0.367471388790728	0.545057268241775	1.143664205095981
BT20	NRG1	AZD8055	30min	0.866962203939705	1	0.460479082806773	0.835356863481594	7.331400853075407	0.986835368408416	2.167922326366480	3.576726091264258	2.562397330749139	0.595183375442237	4.907633110454404	0.665075384533679	2.887801729555630	7.011404017718439	2.834314883570606	4.231732894499222	1.205273236606385	2.323781829074022	2.688877945081625	0.145792699255306	0.546270112801978	0.389535629954232	3.735877270941642	1.170767150987678	0.934970984264214	2.514090273456797	0.085525618892854	0.604081587430385	0.467151120380666	0.230050522247371	13.230002752328176	1.256446086037027	1.421233194322976	0.224472865057934	0.483000104861881	0.617500629925501	0.693717953135135	0.535671806594214	1.099533132410806	1.238492785836729	0.355505388601490	0.070684929662067	0.683932209724887	0.325503975922315	0.595922375867188	1.211985980881778
BT20	NRG1	AZD8055	60min	1.042126380378012	1	0.557152531189166	0.888368398291934	7.499725477315979	0.934926832739242	2.134272615346600	4.015510877507337	3.224849596916827	0.551083771775939	6.095447525102371	0.654619723787602	2.865832613026687	7.905510733610414	3.083966476113782	4.673371434037137	1.119406066301983	2.287448254684559	2.366666259150176	0.133725825992142	0.526014478238515	0.369778186757616	4.444906808095904	1.011987763981303	0.900946138610805	2.282808672900184	0.087429417979292	0.568900473571249	0.453051677033232	0.259605710384233	15.546182835959714	1.278516946471355	1.269440543993853	0.228795282681627	0.518576920384552	0.623576509277042	0.692813028123756	0.519438239265040	1.151116763614726	1.128234061748596	0.365874656165184	0.068862693244328	0.646983874171194	0.503964589669311	0.661627817296720	1.185778644831179
BT20	NRG1	AZD8055	2hr	0.880637211800410	1	0.515660138676547	0.893540025317668	7.178981140620977	1.084904152558780	1.996976816793600	3.580863188889226	2.639852312437424	0.574598659841838	6.783502167050417	0.767968852781705	2.971058163784027	7.568867172124906	3.100197382438442	4.971323394809395	1.233337313509159	2.334562521132918	2.445331373006738	0.149956945965736	0.529113303886506	0.435055322692627	4.842958176623371	1.153613098751367	0.934048964580250	2.291098714246303	0.115493091417752	0.612390193773889	0.417659271084951	0.240012282823808	11.420815154948476	1.189161939487268	1.483664593576308	0.243189242912392	0.557142985568867	0.606475514308475	0.732711865065516	0.747100365504916	1.231915588790849	1.748278628014392	0.378549818319124	0.076889682720798	0.556922410099595	0.218869871756201	0.955925768477919	1.209558974319690
BT20	NRG1	AZD8055	4hr	0.906730183251363	1	0.502813413431775	0.836256693215851	6.640042636937821	0.907196831187675	1.927188016523884	3.267345663370425	2.563871887551968	0.641270951553940	6.103423325236310	0.721734144905076	2.832553012059867	7.755413371107280	2.717841518568505	4.716124254414162	1.226383313664241	2.149111587097903	2.408721404301409	0.149529777140435	0.500969682354642	0.395865728392315	4.493642346419721	1.040240539806755	0.942110150597109	2.222190176924291	0.105380802715574	0.595247552633436	0.403369024719795	0.221511916228457	13.169283845634510	1.166092355361097	1.395022744550742	0.240847123514428	0.544894009368838	0.627849170270499	0.716180631752736	0.677929061793651	1.220802374658862	1.536546521040239	0.349621557677141	0.072254361823212	0.559528079253079	0.212721075314701	0.871742983230044	1.178480121640102
BT20	NRG1	AZD8055	24hr	0.813144456546781	0	0.589828925130261	0.852097558267933	6.848162147803397	0.778387806737110	1.652790600384635	2.773704106858019	2.714402623478307	0.709109488594106	6.105642412656436	0.654612485280477	2.980208472771554	8.219812933062785	2.484865680280989	4.324195062552434	1.230520040679767	2.185660238720226	1.807625296898306	0.151274083668301	0.509020414687290	0.393612762594574	4.488380293531433	1.073516933119871	0.859416061527065	2.259123908273223	0.094537336971907	0.625803901779921	0.419246077731138	0.237658157515321	13.984794064644092	1.223142792149269	1.510942622154988	0.259524505924324	0.544008682272624	0.661192907909888	0.731321249828813	0.797122035321088	1.221664302423118	1.232661971171056	0.350364386391071	0.075088318264578	0.555428090144150	0.230155689507925	0.762935561950537	1.117375383583533
BT20	NRG1	AZD8055	48hr	0.672099501238736	0	0.586532873687881	0.776977185331193	7.306508645984892	0.716504518087808	1.480447735155013	2.647640961498703	2.149862913440550	0.710189376946133	6.981968730580902	0.716333210327499	2.798969587704702	7.937962913998916	3.039813079018510	4.232751676897649	1.299357715310786	2.378209173377829	2.092778984710678	0.175713356339571	0.582776442261772	0.428502871865837	4.658016919847351	1.262870658367070	0.921052458387815	2.450794789243361	0.097861821646125	0.699953394868199	0.439108650289433	0.285549493199869	13.046262414808329	1.186162281672363	1.974562997186042	0.223553689136035	0.514340037884442	0.709783355935578	0.764490335808007	0.863201446076689	1.160283546570348	1.672135113819176	0.326052938584267	0.079202647078897	0.528412619266593	0.220996260473879	0.850576030911497	1.097877348974542
BT20	NRG1	GSK690693	5min	1.016952953411462	1	0.481440866460644	0.846889686245041	7.873564190678277	0.786740849421629	2.652333966258754	4.109932524041533	2.608786520904066	0.426692844869344	5.411825542127215	0.565470558913750	3.167638582491637	7.761676971209549	9.740490656144868	7.418310778622529	1.028842834832312	2.899752421022361	2.434627023399892	0.121897541015323	0.448543305340443	0.408989197656036	4.682979351344366	0.842105741899704	0.768997897215513	2.222069433552105	0.075089648018164	0.530227037339386	0.459391458576453	0.206955763835987	16.592897922074609	1.311468443571136	1.286286691421367	0.201794146418177	0.472194865355235	0.572812625950514	0.634422199668413	0.683258541184166	1.111552137730665	1.559558700398189	0.359556550456657	0.070139623408852	0.683325399744229	0.243084963308045	0.577461252918499	1.109780310242498
BT20	NRG1	GSK690693	15min	0.902869132644088	1	0.465625696021493	0.757559177975013	10.378916158315432	0.728602498722590	3.218535092303422	5.014318389648526	3.257262398905085	0.554274168770345	8.618145260608561	0.611432834046337	3.461779439946819	12.005800168594838	15.652948398502016	11.650362219361067	0.971252935368483	3.580077744536148	3.060634480071668	0.126533486423570	0.440092639498508	0.356029323762533	5.478084564730622	0.995187072730232	0.812936250112442	2.657447499372427	0.073344082647230	0.506806639555917	0.414395655894010	0.193083779103905	26.476267954986959	1.355688559997162	1.154110619760382	0.187881405304651	0.431043054450596	0.552374889903454	0.648457744483289	0.473820863392917	1.079982098847129	1.666861749280751	0.356480683802567	0.068738200753396	0.716454654102955	0.312480622694982	0.547080423283982	1.142791865292970
BT20	NRG1	GSK690693	30min	1.323149411550989	1	0.512573470148348	0.928849387328015	6.908423021303107	0.855023771180280	2.397716560528463	3.439847077728802	2.939395938149910	0.554376692444765	4.955066808317381	0.653114130119843	2.816209196518275	7.537408718919759	8.845390784168163	6.267905699326852	1.142629701424571	2.438277577003709	2.306303466812693	0.133365047061282	0.551295327597477	0.378165997085886	3.822750691046261	1.012830870901097	0.893242685126011	2.201777122646274	0.093016704531468	0.591779261305346	0.488683928978808	0.236930607869818	14.039367693985298	1.295972498420978	1.292972764095218	0.246016627428124	0.550793697202485	0.648025168618492	0.664994795176606	0.481529439986694	1.150369710432167	1.385727524172395	0.332003319494449	0.078095051911171	0.883788706457889	0.477603523002083	0.614957072605226	1.193669186882869
BT20	NRG1	GSK690693	60min	1.262540068317543	1	0.476465783805822	0.832375979831445	9.925590856626030	0.891610975878377	2.984518634464276	4.210337829640226	3.190447703578525	0.505679279743789	6.234859507370062	0.585432324388005	3.141718498245349	9.554218945531069	12.022687967688782	7.743964628154840	1.061718996496087	2.655783371563288	2.617465715500147	0.121554428555259	0.467473847036725	0.341735140379066	4.670363272205884	1.025611065852438	0.945293335358613	2.482955290820713	0.066219151169947	0.587819107288011	0.442737623787711	0.196813490714607	18.364508952957323	1.286388690745138	1.338352877803564	0.198269338105179	0.468678921854849	0.535275497673335	0.617840395900691	0.515352248413677	1.057818877809792	1.183156506328827	0.294316342979782	0.067715076002723	0.838359588961078	0.451748291749215	0.555395916211040	1.129683063208161
BT20	NRG1	GSK690693	2hr	1.147342084354319	1	0.549881127339099	0.878939796981236	5.619330361520301	0.976447696455545	2.475850560897403	3.394746905308188	2.647451143618059	0.574015528144012	6.498284697861156	0.736611807274557	2.899423936673566	6.624282785648970	9.666091349256886	6.632094805376461	1.141893450528540	2.448689657760648	2.406386118492415	0.148988069431054	0.477234002889214	0.425901818309572	4.675024627879872	1.063692175899229	1.015714837907290	2.000149290418570	0.118238376576471	0.578637855387529	0.399248170991512	0.278828178326672	10.253313621043407	1.084699490754383	1.421536842831670	0.232036842907275	0.534606124030514	0.598100868951713	0.790018268151587	0.791173958748991	1.305005837404697	1.701743693656834	0.376610923169307	0.081897087056890	0.584281554889368	0.216202120379520	0.945071209943052	1.107365349907899
BT20	NRG1	GSK690693	4hr	1.103486111726215	1	0.622187906857711	0.945323871153592	5.860610281409210	0.903440692509132	2.484172662129442	3.585279241206376	2.816451229778944	0.768554089059949	6.581982158705757	0.724375153276793	2.759138817210492	7.351262132816621	9.746474952267569	6.736017093945925	1.164837604933971	2.378414757077715	2.577263759676755	0.158572782554133	0.491394637209572	0.439628775934522	4.684236074414098	1.033513381830268	0.931197158832143	2.024018667886986	0.124901177153849	0.594286594518818	0.411989139212198	0.286103545926080	11.973104185296812	1.106645699963880	1.403890620841317	0.250571434662728	0.522432782111158	0.652488638258022	0.795612404866504	0.646758857042454	1.353950123541118	1.898741947732712	0.386049653364762	0.078511304896052	0.555299292213276	0.205704082041240	0.921096161775575	1.126679074108614
BT20	NRG1	GSK690693	12hr	0.898505202567492	0	0.489343827280616	0.857163770629408	7.218880328999797	0.833771602996852	2.604919737252206	4.033200902204421	2.475436460592334	0.672092665680577	7.420670813579090	0.649429837385485	3.097834446401390	9.262116468353957	11.512954456461559	8.344091834173501	1.114647841279585	2.496549581418671	2.329933684294355	0.144531850642708	0.503774270650215	0.372620606661189	4.952411060014033	0.992533486917835	0.987891546429386	2.364450687555046	0.090430138965084	0.618238278351249	0.398107819317888	0.225463634585505	16.609375507975077	1.189400759348686	1.193675436524310	0.256937131206411	0.539452672659021	0.615996963690849	0.688580517215394	0.703491704222253	1.322086879379694	1.188827324293787	0.334944681764914	0.122283664236771	0.556270395604401	0.227571247341475	0.802408893570826	1.083306782715267
BT20	NRG1	GSK690693	24hr	1.297232319941483	0	0.499818415210810	0.826747601333597	6.084715950520550	0.832623536024930	2.336522639991047	3.473479730738423	2.742286467367376	0.910093922764453	8.868478848226097	0.621561287696189	2.935917014180925	9.387069261855777	11.856406489435450	8.745650087322989	1.102816070450690	2.974516141694864	2.379421928605684	0.160611617397217	0.425329169333976	0.362471480629421	4.657673533494565	1.096893439939561	0.965243533017440	2.227921433055797	0.094881412239921	0.618200065973896	0.399744235342636	0.248758035817944	16.726038106980351	1.321512498349639	1.554271812449058	0.219164830157807	0.478366255572431	0.546247740388577	0.706639558330181	2.697942300663893	1.404929663412288	1.269186418925865	0.363025619011466	0.084106634468433	0.530089849452834	0.218629806401578	0.739849282406928	0.987809480060043
BT20	NRG1	GSK690693	48hr	1.437456737070958	0	0.531475249505297	0.847265206164615	5.499082781735751	0.707069606892698	1.893787805861093	3.002440107832741	2.146249414527800	0.941516371804580	9.998806069608531	0.701452738187945	2.949434507785421	8.401813039706179	11.296941466753621	7.186345693345074	1.180269961267781	2.802120610418937	2.396535386273972	0.165040655203527	0.511819226835769	0.393909264149075	5.018746418305159	1.193474184192486	0.870443139211384	2.296259328018754	0.094627658820275	0.657780326360815	0.418489403514722	0.276988314608487	14.203460756276135	1.226513604537090	1.658338682769266	0.185669644554584	0.525207621056014	0.651985149229319	0.759597589034702	0.552345246780910	1.241432351150413	1.874639009763348	0.352045710992539	0.077763968719568	0.531727160654316	0.185726325528874	0.750351959134665	0.884532221416104
BT20	NRG1	GSK690693_GSK1120212	5min	0.942761213758967	0	0.448908442200553	0.760804158652473	7.675374051695325	1.002825318429502	3.321555590490178	4.926581986395680	2.879105201617340	0.430411721216985	7.055857268267828	0.562575459100413	3.297011687389118	8.654085577216035	11.082555422387983	7.805396228677905	1.006227823163778	2.962526827745974	2.573563273546526	0.141228876908301	0.433697284399501	0.375742055317379	5.065520262336412	0.848206367151870	0.882321980206199	2.562386910413250	0.078923952938299	0.567255790849760	0.439893185204094	0.193347910350716	17.580454970221037	1.398695334050346	1.478406534410872	0.209987315488926	0.484983130321683	0.578591926355878	0.615742591508452	0.480370529924655	1.083270926589981	1.560807098505678	0.335144049054119	0.073847909342700	0.619646022271609	0.331314098706944	0.601128635501115	1.205828979371709
BT20	NRG1	GSK690693_GSK1120212	15min	0.701294156413974	0	0.408946782573915	0.766598962720453	8.166441767838682	0.876296522237626	3.224997100341665	4.727667266670804	2.577361456881894	0.642810416755471	7.686748976824781	0.609980276576775	2.777598391219092	8.957105337799638	13.177025572710873	8.705948390978641	1.037911139422806	2.976814227504178	2.861542218525339	0.143059347690904	0.451960293232675	0.374348967638245	4.726539406388870	1.080128533016870	0.865654313753140	2.387625943079620	0.090257671084740	0.577543061166224	0.476728031489035	0.239228353385222	17.490701689680417	1.347761763252662	1.291325122157790	0.212588254745427	0.468891040212994	0.607613807505002	0.627208777001900	0.550763231182792	1.154185533629174	1.638952183599920	0.351693086814853	0.077708992620624	0.662329202511520	0.306289279216712	0.611412198565353	1.009055945405174
BT20	NRG1	GSK690693_GSK1120212	30min	1.080516139750244	0	0.454461929098284	0.874320008664693	6.796351379567807	1.035217702638218	2.939176527567090	3.577982629372160	2.716448681555689	0.687717406353193	5.711772334050716	0.667165774722678	2.829756918795915	6.770194485333948	10.341546920424685	6.540483192695032	1.105636602736217	2.679284682127026	2.493905914044889	0.119614561616730	0.515067907499147	0.370307701875604	3.652248730737630	1.134630210303969	0.864737342978152	2.356430344808530	0.088195405089932	0.614884454853949	0.497904123541104	0.242400558202223	14.046595065186692	1.400494714613850	1.350010544762634	0.233863257881871	0.498980281751398	0.564347082543035	0.641753890473118	0.517791275493527	1.065859876653252	1.288647004797676	0.344884931557324	0.081235748149374	0.776630298947651	0.385968910836819	0.647963806980854	1.119746611701941
BT20	NRG1	GSK690693_GSK1120212	60min	1.151922514827566	0	0.531408701248790	0.957021405305985	7.365876023562039	1.019355302720510	2.823603709709139	3.997874428589876	2.965133662177615	0.583774716150064	6.542480850818889	0.612934940208426	2.577674492923733	8.713419156635649	8.988302571856561	6.916232226286266	1.076029924922068	2.376629449598068	2.327348019932129	0.148864790489159	0.488482992651827	0.384440225521741	3.889179295051009	1.008688995417958	0.910625376562446	2.369312187824556	0.095755392016885	0.626160710321655	0.503624739291305	0.222194790247302	14.994837777374608	1.257495532771382	1.260217516980488	0.243512484031816	0.535293775614244	0.638329898626880	0.658118799145634	0.612995229608980	1.053964578463528	1.086727266415781	0.357130829709115	0.080664323678682	0.746315214247167	0.477755831492451	0.625482127100042	1.044799916848320
BT20	NRG1	GSK690693_GSK1120212	2hr	1.005571084625584	0	0.550325049440315	0.847814814300017	5.699852920326072	1.130000618813786	2.839710230207027	3.731221213727507	2.674998407843451	0.657391213713912	7.461862140779667	0.724496557282209	2.674390043961483	7.184160741654522	10.262354337342297	6.820997518533408	1.194737718956589	2.328315792693243	2.201974158998931	0.167787593178352	0.506742684233793	0.421446069618539	4.735045374318359	1.075592623421896	0.928230826361704	2.162335326065910	0.111686364215742	0.614678644895936	0.443161695495995	0.295440312871288	10.803508287511693	1.179779168993022	1.439584220333286	0.247925371940756	0.551029453216948	0.631365206938891	0.726050732722940	0.762216538717054	1.257401625852510	1.641273656493134	0.376230780444488	0.075776485335720	0.551890186792042	0.236560175630596	0.829741967891554	1.146894594630005
BT20	NRG1	GSK690693_GSK1120212	4hr	0.834014214480978	0	0.522046270756263	0.866546970905818	6.077627098368534	1.068634584108122	2.768214561574105	3.871002283029629	1.832254482100409	0.774820123172731	7.403979721545514	0.693323286478978	2.765277501549983	8.120312281967555	10.827456517661785	6.736625912118943	1.207161890850878	2.134013178566212	2.412870983280075	0.159669234945402	0.488097406343228	0.414377862322726	4.947802865928295	1.094546328558470	0.867531259141951	2.143741941203754	0.101331871886865	0.612168491608632	0.433701797633016	0.246745352286954	12.353341400565318	1.158235941864133	1.342313214251993	0.246014683737325	0.545775742814937	0.656198445247729	0.734896271808833	0.747276929513199	1.268798028939507	1.635399848830710	0.337911920831746	0.075157570042644	0.549940904987260	0.190224686947138	0.826728780345102	1.099469693179907
BT20	NRG1	GSK690693_GSK1120212	12hr	1.027675816084018	0	0.653377343295923	0.881981926328562	5.711205354887385	0.858442531171907	2.210831770324386	2.936534725129734	2.423987831557840	0.693753957124984	7.680556056369853	0.740070764795177	2.797144032095124	6.692634202414649	8.938230523169526	6.525465035255897	1.220735640844093	2.516074018534297	2.064008632813430	0.166143061035710	0.514501063155702	0.397531112831408	4.796064610207599	1.010121362318085	0.866916736762677	1.943473516098131	0.116095021568352	0.592924803945063	0.410951299420639	0.283618279241567	11.066380161368466	1.127898432891282	1.436825607698809	0.299842642427307	0.515002429138278	0.635757367534806	0.780352210610643	2.432022596104403	1.209693466162279	1.751822814211963	0.372083888974870	0.093878956384924	0.563558378887779	0.192838519608777	0.818099310052465	1.088578987909591
BT20	NRG1	GSK690693_GSK1120212	24hr	1.168553391628565	0	0.633251376939676	0.911214062967887	5.502003974100491	0.928347739699139	2.338638532774843	3.577961477427520	2.132839665213954	0.854357136463387	8.242579768916967	0.672645890451628	2.836322065698505	6.692319887705828	9.723520269732635	6.744997872102972	1.238450733836832	2.307552392858585	2.106791582490439	0.192294163114576	0.514376485982647	0.412110429815190	4.792001314716027	1.059771606032340	0.891080971547442	2.287737397435451	0.106117654307594	0.640429743772600	0.444275085660339	0.292238559634673	11.139125326912895	1.135917907366944	1.577707529399856	0.238169655212927	0.561251489117821	0.692332112438123	0.766753901668360	0.783843692565756	1.267786835276014	1.371341528350921	0.351804950409316	0.080825351627863	0.532766347476697	0.218059757877516	0.819305162847773	0.990316592264010
BT20	NRG1	GSK690693_GSK1120212	48hr	1.152438564246321	0	0.530993787622133	0.904190375952541	6.924095699954155	0.740881667883842	1.806931692733548	3.206208356897507	1.965258222333072	0.902988966924379	9.207004280908425	0.645389864673472	2.530049078357186	8.418050450598638	10.495629672845704	6.595414519507092	1.133013884909690	2.308001417424768	2.085989198617824	0.195969918361064	0.535848309462995	0.406130252835825	4.686038772666342	1.145367707443330	0.898440021644765	2.409474455030082	0.088430182263391	0.719276846085840	0.522674715490033	0.250317682184166	16.955985750551203	1.300177028442727	1.609789173585133	0.200734925496287	0.555204893502248	0.665290355749675	0.692813028123756	0.767502924504931	1.168113799296212	1.236971211598659	0.360039266177736	0.086209965109894	0.581794682722251	0.246786917903533	0.702662518018384	0.907097047254019
BT20	IGF1	DMSO	5min	0.925168401758470	1	0.602967362608863	0.911057836638617	5.558595559374582	0.822345477565182	2.568771700055781	3.314102085415658	2.676938498949603	0.448436125048318	4.916836197807353	0.720976729974564	2.500032959309651	6.173576234027776	3.145964117979037	2.320758351599458	1.132807487334463	2.175627955970960	1.813446565673438	0.135457661377286	0.539725940191182	0.383434022643745	3.688808562994514	0.906793994298999	0.828910370349345	2.247787844579237	0.102837194916786	0.584791460413665	0.501815637370891	0.245665176778795	11.026975772454868	1.240658542171841	1.305460763622891	0.236721514919056	0.544140561721016	0.593241496042926	0.732884215671554	0.573111768921747	1.224493970873635	1.183555861994881	0.326052938584267	0.082365044900238	0.776107038453177	0.242811084777152	0.720924684157544	1.196952210101140
BT20	IGF1	DMSO	15min	0.966217291618203	1	0.491390550914088	0.892889467350280	5.491321335159478	0.790597603612898	2.291107883443570	3.273736962191029	2.272785281504210	0.475472181147327	5.497019315947386	0.754726182059896	2.484186795587097	6.450563802543869	3.946132338810342	2.604526796571855	1.104540776261821	2.072112614401574	1.753099640432977	0.139166435290607	0.523315944025510	0.371777332359107	4.119815837889359	0.928639925125634	0.855339317652969	2.082399230363468	0.117665007824554	0.579164983404754	0.475043889690936	0.225052245581360	10.159995708108196	1.167103886950948	1.257928544499355	0.232618327814366	0.515479788182799	0.639367562263432	0.768333221239361	0.577128195938690	1.263476463565904	1.380356046915802	0.321713811722922	0.085470262736315	0.738504152741545	0.279721180159748	0.810079028181153	1.166156156934156
BT20	IGF1	DMSO	30min	0.936513170819670	1	0.497310497710395	0.878520119527446	5.398705717950519	0.794394468909446	2.449934451908097	3.303327679320565	2.551758094661866	0.550822952382173	4.255149352334417	0.721015440346232	2.490486936710225	5.929429577172003	4.184154278316909	3.066440105512563	1.109715737081477	2.053605542496148	1.666763231533531	0.132303644967455	0.530956696679280	0.383570796592659	3.930254536288040	1.014127808264069	0.840154557150868	2.194726243305439	0.093890998704323	0.589756171607625	0.503807124156099	0.231264100141151	10.670197765425177	1.195374119551256	1.202034109195598	0.230002842871334	0.525593878574688	0.631650783282245	0.728682029931184	0.789847106111912	1.184563551122714	1.411994537045868	0.349670776085724	0.092899570618479	0.772778527022665	0.282786152003829	0.766271902288237	1.197283914342548
BT20	IGF1	DMSO	60min	0.828935661172450	1	0.525886124463548	0.879046597019843	6.234406496444588	0.787618880373843	2.791347654206856	3.522496538132026	3.002761514060671	0.357153547534425	3.780261969901242	0.646657184622195	2.879916488767263	6.817013911442691	4.310117699835824	2.913507929728781	1.154068364173443	2.234494192445722	1.886798954128457	0.135276012258725	0.517274724059989	0.362014838336689	3.725419608232351	1.090852106963466	0.830885031185122	2.474813401389314	0.089591426572977	0.619089469124891	0.478155970025985	0.240875154425544	12.195977452418196	1.193949139815134	1.256931090971725	0.225921312294807	0.480064850626656	0.589123891508855	0.727146737881754	0.930960289023554	1.109494142163287	1.148256713521280	0.328720028662416	0.078175367354650	0.738314474652220	0.256949073327662	0.758525247191846	1.268049826069791
BT20	IGF1	DMSO	2hr	0.917677376282911	1	0.552652455309377	0.893607570318340	6.685854479509898	0.876568047327250	2.921043919495196	3.947798742554444	3.583784250399905	0.332250149292933	2.816916614061197	0.680389412313289	2.942498171986599	6.234099835060058	3.986623058214777	2.995607152740680	1.204288912202448	1.987133453184505	1.681216512581460	0.137214627955569	0.521244217885533	0.364498095982248	3.374186543355045	1.039380621183245	0.858223433976916	2.559975385441235	0.085812099151611	0.636789093619840	0.504488365651758	0.232988915639381	10.918731909313692	1.132438125469106	1.393323962069376	0.228652888022432	0.504454346193501	0.600853876448312	0.736114932073729	0.756347738379759	1.030548918981803	1.030842626315836	0.309862407842266	0.079788138118250	0.775657454026188	0.306665927890961	0.733748809753105	1.261688554709956
BT20	IGF1	DMSO	4hr	0.941496818715522	1	0.553859245234849	1.068898299623308	7.078247768153133	0.888688610729803	3.077069108349058	3.855517361788469	2.976727020672167	0.404802324422249	3.515476294466393	0.662886916479306	2.745444102431440	6.876205943738309	4.100893926289076	2.865071955828862	1.144602588163876	2.095387010092602	2.074192920567669	0.134919406956282	0.583666093901510	0.381212339549258	4.192088785722303	0.988793821307100	0.820820878007457	2.615237842386760	0.090193563231532	0.637091706193720	0.519418611840089	0.226982500377103	13.118186786351931	1.220771123981597	1.389309596603323	0.225845024074754	0.482847257588071	0.610239583727637	0.745049137863373	0.597329524814553	1.120287719845723	1.048177158990326	0.302844221928750	0.075928205641815	0.725495007690333	0.253552541644007	0.661939137492735	1.330817761592216
BT20	IGF1	DMSO	12hr	0.925418037757496	0	0.535119348604841	0.892757370109669	6.984636346845933	0.763640380184200	2.555795285275355	3.278478721511567	3.017114783558675	0.444539382327161	3.852253708883103	0.710435801075925	2.914983954748309	6.693963815899898	3.985507874913342	2.921720510180081	1.183476652397588	2.037653455328512	1.731290934963515	0.139492559461569	0.524515070329809	0.356036561393391	3.680735137907506	1.050436147321713	0.829342212107921	2.342268227931118	0.095359632814075	0.618908048377038	0.475028292946346	0.226758939171046	12.302102042506068	1.155677800801590	1.517081219682226	0.272856195234232	0.509213951289052	0.618350538964367	0.692561600732385	0.725623424967208	1.058236712981138	1.118533081181423	0.331048335933971	0.080017861724989	0.737771092995332	0.285400036248905	0.748083577495533	1.157335574703355
BT20	IGF1	DMSO	24hr	0.757309398770545	0	0.549486928080034	0.897021195493638	7.505153994125478	0.797177089922823	2.145057780302396	3.316313904948256	2.601626354099139	0.465663691307375	3.397627196821283	0.703118745892837	3.057245009796506	6.130783886791889	3.223199442477843	2.643567524570216	1.277825344661565	1.787405556694886	1.474323513813960	0.151030044221525	0.536688067322698	0.384157644090915	3.444336143910368	1.063834220783832	0.814127068687958	2.499206686658079	0.100972949841153	0.698844085304984	0.510916857989334	0.239082678687428	11.238110761517834	1.257946237062112	1.549423534869289	0.262582322975750	0.486700550988375	0.620767756110479	0.717197466782917	0.673738780720820	0.978682499265513	0.984865652473935	0.281953125634296	0.078883763360552	0.710006555649569	0.204944091643464	0.772857987209105	1.179678332167883
BT20	IGF1	DMSO	48hr	0.572970431853804	0	0.530474189604102	1.019632145833605	6.864475042711901	0.686745739369734	1.911369786977504	2.557021411036035	3.263958606579398	0.531489284930573	3.922334032789373	0.658655888185209	2.838367520343760	5.635321317291533	4.012487451035860	2.863156960694350	0.961838509061016	1.888680017002421	1.625192676685315	0.181600047168715	0.590464859944622	0.381419405582194	3.710645189556356	0.987559636184860	0.740749624111714	2.539777227376026	0.067363128764800	0.751650542405085	0.521086120411116	0.260360439759250	13.220327758423119	1.177674730524326	1.851559350750899	0.263784938969367	0.511227133604383	0.635031020556299	0.700590271314676	0.572463575927482	1.072982237090263	1.015362115540298	0.301479884053229	0.082837123350235	0.744572148906284	0.275512150924532	0.621557365361696	1.152333926484394
BT20	IGF1	BEZ235	5min	0.879156178004733	1	0.599569872254422	0.932179577168521	6.176240209428197	1.086647462322050	0.961436034841345	1.071225941729937	2.466694057416985	0.533773655281439	5.049581992059028	0.735662383674732	2.496676028333532	6.040124795013957	0.405675284473610	2.142292945440161	1.134046743162576	2.130916736179371	2.019276194623055	0.140160280897833	0.575631191070494	0.386643674250841	3.990424115670987	0.830960593190647	0.878142520921604	2.168347515098920	0.108655334861199	0.615542884111162	0.473791782254290	0.238320157679286	12.338688112486709	1.250710891404943	1.298982021514332	0.244134206560443	0.540647641410415	0.661716512536649	0.745148247289033	0.516321333895796	1.236319120664991	1.212157764063391	0.384835645237314	0.097732576698903	0.711999038026709	0.248639029506541	0.782910671123915	1.262506128518002
BT20	IGF1	BEZ235	15min	0.885442338260693	1	0.513811989320618	0.910429051815083	6.319599057441870	1.045575264511476	0.934490952180460	1.069971283645085	2.745539256263755	0.554417955188048	4.646674477929556	0.706172393919911	2.462801516653284	6.051962120747996	0.387639780664006	1.989778583508670	1.088578031267765	2.205533763998384	1.871925041192885	0.134189228971181	0.517602365447549	0.396356632007825	4.429139413830005	0.859974986963160	0.898905265800358	2.160228265307279	0.119157452548374	0.603670690656173	0.473234649501030	0.243494077620941	11.921773222075505	1.218162622603095	1.304305140159250	0.255228392638129	0.538654274538130	0.655793642089036	0.727558250001555	0.475025362470739	1.273489620859663	1.224178203403566	0.378470342694110	0.104486183491959	0.657392190338210	0.293834839198649	0.846057017571710	1.274029541799439
BT20	IGF1	BEZ235	30min	0.751741940355746	1	0.555155632009166	0.969590751367450	6.662368515054140	1.099310000785958	0.905142287274768	1.084978114496015	2.882643948032020	0.495667237206860	3.551921021985150	0.702179894978786	2.781233507607864	5.149973365156402	0.454047224562754	2.273928239408706	1.210328451292974	1.963535899652120	2.005340863386035	0.146266515513185	0.538157928157522	0.407557842616194	3.921323249646136	0.954073054123354	0.908419477615108	2.395695363245553	0.106366061417342	0.646304022855984	0.455436806892572	0.265978028390020	11.901127348330469	1.237362063484594	1.396381293309823	0.256784405953909	0.521215564369307	0.664533488645001	0.731994446129216	0.624632608919336	1.148931991609209	1.177960268166865	0.364595481591394	0.104066520983303	0.675040931661994	0.310016195614858	0.804055264743319	1.315049631013872
BT20	IGF1	BEZ235	60min	0.780599001837907	1	0.512138390620305	0.911451781968100	6.537844049712343	1.075155199575981	0.961433115209938	0.988275472575404	3.165254611297741	0.380908539653666	3.293899996405140	0.671724374498130	2.771645738996175	5.508610671887015	0.361497361665901	1.942821591122112	1.181781016283562	2.058549590332472	1.816578230788148	0.143475849277382	0.545881740193014	0.398961329445132	3.735614796430240	0.938916417440633	0.879746561771893	2.515297093861392	0.095342239835900	0.654028957069661	0.496945972703869	0.245291897199366	12.521179366294501	1.219711509135661	1.371288849741668	0.267725303570340	0.523481704519446	0.676893327255943	0.711526421929354	0.467336658505245	1.138995071194625	0.965580180055303	0.350069977961268	0.087890638922854	0.720070614031994	0.311149049262505	0.733826852275359	1.342218420238783
BT20	IGF1	BEZ235	2hr	0.795286452705499	1	0.558752998218223	0.937226812356269	6.889727795593403	1.074326561545179	0.894442630522952	0.931418935263710	3.306324383726000	0.376218217287930	3.073893719700076	0.688188040843642	2.811802314195000	5.838975978919122	0.585299113529915	2.378190539108039	1.174165380101223	2.097575306586247	1.840256657599809	0.144754213296960	0.562061122459524	0.393070440404488	3.849409789318530	0.938916417440633	0.833273573035367	2.583173061573307	0.098501307045777	0.663307072003903	0.469227520988632	0.260487623840578	12.178655003733736	1.215546402018451	1.493772749403893	0.242577551319196	0.557271854335068	0.672239232691717	0.720915286225253	0.456168389716667	1.115892484546634	0.999803265688537	0.337653923650898	0.084855970446526	0.670813032300808	0.278954487860703	0.704790365837271	1.343962791010534
BT20	IGF1	BEZ235	4hr	0.722651058373560	1	0.602423879700391	0.934893710042805	7.513528427851103	1.117401509302128	0.860691524312290	0.847737664505725	3.468518469949943	0.438795934183094	3.021200692040007	0.724110684721311	2.889429064579667	6.243656129361836	0.514466936080271	2.322869885909500	1.261192171648747	1.870333253268173	2.029662299708905	0.150181792540513	0.553116031906776	0.391758992360320	3.496816012791278	0.946753392170980	0.862517650941270	2.711937807914541	0.105079396578869	0.691030304498115	0.493648459733740	0.263947961462982	11.262193464674203	1.225171150073110	1.584576900029512	0.221082952815327	0.516117263088006	0.655369383027500	0.742217385087480	0.484830676102163	1.019077101660699	1.046939323774113	0.345337760074910	0.086247949205812	0.719752350176170	0.240818312042817	0.740412269095275	1.383215221971473
BT20	IGF1	PD173074	5min	0.880456250484815	1	0.547332183426242	0.906722324818134	5.894158435126382	0.797466579040181	2.721404515008804	3.473255269449198	2.659891749777268	0.424437348984648	4.277037152128362	0.695644748998704	2.703407356608093	6.272181190656721	3.093682982513003	2.181135817154821	1.171305649444569	2.111977882014142	1.741422716311584	0.137887406406732	0.493126922442577	0.417464978101286	3.851981599270338	0.909433847987174	0.914885714611108	2.286148042068236	0.101718495401204	0.595478051329402	0.463796521600301	0.257996934082540	11.820928902050262	1.259068808288393	1.344087312644143	0.240126771384575	0.526637416269130	0.677036706207443	0.723852687804104	0.578202032783332	1.188446260312563	1.164635193118585	0.341227324510078	0.078405851521329	0.629336559240565	0.312328467175045	0.696451664345573	1.214641904156345
BT20	IGF1	PD173074	15min	0.967594651037136	1	0.484334943992804	0.909229540232036	5.663832071468040	0.764789185802455	2.632904452185063	3.470444091027023	2.584316975406708	0.430294396314949	5.624330237126461	0.704023866119440	2.619377884076724	7.102991373688528	4.355216822111999	2.537131960373452	1.086944753245242	2.141691395130926	1.715944043217941	0.130347328853763	0.488789119755733	0.408756719885608	4.752748076743535	0.879025221480663	0.871041699469716	2.041253333238523	0.103475832914211	0.552098002192334	0.439583272975040	0.227859925919775	13.118183248047636	1.172241036173346	1.285620669593818	0.246786335220348	0.520511708675483	0.662546024062573	0.753438325747044	0.622218504710382	1.334378911682313	1.260599443463091	0.340370992095226	0.079215768352787	0.599226784446766	0.249436339450676	0.771550684955188	1.182399773748137
BT20	IGF1	PD173074	30min	0.927629152769710	1	0.497403351132023	0.872172331589950	7.534621648724354	0.752970537857287	3.021210353081568	4.258626126594296	3.023079162452046	0.430093805870470	4.769927758867315	0.591798820406975	3.275122266025886	7.574848906891546	5.002183938658753	3.442569997987285	1.049594672493995	2.697083844914966	2.065801870751297	0.122991540734668	0.465497477194983	0.331860781609998	4.694595576298129	0.947671887997239	0.783964727701438	2.516591586677656	0.083787008333196	0.551631013776058	0.420870418403643	0.215747489502872	13.873280642179148	1.162926570862815	1.338783614453359	0.210692248754918	0.465163254542686	0.573267061855022	0.657452308891742	0.771195893001763	1.097183056805260	1.346338890223169	0.302186699112820	0.078837668482763	0.683929901793421	0.300039750745445	0.611433924966703	1.232742012446244
BT20	IGF1	PD173074	60min	0.878000443527100	1	0.500215298914481	0.855791524160719	7.098129966966554	0.775864562676124	2.790353163739286	3.725121442762105	3.392558423663429	0.324741818820279	3.985180157715901	0.666555877926861	2.956864960771755	7.140964497537222	4.397890322974910	2.816753597093086	1.140827108994571	2.157897152795576	1.984889102158152	0.133969688128559	0.499850258099061	0.355637777292472	4.008685273477575	1.030353435748065	0.800260682785276	2.542831876264662	0.086144332225350	0.591470969126907	0.458496718412108	0.239916250952740	14.008347784630180	1.121407844711955	1.297962213682937	0.239062844959883	0.491750442349096	0.625092158638580	0.689922300046943	0.672546373579106	1.105090974305486	1.135019860929074	0.322008635824811	0.078569837752592	0.766101033421679	0.294150832915428	0.695509984017766	1.227702183658606
BT20	IGF1	PD173074	2hr	1.062228180095328	1	0.500021593279000	0.871800538603097	6.136672926817059	0.766910496592486	2.577536043975330	3.621168328349046	3.270748332626953	0.406768378368483	4.121193496226765	0.673203900565848	2.600327066858625	6.700957981304671	4.328948596468582	2.827120907052799	1.107334281699502	2.012155357201617	1.876831717115213	0.137451538307127	0.488109677295874	0.391641384020111	4.118154608014528	0.963840483044858	0.882637944887688	2.311772618560399	0.097947277353829	0.570188318052969	0.469916309518720	0.257577547116012	13.301031668318293	1.200749719880402	1.347603300090394	0.229815551997145	0.488401025062607	0.611910800129852	0.737593066041045	0.688606937669419	1.168331638765479	1.123545153863769	0.339638027985705	0.081554337312041	0.714905991326177	0.297733724369871	0.708130440063036	1.300570884446429
BT20	IGF1	PD173074	4hr	0.979646859724354	1	0.441112037487935	0.968394697688572	7.998599593714679	0.854589420150188	2.995943547249670	3.747958402499346	2.886418726892542	0.426496517798064	3.584892623355603	0.608014823054744	2.770090513883962	6.741073492469687	3.964605089770174	3.076911789705863	1.159535101741766	2.201691143466735	1.915665209859387	0.139048991893371	0.647227701810871	0.363500742699116	3.673057035801692	1.009059400362490	0.782165542838543	2.724496681304123	0.079025730735361	0.676066299740128	0.558209665047268	0.234141661550067	13.289662496097835	1.287593084516273	1.457087603104499	0.239518790332265	0.500689190607187	0.629073840629721	0.702869270857245	0.642371996627113	1.123636879207768	1.034688282548764	0.314970918751022	0.068430688461410	0.816591426110287	0.273398203243012	0.525917401523879	1.236610313092041
BT20	IGF1	PD173074	12hr	0.940424584328494	0	0.497673524878289	0.934027354947929	5.682205729273207	0.812248921916951	2.426993255984277	3.468690774189861	2.810200447410389	0.524069332648101	4.616880700984503	0.661192574474763	2.777277662798878	6.628828592485546	3.825035722410439	3.132652481986790	1.131314009345979	2.389649129440199	1.811918926149118	0.134463660485012	0.546535124702674	0.369147737886230	4.174892628933698	1.045036314936390	0.889680701021380	2.377030388913915	0.095418291515059	0.625572472909727	0.479774640049390	0.230655756647225	12.375469652134811	1.234757049141559	1.406481433630369	0.254366623651989	0.509552208090288	0.650448463598429	0.736702378552191	0.702107289875071	1.166728118195797	1.101279565121719	0.288910403377927	0.085172042853301	0.613556163018204	0.283492193062337	0.746687022511843	1.181704916789731
BT20	IGF1	PD173074	24hr	0.729751146134903	0	0.533379677034908	0.940615304355517	6.958724412321485	0.766026446009063	2.168644062915200	2.908914601588709	2.655177344033527	0.465086657964546	3.282255595962114	0.669676026620789	2.931686578628375	5.803575548891411	3.312522203597109	2.448473413695012	1.316836901103408	1.842146829262509	1.524911528930736	0.154957756402082	0.529250034874052	0.372706062400751	3.491018163848056	1.069946097182930	0.800689703660804	2.525720384409543	0.093707182035239	0.705260274131986	0.483982254704542	0.200088455286619	11.536971062658571	1.193977544498780	1.483672969728353	0.279158081124618	0.504350772732687	0.616521203819775	0.676765146495439	0.641860917465048	0.985778840545234	0.942677863755519	0.305420195015058	0.080688486285624	0.754762194985156	0.249821930639016	0.705007159189837	1.159042488919115
BT20	IGF1	PD173074	48hr	0.873973966743059	0	0.513885299804208	0.980771856234378	7.229966269414293	0.625981978634957	1.866545622446044	2.810820521904950	3.218714959584987	0.707801425471864	5.396517762542476	0.659650861419035	2.555434559534731	5.943801096767382	4.255063789392247	2.969120128367310	1.178769084690134	1.821089741174888	1.727101380244597	0.159029279675637	0.642125369289083	0.383322042183511	3.838632364994906	0.953250369238359	0.829058929653649	2.374018749318702	0.087900923159215	0.653928206511787	0.499367041620723	0.229969331257330	14.893047306475683	1.251902087600158	1.803491831360254	0.234154143081073	0.512258054808020	0.669522408328429	0.670044583293137	0.594904396267521	1.099262929474405	0.955381272762598	0.368311005173746	0.082035469249935	0.666160224871927	0.291147703282013	0.603743196781446	1.066193276353432
BT20	IGF1	AZD8055	5min	0.821060615184055	1	0.505099471770243	1.034348026022402	7.775522409826555	0.965858859464851	1.347406229768860	2.882605249923804	3.081485090485909	0.413756547262139	3.023204570822025	0.626750274481268	2.802057267956163	5.900345847647993	0.746519112126361	2.757688499067905	1.272999258957549	1.801279837179513	1.893223798549546	0.149281508132118	0.613771423111377	0.381296220233965	3.397330666404897	0.894483773596601	0.862289130945268	2.426672853905321	0.107593471786577	0.643938376098506	0.494594774841692	0.271024520385242	12.880590239010303	1.209820561812927	1.588562460330701	0.261723204811956	0.529507750416894	0.660067511065252	0.727553719949785	0.633913695926951	1.092741289189222	1.204126248155758	0.381329373576012	0.083570496609277	0.614686503055882	0.281982635045383	0.633037455296382	1.209526554288976
BT20	IGF1	AZD8055	15min	0.808081579234034	1	0.515944809037495	0.852730808682594	6.392900898593914	0.896980631009661	1.280091327384971	2.572514397603274	2.850187653288079	0.479162847836065	4.647428625478658	0.714366805979640	2.490234602891230	6.201195704217719	1.690461821369511	3.246298343698468	1.150208178127635	1.929716088717692	1.640166825047093	0.143868218980516	0.524674440588279	0.392903707839626	3.848104788154883	0.887587330139603	0.817077245035399	2.340743720585734	0.099666975164025	0.604426371178469	0.460700641336170	0.244020196866915	11.481744376586798	1.217369946067409	1.292684674836096	0.223720697429726	0.499399501042331	0.597172135083429	0.695590222102020	0.571703582922611	1.181083828287737	1.405882459610766	0.348501331188716	0.086002491313077	0.719486441389040	0.324924019800071	0.669556981718762	1.195371298122828
[truncated: 18 more rows]
[truncated: 139 more columns]
