# Supplementary material for: Context Specificity in Causal Signaling Networks Revealed by Phosphoprotein Profiling
Source: Cell Syst. 2017 Jan 25;4(1):73–83.e10. doi: 10.1016/j.cels.2016.11.013 (PMC5279869; doi:10.1016/j.cels.2016.11.013)
Supplement: Data S1. RPPA Data, Related to STAR Methods — A zip archive containing the reverse-phase protein array data generated in this study. See the README file included in the zip archive for further details. [file mmc5.zip › DataS1/complete/BT549.csv]

					Antibody Name	14-3-3-beta	14-3-3-epsilon	14-3-3-zeta	4EBP1	4EBP1_pS65	4EBP1_pT37_pT46	53BP1	ACC_pS79	ACC1	ACVRL1	Akt	Akt_pS473	Akt_pT308	alpha-catenin	AMPK-alpha	AMPK_pT172	Annexin-I	Annexin-VII	AR	B-Raf	Bad_pS112	BAK	BAX	BCL-2	Bcl-xL	Beclin	beta-catenin	BID	BIM	c-KIT	c-Met_pY1235	c-Myc	c-Raf	c-Raf_pS338	Caspase-7_cleavedD198	Caspase-9_cleavedD330	Caveolin-1	CD31	CD49B	CDK1	Chk1	Chk1_pS345	Chk2	Chk2_pT68
					QC Metric	0.896889765530298	0.942308622400703	0.942481268261950	0.948798475063194	0.960877733181361	0.967739569050308	0.970263861283007	0.969685760071163	0.950806259026464	0.871026221292704	0.953587042176417	0.968249096718497	0.967584666221486	0.935307162045295	0.965121175247225	0.952495356451704	0.962163784609635	0.900928015879960	0.955901406390008	0.955844705132953	0.966459644664546	0.950537117976324	0.969343848408715	0.901468350666102	0.962856423318940	0.925238003195735	0.972121856370878	0.956991659665077	0.968167093726964	0.902411323420329	0.928963761028584	0.953046297106098	0.969254912912768	0.967241041223378	0.927297145052594	0.955009074436523	0.944196358424449	0.871317510535504	0.935581118213379	0.965016644080032	0.932053930859506	0.932651978454045	0.952298042216603	0.919821396411821
					Antibody used in analyses?	0	0	0	0	1	0	0	1	0	0	0	1	1	0	0	1	0	0	0	0	1	0	0	0	0	0	0	0	0	0	1	0	0	1	0	0	0	0	0	0	0	1	0	1
					Phospho/cleaved?	0	0	0	0	1	1	0	1	0	0	0	1	1	0	0	1	0	0	0	0	1	0	0	0	0	0	0	0	0	0	1	0	0	1	1	1	0	0	0	0	0	1	0	1
Cell Line	Stimulus	Inhibitor	Timepoint	CF	Sample used in analyses?
BT549		DMSO	0min	1.167116004108670	1	0.548200211875688	0.850229777235279	7.621717016164300	1.633117995589530	6.764711181670940	9.965316561184441	2.264095401523820	0.450302109363824	6.243706760564300	0.451378448640719	5.413256935252070	5.452876194072060	2.589593585145560	0.575713250237102	0.947819036921902	1.112290507650060	8.463991777196551	0.467757618992193	0.996614458856856	2.133598244350930	1.302593885693030	0.967536718141140	2.002868273644980	0.246906681879932	1.097994986445110	0.648395114147954	6.415588164264220	1.034336788099500	0.707318545643533	0.459123310714784	0.928674535740210	2.414149036232030	1.682850766805470	1.654182204441100	0.085248915838863	1.548183790146420	12.721065165164701	0.177021042380205	0.201169947323020	1.688648604322540	1.235887901653890	1.198124761632310	0.920362572942228	1.122688442643590
BT549		DMSO	0min	1.181407519444820	1	0.632382444736546	0.944344352562557	7.293164542638030	1.668315447456950	4.939681374883390	5.429551176810330	2.244411544073680	0.481536185981626	6.012627547150800	0.457394414181155	4.622783126235440	4.746921879493810	2.781370497713860	0.573544627739054	0.983930412699161	1.209144335585690	5.317994596868800	0.495915335118548	1.021998473498540	2.263266539566330	1.233437671235770	1.080777577041870	1.919941138344900	0.253012020478874	1.069208140942980	0.677244765299139	5.337354000584100	1.070187020217240	0.738732159959722	0.506024236675804	1.042214488892540	2.600370643752430	1.974316458378460	1.926958144822600	0.103536432019391	1.279436627679870	5.899929271054760	0.230435589507759	0.213451215979751	1.790291600968630	1.396997717324470	1.155169857206320	1.038465153612400	1.157811100369880
BT549		DMSO	0min	1.264553427973440	1	0.626800043988743	1.011427967752800	7.378193538972850	1.972178673049950	6.859329497314750	10.269226111331500	2.211340334723110	0.469179328425625	8.368791978776260	0.432687562687468	7.195296590576580	6.600496640771230	3.013466095596380	0.618846485581715	0.984274610854580	1.200352076419410	8.385680677744810	0.437684052895954	1.009566394513570	2.184677475752790	1.343596953201620	0.948189657690103	1.857383816985770	0.208970184684173	1.017163982193470	0.663320941769456	6.540280725385400	1.038864886417710	0.725704750014100	0.580493917764688	0.990733153740532	2.221902602276210	1.797391946683720	1.611722650196700	0.102092929499560	1.366136587928660	13.463206930682400	0.186649526668139	0.207815353768423	1.690569614768240	1.257708204183450	1.130051357349540	0.953402926663138	1.038938309007980
BT549		DMSO	0min	1.198105678962830	1	0.687180220981034	0.895467051877247	5.051910460841170	1.721355387853490	3.973900364970300	5.261713016035680	2.217025331347050	0.496598617852495	6.095843291352020	0.421699756968007	4.915117988793240	4.635738842035090	2.814944213483000	0.585618987641564	1.034931088546360	1.175458262315190	4.991146139770100	0.456449588569382	1.043835608882410	2.311083790938440	1.351391123726170	0.985634401511131	2.030350485232070	0.236386532510327	1.091310367757770	0.687515166795139	5.941621822882020	1.114575122179620	0.706155544506417	0.546236779310996	0.930317185973013	2.380003950598400	1.937691392317960	1.838898373117370	0.115655560378725	1.598209537784640	6.108394886131150	0.232556183916597	0.212646976039739	1.812635682552260	1.357880917145130	1.192705930803530	0.996018385450392	1.032764290631060
BT549		DMSO	0min	1.300936517172810	1	0.596243067665139	0.972510900932480	7.776251603098080	1.686908605666630	7.481845173237580	10.682198088768100	2.074056334641960	0.447237640120723	10.192395431801300	0.466901670215501	5.931070171076070	5.785027352192760	2.544428839128740	0.608765761532418	0.955294501962104	1.066987377817100	8.456652563325481	0.430694175811405	0.951613123918452	2.370855005520800	1.139266165403150	0.931740078976819	1.948394677935180	0.230683594621614	0.997886612915158	0.693153422874530	5.944137194370750	0.932122119712401	0.672001718058697	0.492079556041945	0.906479954655128	2.101187301259590	1.917709445673660	1.939297686797830	0.097692754051279	1.313733184895860	10.655232723168799	0.263648683617568	0.204753920995444	1.593774858874260	1.216590148163560	1.038396689167640	0.944183886116347	0.986307168612510
BT549		DMSO	0min	0.990864184020807	1	0.600597593992305	0.894180640100510	6.705108411623700	1.713176018857830	6.681104491437870	10.283560372612600	2.142814000819280	0.431351138091209	8.577979401198180	0.481670020209369	5.600663926661510	5.466598796903060	2.633799772085570	0.543362772909093	0.959321001207633	0.914424939571852	7.355713151710000	0.438773668653185	1.088978955713730	2.377795575356290	1.147971862062590	0.940581969982655	1.943254697267750	0.218807209958737	0.991200937104908	0.662739750477589	6.034672316387860	1.015644231809430	0.676061640488286	0.480025600971490	1.011056011654940	2.260785668848840	1.832428040185980	1.860312972328630	0.085218851084883	1.217032274614890	7.330261192706650	0.241765293227919	0.228859361309926	1.825008273781910	1.224330707805130	0.996295185874821	0.894609256802253	0.980793665560736
BT549		DMSO	0min	1.081780608781650	1	0.613647926769779	0.894027022113161	8.713972001964249	1.998883519767710	7.269581285070910	10.195886382823000	2.342028067958550	0.436719546406978	7.777690610849620	0.430293238314494	6.607685885310240	5.932871718177630	2.672549608559510	0.554482097020411	1.031988320273100	1.029440508519830	8.740281864899510	0.392383510406506	0.961528838331383	2.238780988802860	1.255627839826060	0.947774792454765	1.938087231903770	0.208818354755038	1.017715696914050	0.647284317631440	7.208844201826960	1.034373428361150	0.709312030843256	0.518219159575914	0.976759794225588	2.243299635670800	1.786370107449640	1.441442143168200	0.103286035852805	1.566017684818540	16.565924883109101	0.207147089750996	0.193350072684527	1.874067432551610	1.138035465248810	1.127089005623410	0.897524949542647	1.053009267750290
BT549		DMSO	0min	1.200033010555330	1	0.601096131716771	1.014252530444440	7.350342591196080	1.750129051600000	5.913043489388650	9.449245649184601	2.176686963765370	0.437717091176900	7.132817394274490	0.400911514598424	7.107304808124170	5.514668891258680	2.466294309900960	0.643276626313313	0.963006068086049	1.029592790043650	7.596942126882210	0.424202764192163	0.912579515216455	2.344226660384400	1.290401899161660	0.922760221736913	2.017424463288070	0.220565493881913	1.083307471936550	0.613804965061520	7.414428392431780	1.123402738532240	0.709989699787456	0.516380375942335	0.848804770620585	2.299954240610510	1.724246152944060	1.433366736370450	0.110960629063508	1.889770157459930	17.336890888430599	0.140111983879256	0.208707079814608	1.864360566959990	1.323439715795830	1.156680725127650	0.922177991296764	1.049851090118780
BT549		DMSO	0min	1.102925620872120	1	0.630194656312510	0.970477703801946	8.294834843448371	1.688309960983570	8.625355396083499	10.145555761705999	2.517908816542190	0.312340501069468	6.765274592721000	0.440844306117046	6.738779613117680	6.492478450071990	3.032777354755850	0.585140589905428	0.951556207219800	1.093115359983850	9.145320429230541	0.407430872092250	0.945048267894927	2.278815174690270	1.264017668132520	0.929530792624442	2.041068191636010	0.179860286412076	1.171573382361550	0.683104884523183	8.304489366738260	1.118385256633250	0.700473872348927	0.477498162095993	0.908052006125740	2.387600962188120	1.885024835425830	1.870993152129990	0.103915467875142	1.251416920699680	17.436143006075898	0.205057533946003	0.202552506404593	1.950778232286860	1.297574322157220	1.085657058661460	0.967420550850909	0.858860772556755
BT549		DMSO	0min	1.106239122116890	1	0.666701793879519	0.934311828627854	8.297402932978651	1.898769457955040	8.487909070891650	9.937804693556700	2.303543837029840	0.257268442560590	5.607686472446830	0.446111831212275	5.700363366722780	6.025954969489040	2.845640625324310	0.576419689350031	0.911971763270826	0.994369846851440	7.894903773817540	0.437677564533589	0.941660135802365	2.111988412119060	1.204905657727950	0.912000366367315	2.193782075050960	0.188827416133510	1.190384658186530	0.688145260762719	7.053505684560240	1.126913166591310	0.687443841457870	0.500253713955868	0.859978440366629	2.155624834706110	1.707791910034370	1.619312672563210	0.113362729700971	1.719114889296980	15.711631281367300	0.168978446852714	0.234888560949043	1.872898782853580	1.239505601395950	0.916888434019673	0.936990052025155	0.812190622416559
BT549		DMSO	0min	1.179281190206680	1	0.573173268206968	0.893639294492386	9.702393193442980	1.700727922751280	8.160379426233240	12.707364415265600	2.247080254831510	0.273161887232784	5.602715533519710	0.370390938877153	6.707803516993540	6.235690365630740	2.733233742560990	0.496778624539901	0.846514211938582	0.881285162258269	8.791125467370151	0.472805859307393	0.937918652484712	2.235001416131230	1.266244368262440	0.975710424691415	1.891699365530580	0.250104820887644	1.079493153633790	0.476641128158904	6.897607754361900	1.067979177941740	0.637621484060685	0.551977718890059	0.797323850527473	2.145512717282930	1.851216416700400	1.766308124411430	0.072273510354451	1.452397506613140	15.177671937976299	0.139291576324097	0.192876596891160	1.914463244712170	1.189417979038380	1.184163643473460	0.908011258939563	0.979243346932990
BT549		DMSO	0min	1.258779670855520	1	0.564150802493535	0.845481303071338	13.387603601987999	1.958789071960510	11.289327339859900	14.532641447637200	2.293552943489870	0.258372938598766	7.720978852070300	0.313355498663588	9.371243610784150	9.054013673833580	3.221286877887940	0.421728743056357	0.843868315151465	0.958824622240834	10.141039740311600	0.371285651405133	0.926290359302790	2.607048507669670	1.480092873376590	0.816813721683814	2.295598617100360	0.181343503824309	1.068018222468310	0.517006108507313	10.966260573119801	1.103232404137190	0.596846465958591	0.477401920228206	0.740654378453498	2.415747955434450	2.159199406583500	1.931808839289390	0.083493723482645	1.615609562712630	16.331971255697301	0.121963486818185	0.177399394852774	1.880172397884850	1.113762157925660	0.924307716466497	1.022745768624390	0.875796670604720
BT549		DMSO	0min	1.155232966796690	1	0.628282695383963	1.003237221326810	7.955645308292800	1.818099758646950	7.215243672000570	11.791699980380800	2.257459931491430	0.345487146088178	6.583214611030820	0.422210988207697	8.389759441190670	6.587859879541820	3.019051221581300	0.503738343082092	0.947936146642250	1.182675172611270	8.814151144040030	0.423167496674833	1.031486499646720	2.398652341707500	1.200567356791510	0.928303279930452	2.046616193623190	0.210945481916450	1.050791276778600	0.606496011122024	8.706446023435831	1.116434463399030	0.701301114088755	0.441935225732341	0.783617159536889	2.476818856228550	2.112106370575610	2.015282069369870	0.100609416425130	1.412774714177950	11.680513804253801	0.144055773157098	0.197767666240094	1.991211352910360	1.453598722728200	0.881163155918638	0.981461803403840	0.922016951304049
BT549		DMSO	0min	1.114850144682890	1	0.606248037958284	0.918549497344313	10.611261314464301	2.247376008784610	9.515473024472421	12.529526900736199	2.408208728329550	0.291541299542560	6.197170496270530	0.401398444535015	8.422408447708920	7.110702596845440	2.904953356681850	0.506326102166421	0.951866569579176	1.128946056161140	9.613769682723939	0.414581133335885	1.029067346397250	2.394648462853550	1.336555473117940	0.901555443767454	2.398213555513840	0.187490416812895	1.044928001688830	0.607758693545166	8.550475585079299	1.077387647996700	0.697291099737722	0.459139627281391	0.825854343580744	2.808163371419540	2.066696149871340	2.069713271418860	0.110441581486945	1.585635498284510	13.491528575536300	0.119755017482284	0.195701306593315	2.140926290322470	1.319398900897850	0.909841149530065	1.023300313814710	0.815465636873647
BT549		DMSO	0min	1.020970864743410	1	0.612121132614447	0.974080886547563	10.221924398031900	2.238410051683190	9.630372412866119	11.978616318345100	2.145807880954960	0.390852893463097	5.911866158956900	0.409080603880800	7.364817782620030	7.488884483195160	3.142832438183420	0.555363874776822	0.954767544775403	1.298266818558170	9.359130040197771	0.440444444760767	1.018130712295890	2.285700831847630	1.291094411762820	0.886737352992343	2.201151759705050	0.199526192985496	1.132443311734750	0.715086657539498	8.493900620574610	1.099899176940200	0.700495129638587	0.492398704126601	0.839372743431268	2.713669279280580	1.745351621028880	1.725734711254240	0.111286052207825	1.483198104272580	13.864329539270800	0.141003454967764	0.214952362084905	1.961284773191600	1.258474511440630	0.918040580471100	0.928449538889605	0.841355367754523
BT549		DMSO	0min	1.204952575089870	1	0.555129934166554	0.874693981648349	10.181920939949499	2.243017960392280	9.198100076326460	12.962925933155599	2.401128967435750	0.303748837728804	7.584357799973060	0.418522712766107	7.738924460035430	8.137082221135071	3.221836867764670	0.508680835336831	0.944481531567865	1.169340280662410	8.857735707492720	0.374122988080364	1.033330644314060	2.631303862850210	1.236668418217070	0.936055506928810	2.131456250666300	0.166161870088486	1.130955739200250	0.636862696117138	8.525825989577060	1.005259023661170	0.653774057913396	0.452336619317013	0.817114468258816	2.999789642253470	2.018890936843580	1.984369325819930	0.110557842881301	1.300109283749180	12.875155848133600	0.178730426780207	0.210691806127468	1.931278256852360	1.300207493943750	0.867728542109146	0.978292376466034	0.797803822264590
BT549		DMSO	0min	1.348135578322730	1	0.533254005445392	0.872123727887192	10.058842623887800	1.526424281556090	7.441854873973360	10.192745900859300	2.512901352464990	0.430222543124341	8.969218752416770	0.425837070681628	7.040943014599710	8.278893542279210	4.419908823864500	0.469966310549191	1.153667479515510	1.094389111345450	9.112947147377829	0.356739238144798	1.095329198367330	2.346988500734370	1.450890689311490	1.064309050973990	2.470291472828990	0.149134089546846	1.078038226720140	0.583803441767621	7.428919197158050	1.074847993481550	0.632181751946733	0.424355213229822	0.891152227362265	4.122336544599710	1.974942214044340	2.279216860701750	0.112264935048326	1.768521114123690	13.586705237316201	0.188895629087646	0.185856328067765	2.146556673316160	1.187267865380840	0.790046570229208	0.926242890048770	0.756470115784984
BT549		DMSO	0min	1.310715707375470	1	0.599106916134109	1.008602726442740	8.729544197676670	1.429089323626930	7.060217205609500	7.424265363731700	2.763029886587200	0.425750690632336	8.123914923425170	0.446075863818798	6.187721931327110	6.891448166841400	4.169237768446330	0.447756510077597	1.122392861371220	1.087818757837970	7.041296155340950	0.391983648838000	1.081512272396230	2.279311414096560	1.579018394027340	1.058059533418740	2.323930512034650	0.159740174099193	1.052302880672400	0.648708029065155	7.840590281902600	1.103442104606660	0.689869267906230	0.487488129836598	0.876212003775307	3.701764854040740	1.969336438670560	2.146181300722800	0.109019755826262	1.641134186943820	14.178658682376501	0.177522982269025	0.206972148025152	1.816292152477870	1.235871776498160	0.838060501526117	0.987299616078146	0.797745515893364
BT549		DMSO	0min	1.228185181888220	1	0.664763286740680	0.950581539703818	11.273955937045001	1.988272851175020	8.247921888946650	9.560236665774820	2.461094520586890	0.455579173520458	7.305999884452860	0.452870426083499	6.709791388629090	7.705679923111060	3.852202756553040	0.494067880489962	1.018847928151290	1.162886354961070	8.911398782245760	0.406297287728697	1.006509554135830	2.293356940351310	1.468234972570280	0.976587577643117	2.349191488569610	0.162562878221505	1.094301548709480	0.624492228698664	8.342926380642931	1.035211395725930	0.652508652637832	0.489043810979055	0.765640338056286	3.472503342481480	1.838134666263070	2.159629160186240	0.111268163795143	1.732869805878260	14.615210771998701	0.175888411932431	0.197455179055692	1.798078287981200	1.241678309724700	0.828407120845340	0.946645982069160	0.761397283544054
BT549		DMSO	0min	1.246638418869340	1	0.614936531046562	1.092616086898970	9.924129496083619	2.020869614164990	7.156124467035850	7.225713532866550	2.363409615718660	0.437250440754352	6.281930102291500	0.445821797995613	5.706501044282890	6.866300842941180	3.333233360713300	0.512113129921088	1.037148031998790	0.906652026183834	7.157978996619800	0.471051400832748	0.961382472677280	2.233339911949730	1.389973445514130	0.923172627735890	2.244936098329430	0.187539178795261	1.132276079048460	0.596749865608452	7.892784933623050	1.044754163131620	0.665674486352922	0.523996910785137	0.845177438199766	3.071790605885200	1.709372094293370	1.712333153580660	0.115375425413688	2.475058583484470	17.556372375921200	0.114258441007627	0.212267556411791	1.843896388274270	1.202173762407550	0.991072963391411	0.952354608800657	0.741240140715685
BT549		DMSO	0min	1.506450249112950	1	0.601112693593259	0.883553683456140	12.452886993261901	1.615147566684810	6.924073938871520	12.546298283942599	2.470963453203290	0.301831905877866	6.618789315139030	0.342357297516987	7.785256598388700	7.174308525702260	3.435769018697150	0.460601723194372	0.823199051261490	0.869618491184997	9.148024392798630	0.394132754373775	1.052720380824470	2.328257071959170	1.477590207919560	0.897935093384006	2.024082445702260	0.210528741976217	0.982123942939185	0.489520435415152	7.557818645379250	0.950930633699037	0.583175562322415	0.515784101593646	0.921388393970912	3.572134854061950	1.788028022001860	2.199419685806090	0.078838059375557	1.694017136195540	18.048205600459500	0.160189181168050	0.178373903169904	2.178715255665440	1.117032260031780	0.881908947373086	0.892890113085474	0.765018894222723
BT549		DMSO	0min	1.431457382479500	1	0.639092286530185	1.010339549799770	12.698129808069201	1.254722389112340	7.561600171329640	10.844269679438201	2.675959686983530	0.327088025914572	5.979985225879000	0.369512173132294	7.957385937142630	6.222212572069760	3.355017426680980	0.465413789426525	0.873218072330577	0.865989035049184	7.908682881604100	0.438527331082047	1.134610727937270	2.348590332316900	1.459733214970200	0.890177872746740	2.030832962955660	0.210017639827473	0.916026990762115	0.523524959313105	7.696053771577420	1.007547530087930	0.651246659382511	0.508533453909290	0.807994191061173	3.366114482841880	1.793404318827290	2.010305330111640	0.091454057760405	1.663996262575800	17.133824047832402	0.113016625239715	0.182528712301179	1.827050089997400	1.150728628695400	0.864405366542534	0.949536706428152	0.739406395921139
BT549		DMSO	0min	1.410276013964300	1	0.635305711269654	1.029109489899460	8.520009598959080	1.611327894600230	5.917126116920970	9.269401197225500	2.739026607654060	0.335218481925263	6.957375228119560	0.375997784663900	7.825050110275430	8.077352058106230	3.808619402701680	0.476056424797530	0.982696474936154	0.902352113293450	8.167557468884430	0.412778119836242	1.090285396547280	2.071840782878010	1.573322535797380	0.853584282165730	2.109240061744300	0.197637630687150	0.877121432663913	0.558447120777887	8.748673427528550	1.081886586185900	0.623236871976394	0.465942791569042	0.850182134408844	3.313020269038780	1.866174044102440	2.166559836551400	0.100264902396922	1.942821722027270	16.795531978648601	0.078212747139942	0.187409799429793	1.815697994611170	1.226426921968980	0.930262314721454	0.945058561229348	0.707059864571986
BT549		DMSO	0min	1.347319487090780	1	0.550869824491710	1.080321255071320	8.071315212520400	1.875040556988680	6.398381333294980	9.074463327977190	2.769047397411800	0.348162283319324	6.456675542441560	0.419770383783896	6.587422237753070	7.307427139377990	3.443852380212880	0.521921092921391	1.042264706800160	1.128466488620490	8.610616275723171	0.423716559987010	1.110580407211470	2.259496139911740	1.481890914479110	0.850402243076374	2.093924891795770	0.203036777569545	0.775260435315331	0.624876403478896	8.005330587172001	1.122738874632610	0.663562982414498	0.476327403077637	0.873884447137004	3.078015426717490	1.871305889557790	2.036343443266820	0.104960195061293	1.649894699970800	18.059905570507699	0.113583538260629	0.219380019956663	1.893893334382930	1.275932556924480	0.936890537592066	1.003975917320230	0.730750079619035
BT549		DMSO	0min	0.863697585276052	1	0.658124784452560	0.835364567862574	11.364935102006999	1.928367532541270	7.494654061502280	9.477362803392900	2.547474472688090	0.361017002394769	7.716203417378820	0.393081255413874	9.901830090618351	6.606684650205260	3.349151932776330	0.502140364874246	0.824615923730295	0.805622606158371	8.351378960488979	0.379177241086023	0.981653263058769	2.220291122403990	1.313803915904830	0.993047535404304	2.191330445944810	0.184988234796450	0.932075003048116	0.591653563667960	10.626561381643800	1.231574238123820	0.647911809750198	0.535308023828253	1.156220553538080	2.110480556048510	1.873422981049100	1.000058690315900	0.091605049692768	1.117082811651650	20.898351072264699	0.159844072278482	0.189618046287654	1.831474269588610	1.169258092483310	1.022794723327860	0.908919437181770	0.920819310556237
BT549		DMSO	0min	0.516189860038326	1	0.696785673474690	0.869424778699135	12.153507238400501	2.325421542089700	8.020173280481020	10.979450030456899	2.875656028698220	0.373114661849586	5.175436932657760	0.423204284459851	6.806835875411130	6.857924313563460	3.740879205090290	0.584311247884204	0.983252403099980	1.004136280074180	9.735433483031001	0.388345593273880	0.963772769174550	2.008793996779140	1.782616442594470	1.095635124981520	2.350568246284250	0.176544253365437	1.053260605140710	0.713163919701518	6.297686131762400	1.152905629914580	0.789018728536934	0.490125820249607	1.032282967789370	2.708320060985380	1.483683208777050	1.591998690594400	0.125508257532714	1.485663898654860	18.673249353050199	0.229294514337283	0.177513098341192	2.159834890667030	1.091121058157800	0.882440825761127	0.863764723897920	0.791642449183500
BT549		DMSO	0min	0.433768684644161	1	0.583918426101483	0.870846428332663	10.449273863862301	2.160916183204740	7.971011680165390	11.043137674350699	2.506565198314190	0.361988079812911	7.076252604635880	0.411849232005982	7.036394991967720	7.856921741450610	4.375296740919810	0.542225185061983	1.021038149004780	1.000134947931260	11.249438675879199	0.330543110159174	1.067491997437500	1.971007663257770	1.601530853131870	1.076613821320600	2.334275247869040	0.179301926775128	1.037704225794260	0.614419019378242	6.788982175719570	1.136383810621760	0.732779043289710	0.424301493699836	0.987198139441883	2.737594280070260	1.665106281559510	1.551821276390180	0.105502148240253	1.182977041972120	18.460459513829900	0.219986455085155	0.174484819099536	2.062763679824870	1.243070251228940	1.007280522531980	0.909151968161293	0.829333563749713
BT549		DMSO	0min	0.865236257798977	1	0.644506820476321	0.984537798929010	12.197445610523600	1.555708284961160	5.889634162214100	10.056555807335901	2.502348594745830	0.271923896667441	5.709460249065900	0.400727631261262	5.705313931219900	5.874899357024760	3.473613131700020	0.593977773583116	0.964499394754008	0.936936261051358	8.630853639653310	0.452409756394488	1.066084112437310	2.240185350223730	1.498781905034380	1.043919381862080	2.165093314942680	0.212807305901915	1.020844803868010	0.702379511042904	6.423698510433390	1.116259580090880	0.727357631264102	0.479943632516344	0.927371742652232	2.207179459859560	1.697844665725180	1.808295690664200	0.096634837022440	1.270465683258150	19.029492690874299	0.143182072558372	0.199840361241586	2.051812193294030	1.193868740802230	1.027866322294820	0.878471982196006	0.936793047611224
BT549		DMSO	0min	0.833221273857184	1	0.678938320509262	0.947465464186951	11.642909501600100	1.487282766746110	6.598731910978490	10.041669746975399	2.459240271070860	0.257687871847702	6.855412535229010	0.421406114934142	5.895023747881210	5.746347221864860	3.321779359083010	0.587530725554225	0.891006474386118	0.731305254488999	8.362541353698370	0.444235906759654	1.081499779425970	2.370369253486240	1.407279044601460	0.806314926736619	2.231795441767070	0.207696458704108	0.981859730225507	0.653886723866937	6.738846579979240	1.214524238204140	0.697200412939547	0.475948542149226	0.851529212618947	2.139693887417630	1.888508753728030	1.933819093976120	0.098755805109222	1.609884634040130	18.608919994593300	0.094891863311078	0.218622076796067	2.260090232018370	1.269030693159980	1.039638402799600	0.915414404694832	0.948348589697707
BT549		DMSO	0min	0.730839315379140	1	0.592860273752485	0.915884242383864	19.886828364466101	2.701561295070120	10.346837396220501	15.530659825268200	2.926486323160670	0.284026772877100	9.991527637685021	0.390224069578053	12.236672270528400	10.749054591159799	5.225546528089790	0.475104409351472	0.910780074991930	0.868528083824580	13.732841395646799	0.372167936341677	0.837580841026490	2.743009362237740	1.782584896394590	0.819829181004771	2.969696272995160	0.155538037108011	0.946596342134630	0.681569496825133	12.751091973729800	1.007685912288770	0.662128279968218	0.498089042425613	0.803389851472365	3.748793075035310	1.809485758782670	1.825579717567390	0.145386111466308	1.786737382429980	23.120070008886302	0.850584963333285	0.187306157329326	2.236401138147410	1.063250629632870	0.846020790474810	1.265942488825840	0.824686775027158
BT549		DMSO	0min	0.813558002705070	1	0.575712328565422	0.970308204908828	11.109918152508600	2.021079804534150	6.969223369599670	9.703136790179270	2.276791224274520	0.298805757776526	6.251618064538840	0.452930270960222	6.332612347786670	6.668446485928620	3.750978038492730	0.571882592900721	0.965592928853630	0.750255351835840	8.600829900332920	0.423625893649036	1.057919585959840	2.135594607490990	1.589260348088170	0.924585554935291	2.393479731776870	0.193331458911673	1.015700436956190	0.700967411641170	7.161942605573930	1.109759891108280	0.756846064978896	0.529070419376574	0.989310829890230	2.622975652913490	1.657183705769450	1.588405595541680	0.112854853569247	1.659500651987760	17.450501469976999	0.191640644452675	0.207187081787738	2.078913371504940	1.121207807142100	0.987376166978304	0.904665958826947	0.919706391916079
BT549		BEZ235	0min	1.006145168117280	1	0.620836790951388	0.974520748058778	8.343470629327159	3.808045851140800	2.472094784273840	2.915735574111920	2.882593405426160	0.399421261487962	5.979168650627060	0.451668605773023	5.879289715091420	0.820443551670055	1.915872342972070	0.577674952722170	1.049933934723910	1.291033988766210	7.957087152530970	0.425691069842445	1.026462905956090	2.231265330598520	1.046847671506710	1.035960996125640	2.217535816921360	0.194761158122167	1.273747322414450	0.663241492335770	8.284275714533600	1.170503473472660	0.695594651447674	0.513279994179514	1.064481035717890	2.227047567015150	1.799747439314050	1.605967719694750	0.125306473708921	1.332420555164430	19.604557622650301	0.199960386063176	0.215832592115418	1.852123644596130	1.208778914224570	1.117533047874030	1.023617706690640	0.727873241676470
BT549		BEZ235	0min	1.034698143199110	1	0.655438907951814	1.038947009135930	9.900868211681310	3.720724275267130	2.900616650025100	3.475534775544700	3.024189497113440	0.378596288842641	5.682060297400860	0.434975532798152	5.874713682317970	0.845292147749299	1.829119403694110	0.628524750486737	0.964968198850007	1.160858892815280	9.222038280303060	0.430401707147163	0.949002743654985	2.134853121349070	1.134850029857680	0.957436806456746	2.276705835424860	0.216449072306037	1.306404418364010	0.646575838025637	8.002227327184549	1.082671372378250	0.720508199310709	0.527093626425211	0.914556770584964	2.259092981212650	1.705991419350210	1.542101460250780	0.132427800504644	1.901090849574350	18.634744564017801	0.137489933734661	0.198289707332023	1.902478106335300	1.157875015842000	1.071182651315180	0.958957427748990	0.710956529678963
BT549		BEZ235	0min	0.903594268243545	1	0.678878152428034	1.039218737567220	10.508445539997000	4.202510481080280	2.468131519542590	3.314232937669080	2.645749184710200	0.377316505244558	6.448271127838480	0.474674676238077	7.136517655298840	0.670978651711175	1.415341960606540	0.588478167937536	1.013379848440530	1.475860409848840	8.868626773437430	0.454443252129002	1.006700771168960	2.372664108362110	1.080110175554030	0.936065936883330	2.159269685793490	0.197363555683027	1.175495127182860	0.753232640785634	7.377131193786580	1.133406376048330	0.693624485832671	0.504037695763158	0.930474983852192	1.994836192844960	1.796918778085720	1.560907131478310	0.105928611725114	1.331457825747680	19.007425924980399	0.192618477608335	0.215278074367431	1.956815666691120	1.220137303875450	1.055176621396380	1.001923337564210	0.719172792053188
BT549		BEZ235	0min	0.983488597629230	1	0.647955538961812	1.084237357890430	10.426910514249000	3.739449886288030	2.617746122095290	3.495260186655620	2.666403977428130	0.353487808732757	6.303936395600170	0.489725604001060	6.567570260833220	0.706895582593996	1.481146873855230	0.591977109302660	0.976114285544442	1.417297109450750	8.205395137706450	0.505299300044217	1.001784059527150	2.329305632422240	0.963269125450407	0.984396763487757	2.286062285812770	0.208889923152693	1.080563365202000	0.763088730952472	8.147923017406139	1.139289786568710	0.708218640575124	0.557633362531499	0.882743897483851	1.726222964416190	1.786061692550230	1.480605284197530	0.127529352023071	2.085699131392150	22.002035165445299	0.124060170820361	0.219645052556370	1.910975484765660	1.201509530902530	1.098303942031560	0.979006981141833	0.722106136900705
BT549		BEZ235	0min	0.944816018277300	1	0.600987163866027	0.958384375142807	10.326354575519099	4.326248036752160	2.620515627778580	3.934498124712590	2.867621016470170	0.358345353677161	6.011739528264240	0.377603473697872	8.889344703391259	0.868626553872247	2.047482033947170	0.511655388175670	0.976763561831084	1.314214104486450	10.532932231312900	0.420267345269349	0.884477620503859	2.344757678696240	1.083379128721870	0.989256341600500	2.431406216946050	0.213747117204878	1.127160334823170	0.648984341884309	8.919807804694759	1.204316324511780	0.774262330440488	0.526644582616031	0.801248497050193	2.097717580998130	1.944339949608080	1.735175538151400	0.111477512720126	1.568627659502100	15.328821296483000	0.140031525968349	0.196958066396734	2.024066945645530	1.323269387810820	1.038416599508820	0.992262200767990	0.724484539794138
BT549		BEZ235	0min	0.984633490754630	1	0.634118878535517	0.981933915807375	9.212520531553530	3.811521083646530	2.556847080142630	3.562106042352010	2.711591073305880	0.354674645706239	5.577121675618610	0.436580128393801	7.079056036016640	0.844966369809618	1.732316725914150	0.571232261332424	0.952574036133705	1.458788308673470	8.399479947895740	0.460102276094286	0.984807831323559	2.188909431198990	1.077867407343530	0.953805713871678	2.292104564444930	0.220300431276996	1.102041065683530	0.662153924514295	7.705178353343310	1.111083488799540	0.726161100222895	0.538319955639432	0.884853477892178	1.927485396248920	1.827745337437410	1.677651119599120	0.122970383271232	1.609213484732970	15.072811851799500	0.147699752068639	0.220176703859464	1.830969151413610	1.295694327639590	1.095821208932270	1.033576178273900	0.756044460111037
BT549		BEZ235	0min	1.004301585812750	1	0.627634676102186	0.985911108673541	10.282853884069199	4.105591907565430	2.309811680047970	3.445815814713390	3.134681240900350	0.360712131247250	5.056959509026510	0.404156769839894	6.373729553895500	0.832641019579900	2.218974875915910	0.538586627118819	0.931735683011540	1.142786844003340	8.886671737931509	0.452854123361619	0.942142671327095	2.387277147726650	1.087615721559360	1.023404367169820	2.309416029844870	0.193486701849657	1.192184184588100	0.699442968359190	7.911456803901500	1.176523504480160	0.702662468601446	0.523832963873253	0.951283507856778	2.109867767002170	1.713437799717910	1.503278258948650	0.129280787367185	1.906808081325430	17.996342672681600	0.105139778215513	0.228448889374671	1.948034013734600	1.170893061820110	0.998259335557373	0.947142094673732	0.700399842217490
BT549		BEZ235	0min	1.051634305433100	1	0.607926604679531	0.956583083034770	10.264853895430400	3.763253621341560	2.739608327870470	4.036207136635550	2.674596234061300	0.371924733881406	5.484923955756480	0.439918112823399	6.150275981134820	0.894066123097785	2.218160074395290	0.563261179390643	0.978461107483823	1.129080681076910	8.717956964209220	0.467092920733813	0.914068156826700	2.242996457533910	1.106221430938200	0.953561620008256	2.238868485977870	0.189148059522822	1.210080854506890	0.674529780131617	7.661577913216170	1.168974075123760	0.670878708878390	0.522785477083883	0.928107452128370	1.980816355415690	1.780158020922590	1.656468014366860	0.118329025996613	1.745803053770850	13.150420681544899	0.126444802535417	0.218341774154254	1.917956763319780	1.180143500493950	0.963803521807805	0.991318832892988	0.717994874789207
BT549		BEZ235	0min	1.136549057646350	1	0.582275118827815	0.858606517102940	13.988682038726500	3.821726590662480	3.114235596325420	3.917666408294490	3.603423260063040	0.510779950109834	8.293450320918240	0.409768742438043	8.694850985406459	0.970356470307667	2.958599203884530	0.439895914488705	1.197166658090060	1.262275491264490	10.811596945621201	0.351386102793267	1.110366803398290	2.544959263187440	1.357264325803760	1.127970353229670	2.810264983565880	0.146605043753844	1.274823908648430	0.508048409959000	10.580087145226800	1.216920447637550	0.626660069144532	0.457230334953579	0.976955153249144	3.395893927958010	2.228031873365420	2.068997476330530	0.119083092289685	2.226569272803630	19.707185176487901	0.130838369362779	0.197693625675550	2.293788344901160	1.052777393665130	1.142416056470750	0.998960319941346	0.589304512469884
BT549		BEZ235	0min	1.217441649355720	1	0.714973962046309	1.129170778932600	8.531940725751619	2.506463382877580	2.456189535715490	3.047251369837010	2.645109571113090	0.577110203161313	7.336619451172160	0.479984736769613	6.034370080150440	1.079969017759600	2.185978027633370	0.582152553400355	1.140961159866790	1.528839984921050	7.336169385448370	0.452824573333605	1.139888794741330	2.108102113562100	1.260100709263880	1.031290503583550	2.111774305475510	0.186086493239205	1.108396157736740	0.661601450604161	7.285641302000450	1.140746410227990	0.664634533168110	0.502273421468628	0.956880223217225	2.288460892324010	1.834038682590740	1.817620170379180	0.120007342556498	1.365101588326950	13.177181027005201	0.216611534295847	0.242170424107159	1.669344521632020	1.263048074835070	0.996832173877351	0.991402080050655	0.653993564268712
BT549		BEZ235	0min	0.807901924411260	1	0.619172824394724	0.975436611513440	11.862530371408100	5.433506042706880	1.743413564909260	2.068262116392840	3.309164950523800	0.591748374815085	8.031289411357459	0.385184602547323	7.794313822111720	1.288946747037920	3.384701321840570	0.576928774371253	1.122771656607280	0.966644444516947	10.098062536011501	0.375670092677676	1.112033804429070	2.366949877398850	1.804559018721550	0.935201060416551	2.328599244434300	0.180346784370324	0.898611851192789	0.618914315858083	10.951934291364500	1.162161166317950	0.698398042695918	0.550053847349225	1.014304742692080	3.616505387500070	1.776401398057080	1.972844838877530	0.104423607398248	1.552338305952930	19.474103409838399	0.148678414414627	0.199056855246027	1.908025795358910	1.161033497656850	0.831476627079766	0.923978005366800	0.625678763132045
BT549		BEZ235	0min	0.837473163674460	1	0.547493602899035	1.031120371727410	10.311043815420900	3.863666445122940	1.672135436638590	2.354484950175450	3.431589182659270	0.482850826118940	7.281792354980950	0.416232427817818	6.698441423603870	1.232200604035160	2.995242149473750	0.587255142552909	1.097843932480750	1.078600130106520	8.731186008761430	0.410967702309027	1.076806180742490	2.149963420487480	1.591413173939130	0.959986882001054	2.259872912946280	0.183177653405468	0.840624749051287	0.628876431665225	9.927413615187740	1.186621717246270	0.728262595241995	0.535674263691418	0.821490681316311	3.484326051955740	1.736742559973060	1.607757375733340	0.113497384836846	1.812010026038390	26.599598842097102	0.133784462436466	0.225408001012391	1.988892973735200	1.163403673762750	0.933503903951710	1.001882402557580	0.621886436890153
BT549		BEZ235	0min	1.107218492012650	1	0.651829759677196	0.923384765155520	12.385893540258399	5.718003768527600	1.733179276707000	3.109134953254040	2.769431104428310	0.475950414592301	6.190097488593270	0.384428912738156	7.957966753449620	0.647888788958292	1.808261647899030	0.470749985265913	0.925434618937630	1.249335548076590	10.426182360477799	0.444426965538369	1.095511963106800	2.400128700858230	1.233589731064600	0.987326441704168	2.113141314959040	0.255606691455216	1.190414344210990	0.546892384893034	7.636813002223710	1.144302735766900	0.691979858895163	0.563482189951392	0.929534460962798	3.006366637149970	1.759282501212830	1.974439706404020	0.089151583284536	2.041212149316560	18.881566522911999	0.184371391160250	0.187680272825345	1.975012584267020	1.216606492008850	0.998492560575072	0.994511531002290	0.621637122280956
BT549		BEZ235	0min	1.252672899537630	1	0.662803048666550	1.072085767287520	14.439911394967000	3.746552906831390	1.966213126998440	2.810703077571710	3.094821047504820	0.455723152677429	5.958461763455630	0.401245730310251	8.576621909778220	0.738180204798278	1.869063311130610	0.480695602834774	0.887972239429349	1.275916182422490	8.867662080717500	0.466598696012397	1.189119010624340	2.296377010357340	1.359489607256120	0.927841074730605	2.212391408359160	0.224562957820217	1.099022449784590	0.585744110998257	8.050212072015210	1.158314632823510	0.707451873881892	0.550904772278940	0.786263997834144	2.914236621053060	1.849836572483950	1.656717559021100	0.102909552783352	2.122244393264420	19.294822214213500	0.119867813277195	0.185619926091317	1.891080520948860	1.167967076118380	0.859690575422124	1.047371844329550	0.581462531784343
BT549		BEZ235	0min	1.031346111228220	1	0.648002033925129	0.990975519546510	10.638262252921200	3.929087276191200	2.497813220910120	2.710216347153760	2.837129393752200	0.568455095469641	7.525698840326020	0.464497683063832	5.802399700319470	0.809504781095501	1.796949641261440	0.587717103395606	1.070409783636850	1.354812790801920	7.942281103558480	0.458105311856082	1.133104825457580	2.072773503348910	1.353093303230680	1.072980008576620	2.317627980762530	0.206870715188484	1.255259178870740	0.649084128850233	8.125421966571549	1.214719124277290	0.763550921651675	0.552059215257467	0.872994620244245	2.727482538776610	1.687515202878890	1.505361016622610	0.132237057107700	2.120799254976520	22.045629022772200	0.135213844608083	0.228996645262774	1.969257923434130	1.168787996268680	0.939130214296860	0.997669103201248	0.663065569584691
BT549		BEZ235	0min	1.040867799405990	1	0.675197985315580	0.997236509806747	9.432678324433860	3.614438848931170	2.743743993559140	3.175898601099350	2.782457570904600	0.505450536042083	7.257958498383800	0.488263326899156	5.984111025677680	0.670915708787690	1.746590956576410	0.543021634407885	1.103686362908330	1.562117410774810	8.703524026204530	0.442627110100676	1.125442466041530	2.107325798904100	1.203181639130930	1.056640826091730	2.281865144174770	0.193335520733252	1.270057963057810	0.662385894172520	7.537004888408830	1.242809511935890	0.715038802281956	0.524055726330078	0.952587735534550	2.337212916473810	1.698756949990630	1.602328216158270	0.135693903870375	1.733001936243760	18.894032429076301	0.197982584607400	0.217632135200508	1.916891427689990	1.139199463817410	0.973610355751037	0.952769701954934	0.670144383336976
BT549		PD173074	0min	1.228255767325730	1	0.582821131508770	0.924252504357163	13.239158431091401	1.766566574831090	9.628244156511270	14.032200370542800	2.522104177690220	0.241179412173593	5.246697424793470	0.352281353148016	8.183008568921830	6.848128583431350	2.679695677272480	0.432094210418202	0.775255085995734	0.912381589524820	10.784850812693000	0.472929262575200	0.903250007444530	2.141478986451910	1.170418330609390	0.897638183692407	2.045865956082590	0.244075559234106	1.125119564015070	0.502050432488750	7.712957587122260	1.078903083863670	0.671610860741770	0.563373100058782	0.772806353739175	1.313597763252740	1.758171908640490	1.205414729261320	0.071202271872552	1.659218022148460	20.768390249992301	0.126337852241151	0.169058679759964	1.992711062559910	1.115391776619310	1.093695001130100	0.925239306466167	0.941234662769010
BT549		PD173074	0min	1.324492969082420	1	0.656759189761503	1.077986259266170	9.150834292674141	1.820545388762700	8.608572889829521	11.565402284645600	2.332901733917950	0.335068622231394	6.610947687415290	0.382483838019447	8.551847719827400	7.622094804403100	2.910710612716780	0.566292934797713	0.927683974525030	1.045734350904040	8.924635703297049	0.469512753766235	1.036733024463800	2.524398701922450	1.314189899980340	0.925233783368470	1.959680855199980	0.223348270558977	1.023843839350720	0.654770610911931	8.121176221393601	1.099062193600110	0.676500831543311	0.525154024851195	0.840683010384973	1.277183222698690	2.090030605487850	1.489284331169090	0.077425808363633	1.013231912506570	17.868517261182099	0.205626300246594	0.204350059091388	1.804010728858850	1.258797801132230	1.070715153700650	1.050554397675720	0.996353864806442
BT549		PD173074	0min	1.047813308363270	1	0.635580448573154	0.955081999103946	8.007292829206760	1.918148695637540	9.348678470376729	13.195220563367100	2.280232122500350	0.338730460769953	6.514671720062780	0.447520995714326	7.649088738572850	6.694645440124170	2.736409471973260	0.543433317127624	1.037498895052990	1.657595345380560	8.733775291603401	0.404626671132100	1.057490981629620	2.530240101897360	1.161526242886770	0.959950578455662	2.059520586278880	0.181731451941320	1.060234198863020	0.655245902044684	8.287236969785010	1.059557099043330	0.685397848829848	0.484459316673137	0.882639244527528	1.270916492490210	1.981082012589180	1.476757976991100	0.108727414718917	1.207118006284090	16.098871225019000	0.171367988421525	0.224916233559016	1.951460817675140	1.193764697842970	1.087584948021220	0.912832859629098	0.893380848559820
BT549		PD173074	0min	1.104468649428450	1	0.658933648877655	0.971755966629821	8.852741496956620	2.238044089835960	8.192739403147829	12.348312346604400	2.303740345646420	0.306188380407988	5.694945990888430	0.425440067973484	6.973063970664930	5.896116370575560	2.581544184716230	0.585141680382336	0.950946515216653	1.236952957185640	8.282636290061880	0.452032873889647	0.997160044221058	2.228512606114850	1.161633706471240	0.941656343481220	2.144987845733930	0.193021485354550	1.205960745680740	0.683407291674125	8.635083760069630	1.099044637992940	0.702697468312469	0.494502673485704	0.898429548757524	1.291857310562580	1.831483543401360	1.308969226135270	0.119799239919914	1.915532130063180	18.100359166001802	0.115615243556540	0.218111375615424	1.903924555585200	1.242869680098290	1.077986500815790	0.923234813118878	0.932051670813383
BT549		PD173074	0min	0.977782485156156	1	0.576182549032239	0.933336368510003	10.838329743121200	2.163765426155850	10.600012147939900	11.377576046537900	2.303824011737280	0.297372403106044	6.386336529434930	0.410420661115336	7.408827907105230	7.103163497624150	3.377144031561490	0.521943296810363	1.034824911697750	1.151183826331450	8.327996648541140	0.411192732115656	0.893895741370146	2.459759036837560	1.156501530363170	0.826604031453116	2.248506678426580	0.190803118485264	1.161798254177640	0.651356686691871	7.565170880213210	1.118598495513760	0.697291304587632	0.497758322149466	0.909605632600583	1.359060807511970	1.964739921206810	1.559508534591400	0.126995423941621	1.532116895162340	12.451716914889500	0.114790372187943	0.210070624495098	1.884958721012630	1.291514634442040	0.961370688848893	0.935933085414284	0.867090988999558
BT549		PD173074	0min	0.948547516397246	1	0.589280320160780	0.905609495486188	12.497574449976799	2.248216466643440	11.360824505294200	16.788525387819099	2.875051550630970	0.280939662409109	6.382722406290100	0.359749622023973	8.979176350556999	7.817528876951510	3.475953408063860	0.498699525798187	1.017760129482940	1.154471669650090	10.401407737166400	0.403790009211561	0.861101970796062	2.647606677063170	1.144964659129370	0.998573550552500	2.404662086149040	0.166282829352886	1.122495365372380	0.620092041791711	9.300247869237730	1.069650994589150	0.653727153200931	0.506374804941876	0.719385573552103	1.842514837645260	1.831425847832490	1.391937622277970	0.117791149911372	1.709102223898850	16.420429591354001	0.104602848659857	0.214610043805995	1.926015486225750	1.203691692905370	0.864483198059877	0.884094246942240	0.814787658530454
BT549		PD173074	0min	1.082359460244980	1	0.563308465011077	0.968304513728953	9.184158655661440	2.026622486493650	8.086841586300890	10.223422648476500	2.604018167254710	0.278189488010189	4.403603814513740	0.402588294202748	5.698474807420380	6.357996078639770	3.239302936010270	0.569026274809113	0.945718640799848	0.970609228723820	7.945559052348460	0.446958049806316	0.956536763128320	2.122774746022200	1.154533002757840	0.939126196719546	2.258977048253210	0.206101638253454	1.273414907528410	0.628507900400910	6.894084203336010	1.148650243538990	0.720076068165402	0.529004953150431	0.918854289675027	1.769568616655690	1.676634464648950	1.370634651330760	0.123134831138416	1.761319558161960	14.086649669663601	0.135991107054636	0.207328456496653	1.978275292909040	1.306094813731920	0.987098352146011	0.926187900133388	0.817452914596987
BT549		PD173074	0min	1.096606546050070	1	0.558061880680022	0.878949848093986	9.861175453100930	2.128535494785030	8.651191195347471	11.235426435252499	2.536808610239620	0.271444458571531	6.969860703107660	0.377563634413078	8.381118029328381	7.568077666534170	3.673648475405380	0.488781339691328	1.004994779486610	1.055119658920160	9.387052657492520	0.413835910221580	0.889427434284246	2.463455676365190	1.092674522629760	0.887499738325560	2.399381842375590	0.170399433365579	1.202817717644730	0.572467028980735	9.310210966944750	1.134543650369170	0.652347832554965	0.487405342654606	0.806498919829870	1.590669094447060	2.110630889960930	1.700987251341260	0.108809825399125	1.958973013284360	15.652965060810100	0.112032900032233	0.203965726878262	2.027519424647110	1.347934396019740	0.911045778067174	0.979873116496928	0.781492286258825
BT549		PD173074	0min	1.138793884020030	1	0.602648311118888	0.902404275301352	10.686965006909601	1.926342341765610	9.503594153810051	10.856107410618099	3.123335201078350	0.414400027791563	8.963597718351350	0.422230200494994	7.746843649954780	9.494171463524321	4.186952537027940	0.492288782393903	1.063873824961100	1.195618022259810	9.425022313250279	0.377465527031642	1.109505581260360	2.581318214265560	1.181901930892830	1.015357477894290	2.356714164224470	0.158301189568607	1.107205619151140	0.586825517216444	9.376169267476939	1.026771622455580	0.662452505710199	0.498047521608123	0.851836647083730	1.921374428232730	1.980463875193840	1.808881461038970	0.116832210615972	1.799401114854390	19.000697319897800	0.161843854824941	0.204986461199563	1.745697028137190	1.122062301014490	0.916854367767762	0.979829485657131	0.736908395802289
BT549		PD173074	0min	1.093493322688420	1	0.698389079982838	0.988951359372637	8.060120303596831	1.970212261446480	8.054250288823690	9.372212102943561	2.460873912103420	0.472864152798757	7.451688211466000	0.493337533600332	5.909075852177610	7.742557801449930	3.323538488567000	0.511501854691673	1.081595469173670	1.167029257748670	6.957298717015890	0.478660760514604	1.032213004781090	2.161713761182730	1.226182264921420	0.895390576756850	2.233832759101950	0.188062479742061	1.138691625055570	0.620064219187179	7.916742111607140	1.163516497826270	0.693313497891166	0.558198969549721	0.834462343561970	1.388083666054820	1.696695151393870	1.677280722156000	0.124567686136436	1.760511414667040	15.290051069509801	0.134161035582689	0.231214127015538	1.751794716712830	1.269349883433890	1.019001800941490	0.954497681409653	0.811291929610673
BT549		PD173074	0min	1.264850301692990	1	0.602211324733687	0.981193715517675	11.154581411308101	2.262079243535040	8.601140760483309	10.566138030811700	2.926786707361200	0.505414743384487	10.055583791181800	0.429631295683303	6.756337910434110	10.723865163190300	5.270006282261210	0.524802563667122	1.159775131475980	1.177420503270750	9.299470946876770	0.393411306992417	1.112218551080800	2.441747227626980	1.397268880712070	1.018920156936130	2.449816488796810	0.171375714696274	1.028817093306470	0.604215312129046	9.461147739391951	1.166008786993770	0.718371694433510	0.486970958745088	0.882965413596533	2.369309822369270	1.854455849247550	1.843807168332950	0.112501805238586	1.735283611767490	18.651052087474199	0.160785197828483	0.220361851475133	1.867789690685190	1.229451904575570	0.792474328153085	0.979266000901714	0.744325098182185
BT549		PD173074	0min	0.847744050022301	1	0.660840745660422	0.948274425819048	9.993054869849500	1.998679996380080	8.005676882968601	9.763250229137521	3.042827568575890	0.377994090351763	7.000172434764850	0.418269139326386	7.015283643078500	9.338458606714431	4.613030318357990	0.579259804486048	1.027774047734230	1.081365604885490	8.467994036267800	0.416992338863559	1.041058861021900	2.282668576862500	1.589614799367980	1.063868332966370	2.368007710090630	0.184473984252994	1.012933504415220	0.608993295424297	8.859074940761850	1.244574129861400	0.770374633258378	0.505287699197393	0.831227108560443	2.495740388649160	1.671137216324230	1.468343104862340	0.124393637324580	1.807224518969220	19.221682469601902	0.135651872958800	0.223311974243078	1.985461256970670	1.197231759361180	0.814217176892946	0.952167019169626	0.806007339612350
BT549		PD173074	0min	1.144859088967310	1	0.624352196553487	1.109005997718990	10.049110629082200	1.894909868160170	7.573300723316100	11.205933839956000	2.871964272263450	0.386002082461939	7.369636659986250	0.427153654325139	7.552046992596900	7.514912165050650	3.427758684838460	0.511202320733354	1.132825258786260	1.199593275330420	9.055398297816410	0.432117917249545	1.042983453220930	2.278242859677610	1.257255155980230	1.002157637716460	2.134208057341050	0.201955394066449	0.934852298257415	0.600701661298296	7.962498159493920	1.129770931913720	0.680606788356519	0.481989245982697	0.885867380301319	1.463225101676950	1.811308420279700	1.555680179315670	0.101985024403975	2.073430806137330	17.265777511416101	0.128542203150093	0.208900143839489	1.958120000232890	1.331829774733580	0.934696647114524	0.946730090417115	0.754799002723483
BT549		PD173074	0min	1.110287593462730	1	0.541998989653909	1.043670798526580	10.241917360266200	1.584547371820730	6.811222832148790	9.718976654483660	2.941357338282050	0.377610176956356	6.749133150881560	0.426227045646156	6.744019142783410	7.312968558800430	3.481572611161960	0.555168575746406	1.117208953170230	1.250670135312490	8.600396357631521	0.399835315035374	1.136810883220130	2.264731367638580	1.355327674961320	0.893378940902522	2.098516305970990	0.183076452529891	0.847879193582975	0.597329446205406	9.051148757245191	1.136271332768150	0.730131891668858	0.455795047607266	0.838881600938922	2.097816200742320	1.761339214836540	1.596573519783480	0.109916135595204	1.805669611996360	16.682816824890502	0.119532314127813	0.224139013331307	1.879930240828920	1.287614623119980	0.888946007156617	1.020743732568660	0.731339859132560
BT549		PD173074	0min	1.331742785394980	1	0.593568209459844	0.982230139961236	8.996438735681680	1.763412856075580	7.357146266896720	10.045202655938899	2.503138878988660	0.435491576166556	8.789136962121390	0.436257303070411	6.869021088841350	8.577946438978890	3.655473461021730	0.534566645793658	1.011062770441920	1.529552452596490	8.924487430897271	0.427232431949403	1.120583379486160	2.294741647782240	1.244825187392320	1.006858083319000	2.151850964984800	0.177626099612512	1.087161226652960	0.603150500343124	8.372481625533700	1.162983015725700	0.753673039156578	0.473271744329666	0.880156794979344	1.771694601677980	1.820376582739030	1.616352942774690	0.112942621858122	1.859867811612880	24.073783323809199	0.147466898983125	0.215273543249763	1.748681212791330	1.232809376418100	0.926871205042899	0.926479153363256	0.752146827495905
BT549		PD173074	0min	1.328969061899570	1	0.550141779327449	0.951269416843222	8.817422789399300	1.906580657950000	6.612744422570800	7.273046008246350	2.544423461819190	0.441620490510893	7.502412555740100	0.441195743839886	5.979510207950410	6.373309019145320	3.591539151827820	0.499222555865852	1.102553381693530	1.669937078664950	7.124570839447400	0.399243748476324	1.211748698212270	2.200190545742320	1.250242631749880	0.996270739022410	2.241429404917410	0.168956584012646	1.059847080008440	0.595321962306169	7.263074370255470	1.112906939529020	0.717846181923988	0.461984781724476	0.922419795090750	1.680311562541590	1.836446180525700	1.692558843738480	0.113455752442157	1.713771084549190	15.096576016060601	0.197609737634242	0.200593578926820	1.771139400888800	1.201926095357560	0.931961801777406	0.959413503667224	0.740019913069239
BT549		AZD8055	0min	1.062946592350760	1	0.505612036091565	0.784353231235800	9.328380505378521	1.849660706382280	6.315138568559610	7.843506912644880	2.203309474048820	0.559698868934316	5.971355526435860	0.390638372989858	5.905354044805760	1.426269879790380	2.411908388467840	0.490561071831526	0.757336594426699	1.383047631798290	8.697827346884040	0.454195419354864	1.020474106838290	2.205151032373640	1.228954171249360	1.076705475997200	2.144190773556830	0.253814429622525	1.183400434073120	0.529218544087136	6.709691593265520	1.151030188750310	0.717396197421652	0.525341889920741	0.930014669277250	2.456120237341760	1.930654073481940	1.611580892287410	0.081398806435136	1.631919534134430	9.766756898001260	0.124412630971027	0.178397749450036	1.919894705872610	1.115310331609110	1.324408660971200	0.888704276343139	1.344216482821480
BT549		AZD8055	0min	1.081759078095530	1	0.542613602035866	0.854453115932046	8.484700399481399	1.977232541933830	4.324738406654050	5.196592129614610	2.347853285702280	0.565014391534167	5.927929110242980	0.362453925768027	5.050895267342940	1.648274574659960	2.251112466345380	0.526305182489492	0.973536244439740	1.274383751074340	6.108241455106460	0.501119412379437	1.041997856706020	2.348639837873410	1.200636637876250	0.996135910008980	2.218024637945310	0.252892803815663	1.237673133127350	0.593839790922951	6.892094142262770	1.135893475817610	0.743769925281676	0.495697826162713	0.982513802028354	2.305797317953370	1.936261983855680	1.773019085562190	0.095911963437126	1.851650377143060	7.843347688102480	0.111695620891474	0.174355718834645	1.964626132179500	1.304293032666400	1.388907760715160	0.984798335926797	1.433000585566540
BT549		AZD8055	0min	1.154779412150440	1	0.644220617377438	0.897908050066196	7.818593277694000	1.958104421751330	4.062355568820840	8.332411839046101	2.235636999931780	0.599926494235725	6.293750409570280	0.441680884664659	5.504347782286530	1.646240794278710	1.897012234205490	0.551415186040935	1.005647053425800	1.431022154055130	8.301380757841800	0.453889551800097	1.001468494721140	2.284843670265130	1.222681147602810	0.981314182476275	2.022179088429990	0.246761559986086	1.163110859623030	0.649926351107182	6.252358242238040	1.166550022143610	0.729211843389202	0.484281194257641	0.979526892681519	2.064037541096260	1.828161772609610	1.689181852582570	0.116051160365706	1.471656662608670	9.898381766712610	0.200793548315327	0.217270403562155	1.810437313157170	1.293220866436820	1.134151513830690	1.003127260305280	1.154932327222130
BT549		AZD8055	0min	1.237695182274150	1	0.645653137285574	0.930850951132369	7.338517295870390	1.794855671779510	3.246399636095710	5.034677573974290	2.258127029817610	0.549538172872981	5.841016602453490	0.450440639422418	4.765237762491240	1.674941780331450	2.171630000374860	0.632386461679786	1.004136699917890	1.443924557054060	5.117566815983190	0.456187884977067	1.215862599971280	2.272256476622420	1.275956040107390	0.880975653967254	1.983956304424430	0.234145420631382	1.097026263732540	0.708590563287765	5.192477531957960	1.094123807068710	0.711306892096542	0.568633916267916	1.016254442157070	2.519969404034310	1.959717125902710	1.745626698785810	0.109844920183932	1.354655317315790	6.345616840790260	0.190456462187975	0.217663483728411	1.770766127002210	1.318379906391360	1.181139809745950	1.012443681536760	1.165090192266930
BT549		AZD8055	0min	1.314585780106330	1	0.635172697421738	1.043921803245740	8.501128682006510	1.841440091923700	5.545402529184890	8.576116509313749	2.041599281385690	0.499784750813435	9.248793482528450	0.421505987930357	5.565075268636170	1.388075857433990	2.247725719664980	0.604705722337467	0.873355957538540	1.166075859299250	8.739462321320330	0.442437028328037	1.042192448458010	2.280138451452080	1.034794655122380	1.240372660460310	1.896188491855030	0.221240673235413	0.990363790726928	0.660076225501727	5.575319680594550	0.983208019668277	0.632385611271009	0.503881439066113	1.191458463570570	1.903523345056290	1.945564035553340	1.825870616066330	0.098246700174133	1.234031110026340	11.577772308335700	0.322143601820351	0.187832350044896	1.857929938351620	1.107314785632230	1.243528816200800	0.877424519178790	1.079092614593710
BT549		AZD8055	0min	1.342190322712780	1	0.578969107208336	0.984894664810723	8.832024533751360	1.834912850522080	4.965259665830380	8.075967862744619	2.111463514028630	0.579693298503671	9.450228333224439	0.409534331402453	5.684567957878150	1.487100111347850	2.313828232497540	0.611187542305000	0.932239437207440	1.080556341995450	8.520991812365031	0.463538857661429	1.048422568415680	2.481059152190400	1.000705147065050	1.066352316424090	1.841676945293720	0.216562177009610	1.005232029714690	0.752281223793761	5.545714550118540	0.988260546020493	0.645779044154438	0.480831635071097	0.979524903790490	1.874865866595870	1.985691855996480	1.859098666940800	0.089977535540175	1.482678920392320	9.803536322101900	0.332071978197389	0.184859462773675	1.822198960919420	1.262036036213910	1.219998915786440	0.964659242953274	1.107614985302630
BT549		AZD8055	0min	1.024945129364550	1	0.635618746007714	0.922776021006040	7.262756559593590	1.901782111589570	4.037881107446510	9.336376633461709	2.346762391571830	0.615675208318567	7.327905187460750	0.475011273678186	6.059185837158550	1.633467184590660	2.094441462855370	0.517664667385809	0.998135127677418	1.271298142457900	7.696592916414310	0.407258435387108	1.017340896720490	2.527702051151900	1.132509736959820	0.918156656383972	2.093045334568330	0.211249604302756	1.073764865935740	0.662521992154404	6.726930934899810	1.063567112508770	0.688436004604222	0.509704726714695	0.948232629336869	1.979369790400900	1.953116264601750	1.717110339436490	0.101397800078796	1.070236864027740	7.547071986382910	0.269608509097423	0.206476959774255	1.833954842872230	1.134578189766230	1.135777812624940	0.930155099087943	1.113341311376440
BT549		AZD8055	0min	1.201351071752230	1	0.649647122667082	0.930833689142984	6.949100604670640	1.777624476124880	3.560186201044600	9.251746314787679	2.323949007878990	0.536214102670144	7.316230728813100	0.472199476895076	6.875591819474400	1.736004367603690	2.148229064708630	0.573648858362434	0.955960552101797	1.144457863136170	7.891120024822820	0.430372986255511	1.175673034726950	2.328274336428600	1.197208238228860	0.947402254689395	1.994527575219480	0.189294285810000	1.083123649427020	0.655398050860150	7.088509723098810	1.006745703614760	0.683893229736246	0.485417321902655	1.024433288441560	2.174819256646030	1.962810703069440	1.756320957880200	0.117235410608132	1.409103692984570	8.885290335303751	0.219464554043056	0.222715529735349	1.769752637431670	1.188747904928460	1.143138946686970	0.993895628958263	1.093957776474390
BT549		AZD8055	0min	0.649630893201628	1	0.887859774464682	0.875863224646187	9.706005141690500	2.829695756085580	3.654451384403140	7.997183564377090	2.137427302520410	0.401641566086891	8.602123936884240	0.446609194968399	5.574352807974800	1.718998737637770	2.735656830583570	0.561873857171650	0.926290103726936	1.046453557775860	8.056983384638340	0.445928047088840	1.223345127538390	2.694625897302940	1.114934247251970	1.207884110758920	1.974978148787190	0.208731630493503	0.792164746201080	0.676183634393979	5.150950144227630	0.940077239849540	0.726102226771067	0.524707896323984	1.285473688896530	2.163918632923370	2.013699565879940	2.244846627335680	0.094133093504523	0.924656913313067	10.925284566191101	0.390287902515300	0.208293605520146	1.930030455826440	1.055921734537610	1.197881446251680	0.976350452274727	1.036256691200860
BT549		AZD8055	0min	0.304459637897815	1	0.691338155113739	1.022415603860980	16.338134373361900	4.355892369309640	3.969638175521390	10.039705201956000	3.065463397643470	0.328111728718825	4.272432176118790	0.464326578177344	5.803574887202340	1.515221964922660	2.700800322877440	0.653634526275596	0.914996488987953	0.868417783912610	11.697288843302101	0.348407760828958	1.043049821851730	1.994765895571550	1.328276267807320	1.043603604812960	2.647003195782220	0.211149947512850	1.025485121039440	0.634495307969459	6.563334967573820	1.162727536399480	0.841644115969256	0.468853847122254	1.034066680921210	2.533754789221260	1.451018007404020	1.495849031493120	0.113763493014713	1.447477081518900	20.974194656403000	0.353326264891641	0.212164378399462	2.492793876614260	1.120189065298670	1.054421165880910	0.886810876458275	0.960027835431238
BT549		AZD8055	0min	0.650580324669636	1	0.643462214963785	1.011248913004090	12.809384492748300	2.702042629478580	2.970859242738670	8.352302524034780	2.599551784704270	0.305714944173323	5.016463923104290	0.446604096613166	5.426251137454190	1.465579010464780	2.338155953476640	0.638528445274027	1.002630470979260	0.940482301623053	9.496222945247959	0.463416179856232	1.116777344630100	2.040749174740610	1.197724107825070	1.030680305691610	2.360361181195920	0.232957463415916	1.076736345172660	0.702423370428105	5.073381872345890	1.090295762203770	0.775687743348903	0.507096525969404	0.953836293775904	2.149572704216880	1.647865146377510	1.468372394353240	0.112444894498000	1.122414530448240	14.447940083611201	0.258995352113441	0.226124799522539	2.248718966858790	1.269348155972590	1.157556351694360	0.990062760253082	1.062523863072250
BT549		AZD8055	0min	0.831860345920310	1	0.679051408178910	0.961769782955373	7.943199356715320	2.296803893361530	3.943539376634520	7.521601040415090	2.463729279949000	0.377378448208047	6.998462527220300	0.440039511738447	5.968676970892270	1.757297606584200	2.383986207598240	0.582905655896470	1.052817536669230	1.033973771854730	8.192570303942700	0.387821022172236	1.100646489551260	2.278116955828050	1.219777666455190	1.008015523921560	2.230101797230920	0.192536804846719	1.161996358995950	0.672532366576502	6.198218596251690	1.121690104895200	0.741024555937649	0.517934335014888	0.939915065583392	1.788328855911130	1.813034065184080	1.715264398760850	0.099474672005565	1.116969535703080	18.288411865081802	0.294015609760664	0.209191147910498	1.924580710452590	1.199254266568970	1.163720053034270	0.929418516252496	0.984280248300813
BT549		AZD8055	0min	0.822365443068820	1	0.638976387355909	1.013495003317400	8.911071987868061	2.369741360087870	4.212210354182420	7.919336104874340	2.524665549520230	0.352458060664854	6.523511189503040	0.417699832799521	6.271902147601680	1.596710831004370	2.416129812574210	0.584283567409803	0.958065771634030	1.002058606855480	9.550038558795130	0.410318698412205	1.101820032362960	2.140479184916050	1.224948832192960	1.138991059855480	2.423367569252420	0.188153069696343	1.150546448981750	0.645707848067054	6.814311074022860	1.140874141794460	0.751011999514282	0.520221752413124	1.016658713573790	1.804268294472090	1.680516572723890	1.594661492920860	0.104380977892003	1.389111705237910	21.301165929746102	0.227725004508401	0.210325484845545	2.037659273792500	1.220838608921050	1.044059414599190	0.914837551805026	0.898264862534375
BT549		AZD8055	0min	0.863797582994746	1	0.697463783760121	0.985431498578206	12.445782534227700	3.294387986692120	3.701248850038230	7.526981487387620	2.343789985188180	0.313204734506804	7.544234592425100	0.436484744406493	6.022521146695430	1.696938522479030	2.621527653113060	0.598540134164048	1.055585073259320	0.899685342525696	9.189806204613900	0.464050575841954	1.099349961902300	2.251656748730090	1.329459358871210	1.073848989663550	2.236104364932960	0.199743686208342	0.952757622990364	0.768957773369915	7.368565893095860	1.151354440992650	0.715973044611180	0.540859316187161	0.919600784658984	2.374846541798400	1.744072109373940	1.678234352580390	0.101268026233542	1.058667674487350	10.405892260539201	0.221657315279239	0.201571751641249	2.087907018316010	1.209320140267250	1.106981897711880	0.906255714454486	1.026738687658820
BT549		AZD8055	0min	0.765148204267872	1	0.669658789596221	1.025422566269970	12.552805394170701	2.640782911998320	3.389939641876130	8.656508733751281	2.626804245916340	0.265591940873726	5.352846812609590	0.435252147846473	5.467946265164950	1.605166950562520	2.554841352705350	0.610424613749420	0.880338123735365	0.814471869418709	9.251703745573400	0.475366308180268	1.141636018320760	2.000441253900000	1.284494437174480	0.987333986489415	2.411862601298010	0.209055350851763	1.013205422543210	0.724512474589203	6.027154383053720	1.056693395157130	0.756403922219540	0.519507544320133	0.916034096538738	2.212250881258510	1.551517620211440	1.493665908318140	0.104613784896822	1.396119650829680	17.022342780371901	0.257726568476549	0.211545899602806	2.266829191586640	1.155688163349590	1.052934801435560	0.934447729144301	1.005162180318600
BT549		GSK690693	0min	1.090194073868570	1	0.547835098373981	0.839216107020760	10.021231569835599	1.941099115084600	8.275718788742820	10.183189880890600	2.391073926995430	0.526329778975941	7.241101707464420	0.405078291479601	6.342634732462260	12.468552876090801	6.005993247348240	0.579960303562403	0.958890810320626	1.236641269803960	9.665776130650301	0.447230300985146	1.008839264222890	2.168832057394500	1.331954468174730	0.934422434182313	2.281526669243150	0.254442175657829	1.153357586452860	0.674542450314459	6.675486405811150	1.161558617457910	0.767481456766150	0.470350680863507	0.886555767576353	2.469570022830630	1.752220155394730	1.748542920927040	0.081971078212863	1.768209243121290	12.243808944376299	0.171052022768241	0.184442277923212	1.944484214441740	1.133107941442890	1.317444859004280	0.959315612660019	1.183172781204240
BT549		GSK690693	0min	1.028493584173510	1	0.577557215086119	0.857282826924337	6.004574822076090	1.950329526911730	5.026018695757600	5.641820968680900	2.491344771670930	0.541884261343581	6.422598743115320	0.436561895136154	5.206751507811750	6.932070177113370	4.884791999499950	0.578993420368547	1.020591312083500	1.251568508642490	6.014047563125310	0.451080791177325	1.016740161604640	2.294271004380320	1.249628259691810	0.966569522278860	2.229629453522780	0.263355387760360	1.017572290853440	0.704304793938835	5.614808963892280	1.043796286741950	0.716185903945228	0.503660327465757	0.911715646433654	2.459916311675630	1.866061288805910	1.876111224205420	0.082650507121232	1.403678192223960	7.686643477162830	0.214363626568507	0.194628166128325	1.947262853118060	1.112727047109250	1.305864543457600	0.891811906236674	1.168777377176520
BT549		GSK690693	0min	1.109543777920670	1	0.589252660600718	0.914201699912640	8.345885301903770	1.767131694182450	6.797514561080500	10.169791938975701	2.548748122810730	0.470728642817598	6.272740610152280	0.429213950083774	6.859236601685390	12.639158403464400	5.982428821047530	0.596546730364487	1.028147191075110	1.217731978602460	8.846830625515560	0.429545020735255	1.099676193446500	2.133689809019990	1.201146907958450	0.982201812336742	2.047552627880950	0.235422902101030	1.050906382292480	0.655616568231606	7.202987240503960	1.113062635323210	0.727826742269030	0.504892531756495	1.006932293792620	2.121119265810270	1.687619346699950	1.546059005242400	0.108242118847374	1.717211238324500	14.538596641302201	0.156364269038485	0.194332245063222	1.864978283985470	1.278236663457660	1.132003273931540	0.930443559620518	1.056195070881740
BT549		GSK690693	0min	1.115998876397580	1	0.668128388767119	0.931698390613792	5.700420269277810	2.019343784806770	4.772250575721290	5.489950264414530	2.319536612354680	0.513415141191338	6.471941285017840	0.448965608762973	5.124160654791230	6.671352149096420	5.028977990262800	0.549358719991176	1.055429137730510	1.314710425398300	5.752870147329200	0.452828513577977	1.012762808027030	2.210505068628530	1.226406856089910	1.029488761929090	2.035057332605460	0.240381080980307	1.045667703057270	0.677108025586555	6.248669721745930	1.230635405185820	0.751480436862655	0.560281518798347	1.046746488537110	2.040072320159480	1.796806617700840	1.658190526480830	0.116728812077752	1.722861393342250	6.821025856073130	0.203421370962134	0.203000732930441	1.824257494041290	1.324558697085760	1.163325977441540	0.986029096407747	1.144361075367200
BT549		GSK690693	0min	1.193304319950070	1	0.582991665885657	0.849095554163993	8.217208540883570	1.931581151459260	8.181445700234020	9.211832277130640	2.168841167379420	0.456304839741304	9.327614241167950	0.452596972636175	5.806175007358440	10.801863412075900	5.427536728722370	0.569093024692626	0.931878285340943	1.119307313675510	8.329712401326340	0.420965459962928	0.976962307805485	2.280829927767040	1.089082623615030	0.997261561294535	1.924168861277880	0.232461143432787	1.022586261614180	0.681410719736890	5.429537396251990	1.039714439667300	0.688140026188793	0.444692307547935	0.943474729602334	1.999037388945550	1.899678297262090	1.908313446142260	0.075987425094556	1.503714809959980	12.154800547496800	0.304362720864731	0.199010206010995	1.825794572146860	1.190404667055540	1.228267773637540	0.974625685161233	1.078730249829030
BT549		GSK690693	0min	1.382886872022080	1	0.581203235445725	0.966038523145642	7.741047906148840	1.748556062015090	7.220014859428290	9.691360553273279	2.230556103064320	0.482841030046906	9.230764328675180	0.438001241528286	5.998224792175490	10.980893014530199	5.240772768209530	0.611107965588717	0.922802435850375	1.081571336476780	7.597349554788480	0.459340070418407	1.011880581430670	2.338795877268390	1.106991603461200	0.969237927385845	1.915293686273830	0.222166162737176	0.920635967612730	0.715098634374360	6.202492184800610	0.996831023085609	0.637281566541092	0.499394267637318	0.878965605089142	1.782959072212790	1.835488465458440	1.695277684303890	0.090014332921049	1.524162563395290	16.051925132768499	0.255065701742303	0.182994768274580	1.662740305383270	1.154391135254640	1.130770366090000	0.900457784681104	1.004647502486430
BT549		GSK690693	0min	1.230211859080660	1	0.594015937580306	0.887366555381400	7.859322019532120	1.656184016194360	5.753377036192550	8.804091508558759	2.140425168793040	0.521761330961366	7.839513447319350	0.454276380516627	6.734904406021250	12.364198246991799	5.443366741447340	0.540460137038062	0.988852697239141	1.278627158364940	7.842032862079250	0.397394591661756	1.022557051377600	2.304961180640810	1.098469865399950	0.943754575222728	2.037991333487180	0.200687658361714	0.982050126426002	0.680863450295375	6.706287432046000	1.008107936734930	0.646050253492649	0.482237653252472	0.903284291786257	2.187507983944290	1.895308622206550	1.757867438653550	0.105625470909971	1.278828086013060	8.903523253726441	0.240951645809448	0.189195220366748	1.748634063875110	1.231102151620990	1.100187130727940	0.948289981582281	1.008876712892690
BT549		GSK690693	0min	1.127297101552050	1	0.673498386726754	0.867748017444550	8.110007215568180	1.881935939504180	6.141064389938990	8.964886929173989	1.974176150003760	0.551791388263607	7.673225822957970	0.480473830712955	6.452138579011580	11.709162659378100	5.816445096630970	0.583779328778579	1.043753637943070	1.202418802272900	7.889930609340610	0.434649831375582	1.051625250567070	2.270864359040210	1.090981898701920	1.021970205104020	2.075114020749060	0.222332221006718	1.105469839760210	0.689773367130500	6.933304779577140	1.175486428889340	0.714473487875630	0.513923851469345	0.964208945123428	1.860376145183940	1.787413982143030	1.394543512533700	0.119591462755095	1.685765000173210	10.000165220886100	0.165874899432737	0.216142896025143	1.800481961953120	1.340290763724940	1.146077767533870	0.925366664411660	1.120314170505920
BT549		GSK690693	0min	0.523563504628387	1	0.893369574185488	0.903758602841605	10.901052680812001	1.994641168540870	5.578338363816630	11.080736834536900	2.210872477325350	0.426741674724735	9.293204558117029	0.469636591954277	6.185327848666190	12.725147291087699	7.657216481837760	0.548185268216069	1.038954917682940	1.116490088750460	9.222037972627479	0.437056629806538	1.109303553362970	2.579998441567450	1.180976281484130	1.182397358178400	2.013611419245100	0.199897508427750	0.888599659844376	0.541277091500572	4.988110548816060	1.056631232919860	0.781255730627680	0.502622332033352	1.268089136729090	2.024858622478520	2.209726990593880	2.278672971694650	0.088092005373344	0.947169675877260	10.752793684792000	0.351364692306985	0.195032367243348	1.973543389674720	1.148957917785010	1.126621508919630	0.941174855604226	0.890444230810596
BT549		GSK690693	0min	0.649729498570179	1	0.671093097241436	0.983585721543118	9.115982398364769	1.518519923174290	3.786263452716130	8.380813036684190	2.367032511760460	0.478138364721764	8.822282561074109	0.440813310393225	5.936921399362560	10.192248981857700	7.068941574705430	0.645870467731989	1.100599047312410	1.220076005223810	8.074403158260299	0.426155541928181	1.211755448133090	2.594616744009390	1.327846816818600	1.119192030816350	1.860270654215220	0.218948564929283	0.756943812546939	0.706333909576072	4.636980674349270	1.142647239168470	0.782724578987888	0.476868790401187	1.165408721114140	2.000168671962740	2.054730560707310	2.285026766581360	0.085043321562760	0.857248507190516	16.097709838734499	0.260597735752223	0.220105447073638	1.825480015578360	1.169980912199880	1.113784149020740	0.934043831865467	0.943734701688340
BT549		GSK690693	0min	0.534878364277003	1	0.595409932554747	0.906787834298589	10.351665344978800	2.131092284539500	6.106793369573200	9.609062647846320	2.771397673162970	0.359963027369046	6.081917112660010	0.412693244788352	7.546880084173870	13.800434457800000	7.454546708954100	0.572095293081799	1.054705542338390	1.116410679852250	10.308916128697900	0.375891555344981	1.087631569593930	2.298867181341460	1.374415728683820	1.164296631288650	2.297395206337610	0.145124467416030	1.033895248996810	0.701895106044172	7.180892249277900	1.185949479674380	0.880364734793514	0.466892600267424	1.103335203538360	2.284732964859810	1.575120894942460	1.710512839979480	0.112231717729588	1.172835744903700	18.514022159831899	0.375069708326272	0.170132925688737	2.120015361858630	1.196128654428110	0.919899457169004	0.860122947317073	0.896556508470770
BT549		GSK690693	0min	0.477684079146984	1	0.540860342298354	0.908161468345933	9.554479617031300	1.932766498640420	6.028797752450200	8.966876894433700	2.663098063882490	0.338847463771489	4.666802457195450	0.413965269009136	6.280488352396730	11.337940241580100	6.360624878327130	0.609789305315164	0.996475507360528	0.880456107193800	9.328675957248160	0.399756907638495	0.992405501591310	2.017898823525180	1.480121668014350	1.106529577789170	2.357344428428150	0.166880670339156	1.072802450837840	0.661851433058510	5.921852785452310	1.228900057927850	0.815992279437306	0.441811030451257	1.237697031671540	2.256463218727480	1.586311090930450	1.595541191055640	0.103481847555456	1.557370279115790	18.160518283608798	0.203516544307367	0.174645861116475	2.182244869194770	1.117665492065710	0.975685197741157	0.897284282520011	0.801681251520078
BT549		GSK690693	0min	0.841397477679642	1	0.685152920903775	0.917819634839994	12.896061068268700	1.452125255366530	3.475583993699080	11.325952761746001	2.004973840673500	0.282210596887740	6.250818772539970	0.423202788523022	5.807078118201640	11.586676170314499	6.810233275321750	0.474663150859345	0.748481029175268	0.867903659161803	7.939798682827960	0.457020850876424	1.080099066089500	2.255282566826590	1.307039613441420	1.012211223748000	2.232246585694100	0.229859708422743	1.085919547098660	0.413583118538643	6.136585001219720	1.004201489935650	0.739878677019870	0.507827005532290	1.017828874664200	1.782280634378120	1.790296432240640	1.889387354681210	0.099808321944128	1.800274063094520	22.784218624364801	0.223595400687151	0.201970765089382	2.156664790812100	1.318278623193570	1.133888715848770	0.907397560794046	1.523114905693680
BT549		GSK690693	0min	0.732589223932732	1	0.652885879743526	0.986123567685283	12.248077046179400	1.924579888558000	4.241239014418740	10.963422956873400	2.147589996741670	0.219728446628512	4.530945595624440	0.444419126359988	5.022868996907600	10.391183272345801	5.862852117225160	0.566429952750643	0.830245883135589	0.739693059944076	8.023126048445089	0.448886814035890	0.913131757862802	1.956921433913500	1.200510642511620	0.933415922196936	2.446656848698270	0.229712418264106	1.077455615994920	0.531001219371876	5.321068791866620	1.012315873402800	0.736892981059464	0.486485189687175	1.017603918464040	1.813070264641370	1.641224055442590	1.670352167218170	0.103820111840156	1.656349718773050	18.695831052950201	0.123797061453111	0.196000632909863	1.845902562449820	1.242526462867420	1.107021735898780	0.916286890769300	1.057341087149720
BT549		GSK690693	0min	0.925834024483128	1	0.619115922856614	0.942014232447010	8.511642777638270	1.661593829964460	5.130506289411910	7.739841476425200	2.428721235033590	0.278377804996020	7.167514862908090	0.423424278898127	6.518180900719430	12.996438032227999	6.441259093479550	0.578575792721409	1.130650262722040	0.963214474464337	7.788157754368530	0.435071248157383	1.173055935702200	2.197474638625860	1.317187601395510	1.086556917802890	2.236864702440330	0.177072130594606	0.986326438709195	0.758743395263048	7.293949808248560	1.121084385750980	0.766821448659402	0.510343473277960	1.045932695656270	2.242612832308090	1.792327224977470	1.742505851865920	0.102901677343438	1.601984343534690	16.208858879759099	0.212135680106208	0.184856176073969	2.087628709014940	1.191841086886350	1.002572617199920	0.900440258602610	0.963111029080740
BT549		GSK690693	0min	0.956220421364307	1	0.620236064566566	0.919202225597302	7.842376838037480	1.680018964002350	5.423941443017250	7.690848081822110	2.528933490053050	0.323105979111641	7.618390412285430	0.470387243836537	6.668907798781850	11.712568336919601	6.413359191823650	0.582461252737802	1.076207201784880	0.893617007087220	7.721743132819780	0.434789169341871	1.045577165364980	2.239024735224040	1.598190114843540	1.049466940148160	2.328274734623200	0.174351945574281	0.966521996386729	0.741854628768508	7.542352872362190	1.153545162537020	0.764091947886506	0.515237826643389	1.148926385673740	2.405674930968310	1.730842278298830	1.782297165783790	0.106911561901210	1.768179449975500	16.797133781129300	0.194150714569722	0.191369768759521	2.050569715195610	1.197990395799220	1.039172003248030	0.868118489808577	0.924945690405920
BT549		GSK690693_GSK1120212	0min	1.197505950805600	0	0.560009659701595	0.914723903316553	10.156698991868200	2.221495339629290	8.961102477082520	14.781795571411800	2.917956359689530	0.290438002271673	6.772197735242540	0.367409433124213	10.670853716511800	14.312903277821601	6.647091253295370	0.455296482864757	0.982690814529869	1.062202508624770	10.194005656611001	0.360755561958272	0.954706392739680	2.518668371942970	1.175073498893880	0.916848667786506	2.277693157906290	0.164306208096688	0.987591611667415	0.603690216869198	9.081828017951651	1.003537808654790	0.654374715440012	0.547208164832033	0.769186755133620	2.672854987039470	2.165029794136340	1.895912579060250	0.091896175393768	1.149187966204840	23.512708775973898	0.197014295254092	0.238532259958123	2.101224816709810	1.161298021691660	0.903417453877072	1.007683336662450	0.866636478984538
BT549		GSK690693_GSK1120212	0min	0.787946693143874	0	0.619609986693334	1.001298387612450	7.345224323177070	1.929481914704070	7.389816739654700	9.624025148144799	2.343810877855430	0.333478396252679	6.243317644339070	0.421977005780304	7.272794259364060	10.829933861925500	5.385508290292210	0.588183159825338	0.908712957252228	1.077271970851600	8.132488061363350	0.416823721589924	1.082728073435150	2.202116781789600	1.136666181994420	0.990439859751675	2.134310216425920	0.201036985307176	0.949036230163632	0.630001215132368	7.129105161710070	1.170306432082080	0.707866954442692	0.544163175171349	0.860909680669972	2.214646007195320	1.921857643632890	1.635356269490510	0.096424362532667	1.096897594664830	16.066944222822102	0.192970511259381	0.210781257041045	1.999759727153480	1.322091382949780	1.081927745234800	1.032164135453710	1.011062801703000
BT549		GSK690693_GSK1120212	0min	1.050129323621230	0	0.646880089753142	0.946156164949717	10.275496878815099	2.208150592399870	7.976381314139900	10.701469154949301	2.417016882263160	0.305583813024543	5.700196150615040	0.411401938821083	7.182620791334890	11.842211694642801	6.729493539777160	0.541311113870245	0.979690894047598	1.426321115306590	8.821521515978709	0.403266574962634	1.010043615161600	2.296911312544390	1.165103940990040	0.964062823923695	2.220664554378730	0.180414952888749	1.210681832327410	0.700335826874634	7.090572083126860	1.107440200266630	0.649883538861099	0.480705325637745	0.927832893772228	2.107091934892980	1.742407138768140	1.694711114236600	0.110903065725967	1.378698701366620	14.814206741023501	0.213254540639258	0.218663644534788	1.864854769298810	1.193165467483980	1.079069085657500	0.903673029114990	0.848194724519141
BT549		GSK690693_GSK1120212	0min	1.142673772714990	0	0.638607733655566	1.069542422131440	9.700134949705840	1.890212218728920	7.550508213801810	9.300904875854570	2.297539376490220	0.322351365604752	5.531768838511230	0.418662808192768	6.114030624004640	9.720143646232151	5.614330654245740	0.582894504605120	0.954543914435393	1.329153431467730	8.020298902636140	0.449475068131235	0.958952146131286	2.000515844850570	1.155203465607120	0.972024261970764	2.175486667644960	0.216301682197635	1.189404159746280	0.697418225995873	7.394981537324340	1.126666428977190	0.685440704167687	0.523904921041635	0.895393983541573	2.258925633714910	1.707241674401760	1.742840036628080	0.114766610275613	1.714536962221650	16.405345112271601	0.196664067294113	0.222062374362146	1.900773811783040	1.252493791758420	1.086652988045250	0.939346424690590	0.863686212526325
BT549		GSK690693_GSK1120212	0min	1.097125510273820	0	0.638887420000642	0.912058365874260	8.429063794056400	1.904734960089850	8.043848209370280	11.587371627203700	2.294317287849320	0.358644134094116	5.472137408848990	0.473475422290526	7.515392865453910	11.118613413137901	6.068945620314530	0.577943309479128	0.995702255065657	1.309884149499270	7.536746335536820	0.428985757230114	0.966488823756446	2.223557913332100	1.108655300884660	0.965437488497780	1.943923126174690	0.191501070984449	1.036033537733720	0.703780186520221	6.546515431813920	1.030065597086210	0.653755981629796	0.496230201682085	0.839129303110598	2.254439580084500	1.794164072470110	1.957561431902160	0.115953183883304	1.298542618730090	15.061003429038200	0.185772105189497	0.222215456609634	1.844148946435240	1.268672399114720	0.986898561401080	0.878859163151146	0.936845056023956
BT549		GSK690693_GSK1120212	0min	0.956406682954800	0	0.620865174192793	0.954832556880700	9.316785715044240	2.022287445676060	6.759445821553470	10.749664033427299	2.290247092835600	0.309571913841622	4.799196458072280	0.407005220008140	7.079026866905980	10.417514231950699	5.793750687275390	0.541840322578731	0.953798241432797	1.180199953719160	7.964261518384410	0.425365605252498	0.944031321493837	2.131768318467900	1.163613453528140	0.954854839290960	2.184374328329720	0.187144469431296	1.226738385106330	0.713873232642882	7.458277398863270	1.129516571302510	0.643332245324223	0.511529861977904	0.851030284287498	2.152176005783440	1.787164232626070	1.829447179045460	0.115597979428529	1.832189604673430	15.553558764609200	0.127150712715597	0.213125473558069	1.992836428328910	1.283728381224130	1.040843971007670	0.890291721477395	0.868536921238280
BT549		GSK690693_GSK1120212	0min	1.114480371567250	0	0.641679998814487	0.845319121135265	10.759749154714999	1.920955223884330	9.061316609910801	18.610991684762499	2.446525591926630	0.328234855783230	7.510143280857090	0.373281298515268	9.126360053645181	14.297506399655900	6.356137724118320	0.502656621866797	0.900421791231602	1.157185726388160	10.453650500983400	0.432230934318318	0.959366421496317	2.459268152139110	1.162959495386700	0.949768133624087	1.968182868627870	0.239227886425961	1.045350554657520	0.647598392750489	8.475626623942960	1.083861517167960	0.624084611286734	0.551746298555645	0.941301422453852	2.283612390339550	2.096820234802170	2.174837428868240	0.072868979018931	1.060753734782630	15.374412140589101	0.236736972808402	0.193720536035571	1.959826950263690	1.157865654498400	1.134162556066560	0.932977473549830	0.954404880880287
BT549		GSK690693_GSK1120212	0min	0.996205199359017	0	0.630454311347265	0.990513190299582	11.620618097247499	2.018413595671340	9.063794407938129	13.021704411702800	2.037718038967970	0.330502493910130	5.828917401790550	0.346893367284054	7.623533197636200	11.874097260106099	5.555310671521630	0.521868784182165	0.913587968394339	1.094889887616610	8.882224709467369	0.450346228712835	0.959108933085928	2.518019158960110	1.311839664820560	0.896145917972598	2.166584429787660	0.222416821363841	1.132998463912370	0.624817823421537	7.668457784197870	1.169939016851420	0.669978976789392	0.510002385810326	0.808873461510346	2.231240242699900	1.905534710786890	1.961740427152520	0.082677130121010	1.314784177842520	16.217804428990600	0.164271691174494	0.196201566337473	1.906531494065010	1.240380881337390	1.019799125681670	0.930971128376402	0.887450876848786
BT549		GSK690693_GSK1120212	0min	1.256169708046430	0	0.633177142225747	0.838296841048373	13.115041585727500	2.194496201572350	7.185121207529450	15.511341293208099	2.676849316617990	0.452373192424358	7.986190744089670	0.368247395852775	9.235853781233701	16.326314525990099	7.791214769595290	0.445292527492003	0.920363759005567	1.064566313305880	10.723671027062100	0.408675875964867	1.049648772370150	2.342160602319300	1.582295451771420	0.914414931754695	2.106038015171090	0.232168306318017	1.119938556950580	0.525306718404583	8.519733487380950	1.070472541626640	0.639985064496380	0.561705186053406	0.775122129110895	4.033727174624740	1.890930116192610	2.262961118781300	0.087019723441046	1.786743221538520	17.814528157147699	0.128624997042156	0.169714097139346	1.900126131984880	1.289547841286240	0.928269289016808	0.990624872148591	0.796509822430869
BT549		GSK690693_GSK1120212	0min	1.366880773807250	0	0.692389638203759	0.991410509701796	12.568776922209199	2.063731806521220	6.528391567985810	11.286130486662399	2.515494777954410	0.436034704569852	7.383241049422830	0.430094955576370	8.548567177713240	13.721244230492200	6.111614007528190	0.499662332588403	0.860217550219073	1.231055965879030	8.645448075428940	0.446635355384938	1.032925563315110	2.450536084267470	1.262548300047500	0.913328491717488	2.318450237785200	0.211025253241344	1.001633164667360	0.622171354724990	7.229966556062880	1.123482963508430	0.666722897313986	0.540092448756767	0.773191419089622	2.637421500842570	1.988273377328680	2.259837185708160	0.096928802612527	1.683254448590080	15.962930286063900	0.142265422202568	0.201470371059023	1.753167121997260	1.280345137054030	0.942523889965380	1.013362499558700	0.741339412919392
BT549		GSK690693_GSK1120212	0min	1.227205025211960	0	0.687742609941309	0.952165140255040	8.975810716300600	2.286147329805030	6.670568943491650	10.262226290049000	2.778123196595660	0.553547928620087	8.555141563336560	0.487174386052138	6.676048068853210	11.564747880257800	6.182841155035900	0.572684732854658	1.032723791163970	1.298605463697770	8.565611418495370	0.440850715838578	0.995376093422997	2.436592586196900	1.469316426146600	0.934897413417595	2.281915656951320	0.182229768077147	1.005841455751310	0.650590776518462	8.949282612151750	1.149702410325690	0.713723019131852	0.548641569423732	0.859633689175223	2.935477186124630	1.870015991509630	2.077587019562000	0.114441103124270	1.309999408570320	17.318891903065499	0.240915753618455	0.224688958486585	1.901443313433370	1.115272699796300	0.850404601538726	1.002187203905130	0.823571536237901
BT549		GSK690693_GSK1120212	0min	0.850581697534570	0	0.688515431193424	0.957759439591498	8.844047832505330	2.079727233086090	6.706251817699970	10.795985954763500	2.877083792519220	0.531475788809055	7.235730786694900	0.431497829005502	6.942421335164530	11.867837072317100	6.414629781118140	0.579654922330560	1.094597212657930	1.167459113369440	8.320147333566840	0.408260639805140	1.097334573032850	2.147056878826840	1.528558112995420	1.011783548875110	2.397867816747750	0.188699033656125	1.097264007022290	0.577331745658133	9.359788764854780	1.179932098202970	0.701208501138153	0.521752144010292	0.890216481282375	3.210411119018280	1.765628196043750	2.002042440902330	0.125445986645656	1.606176009069700	19.196089478747400	0.171752738810933	0.207097073340985	2.000402707625700	1.161242771300850	0.873183593152127	0.930278061766391	0.833476705102511
BT549		GSK690693_GSK1120212	0min	1.176287931429330	0	0.638365968914038	1.065194539580610	9.954309783141079	2.133781885849320	7.520389658709570	9.498849982024449	2.714110709748160	0.519861985451536	8.434554689921759	0.453460998796750	6.405251435652430	13.685142139692900	6.654905177895220	0.531318109273890	1.061614069664030	1.256350813355000	8.940040624047340	0.450055858479503	1.169061266135730	2.532952100411050	1.498312404402910	0.962051081486547	2.273262238891690	0.202332193023423	1.074791859957080	0.578029380119440	8.200705552093391	1.153149784456570	0.694376613090799	0.480864981082924	0.786236827778701	3.795434673099460	1.738128212586250	1.835006425830660	0.114192220935919	1.976495232323050	18.193125010655400	0.122816332026153	0.231241727625525	2.023537724377850	1.246912010035190	0.872176257671474	1.010897538248780	0.724596156360900
BT549		GSK690693_GSK1120212	0min	1.239596583926980	0	0.625541909321586	0.874413395618376	10.059314395067300	2.174290956071940	7.597063050705270	9.556380771374901	2.753008231743110	0.493840197557990	7.416973126189410	0.429972891060406	7.946714421676610	11.738037642932200	6.265263700037530	0.506992786825050	1.050806856171160	1.163893780491330	8.605170709345121	0.451292918517432	1.035149610330890	2.271854447633690	1.700560931090110	0.959237824925912	2.457056293724910	0.180413731079504	1.121211963803440	0.595992113230337	8.826882319311441	1.140986273633550	0.669477758834786	0.499919574962186	0.951767625330310	3.449992631846010	1.744486203373720	1.969737819674030	0.109481750910824	1.820122293219450	20.063414213231599	0.125511020324627	0.220969279705472	2.034214127667130	1.187078385624150	0.869979019747820	1.001066733396390	0.733502889232322
BT549		GSK690693_GSK1120212	0min	1.249855196151940	0	0.615602036328990	0.988921508677958	13.005961534999500	1.956118810290950	7.083111127522730	9.853635539162930	2.511576855774930	0.439379993068859	9.419297106440929	0.449254519063083	7.446437571188160	13.416207915696701	7.724840976561840	0.487186927309188	1.008760333378410	1.390769391304520	9.627596856433970	0.418507732250326	1.038713611525710	2.417319693692890	1.401955317388820	0.948091122160240	2.584394253067930	0.162742473682623	1.094196160164790	0.589261270697549	8.836251453074530	1.108823464003820	0.650546773172227	0.529329575961851	0.821629662555567	2.988498587806250	1.861407782221150	1.875526356372980	0.115799030512933	2.078578048949210	19.577383177478900	0.120453186199747	0.202448941357163	1.809304824568010	1.266410987876980	0.924907828885946	0.977899604223251	0.754544547229630
BT549		GSK690693_GSK1120212	0min	1.269505241106640	0	0.687570479038071	1.082501272515350	9.300357192466590	1.820179606861820	7.013015331142040	7.637450120697200	2.716473173738600	0.492722178777610	7.999859652167810	0.458591936431868	6.437404848818800	11.367829928308799	6.167298832574860	0.567216033873302	1.040740678497860	1.263986576210900	8.216369318010640	0.452327929254578	1.102248707990110	2.382655246683160	1.396802230520810	1.036021124479020	2.379935734468000	0.179792376167120	1.109297840133540	0.642926975560649	8.307552654076870	1.089460661245490	0.699267043157581	0.546985442958705	0.858484360326270	2.737534982686800	1.790472079924980	1.875240429110810	0.113302472390902	1.900956800458410	19.921708095791502	0.148620087909062	0.224762450518105	1.799559591153360	1.189060201545340	0.969224571322890	0.985274510019127	0.758787135139041
BT549	Serum	DMSO	5min	1.406678198446780	1	0.683445732605302	1.007049940536690	7.200357520489980	1.588587153443180	7.439654546623300	8.643860802110289	2.635825173282200	0.757399478351202	8.681541653083780	0.434429070205047	5.927417289711500	8.038820744754400	3.857578602686510	0.554695170505019	1.015174486467910	1.387048159076780	7.025318343329870	0.408047776146723	1.112945037790870	2.273103740418670	1.743340567895110	0.933493468757789	1.932817906608350	0.189142649816777	0.932240992583441	0.561415260726476	7.772633837802040	1.057972983188720	0.617546802539960	0.447431856727916	0.950841150502159	3.162672773105480	1.879995011409300	2.181905371314500	0.101025920699949	1.203743625910180	14.386126765651101	0.183635960309855	0.223408033213687	1.779078761752800	1.202242892067170	0.850607893847560	0.963805593982095	0.749965536635721
BT549	Serum	DMSO	5min	0.934908306797839	1	0.676793972225896	0.847138351460606	9.339708127905039	1.644268870454210	7.022870378223030	12.012553518857500	2.369374952476470	0.523630482105763	8.452604512389170	0.452005478035773	6.078602340772370	6.805477768043730	4.076020274047110	0.527561426449970	1.108800939852410	1.320181496288500	8.851871514390471	0.398161890551772	1.082201960095120	2.391027237147270	1.492039234930990	0.996679915452869	2.045123136876250	0.179497932936475	0.806000552862844	0.616735332623610	5.328095086974520	1.069492781008900	0.692513999559159	0.502689647563758	1.012667952836730	2.492796468129690	1.737239426912800	2.537639251368760	0.091009789725620	0.886367021750324	12.924878105693100	0.651436797618375	0.191653438797636	1.894637430063490	1.107956944111240	0.989376777616155	0.812592128474532	0.768843206054705
BT549	Serum	DMSO	15min	1.418845419038270	1	0.589398994502187	0.927579992022463	9.713198670873140	1.466647439894110	7.645908664835200	9.598801388550900	2.395538266519640	0.529923442948446	8.707528358626149	0.431824024630090	6.241262060434190	7.979140551545520	3.944398925869080	0.481641707290758	1.051364467981130	1.648223211373760	8.224599411097900	0.408201699045163	0.991850501600054	2.084007854966410	1.507477521083390	0.984603956093972	2.233367239337300	0.167763394167953	1.009551125617100	0.611927666682402	7.221522647763050	1.093565121004350	0.646070498261554	0.496043608829923	0.935782042745762	2.551181605045420	1.827438181250060	1.970476437792080	0.107952685204945	1.831448387127600	13.265044988562900	0.163109091831345	0.191970314167638	1.977014258992770	1.177480075189080	0.850886941774652	0.887985504557750	0.652891516355966
BT549	Serum	DMSO	15min	0.641531558853940	1	0.671793921659015	0.791039614474419	7.403348077955500	1.667178652020400	6.198275737630080	9.689168767595630	2.363662993237010	0.488518591671027	7.799901971102860	0.428644893125314	7.049419694722180	7.269255409604110	5.054612495824490	0.601366727392543	1.023235633674410	0.923110080059126	7.238185614482590	0.397706665100693	0.977335924933356	2.452614017693490	1.726977056579640	0.978263375120302	1.772688599278970	0.166014383273228	0.832657758312146	0.686824145331051	6.175974159574610	1.079081081661400	0.749027562862700	0.487496761276551	1.003798817268490	2.231128021428510	1.994439284970350	1.974230212351200	0.095528879659834	0.931249855908376	22.575119389164399	0.265864922089400	0.234450978005975	1.920337127231920	1.029171481436390	1.053178922159330	0.824203622350901	0.766374309267589
BT549	Serum	DMSO	30min	1.417290073658160	1	0.846031534282303	0.927740186363185	13.120557529122800	1.603411327281870	7.802504257084980	14.418435227365700	2.023908050211080	0.535359131177765	7.973143756647090	0.410697578516129	5.408474251079890	8.066783888828530	4.361263965824350	0.521175482115664	0.914042539730247	1.340095907156890	8.561769022098281	0.424798721513996	1.107318620904140	2.242198425207970	1.550427015374560	0.967189514536736	2.087977414241670	0.206045903100122	0.922028572839084	0.587989032424639	6.406030829854040	0.967651222464831	0.600107066460396	0.484826001404258	0.968334471938450	3.506470144281370	1.729824247212090	2.840910215819200	0.090627495546887	1.432840582164480	7.706816487271380	0.231076490229085	0.199549038602111	1.788492188648740	1.197555798770440	0.838486642520095	0.891955534522407	0.782169186962350
BT549	Serum	DMSO	30min	0.852670995930985	1	0.839390893953345	0.848182296186901	6.835056120950350	1.960896799364810	6.192989845443670	10.474509467873800	2.210451302870310	0.508081111181012	7.848678222068260	0.407131477827701	5.995004965109050	8.457016213346019	4.448728836286840	0.567650081949412	1.175719542028620	1.152492139990100	8.272985729016289	0.377631092123056	1.060319650785920	2.525169660356650	1.597829550990620	1.057421512310130	2.134073956134390	0.177189019661197	0.892268745801261	0.677455430064770	5.580683465355080	1.089360917633860	0.685090543051513	0.532335765123213	1.100945044736600	1.945921531896670	1.952626224935050	2.668398067310030	0.098099043944305	0.820090389246641	4.828499220028580	0.302993368930411	0.215508793043400	1.955696569575120	1.118589905748750	0.953659166998654	0.890782811595444	0.807323493473139
BT549	Serum	DMSO	60min	1.586086308898990	1	0.606392160209126	0.863383399284344	9.306719209486589	1.591811236948790	6.545060040866230	8.955125593089949	2.662372167569300	0.628221470641291	10.782566874665500	0.411082658914860	6.396189919153310	10.023525476908301	5.092738936168720	0.548571343721473	1.107551525005830	1.230491128788840	7.759231357746230	0.377006687183292	1.113056842072300	2.457736158668090	2.035095326447690	1.101998365237560	2.183587226446330	0.174469337324609	0.935126360432554	0.583150134646890	7.635308639320360	0.997504142474472	0.630390638129307	0.525008718388175	0.885859371979350	4.262727838351010	1.816143221929120	2.669485968300250	0.094150706092619	1.494951852550330	13.886072133159500	0.198111572812262	0.176071846716490	1.758423817734050	1.070824165276420	0.748792906317460	0.893398519967304	0.615700174154565
BT549	Serum	DMSO	60min	0.680033984658957	1	0.661969828111785	0.820700768374194	6.312277139889280	1.562485356627220	5.070277401512360	9.003514913361750	2.110480284507970	0.367804174469696	6.887494650381440	0.442263256737316	4.687564582134760	7.166219914315870	4.555806862364550	0.605310049835369	1.076014663961560	0.850287076760390	7.598580484187000	0.420155314576766	1.133449257876380	2.254536330178360	1.496230845477410	0.919819591876534	1.917721889620390	0.201777919308806	0.849690269211794	0.688572770078915	3.946897518754350	1.118693658739320	0.728447931488837	0.514617157222910	1.072279411494960	2.215491241026890	1.973519692610900	2.518749079023730	0.104775321693644	0.873163220982616	6.508759043379590	0.335794832033739	0.221712990137216	1.950454862873140	1.143750941613480	1.021906773507500	0.870412745986382	0.883496344148429
BT549	Serum	DMSO	2hr	1.088746451927490	1	0.638399887177474	0.714810716031745	7.610900876283970	1.697101634989050	7.587584034624820	11.651426879679500	3.376356505861440	0.806330272823864	15.150733978041000	0.367410010438681	9.374290678728769	12.725070505434701	6.702204311767710	0.439468721542992	1.249370499176820	3.062323619575380	8.981303258709700	0.314307905328294	1.270212176948980	3.220937542838650	2.056291967715450	1.004215682729740	1.988339017773140	0.134993436941807	0.781586334825970	0.565248527855104	9.111896145184801	1.067117905388020	0.645329273470384	0.430469613216725	0.908613874584827	6.162270581894200	2.721151739349450	2.890975911145750	0.103197682852639	0.902033259822948	11.162712965930799	0.271490907132555	0.172166389474605	2.319128531489630	1.086802201962240	0.671833299917043	1.033130146816290	0.728880441693678
BT549	Serum	DMSO	2hr	0.607076903416108	1	0.662080169515295	0.764728487841699	7.051444341468870	1.771346944343910	6.194664701719130	8.372525470300840	2.340105590633370	0.404112617663801	6.459127008433450	0.453495595752168	4.653732031814200	6.759099029567000	3.781741542480060	0.648008926915496	1.059279090851730	0.923084015741910	7.890360501392960	0.391148041597342	1.089149498800180	2.214879833719190	1.673873728446510	0.876017958557730	1.983144667371060	0.198958404545362	0.842136277174697	0.694093829618581	4.240379702162890	1.147822369374990	0.732966764056252	0.519519417695706	1.111859956413190	2.808824935128060	2.008365295780820	2.088534282231470	0.096824358951164	0.871598277117006	4.286012931408520	0.321369021758636	0.187240073267167	1.890969828961470	1.072617181965930	0.897250001025435	0.914350392828278	0.876185398577931
BT549	Serum	DMSO	4hr	1.176223112057320	1	0.750002431038390	0.769088148917895	9.238662827781900	1.565468947988810	6.051972512755900	13.133549076769400	2.354495133997990	0.577957131287957	10.366759157011300	0.406379594193155	7.200652945076980	10.125665859666700	4.858313466406310	0.530303965957770	0.929887596571162	1.937241015170120	9.634351098143860	0.359878035560656	0.892398420402973	2.698204586234430	1.565220014286240	1.031023533431450	1.876780231081220	0.143024736945014	0.732550255039768	0.638529184471425	6.646600670673160	0.968731032480350	0.580888168302755	0.488314097204185	0.928835844451837	5.505720943505520	2.245174811594400	2.746266093455640	0.078034739768296	0.948762795071407	9.036284697473469	0.314349614728732	0.188105407507707	1.907128675920150	1.054659763451780	0.765362149886514	0.911701223661600	0.786036894257323
BT549	Serum	DMSO	4hr	0.711137044283085	1	0.577829550205376	0.874372619928716	5.954760946419500	1.960837001132750	7.013716881355990	7.876563898806430	2.338494248277000	0.389933398974248	7.690747691901160	0.428448787193925	5.034749560969140	6.501339886040870	3.630874904232420	0.604619499225272	1.068112364535440	0.975536293419442	7.317706780943670	0.420556671318024	0.966472243847714	2.285802275731510	1.537556611630560	0.979457899794322	1.746682318979730	0.188157057941726	0.947817702247705	0.650489351940386	5.314493896629850	1.062276863112740	0.727217026570423	0.499219547698667	1.127575770345930	2.810701473676030	1.896424136917850	1.991240256406750	0.101120610255906	1.077206607481440	21.711288068348100	0.281700441190518	0.218255634225484	2.036817896054350	1.187235343658440	1.048959109082190	0.939666029111522	0.938045245575177
BT549	Serum	DMSO	12hr	1.010732369276460	0	0.684564983715645	0.868443398225113	8.692691379284520	1.689521638436300	5.893366159839360	9.716385361590561	2.228356177912960	0.611112778637077	10.907861777871100	0.450371470261813	6.081855176831120	9.446227077784920	3.741101436713570	0.512626737957949	1.258802721515810	3.197251397997100	8.794742688891910	0.376912815103865	0.897767938961350	2.702901535904100	1.184211169811440	1.101612667146180	1.910332716691690	0.172124837665873	0.833980372553303	0.695455383586504	4.698194237173700	1.104350767823700	0.652486277129750	0.498389470823672	1.157938829366280	3.195251736717290	2.424118662926320	2.693260430155010	0.091850110413935	1.097321533088760	8.950660475869469	0.329975468301667	0.197794178303336	1.829476878854080	1.229846755024480	0.936640569289368	0.871451279697532	0.843964834703215
BT549	Serum	DMSO	12hr	0.648431791000519	0	0.651876186455420	0.851210366242617	6.423702421928250	1.883473529337860	6.840806923029730	8.077957823821810	2.203072012365020	0.463370227308480	7.933320255936780	0.421840295204204	5.345405726992450	6.207297754962890	3.278086660669130	0.558949495414382	1.045377399565080	1.453952916967400	7.331556456459890	0.423538317026511	0.853560031389667	2.327522382643150	1.401216829020590	0.946558076222438	1.822537104859940	0.170787589731399	0.915871541333519	0.698568830010758	4.881504427606880	1.094752611683300	0.713482062876155	0.479002786122498	1.154793681178490	2.251627993063270	2.043326926355590	1.917414177072130	0.093955616327106	1.031060296094220	15.596900977913100	0.299212568325721	0.188608488647347	1.823716922389250	1.200889885530890	1.098935614338770	0.859441859797810	0.957607677815168
BT549	Serum	DMSO	24hr	0.787869284667150	0	0.666166725188541	0.921629926482954	7.039522112000200	1.863500137834270	7.047714555267870	8.354994037855571	2.234582060526580	0.469768490876989	7.559520963730390	0.425592676845788	6.562014013368300	7.896103409142410	4.211626641222860	0.543392583352818	1.246602795219360	2.061818685228130	7.796316155265530	0.373774619731206	0.982287740564736	2.625946545770930	1.354254407147300	1.045569035698470	2.213889106972020	0.178200639680898	0.891388256018318	0.599963340125730	4.738479833250430	1.311852445594840	0.725075351778663	0.568886813564172	1.119181495828140	2.592284435094530	2.584509884268740	2.449158259358590	0.093594029268598	0.771705262336515	4.927242364943790	0.316083448546330	0.202766413284876	1.669086510204230	1.239766612169350	0.911045487285209	0.949188889598120	0.868683120541546
BT549	Serum	DMSO	24hr	0.808033071158759	0	0.680827539370908	0.837266372100210	6.299028300862610	1.463670311260930	7.939699123105650	8.981843763674849	2.383469204264040	0.403481463609860	7.940620029577200	0.428494664381236	5.607151859541970	7.681161924996970	4.212346717186900	0.587293350365736	1.156357010325260	1.304010027996480	7.179020280214820	0.413034385397048	0.895021127224903	2.366812057861260	1.386555940628090	0.914750404804400	1.900572780917700	0.183583000548116	0.909129208083280	0.674081008291552	5.415060629928150	1.073627696952710	0.688741192082890	0.570773313421054	1.004193888621960	1.906365471020530	2.038479574460450	1.657589242287350	0.096555090037957	0.894892016563463	16.567370037127699	0.317930707137740	0.209747618176844	1.887720984348210	1.146513918496200	1.086333101983170	0.916652638235431	0.933730069593352
BT549	Serum	DMSO	48hr	1.181894844816920	0	0.664547643568433	0.833837186768735	8.586648383716510	1.919741643406470	6.028716794444430	8.057810123367290	2.653644965791650	0.657543717480524	7.934474402190470	0.457764321866478	8.138859507222840	7.022551068595690	3.113605133373530	0.565192574112409	1.111102011933660	3.283409003258360	8.268133079415270	0.379180378987210	1.091070837860710	2.851181418520220	1.456119581862830	1.090646351245500	1.967347858653580	0.158265352816328	0.845729324921223	0.689997050404647	7.449188670539470	0.999288745654333	0.715472508077810	0.579917071087299	1.287500766145640	1.627928292585500	2.430079517603890	1.648128720438950	0.092492668929478	0.897597251095827	10.847297410394299	0.349673993989946	0.213362683283308	1.580787526026160	1.166817447957790	0.930047109532005	1.125553994587580	0.850672296783452
BT549	Serum	DMSO	72hr	0.875188058025774	0	0.637871763767942	0.892280863487694	5.592197375511990	1.468268691865460	6.283836220412260	8.325921661557500	2.570907884222270	0.435394827125457	6.644013990598090	0.416427066684390	6.071614619662850	6.312456264922440	3.364070857080230	0.560136195180740	1.122428100655170	1.749834672687420	6.110420936404440	0.395141595274486	1.061976068277630	2.612131783073040	1.329143285080660	1.009806634577900	1.831588133544080	0.172681940136252	0.954211683599363	0.638231244016313	6.261166789343430	1.100598870538040	0.739506152456145	0.555416588767943	1.163653585492590	1.461181589397120	2.016208557059490	1.360332398320500	0.097049129200458	0.898262208349840	19.356401119443898	0.270564713483250	0.204018965571470	1.819687218211750	1.101359486652140	1.051812127357480	0.990751330170064	1.222478627821800
BT549	Serum	BEZ235	5min	1.322496088695830	1	0.599954562435723	0.944302537645772	10.349668863251599	4.354245632653930	2.478494350719340	3.759592106322690	3.150346028570080	1.009902031874950	9.691795860530320	0.426602466902583	7.715220633837970	2.905073200688410	3.439551026381770	0.428107689338099	1.046682050194140	1.451565025383180	10.260370779046699	0.424526014511913	1.171041292771340	2.426704988394830	1.765409671535200	1.031487762612930	2.599326397501350	0.186217747332217	1.139037176648360	0.537566433713092	10.916023779970200	1.168503894475780	0.664872010197864	0.471406334327671	0.894470559484216	3.778028480471600	1.913262241575680	2.047683785143180	0.117509544621707	1.899124549745580	17.879745291686401	0.122785197055680	0.219177833544490	1.885994900894750	1.148698737538740	0.891883799355505	0.992548584173112	0.591888464260416
BT549	Serum	BEZ235	15min	1.284937655060910	1	0.666859186006993	1.073935241515900	8.976333415526341	2.656011267851060	2.529234968706780	3.782354556137120	2.600031087706200	0.436871051740929	7.347144933218900	0.452232718791726	5.623742848485030	3.273315999791940	2.901311206455030	0.530370067762054	1.050277416990500	1.157283097400740	7.243966744409100	0.421548625175083	1.079177154053880	2.291464819134140	1.441102262010930	0.987966672146129	2.258170210883590	0.181908266608502	1.105087577004670	0.669991616315148	6.467149373915220	1.191580064508100	0.679792490592965	0.494574913095736	0.967626966609729	2.205275950264260	1.830410383309220	2.027091791867010	0.117065769936227	2.048752932274390	21.400358698134500	0.148932969951350	0.198770857541057	1.809705077039720	1.211562346490180	1.088090622179990	0.929371641762357	0.661372984943693
BT549	Serum	BEZ235	30min	1.445526734088200	1	0.676202834682704	0.907449705327382	11.040230729921900	3.552137773406220	2.114410234430610	4.541634037832000	2.410786049061030	0.581678791847813	9.266041464087341	0.397476541501972	6.778661392938790	3.694758355170020	3.385789908067770	0.496325449564905	0.928955345234859	1.561173432931210	9.090711212668500	0.399864983610828	1.148193650154970	2.316943142728600	1.564040809261850	1.054805926500570	1.894771593466640	0.201180736442649	0.926537395375753	0.587400570605152	7.161629133001700	0.958310747148672	0.588016550468745	0.483265510282918	1.020797875896720	2.854678513624730	1.804816143337630	2.438821426705960	0.092746417559144	1.452142414470900	13.506574131115100	0.243482169208311	0.198338444195844	1.861900666374810	1.102271441147160	0.863154272025532	0.924515417151966	0.675716831641183
BT549	Serum	BEZ235	60min	1.234944644136960	1	0.750931068900530	1.103618486969670	10.808416569290699	2.832592849569700	2.146717032047660	3.836409288491730	2.935973020547660	0.716308124676214	9.581021678726740	0.467801263011916	6.146417804737820	6.165449516803770	4.658857669120770	0.608581282814599	1.136386299972930	1.060104950579760	7.730919775045750	0.482642481740740	1.105250993352990	2.182573091960450	2.139726691181070	1.035407070376110	2.038009261845820	0.219250066433793	1.035538339798470	0.699495581237521	8.877049794903360	1.106122880308910	0.687220336449828	0.543794477746152	0.884253386907824	4.237383831004550	1.605397951608490	2.119454154281030	0.117409553248638	1.718698737593440	19.219532898613402	0.178956439467637	0.229628861584251	1.589862045063180	1.173744936317880	0.852615028987160	0.962159455455153	0.667343194483854
BT549	Serum	BEZ235	2hr	0.801837329957041	1	0.854513528343585	0.962786136644140	6.949248302019120	2.693849725664890	1.710833181304850	3.039178420557570	2.644434842225700	0.948280060229304	7.788287965027200	0.406727112215618	5.557015215179960	5.040234111696580	3.955816117822320	0.575404059464610	1.128748600857320	2.311935888338050	7.083635483475650	0.372866938737765	1.164568880961920	2.259971677270640	1.764367357345200	0.988265961550880	2.149532234792640	0.179066827433184	0.984807188249008	0.622239673250376	6.800081622681190	1.185375697118490	0.691207402568230	0.528178224267814	0.948716105230142	4.652392091153370	1.700073194856090	1.996416800026860	0.129779856893931	1.531047346089690	10.004975008462200	0.164550242467519	0.206935540884719	1.938511291290020	1.119459179027040	0.871246211907408	0.931760300779983	0.767518576169912
BT549	Serum	BEZ235	4hr	1.314807565639740	1	0.734904948905292	0.791928962567730	9.086800197505500	3.866392086120870	1.710314274081530	4.595120033188960	2.696410310493520	0.704383580557832	10.031231697950499	0.435203700515635	7.655181204490960	5.353041665416400	3.961329413630280	0.522625678337884	1.086178739573680	1.885408634072690	9.804018937448070	0.384753979878400	0.989470321195243	2.531203940587420	1.675504432222690	1.178350445040300	1.911047012906300	0.178522065008386	0.833618475130539	0.780628172992416	7.013321880776020	0.908633766006451	0.613934958975938	0.486825915448370	1.038858131848060	4.275331758159280	2.031931236322980	2.204672541083900	0.099298135284089	1.148497728152130	17.244136360941301	0.347434452809989	0.198371909882447	2.131699219798150	1.003939415490800	0.808839381286550	0.993680690765486	0.777465969744362
BT549	Serum	BEZ235	12hr	1.176262637029220	0	0.754537645365833	0.951013096969653	7.827004842994230	3.077691693561930	1.702687204879570	4.624480441562390	2.842623976940350	0.844906445161809	10.402022276521601	0.508486770863229	7.011879685320170	5.878117535346910	3.826807422138320	0.673065301980155	1.136431137051320	3.237366814739890	9.719430658119840	0.392525350152154	0.845320719767761	2.448273990556330	1.235433116459430	1.190532447758340	2.137206137835850	0.172595644533513	0.948616899728180	0.912059405754273	6.205647301720710	1.081223147589200	0.725134773091130	0.510556367549635	1.261461864476300	3.489509318818900	1.935838502340110	2.275541903742810	0.110797093596063	1.050143169392670	14.312401304106800	0.359316998684787	0.217642691437495	1.884017832786300	1.118830138101390	0.804257821564885	0.998061257220344	0.848963449972297
BT549	Serum	BEZ235	24hr	0.722664635199229	0	0.719543848483734	0.921516042984689	8.701452011189121	2.195309899965630	1.986597185380430	4.067067244992630	2.740234817430830	0.487265216579428	6.232373419093900	0.442393348807699	8.385244782039759	7.417681714623390	4.658636422688600	0.673616949310270	1.082425259477450	1.904382839095480	8.477306037990539	0.429221376814512	0.828944390076237	2.442980133510670	1.202248120278260	0.953528683453610	2.391598566963030	0.203335611285758	0.985148131608327	0.684092763271364	7.073394953419600	1.270991624640610	0.825812514454707	0.548851804797312	1.151739032253330	3.044379974774690	1.922214340189460	1.842351360591430	0.085305196977401	1.401325248950300	17.781891581381100	0.284771263366270	0.221372939768586	1.755360530403400	1.168590172296140	0.941158259621362	1.006130981718170	0.929424867258401
BT549	Serum	BEZ235	48hr	0.597111236299185	0	0.768015703337654	0.889135018589026	11.206195934974900	2.730780773728120	1.495302261791560	2.815034919674520	2.398519006065830	0.345300064698755	4.644713226569320	0.426671369333436	7.344866494750040	7.988749077218660	5.271818872820390	0.758014644304276	0.925240775722056	1.783409516360330	5.658561817364530	0.460942576926565	0.788403645627591	2.388609022254300	1.210851342427210	1.131164675314100	2.108345627324860	0.234840459803041	0.850680190834312	0.746550109068255	7.190193480684520	1.020001493506580	0.770098012625355	0.913971641587270	1.749314614625080	3.931231134311180	1.909492800697090	2.088039198391120	0.081428437564596	1.102398256623480	14.383676726621900	0.449399017526121	0.190126192332730	1.997820685290710	1.044923373062720	0.867507047817017	1.003731485576680	0.959565134366624
BT549	Serum	PD173074	5min	1.286601047614010	1	0.714078049688833	0.926816276966349	8.955971358988300	1.628640752396260	8.991437166031480	10.976688475456299	2.399943974934390	0.811871690939715	9.835936782567170	0.435117667553685	6.314236367040970	7.269742907315860	3.947406730671320	0.532638303828271	0.975014091264955	1.375833656690620	7.914309069331320	0.447787022474752	1.063590923379660	2.281444381836120	1.207324208184400	0.987752128032200	2.149446106054220	0.188874481693849	1.033601243982010	0.605746854606634	8.158597549844490	1.109362243781220	0.682167972860127	0.474499147210095	0.805966742455917	1.675967052296930	1.896409677668270	1.854427065034090	0.108778506058469	1.798839243715090	17.526796478961899	0.194313473899705	0.224861840452738	1.754273539894730	1.196039654367980	0.846881073817240	0.937503201617885	0.724823504334828
BT549	Serum	PD173074	15min	1.322888586140520	1	0.670639314613352	1.010489139632640	7.862438701471770	1.498428797396120	7.395557489770420	8.964024135217930	2.658319412563290	0.470519149898915	8.364114665233171	0.485081137856479	6.161224791865470	8.588565012029729	3.883342789893060	0.481439920692876	1.091428410319490	1.295759953753420	7.305748431066340	0.402338741580166	1.185908225199680	2.501088759424640	1.433760384253100	0.978227674084252	1.977561189676610	0.161713796561047	0.982567180383814	0.721086139460710	6.532556064368290	1.047028214375980	0.647275650577256	0.504300102361670	0.949341303174618	1.695142324290880	2.012065580053400	2.152741454271210	0.111612010042074	1.493562700781880	17.392280971707699	0.230243825239761	0.223726231873095	1.744816956098500	1.145578910129870	0.873549694263785	0.954094468590827	0.701356305327570
BT549	Serum	PD173074	30min	1.570197556334050	1	0.651588071474386	1.047035929630460	8.003886793611260	1.108851128529990	7.330034623772840	9.309818919998641	2.573769031930430	0.490194514167754	8.371938728494410	0.418204581478749	7.135145656055930	8.468769275408549	3.854834267317980	0.540614517054028	0.986524156502445	1.488615241024130	8.291665638997969	0.471266690423124	1.140342648165120	2.441905926328260	1.291600243468770	0.823884009500616	2.001702476791040	0.198374637657990	0.870279204335392	0.496767182055306	7.802434483659910	0.998476387810284	0.639415461064085	0.512671899428051	0.718305305699598	1.561153198222660	1.863557620075080	2.041345551271410	0.094859906328004	2.003071623131500	16.377747436180101	0.115025415347203	0.199118646374641	1.992256166995470	1.228792502028690	0.906558915463900	0.950575566286251	0.713885692368378
BT549	Serum	PD173074	60min	0.989734215175969	1	0.623294598883197	0.758573525664985	12.705998240349100	1.265598088845760	10.900572219392799	13.333654903659101	3.582837981548890	0.643393180354854	12.822563069772601	0.326199191717212	8.892175721963421	13.609867339820900	7.387291598887120	0.470669950770323	1.059112508328870	1.498591753129710	8.872117217353560	0.353159877387563	1.033288285326470	2.909583449200450	2.121800358154410	1.050864615269190	2.317930515424010	0.153459378289268	0.886453091056203	0.545444276231558	11.581013080077900	0.979510966761344	0.533377398963058	0.454688879266326	0.932977460067557	3.546071968294070	2.450187668139550	2.800856702964190	0.107406151924035	2.319405175192550	24.950757833662699	0.182960540165877	0.176980497994807	2.253561461582480	0.936800663878223	0.677618419816635	0.819542163929628	0.637721331811142
BT549	Serum	PD173074	2hr	1.492498784823300	1	0.693542106768064	0.890368829553215	6.164839351342660	1.729084001691680	6.168689029082730	7.828672604218290	2.380603007829470	0.790705207997156	9.407432756913520	0.448633526685258	4.327146501870980	8.842004969511040	4.364914026606340	0.540189605015546	1.220571904186190	2.148437383433340	6.915496348284430	0.384214729736069	1.140474856925840	2.208194344473090	1.640868975343790	1.033375070441790	2.019932562772300	0.156378125767927	0.999645972005840	0.643126770649387	6.800972122492160	1.067999207241310	0.623671521021891	0.518287655425515	0.861848743438792	3.888577550974160	1.881119971640210	2.263952874803090	0.109160503189036	1.653826112836380	16.058806648696699	0.232431555182816	0.187787106937289	1.659139691289240	1.139072237173960	0.790768441948104	0.907081439842884	0.746602015877696
BT549	Serum	PD173074	4hr	1.605453162130650	1	0.718616361328077	0.887897195398991	6.037056799804140	1.280386406016550	6.075730613424630	9.366918540796400	2.388788709629900	0.644288510549102	9.888890481342131	0.416903630265568	5.675519525631550	10.148520642265099	4.619222954173570	0.571105642620166	1.148281065667110	1.998008804873720	6.469411745028540	0.386595524161175	1.136413001889730	2.437962601082420	1.469579302506070	1.030659223540260	1.793758101648580	0.180708396383950	0.673746127987856	0.729418943406585	6.189229152475260	0.910286838056354	0.633575235812237	0.522095547677828	0.982113334912649	3.956842179378920	2.096535392083380	2.482550480241710	0.085625884132294	0.813325522920323	8.669136888528200	0.295063596219332	0.195545655245553	1.864560464306600	1.130908038251440	0.839771524233402	0.929002395518550	0.751815002513986
BT549	Serum	PD173074	12hr	1.332133022647490	0	0.648375490168545	0.842786086654678	4.704411208384870	1.065006949395380	4.834722349492470	7.818484582818240	2.275403592347960	0.880098581786020	9.909809480516691	0.444562055291592	5.952658904653470	8.136022175324580	3.995688735315610	0.569489007311350	1.293746526641060	3.211765936071870	6.247862360084150	0.355666439103051	0.796188572682482	2.744880323739050	1.272052161227570	1.150129154283910	1.693543340710190	0.149934274994503	0.736221374798880	0.639602922235907	4.814118139756140	1.116548633025080	0.736713237292643	0.479529658765786	1.272082177954190	2.670674228579960	2.316143109929840	2.613011035107580	0.097362307339381	0.844551308158203	8.316174537417130	0.335321136033337	0.199397122072358	1.718154808387100	1.190969554677100	0.886835300131760	0.947514325931604	0.858829842276610
BT549	Serum	PD173074	24hr	1.261717768071600	0	0.661772816671363	0.837227009105854	6.807276709203430	1.739696236459430	7.072680967449070	9.000409016543751	2.493661337619500	0.568260794377991	8.044108277209521	0.443018124585324	7.835723728697210	9.799225564046530	4.455198339621330	0.514736550732386	1.151150060430630	2.439507921719300	7.309881064985950	0.351542493275159	0.890080353677940	2.698511300895970	1.382660358211910	1.055897295435470	2.002130322588050	0.153426427329951	0.938790468274120	0.635588140241773	7.045507597675530	1.074930360066710	0.639794051917329	0.561654504278185	1.125176770293130	2.319159426781840	2.380833563774460	1.919788204268850	0.097554744361318	0.971117500277342	14.672372141555600	0.319741138950258	0.207579001296675	1.614753219947780	1.202693629908740	0.945233943053167	1.033088736629480	0.887344946555993
BT549	Serum	PD173074	48hr	1.195051182506840	0	0.796802936680532	0.847030323461618	10.515047402232200	1.465101923345670	6.750688982625980	10.891862725965501	2.435225867565730	0.545565808288823	8.212140017493731	0.414976450300446	8.666136908889680	9.027012090505901	4.646660197076570	0.496306690657181	1.041457203952340	2.540555513478210	7.000135099478050	0.375952253625068	0.933034789895567	2.731159535194710	1.166902377326540	1.075269315844760	1.716550757546110	0.164778237191612	0.766214426021397	0.575965655270135	8.442504163407151	0.935704407193784	0.618245641767609	0.550234846051957	1.382670797594810	2.005638066731640	2.469265516485790	1.611052139547930	0.079925457629299	0.961862085130063	22.896759416360801	0.274454582452181	0.223170695342298	1.575802115325270	1.196231197709980	1.023709413862700	1.103786413552220	0.959760901155532
BT549	Serum	AZD8055	15min	0.676814679162100	1	0.726768402320526	0.837916198685590	7.300831750636810	1.814965714149060	4.184313621340380	9.128699642802671	2.232552372099300	0.535705824869593	7.726546472161740	0.424231678559731	6.298376205653130	2.975315051097420	4.129064857949360	0.616317547724430	0.997016119506466	0.926809181828009	7.282606544067540	0.424259822320281	1.115462237640330	2.397203170416970	1.480970642400410	0.976188470090726	1.862951690271590	0.198427092848602	0.858536531167393	0.700911272086255	5.039360706755980	1.118346792956750	0.709696614866084	0.481118525962805	0.960892358567736	1.953099814543190	1.854833291201110	2.130411567454960	0.111153619829310	0.863480768876778	15.627263044580300	0.359978393185147	0.250658560154237	1.770603999058820	0.989933924951365	1.111148664620090	0.915515743921763	0.760947735001441
BT549	Serum	AZD8055	30min	0.830665809357268	1	0.724102270833664	0.919981126351768	7.118942937869450	1.797660746954330	4.284336680425920	8.823982136654220	2.358930250703770	0.442358910004914	8.241916818658700	0.417104412153397	5.739988885320020	3.891085429589250	4.162211519636100	0.584774020696064	1.054054030012910	0.994403535128628	8.203682578489380	0.398831695416994	1.169022682202660	2.631671040873180	1.553620577527750	1.000562180640610	2.036912306278240	0.183399853208661	0.846367717835586	0.676345766901257	5.897269298781240	1.095198094284460	0.699400742296600	0.533130208528766	0.990108745101490	2.670055000525630	1.895804378665080	3.049140248789610	0.098996896014376	0.836114249890121	13.480503256242200	0.357510360009955	0.218953978153643	1.984613256424060	1.084246374649180	0.981138427846163	0.888597725905504	0.826355799778441
BT549	Serum	AZD8055	60min	0.637070178952656	1	0.726014065076386	0.947188713246335	7.061340188258010	1.676269605599960	3.753611285229560	8.387139301775351	2.306261112929100	0.400271221651650	6.927823912600920	0.415970969571094	5.377359878830190	4.443110233229980	4.231681044480000	0.634241312358853	1.006567848788000	0.850801401514790	7.765406730416900	0.394278619259723	1.108774917015190	2.316044053243810	1.301511979638470	0.939128481089828	1.943946115101510	0.209413250645045	0.861427187884420	0.693768087945134	4.152344968670060	1.084418301794740	0.710559070815658	0.519758672599752	0.983126721553677	2.317124521034490	2.065696524951500	2.396191767751980	0.106248538383292	0.880808530241775	5.085659825724590	0.363980391442566	0.236009705440094	1.934125751562740	1.083740496256960	1.106287964435220	1.005672817803460	0.938579883039890
BT549	Serum	AZD8055	2hr	0.615881129044414	1	0.696125036392270	0.889347121486308	6.901970339987270	1.557103958847540	4.144730625451440	8.441124839561899	2.344483732966560	0.451592483960621	6.759890302441670	0.443632592070985	5.107246563733720	4.068789262981750	3.638225512492100	0.661133529443419	1.060063539867410	0.964461750663956	8.605087480982441	0.445952048153821	1.206208877255470	2.241965575124570	1.477000072641120	1.018543236488630	1.941520089133690	0.211205093099157	0.853487883912283	0.704637197909820	4.252426841484340	1.081829587442070	0.767038812695439	0.526435160258115	1.044153886736890	3.261526114655270	1.913927576688910	2.388844490616210	0.108005991844091	0.873913773905736	6.017493127662770	0.368964629458909	0.203877097838599	1.992374125164760	1.050516763661950	1.118546530215770	0.900554347543198	0.876117444080133
BT549	Serum	AZD8055	4hr	0.796323617117076	1	0.639765104332964	0.906580553705320	5.768409253487410	1.626423418671730	5.172462349244440	6.684378884320970	2.204303691405560	0.385343866416461	7.403864660689650	0.443674685212292	4.648260140537080	3.250001382033480	3.050127311491230	0.603732678867627	1.006783448992420	0.948043677624911	7.490992401739470	0.408693836851646	1.056586590682200	2.108872997794480	1.351531800370250	0.974319524561542	1.771726657475940	0.182971323905017	0.857963984969490	0.695167424683313	5.286390695604950	1.104090452522400	0.677544212639630	0.518078482697504	1.002944869824390	2.777530832548160	1.707756837711530	1.971249242511710	0.102840582474050	0.889442354047940	22.722062930977302	0.315266232553073	0.225258831821280	1.973496902201580	1.116183277673610	1.055537250891930	0.923158145832413	0.922085555834210
BT549	Serum	AZD8055	12hr	0.618772197332989	0	0.904743442237998	0.841252188980325	7.355069162773520	1.740812778390970	5.857473717819680	7.847934848906850	2.288670663135330	0.388189029139453	7.231750891447520	0.449273101520444	5.513638795077380	3.569494511834870	3.127447477281130	0.593501438947133	0.950406830486529	1.298537144571320	8.125914359406600	0.439301115158542	0.827588891079404	2.232783519486530	1.104590467145450	0.997508337355874	1.932027802014690	0.209616919227780	0.926936258814001	0.713374638930751	4.996760271302040	1.213656445311320	0.727041869508687	0.489428690653522	1.042270405063500	2.256235678986800	1.921936860973260	1.875935706825020	0.093944972449749	1.050447339097210	17.410450250567301	0.313099462911992	0.231986225466470	1.923390263352620	1.093971292294470	1.203125212747410	0.904885762092533	0.987061892335355
BT549	Serum	AZD8055	72hr	0.803548978713381	0	0.629631193626424	0.939839484601969	6.556340739765440	1.485256955495160	5.878716593123630	9.370339046107491	2.643826161034310	0.384793451074078	6.313656447607720	0.408548633517663	7.981866662362670	4.124435875971380	3.659458299424190	0.619047042507006	1.115518710302010	1.739126049154560	7.139926266525550	0.413146205236790	1.165421280656980	2.764697280458990	1.136941785108660	1.154614332216930	1.993680502128240	0.191473901629486	0.951174411765285	0.661984673030333	7.212243909030500	1.054463451230750	0.750881057668386	0.553768057185271	1.110849874848410	1.923210769251080	1.934274734941040	1.413989364455710	0.106292502190771	0.924812008851623	26.577570764508700	0.391100451512913	0.204661637466922	1.960309282662550	1.156759384944440	1.079097926930950	0.996720502970256	1.178498080463340
BT549	Serum	GSK690693	5min	1.092710212237230	1	0.733559946245456	0.827347774184716	8.645589786851451	1.117433057832810	4.747959225059080	8.842416811859421	2.316955590909050	0.550509210376901	8.399913970674881	0.462090020645789	6.536242444159560	12.066310607887900	7.245521299715320	0.566267794437298	1.126578237818510	1.458528858095490	9.657738879950919	0.404327708950241	1.203718049050550	2.610721260541170	1.502078657154560	1.009080208637620	1.904004367967960	0.161327625236110	0.800942480875154	0.760420579286705	5.306637270804080	1.116824071627910	0.759969730964130	0.496692906185637	1.127195527422780	2.343888905667760	1.888442759959330	2.606803993718560	0.119105856183660	0.883314828818191	18.009273073274599	0.299129234373499	0.187164343574051	1.954902589236810	1.089341802641130	1.154450208012930	0.843621338029410	0.855651745001676
BT549	Serum	GSK690693	15min	0.743146381601579	1	0.701607229900101	0.778605820416762	7.106189776982900	1.823041481203890	4.985305851730820	8.844428280756040	2.330614190313330	0.524092207925028	7.845246640263060	0.419286200891776	6.546663548250340	10.414993685751400	7.227075703633480	0.616724250152142	1.019965524940330	1.033359178060220	7.015879778987230	0.391003373397841	1.151527671290720	2.504590833726110	1.516989508153340	0.926296647738994	1.830728493175110	0.180037929508797	0.813401157323904	0.660308909150636	4.988732080561050	1.109629578166530	0.716815508332003	0.499398519219707	1.042263110402970	2.215787014568390	1.958891769469880	2.337749068147340	0.106727071863164	0.879424803054778	15.296548643649601	0.318701578903510	0.240767431483055	1.940019577932760	1.096566322431980	1.060782637026250	0.883112691294349	0.816861364867581
BT549	Serum	GSK690693	30min	0.674562884218302	1	0.645862530492655	0.830293810812160	7.539241952619700	1.617353070144880	5.263678641646970	9.397832694353269	2.251448630560810	0.590637981468684	7.329866381661690	0.437557854041799	5.864666357544000	11.389708075022000	6.849380858422810	0.611209742280208	1.051748903682390	1.259457969386540	8.225063650170631	0.402646876866845	1.181707386997400	2.448163841074150	1.529765646595800	0.936392434366710	1.892543723565580	0.197969698190491	0.891457899033785	0.710614238048078	5.084940518981760	1.080791244304890	0.694106321477951	0.561545121837605	1.048026231582940	1.850211608788080	2.115680393408940	2.253808036718990	0.105404373485371	0.862949071203713	4.919010372722640	0.302351620669411	0.234583890029090	2.101371911724850	1.165425989016580	1.045903788111880	0.997068960953040	0.756631506505597
BT549	Serum	GSK690693	60min	0.594822549856057	1	0.689413055976881	0.842704954636884	6.318463966985340	1.489117861425120	5.005381062964860	8.379254343882399	2.110146176683330	0.417632687064782	6.947369772552820	0.465680827542518	5.173930531362870	11.160963899441800	7.073818072032980	0.619905602421305	1.113606746535290	1.068391657258480	7.921264166559060	0.385088248094702	1.136703841720470	2.471705054613050	1.322248102990890	0.959928970649370	1.953985275269200	0.200322226502117	0.876492562162470	0.686420684025560	4.141862589757840	1.163344202209650	0.704727934838669	0.503303533492939	1.070883398181080	2.174107662076090	2.008033219698160	2.681093256677510	0.097426928195822	0.853554651614450	5.767332148546430	0.370678241961129	0.208098486797603	1.922641140087520	1.108806749513460	1.090212443796110	0.926544787658879	0.772700229503645
BT549	Serum	GSK690693	2hr	0.751482395283200	1	0.650831597963091	0.820016900986217	5.862407144938040	1.488926604234330	6.386392561666700	7.838353710286940	2.252846068144120	0.463780421141133	7.080647334111870	0.469589754061539	5.394457078187080	11.423580639252700	6.723248912086840	0.595337118256787	1.084905018533960	0.990234028284117	7.636062615582640	0.411551503252453	1.132867794638280	2.275933194574770	1.365168786513910	0.910680400328581	1.940287197177830	0.192952744403754	0.917744033973448	0.686827443323668	4.322833353135210	1.114172369414330	0.697219940790184	0.561505612372154	1.049047327984540	2.678189734220670	1.977911618603630	2.283548002363630	0.105956636888317	0.832840401827371	5.713676074492010	0.349435994875494	0.230677764555279	1.877736213583980	1.215680922390730	1.037842436563890	0.940936508588673	0.920426004892590
BT549	Serum	GSK690693	4hr	0.784240459890969	1	0.646638638268600	0.848336840404520	5.965393392790680	1.700654664694730	6.050245878082970	7.047535171650340	2.078592227153590	0.384107870814087	7.874834462267600	0.449320375462940	4.816807362748680	9.662016622454150	5.837561887470690	0.587663162268612	0.993947307483940	0.974652924776761	7.301607608309000	0.409737372039455	1.035915630757220	2.220718993249690	1.294300434090860	0.871655831748853	1.692787467637430	0.186292611445383	0.885076560316161	0.669653879821521	4.776490607758180	1.075035164870790	0.708195247706824	0.483401563948373	1.050646463797420	2.674445135007450	1.888435583476920	1.982390962847630	0.106106563349864	1.105795844885390	18.753390787608598	0.348159712329562	0.220462675130274	2.028049294974730	1.099433520845700	1.070464673330330	0.916604943550748	0.908268322017662
BT549	Serum	GSK690693	12hr	0.663785739908011	0	0.607281351948248	0.781169908102745	6.668559589220920	1.741236387783870	7.135405817322330	8.253862320578200	2.074132652383830	0.465372904029189	8.749517791674650	0.433695445723886	5.259861761822420	11.152086106964900	6.432774305675400	0.509804215695216	1.158003058309300	1.597122269934660	8.214582450887100	0.398746917829535	0.778018699465133	2.390829812194800	1.289988350821840	0.949403432282103	1.814957199089310	0.199403639564956	0.981783927806912	0.636435021274368	4.199719640496830	1.074404056960120	0.669071444532789	0.522483702345912	1.063115265295270	2.125140264049420	1.964128254585410	1.887428898433410	0.108270245354371	1.154499168878030	17.015966447014002	0.252525992377565	0.229975361604089	1.955833167250880	1.137329299867940	1.093393363860860	0.846036078046863	0.938592533257834
BT549	Serum	GSK690693	24hr	0.793090631040574	0	0.611061920853443	0.890678320930320	6.703585389497990	1.582012751543270	7.520016734910900	9.325043203343830	2.460937573463300	0.492719214508364	7.447069143034880	0.428116991697598	6.251253135045320	14.530625858051600	8.586186860914999	0.576397249972994	1.227763845116160	1.572131172480680	7.801173776781260	0.400209649138195	0.958457149972944	2.436521899328330	1.275924280758520	1.010754201389170	2.174333833180390	0.186267151516876	0.952567547623164	0.680964620189572	6.559893220830200	1.039129135716730	0.721287816170090	0.565233448341477	0.982437576530036	2.414431190663240	2.049412237577270	1.602035370330870	0.103047445484628	0.919982560580989	22.165349433616800	0.309803712441423	0.206038773380601	2.105231365312990	1.184461565511730	1.152411730060530	0.961981757881894	0.988080319052737
BT549	Serum	GSK690693	72hr	0.838042281307290	0	0.635193666060395	0.914097043430623	6.120552840453640	1.486151962750650	7.298773836396540	9.260998413914541	2.514519941114330	0.460551405328499	6.655663973730000	0.405711398981310	6.698034112538870	13.973025708756699	7.661548846645150	0.582638482805579	1.209496873982930	1.832022212472730	7.565974833466810	0.411771904013135	1.147944991166180	2.568880381656960	1.235603760272050	1.070905100452600	2.010521414378500	0.184514106607393	0.914556501967141	0.651117955977076	6.132675858453150	1.063457770515800	0.779272547518050	0.562350756246790	1.103380352755530	1.739613664981600	1.944321338974960	1.347965357156990	0.093147764225368	0.865272156737847	27.172785423746902	0.365054851836705	0.209974199252853	1.869387720759960	1.119198583425400	1.049708460657840	1.033264048160160	1.234823964974130
BT549	Serum	GSK690693_GSK1120212	5min	1.462363159608140	0	0.604445018392660	0.944631926870750	9.386580046824101	1.748533094189980	7.509537904267570	9.481737059952209	2.287198829773770	0.806151931383174	9.469830045359521	0.433747226830088	6.693899146904810	14.209854024148500	6.586311701068990	0.475698955919292	1.080797031230750	1.781289961447390	8.084860129948901	0.386956960789670	1.041673216845350	2.293583867136310	1.354366255863270	0.980175429033430	2.282603177523660	0.174933993031029	1.097495231135710	0.578033040486737	7.161446069227150	1.123704243187910	0.635334159667371	0.449814532722104	0.890996953462180	2.353558641714600	1.856942053173240	2.039076357252320	0.107145366113171	1.672981935952360	17.197713607857601	0.165026905092098	0.202899972678197	1.788867838346930	1.218591173637210	0.868437408811708	0.894676204479882	0.717668446119689
BT549	Serum	GSK690693_GSK1120212	15min	1.419650264748040	0	0.634381078918703	0.896177980212236	12.416415151986699	1.692683758484490	7.171670581100160	15.688570251853401	2.558978107461270	0.419642907255510	7.785405496749820	0.361654569144923	7.833990163973130	16.387308791018501	7.855061870129010	0.456191127172971	0.879660444283120	1.116910109143930	9.109802487894880	0.412444250294390	1.246164623474460	2.458660677808330	1.478138760342290	0.937839228863132	1.831111203684540	0.214232110647417	0.987054741387422	0.564101297294205	8.001535451162731	1.009762953834930	0.642983796671936	0.516391865186286	0.846651590029868	2.423679639572000	1.883243001369230	2.318215211102920	0.091105373773022	1.896576169751790	20.621833838716000	0.165190746992871	0.186490663607215	1.922431609067710	1.141258635729050	0.898884719172477	0.955243870830324	0.763424177834904
BT549	Serum	GSK690693_GSK1120212	30min	1.271530639702850	0	0.664143498202906	1.034648376357250	10.061450126810600	1.755647506830290	8.169713739625600	10.845360555967501	2.683925716488680	0.612678744962558	9.241771811352550	0.448398088880358	6.715245471226400	14.003847871311500	7.235242112318670	0.507278864369099	1.002546940017870	1.659169715589340	7.677974487338430	0.432754813970007	1.079381305258070	2.497804112011830	1.638869005110200	1.020385865878040	1.989278534474240	0.172079007783020	1.051385449620040	0.601184908248463	8.506853141962850	1.100806314130790	0.682370379065857	0.492502993072318	0.875976813528190	2.926303901152690	1.926398237621680	1.951781809385320	0.103202966541579	1.833002725909750	18.657547608606901	0.133018601960219	0.210579625526217	1.948865446254200	1.240614827944650	0.794950119147930	0.992404121099171	0.669054494987311
BT549	Serum	GSK690693_GSK1120212	60min	0.928509709497576	0	0.606294017581307	0.895258969092083	7.865334673553470	1.483969385513630	5.616575184383310	9.320915713065030	2.705509263959900	0.707017341363275	9.075315660614571	0.428519639231874	6.393972925764770	15.788262359912499	7.685962179291060	0.552866869982542	1.105108943761460	1.755289897053060	7.302800920750650	0.376041842084591	1.216480453622360	2.373430079863800	1.660923035029620	0.890333072917668	2.106305818644320	0.170251027728554	0.964496619790211	0.594452254750077	8.716850377416741	1.103439990558380	0.675196801193569	0.493880794607093	0.876011674856885	3.299115622624800	1.753561868707320	2.442095346232930	0.101873029229802	1.508668381024720	14.362938991960799	0.199653018127718	0.184549542759442	1.909212783365570	1.038842471888590	0.812110790331185	0.941693262163070	0.696786575188256
BT549	Serum	GSK690693_GSK1120212	2hr	1.669451641533330	0	0.743764482181549	0.845009986736236	8.873117136731921	1.718239343811050	5.671260336599310	13.389864601541200	2.102975961403960	0.750052434615483	10.911919074937700	0.449586970377534	6.287269196613420	15.496962608314000	7.513628985426300	0.571404947533162	1.060239343972210	2.462677286689650	8.077975458746780	0.376684438168005	1.104543634681310	2.573862351240710	1.716034704940940	1.083979747257290	1.701009099968030	0.175577513570287	0.751939705153727	0.753252719766666	5.790738814906520	0.821082773093188	0.573118584388498	0.498349286518345	0.972581725439521	4.614280514767470	1.773804893958540	2.834293848669570	0.090731916324839	0.859134493342735	6.390065437060600	0.344203181873811	0.210763814988951	1.937025200092880	0.985588904034518	0.674162090511293	0.842306794066827	0.727517207698372
BT549	Serum	GSK690693_GSK1120212	4hr	1.334825499891610	0	0.682869917127302	0.841949708429193	7.410443043043390	1.851946267208370	7.198105180936320	10.452111880665701	2.477196291752220	0.812907353903558	10.734768533150501	0.457009355886363	6.566932606235540	18.289832294929599	8.641508775011170	0.516194943550807	1.276857918910680	2.265854077321320	8.468461526189531	0.354278653412286	1.070329820582870	2.446566883931970	1.451214476456220	1.101891013887040	2.063739692517770	0.162520930801282	0.910015718204206	0.734098528576053	5.143614588766250	1.040222047672160	0.682129217416140	0.503491956034311	0.928940298830905	5.089810872411180	2.159869397585910	2.018643845191370	0.108524993667571	0.957383729094826	12.063974135261800	0.264415006155869	0.205793356793872	1.836357994113990	1.200829079880330	0.873852412567617	1.010845254998410	0.856014174144305
BT549	Serum	GSK690693_GSK1120212	12hr	0.891951898147319	0	0.674363866893975	0.827942253334785	7.410966529512410	1.672527554802950	7.405325777332330	11.405902674567900	2.469097687364690	0.789085575386577	10.764239482593499	0.408146693940514	7.123518291338180	15.707458185273101	8.949841051111330	0.496390993078364	1.254027143221860	3.649142231210640	8.290150767988029	0.333881741097122	0.765258620888144	2.884960192689470	1.134715066061870	0.977291152099584	2.034450734947380	0.157864175742510	0.818605728874182	0.582565949366300	6.052232482406650	1.152660692903250	0.625002314032658	0.490419119221570	1.015871739875250	2.824655158892240	2.533780021178810	2.700901261614970	0.085453565345899	0.741558353974578	8.956842424222399	0.273247133101331	0.196899721993811	1.759028541042990	1.092837324764810	0.904512404591182	0.851250364143996	0.805627393265866
BT549	Serum	GSK690693_GSK1120212	24hr	1.128561711493490	0	0.792647637314943	0.849739484995938	9.164854802454251	1.666339429769580	5.965507296823870	9.405642238088360	2.139076809671590	0.505175125121539	6.792293972562680	0.462788035694893	6.336466894688370	14.480788512387900	8.013368850091441	0.539125092097711	1.138015303546590	2.517876838351820	7.345966864575520	0.413106569879155	0.879462123549280	2.706477535845990	1.071491070105180	1.238772849472660	1.885955738145120	0.171964263962601	0.801363300651410	0.598702398287276	4.814275330488580	0.966817937198785	0.595690020652302	0.521545490758661	1.399210210782680	2.840209510949080	2.313338928593660	2.392176574409020	0.081329378956488	0.994743816850416	10.029634211012700	0.375632139125479	0.194603056995036	1.919131113308010	1.153917563324790	0.946277568342140	0.981837080643696	0.952421386439713
BT549	Serum	GSK690693_GSK1120212	48hr	1.094061812564690	0	0.753713675148596	0.847310448584737	10.264736980999400	1.971445245419980	7.184503356287250	9.804033914487860	2.811237331795240	0.571651661765472	6.984126431350960	0.433034334376774	9.763237164985361	15.914522422903200	8.188396274950360	0.524076959117718	1.097177131780110	2.419071710350660	7.876519165593650	0.394164919729328	1.095774046523290	2.755056951281700	1.124338833226990	1.083872841692460	1.973371273621800	0.175254691328459	0.891311057386428	0.621707388698686	8.848093910111750	1.114831146699360	0.668136931133253	0.573572960469702	1.068578575230170	2.018501399146950	2.467853416165230	1.548462551489500	0.080357393251315	0.952685868918641	22.731614682169500	0.224714516417358	0.189797543325216	1.714536227077630	1.217394909908230	0.976004916180767	1.167906687777440	1.031057469049580
BT549	PBS	DMSO	5min	1.211596574481400	1	0.613161291552725	0.880221316095234	7.204509729634130	1.882032543169310	5.972311508473640	9.530769022897980	2.145496718701100	0.325705415257832	8.543576573328551	0.423285335626096	6.927941249058710	5.621922888916170	2.553786814764200	0.540349326589752	0.937983963508686	1.052812913988920	8.502556145715490	0.410142807721626	0.937796091015768	2.329369881227330	1.248901316110750	0.939757829853858	1.944031834030320	0.191761283384320	0.996437902972590	0.613782535682675	6.626004056481400	1.085426581960850	0.668505801503266	0.502464325016812	0.943920067010197	2.039524539424380	1.938974602635120	1.903372248540960	0.111868535900065	1.478894069641130	13.278118817145700	0.200040126368770	0.213965455903228	1.734466994592670	1.210427673391340	1.270887159258960	0.909784518219939	0.995509099846644
BT549	PBS	DMSO	5min	1.346616757517340	1	0.666331729018927	0.954198129811633	7.505992880495430	1.578264708042600	7.912617321895380	8.445076113832650	2.531996916468290	0.448579508602989	7.868398113585010	0.413889980113493	5.038884640439700	6.323349668360420	3.556543802228690	0.560231174565210	1.095529079786320	0.913661998820318	7.485341648776970	0.434093062047930	1.107088581263520	2.295844768572090	1.542613487361120	0.973928679260359	2.142625280239830	0.196355916971703	0.998833030524307	0.620319170368142	7.678367085338640	1.132292506762460	0.649261103491430	0.486344621371981	0.902734315703225	3.054478924008730	1.926148110269560	2.094742303813100	0.107860347404259	1.730054168553480	16.335951045124901	0.152079110479021	0.235235795491816	1.983997356984780	1.252338410191460	0.916323166917546	0.979395597315435	0.783353963976660
BT549	PBS	DMSO	15min	1.171085098868740	1	0.567368458002442	0.865350758320414	10.182420522338100	2.210153204428900	7.029607364559550	8.108905206348700	2.138293139806910	0.337442590902371	9.120554185642851	0.413868218803441	8.086695460131100	5.770753009798390	2.633246779474740	0.486536079201963	0.944994744784678	1.175174047137200	9.509463956995379	0.370292974652317	0.859741109689607	2.732448147006540	1.283179919643860	0.908014893626966	2.415182362741490	0.162704912709289	1.148266379016380	0.558250335999566	8.514686357271760	1.024052299653020	0.617599538423571	0.450374024364659	0.860498267371818	2.135173034274690	2.202755220399090	1.711669404570480	0.094607465484414	2.092537318979410	18.500919664143201	0.170392613632288	0.187882679687636	2.014291664933720	1.159354758462810	1.186012846273220	0.936752064678921	0.730352321645195
BT549	PBS	DMSO	15min	1.343403701539590	1	0.667150260646076	1.018536598548020	8.139672895354750	1.521493498256510	7.042548142622820	7.459713085745340	2.483934138214790	0.481784982182150	8.835253015278150	0.484911743387692	5.037313549344880	5.969910544953840	3.170082030853740	0.550039896159780	1.119220463637840	1.546661162913970	7.329307353677800	0.412779822516867	1.180484864968200	2.242546514920620	1.596585453498340	1.022362989089560	2.026705653714500	0.172967522642802	1.004634006633240	0.649133319168875	7.023265726613190	1.094851737118900	0.693245117636482	0.507284142722901	0.932595120157518	3.319543988911220	1.824464733036040	2.296316051609260	0.109568114814218	1.928449725919320	15.787910041262499	0.220120442920615	0.212565811250704	1.799489167803860	1.242905666782740	0.922582413557128	0.952538130690163	0.646360366523839
BT549	PBS	DMSO	30min	1.100913187810720	1	0.653162658879211	0.903138579448604	9.455889810662800	1.796667963895380	6.825026855827050	7.406873494346040	2.073691938961450	0.338569750578313	6.896448466361130	0.417239787691494	6.287393857805060	5.519175325957640	2.913940450960690	0.547823695594090	0.875957970819405	1.077791118125870	6.995207291425540	0.404022433892995	0.901020023612101	2.349407112920390	1.267698672678260	0.954906647414750	2.046361904273150	0.185877898961096	1.075846213402040	0.623583078969825	6.789159299849960	1.078965206550230	0.656139469960717	0.532689902096405	0.884686213946192	2.017605054346940	1.828071713324660	1.789442118476100	0.105785545663216	1.349885906769620	13.075527657641800	0.176712277965941	0.195982126599289	1.832332036910590	1.300067394058470	1.117520918440810	0.907926852448811	0.907214353955684
BT549	PBS	DMSO	30min	1.180162285793700	1	0.580919337450570	0.843515873988644	9.923904154771240	1.516689441762850	10.054983866757601	15.134505469153300	3.029466053715350	0.346072640473600	10.275101055301899	0.379696165806178	8.722588001476719	9.328628900005940	4.414829629824180	0.411604801725205	0.899597386370254	1.450005269039530	9.626601370105471	0.341635688888006	1.377291009735210	3.096214687879200	1.338124315598430	0.915412229361452	2.207199247162090	0.140200107311585	0.855941126078395	0.498919812350841	10.524593761624599	0.907262871494522	0.546171903718522	0.406414116969006	0.854347671176944	4.324627510685720	2.488482522907840	2.917503212948740	0.090669445595780	1.922737490991530	18.031314404904698	0.131809988350238	0.164858597958194	2.077654449654640	1.065965893621480	0.811876122714115	1.043725618642730	0.621459521327201
BT549	PBS	DMSO	60min	1.164122442970070	1	0.592246521631613	0.874419575814367	7.660694303979970	1.680944765327670	6.691763165041160	7.448900552090070	2.085394624593110	0.314810408975338	7.539401216557890	0.428353366018109	5.945381761231760	6.863486516606000	2.845722051777430	0.554325477519330	0.903423874098066	1.338508408865100	7.712546804214990	0.401810738301831	0.978430408100490	2.395347093730050	1.294039944669020	0.955208494497614	1.964358432621360	0.186091922384699	1.053771778846570	0.604215273485884	6.678649424983770	1.124370076750770	0.647928435426580	0.573067584341135	0.880413656854094	1.905583315066670	1.950990010975900	1.910152579090970	0.109664058469846	1.426142316616540	10.812605253659800	0.173868271868899	0.212066379902032	1.717394448543760	1.314402064491990	1.096031100679630	0.919816429073056	0.950206454277072
BT549	PBS	DMSO	60min	1.524046451843080	1	0.649146175275437	0.922481669629473	7.875871556070180	1.678070364908950	7.823856394865000	10.748044206856600	2.660816590594940	0.478708648700128	8.462188900581170	0.430748289365974	5.985124435208060	7.800344654577060	3.800896072255580	0.526170391566967	1.114891368384870	1.398429803522770	7.756204033136630	0.406768639372959	1.149091752910230	2.266288901078130	1.664600228379270	0.963338223268075	2.240619755825530	0.179818872917052	0.951881034767477	0.636601979529099	8.236749355776560	0.985841901167236	0.674127708448613	0.536030411227432	0.804069273432148	3.572040862175170	1.948428274719860	2.312466764944590	0.095340032814694	1.661472156634080	15.728200229636601	0.186324471699201	0.191093674027910	1.748077699787850	1.152932095044080	0.841196242090823	0.943193296695905	0.700819975672723
BT549	PBS	DMSO	2hr	0.890146933646590	1	0.700394093822143	0.921007822696301	6.334295440152790	1.487580300608500	5.631708269260230	7.070476693403590	2.121660430905040	0.459275259927677	10.305662669507500	0.501925215040470	4.725858575030490	5.729638016582950	3.085921641705760	0.608522470385756	1.019160505295720	1.442575340104030	7.678458971026230	0.408084900636408	1.142978516007470	2.580768384681580	1.323223357441880	0.951290248263926	1.981280679631670	0.184489532446302	0.869207876641495	0.769929531609905	5.012280327611280	1.168635922791830	0.649770890130781	0.498178425712832	1.006571350720860	2.445207816778670	2.087055271915050	2.521974496021740	0.088811651989391	0.828739196386945	5.927687605009870	0.348275725060468	0.235160567254200	1.914742469100390	1.164196336798310	1.036022280146700	0.927962452059108	0.919244254384754
BT549	PBS	DMSO	2hr	1.415561745044160	1	0.653779576692056	0.847298551500655	7.062174282559390	1.506399266745460	6.207437483716200	10.812321712515100	2.534842375733210	0.610980814599128	10.730423585898899	0.441299653551536	7.107696630514920	8.203148115022749	3.922341986889120	0.546183961580973	1.241810044142820	2.137087955535920	8.050254168789950	0.354545080137650	1.117430464261550	2.514001638123900	1.581042090704340	1.009588811207620	2.171168444127990	0.142242737214292	0.940980322921219	0.621879322232590	8.524770114384831	1.159145093431880	0.700969806804760	0.484523564429594	0.857360272593850	3.550995831581730	2.031895061047790	2.231704617968290	0.103092443157505	1.162832481294000	9.479635857931489	0.303407018056533	0.193475121109998	1.576436055734470	1.071957417194210	0.780009853350837	0.980052648984785	0.801266478959556
BT549	PBS	DMSO	4hr	0.874591081478409	1	0.669149292736539	0.952499779061640	6.678716363309820	1.436406128117750	7.014586259647340	8.374160957950020	1.966085803817130	0.375264924804978	10.768916379222301	0.470592807584797	5.405884821981400	6.481217839233660	3.309994050941610	0.577985489530920	1.075178762083910	1.376948518722630	7.516360786851550	0.415279720532521	1.037287457318790	2.538549018147430	1.255871894308040	0.933118926450518	1.868094195150140	0.179355027614753	0.882494452231529	0.664923228564998	5.233819849740930	1.117999731790140	0.606443044623809	0.523887924998564	0.985401761060003	3.228597792205220	1.983778329982090	2.611915474881500	0.095304865131978	0.789689809304716	6.628181727637150	0.321690949364967	0.238318505071176	1.935249877983100	1.103841206103790	1.085455150536270	0.912218883355550	0.863778518306232
BT549	PBS	DMSO	4hr	1.662491053633630	1	0.743098111998007	0.828784097849524	9.867206302627521	1.536237419247370	8.957122903198901	13.735636239047899	2.331780619241390	0.541778480934048	12.151958634972900	0.434314856886810	7.761970843734630	8.982188905579021	4.398667101934800	0.554585250965677	1.280146808090210	1.625822878536140	9.216152312441031	0.375330863434617	1.077258975654200	2.879304246902890	1.577087168729650	1.152040665541390	2.114060059968610	0.140234676719332	0.706367066091945	0.705971144549356	7.543699478650370	0.893046512938400	0.616187041163987	0.502006957385798	0.835985348506793	5.090626179612060	2.171891953032840	2.759183544686620	0.087831247663222	0.962833726413994	14.665687312246400	0.258346261857402	0.172453627875498	1.598521857387500	1.081064349525240	0.789717445943050	0.931160524962430	0.786473960409430
BT549	PBS	DMSO	12hr	1.048203711398410	0	0.694767205619078	0.901204348944037	5.560117324581950	1.554654987437780	7.073901157937940	7.663633332075110	2.113239586522570	0.565636169360115	11.039007097167501	0.487280406008418	6.088454299181470	6.290879660078040	2.607876858951160	0.584733639587249	1.020838185504520	1.667959771494860	7.397607732282890	0.413046067374578	0.999303789473392	2.733694316248110	1.139641108432010	0.957118791928486	1.861372767902590	0.175264807506202	0.951100132871080	0.761136762710853	5.935647600697130	1.092277905889870	0.627416969888184	0.509890797196056	1.076985414479320	2.121996866290270	2.208345777772430	1.882626339542900	0.090938313986649	0.869842915924677	7.311470652889080	0.374317678835443	0.238594316709935	1.754458766466990	1.101951954851440	1.076693756921800	0.910374462097530	0.968506311557185
BT549	PBS	DMSO	12hr	0.974018462771905	0	0.712935145218852	0.904645328216580	7.515686429341850	1.817623057814640	6.416825343191700	9.800606500274309	2.027967330783870	0.578148922631476	12.867449538054300	0.452462748600117	6.307130340576490	7.190428075119350	3.261197928335080	0.555164208634778	1.262807829550670	2.308841991209880	7.805690686220200	0.386464730623832	1.036907546065320	2.681667442591250	1.299972153340330	1.115951928240550	1.902332823523830	0.173977750099849	0.794079273895190	0.665165443726458	5.162577422712130	1.118079495620800	0.721221931737426	0.509186303695139	1.011224620504150	3.001830285621360	2.049263080466580	1.987516545771730	0.091731273862688	2.017791208166490	9.583613188983421	0.355137535149232	0.209551723543493	1.881318250138100	1.131535046856620	0.998123516698250	0.950004546294844	0.938297645143962
BT549	PBS	DMSO	24hr	1.257944008309230	0	0.748018169199465	0.874689120366612	4.487870371283810	1.558882911354710	5.718258802754420	7.628953447864880	2.236364739415540	0.436661190524401	12.808352779134101	0.492673951272685	5.347605387260420	6.333799753049100	2.975278237362530	0.577337454793900	1.035390426914110	1.570130395505080	6.536693963892340	0.453937740811950	1.193637881787690	2.621530175687100	1.140240760879180	0.907716423296414	1.808864767128540	0.189633194262855	0.883827796213525	0.739415696269412	5.407587315672750	1.026734209940670	0.641760395913091	0.540216109481931	0.927464771077288	2.048003825822670	2.072012172380370	2.119950564029970	0.100124825084770	0.880976707889267	5.808878834227200	0.350038480712133	0.251763958810604	1.721169088486670	1.200827956106120	1.087709425456100	0.927010689762260	0.956078686200145
BT549	PBS	DMSO	24hr	0.786042511964223	0	0.678000646543692	0.850328900429770	9.553612518381570	1.918967388604850	7.864859347691260	10.437275290162299	2.447817299909660	0.553360191237702	14.939908313902100	0.376899906504570	8.565962225744690	9.136231234589170	4.166143558744740	0.515048269292049	0.990138112554198	2.263124434542050	10.032951799174400	0.365393458232714	1.142540117781530	2.751249954454450	1.310864787925620	0.868501299224994	2.069329382312360	0.170753112596724	0.867849270716894	0.641595207381630	8.422253591283090	0.978732088385362	0.673393795296552	0.469884735002673	0.817432781621954	2.671281477510930	2.082610289974750	1.613879282021390	0.095119161473536	1.389073303216270	9.879443526191910	0.312707052566685	0.198655679077637	1.496831186143780	1.044932771879740	0.928958921486332	0.930568199306682	0.907532128967476
BT549	PBS	DMSO	48hr	0.986729412445548	0	0.668149258333218	0.893228119717780	6.178637531330340	2.127726848236350	6.365102662446610	9.147207146164719	2.486127238378780	0.819605500403878	13.739057099899300	0.476661416040207	6.234062312493280	5.634680761891120	2.779855261997410	0.517220333278650	1.068611552864820	2.214780866329390	7.181373047480370	0.407452500488049	1.057552774706930	2.558608562255530	1.175696023705080	1.005580377161120	1.977589101220590	0.179648033158797	1.086664326972770	0.635882978717776	6.354945023134910	1.175301564165370	0.603087223737642	0.487177689976520	1.073182300702030	2.758529895018360	1.871158985753580	1.923176422719490	0.091535625706648	0.986101939963235	6.518659174498210	0.306319663266266	0.198594184747831	1.818936468261310	1.061068576736740	1.041697928378550	0.901894672346648	0.992092438472776
BT549	PBS	DMSO	48hr	1.029732176777830	0	0.674720873985792	0.847452369904922	6.911424899220480	1.836624359554890	5.904797549669190	9.145801508255770	2.621206838314180	1.226807128437130	13.975562826466000	0.419653660639679	7.266094785077750	7.752726957080490	3.194180511684910	0.542775916166620	1.045082996806440	3.394541185868830	9.264145766817080	0.388028771332987	1.074303234098040	2.643271037521850	1.276248111765710	0.911152306582437	1.986424910418550	0.168497564729203	1.079900507712080	0.589106388606889	6.703459232345720	1.054435357245300	0.663771627432187	0.537523587260305	0.928366451970656	3.072000831616560	2.138553137082750	1.488734944857560	0.096740166471017	0.895574944512356	9.182986983380481	0.363991450491961	0.199523883163116	1.638148497476090	1.064668694302760	0.945175083956035	1.018464164376180	1.030718673043670
BT549	PBS	BEZ235	5min	1.082648375021760	1	0.656923608319647	0.939722370179007	8.490179447388300	2.915063356845570	2.828264655008150	2.935507068753410	2.650898899971040	0.581178184342471	10.314412299338500	0.472582917367151	5.549156602229830	1.094170421852410	2.542968446048070	0.562989723974741	1.116416870546280	1.312334602236170	8.407551154981119	0.452015834265025	1.111394375067860	2.356431027979330	1.227472044486600	0.959699971687243	2.078002616391300	0.196502995698438	1.106431614385010	0.639835042252083	7.534734734896570	1.160195187169090	0.732214566021735	0.486662857310642	1.050715557546880	2.663752052643490	1.658108875365330	1.766276278156210	0.131308926530032	1.865241058956110	19.176763744712801	0.260171111956190	0.250440214261176	1.813485302221010	1.202913535745930	0.900439584917334	0.969881468298963	0.633876766844880
BT549	PBS	BEZ235	15min	1.274358945131530	1	0.669008277509583	1.081017485774020	8.754116140473670	2.674116893556040	2.482399838766980	2.389650069357890	2.703026088564630	0.433839193993554	7.707809209829080	0.486033699349771	5.593543309301130	1.272484837093850	2.031141825805730	0.587537957955448	1.085958782874330	1.133822013790540	7.022449021166650	0.442611552834016	1.249470686620540	2.083720542875260	1.406155253710230	1.040145593324180	2.060451478831810	0.188299326155949	1.066276732972230	0.693185184580168	7.634736233125560	1.159269349637300	0.729673386551588	0.527725425046619	0.937516812219244	2.512475825878690	1.819944209597900	1.904645453214500	0.123745804202665	2.082191524948290	20.399048049926499	0.184490135788020	0.223654905553737	1.723386439634400	1.168452216925890	1.018045793096580	0.987319944715120	0.598980756905579
BT549	PBS	BEZ235	30min	1.260819675956260	1	0.696957367321509	1.135520627387830	9.428458428280560	4.149823219577230	1.581350652314050	2.657844885009170	2.905279802243670	0.459104714672616	6.362568853747510	0.434787765090569	6.578947748980540	0.957602356526872	2.226253682416160	0.579977764129307	0.969012153702105	1.326742572072890	8.321482075764550	0.469317361323002	1.265881795010260	2.288055764119110	1.260396717032480	1.072927366331570	1.989456079697170	0.227441634582673	1.052489445382630	0.565086473426308	8.565489274209760	1.042641933080750	0.675989080146720	0.473826776929865	0.888460276792000	2.998281201877780	1.883672154622240	1.966685159669890	0.106332200372833	2.121656081508860	21.799012042170698	0.144739885913012	0.202568243235310	1.825824396115100	1.104484357741740	0.893166373427708	1.057850706559570	0.571131340793429
BT549	PBS	BEZ235	60min	1.194425363881840	1	0.703682756657813	1.039639452810350	9.959812681415171	3.068507807243160	2.292997201455440	2.891491614344530	3.254411199595350	0.580491845967335	8.503420943355129	0.451415726427201	5.830126456763170	2.039053849594100	3.109762212571980	0.568750086271155	1.091500956167840	1.326165684814610	8.204901232053141	0.484692200397670	1.076705542989340	2.354235368146410	1.679336117446730	1.045514401930990	2.173764284762160	0.199168906799440	1.065783146839820	0.707024751153930	9.510250216368080	1.089400786721130	0.718114534676741	0.526239055905720	0.817285031559798	3.283661869255100	1.872987272591690	1.899069708731980	0.117983651074959	2.028517714331370	18.792091242060700	0.136845748503328	0.230627276034054	1.707525848466060	1.110590837079040	0.869202681968890	1.074394207804780	0.602302679038954
BT549	PBS	BEZ235	2hr	0.925331800921298	1	0.651617832939066	0.837936676144457	11.866389061553500	3.551917394741040	3.297662247690030	4.036925786407060	4.044700024425860	0.713989005543833	14.094547379160501	0.403859342821966	8.683342357568860	1.977344703629820	3.814093701443890	0.481574955760545	1.183878149163130	3.019162182052900	11.633210173617501	0.342938399527828	1.341812406379740	3.136879005133550	1.455959736086080	1.026810266647220	2.903059356745650	0.159680769251370	1.008402283322760	0.637953646869233	11.634947912791199	1.165925225603870	0.608971828240659	0.468080823003207	1.025348188938790	4.576787375528020	2.463017699113500	2.532505638295640	0.121906132769651	1.543130143386370	18.783346619071501	0.218793209768852	0.195237158501819	1.775157912543860	0.998673906603292	0.735928934884283	0.836131730279040	0.681792041863978
BT549	PBS	BEZ235	4hr	1.309462381446580	1	0.732383051203730	0.911101059367597	10.005308156467599	4.026013736944910	1.672318618192110	2.821837600478670	2.837207870538220	0.681786263533954	9.662637667280100	0.456519362724441	7.718651354297730	1.594964471606730	3.317616229254010	0.576977934136086	1.108076645473620	1.600436152925920	9.272771598997480	0.384255736187952	1.125912339786050	2.729020278386980	1.207297559151460	1.243174929312630	1.984158112246230	0.170802065760620	0.789079205288460	0.824811109495614	8.593594628335200	0.988768013961007	0.690771967136328	0.515670501486966	0.894678902022817	4.252799336986250	2.188679826695850	2.144278364548990	0.107561796592552	1.069973502168270	11.720180161664199	0.328025931428164	0.209797262266343	1.701342852967880	1.050364627080990	0.872802294104409	1.080261475656090	0.733390367081467
BT549	PBS	BEZ235	12hr	1.073097012092310	0	0.808526850238740	0.971162042645400	9.305994309051430	3.433341518114900	1.710441194715010	2.928206376908530	3.190621301910510	0.794043792356828	12.342104576747200	0.502984561424764	6.607686911076840	2.131080765799940	3.213977029098850	0.671985755080349	1.263350206986280	2.285716061587180	11.875033159164101	0.413188443444639	0.965024384144878	2.573061799260490	1.236562851108730	1.207884404191610	2.261302073617330	0.182578563106978	0.914940931864921	0.953959216515670	7.215707984946400	1.048215578764680	0.846459957435433	0.514940842066226	1.090454122902510	3.631500135367480	1.806287966237440	2.326376288506270	0.116981155257673	1.081542263607130	14.273319462091200	0.368587943114725	0.236329278973608	1.845755642466130	1.114124907284360	0.846061995207670	1.038013140170830	0.827116606234964
BT549	PBS	PD173074	5min	1.155858850382340	1	0.689307254302108	1.034250381331320	7.395435144847300	1.681460788207220	7.896741122407360	9.897028111782561	2.314483602409300	0.557385746172697	8.473021456785469	0.483542571162234	5.596277992550800	5.280878655808180	2.774325279884130	0.540981215571036	0.993996866898924	1.341242630899000	7.749504744226730	0.431400849194719	1.138365222297410	2.167367689558280	1.183937798155690	1.016212745239070	2.154379187075080	0.196357854236118	1.156301819700750	0.681098798127132	7.126179573081540	1.124079325778490	0.746616619166687	0.512662863659922	0.873356150705560	1.774540513985820	1.884818464345910	1.514256793128390	0.119327604642052	1.930359247177720	19.566721744350399	0.173706267678788	0.224827109679511	1.740782515766970	1.163840606228790	0.970974123575083	1.017683887337600	0.730962517617160
BT549	PBS	PD173074	15min	1.267879087086230	1	0.660471907545112	1.027707967130630	9.416768625845821	1.629014761904500	7.391549655428340	9.992922835609360	2.768246926305280	0.327769436162240	8.369529103536150	0.466676502150963	6.579212416849560	7.731514349843800	3.443665812402580	0.537153428717274	1.117300367538540	1.040589718074280	8.307307544810000	0.425567237433304	1.162066238355770	2.442830795005220	1.220758428156410	0.992387834297570	2.117344344449140	0.169843475599408	1.064697648157450	0.687827622513822	7.671268281242140	1.048343973015680	0.712231249134540	0.543478487538588	0.926886635515950	1.798838461852710	1.976633736596540	1.799842270709400	0.112891905941969	1.902293768095870	23.512667471516401	0.184836217345522	0.224121112393430	1.664309500100660	1.227786590540510	0.946255793638300	0.953747570080145	0.758741573113706
BT549	PBS	PD173074	30min	1.266813890002300	1	0.547310075243347	1.114195539852050	8.497922267151100	1.299682993930410	6.871908190263450	9.983841135466440	2.723989854382870	0.409092271366156	7.400555298383450	0.436200017502812	6.055860414072140	6.591471286152600	3.090312231395240	0.600672694430777	0.992554631233167	1.191355482590510	7.574233507236720	0.446425435030063	1.229480082863040	2.341086720531740	1.121839942159890	0.964678769303430	2.016796651478810	0.199161583179971	0.808203381577680	0.646940506358187	8.712526789239901	1.103799794447940	0.724442546817940	0.487198439357620	0.905342108819474	1.974437664738740	1.943830341093330	1.830636239727110	0.102799072352377	1.768289353453380	17.012650508375099	0.143391656418209	0.229589938472226	1.866336110336450	1.275714059071520	0.949263929341664	1.034976162447190	0.737753549019331
BT549	PBS	PD173074	60min	1.214110903143300	1	0.727839447742224	1.002621740307780	7.170010085176770	1.539089201873650	6.775209662789190	9.966874297045550	2.180770757899370	0.616945720444282	8.058388660804971	0.511399470590870	5.822534077824720	7.285351387857050	3.792774691041410	0.627981934570820	1.035461336491000	1.631962846624570	6.216392278120840	0.459406215309763	1.064089070688900	1.972344622780430	1.421344061945870	1.007544253355150	2.117399714156560	0.193995283457820	1.047791894076680	0.706208148753294	7.774517577162690	1.136377264706620	0.801273651021826	0.578894200781738	0.932796651781302	1.861955959100090	1.492385355244250	1.828675635420470	0.115344723846086	1.556210826061300	13.770898435713001	0.290312944029562	0.219717391771527	1.577726808795790	1.172796804897440	0.815644545173416	0.898446571790421	0.778973020090851
BT549	PBS	PD173074	2hr	1.431617436960010	1	0.739073036472520	0.890177107037910	5.850008549566600	1.560711855535240	5.639249960988320	7.730255217744780	2.301221424776240	0.573430388864440	8.734327500626350	0.443000129350499	5.840254813874900	6.319226280536350	3.186744132693090	0.574857736586098	1.125365365235340	1.969371461612470	7.661729788512240	0.394519161082137	1.182294437056010	2.487982703983060	1.134377410790480	0.906533986216055	2.055545747174560	0.168587787943898	1.004544119934940	0.705269329186274	6.567036064336620	1.138549795280200	0.686864590017271	0.485736153974664	0.989779898711262	2.103354497555570	1.991680544745860	2.200616360476440	0.109449412845515	1.261630501951980	11.041022049633000	0.265379744489628	0.205491437452719	1.651203736039450	1.141764235351670	0.875230788189209	0.922325746585922	0.787730498235485
BT549	PBS	PD173074	4hr	1.064763097086180	1	0.673928454836204	0.804738150168544	8.909621085822330	1.336502710248260	6.863215177475210	13.007503534082399	3.196164235166680	0.572523610033777	14.312014868450101	0.411331048263493	8.509371307812270	11.335940620275901	5.141234656581320	0.516311674615921	1.183625766481690	2.060917921779190	10.568368247515600	0.354744362379225	1.503062082075260	3.141467004384760	1.138801182442660	1.111756554401540	2.069164302321170	0.156964300278706	0.673602679407865	0.630423260800512	9.787283565216930	1.006770110771050	0.672337745656523	0.468930419952417	0.994066883912180	3.633396732982190	2.736342188421170	2.085823992084570	0.099200174674344	1.005189283213470	13.602566828588200	0.254703494274103	0.204130358568286	1.964177742721400	1.111195203621240	0.887515370452339	1.084541541615140	0.817603972009816
BT549	PBS	PD173074	12hr	1.277875927203110	0	0.756615353515847	0.846435869732785	6.099075878216760	1.299446747874560	5.110081162791770	8.137342108641789	2.224450500713750	0.716784575515450	12.418013090265401	0.461088552866366	7.248506078760460	7.542197641692700	3.406410088183960	0.639493077205003	1.341198686637860	2.399031117072700	7.748866845484180	0.376074933151683	1.068196159560670	2.759002055444480	1.334776693962290	1.218280349881410	1.889329751564230	0.156877130650812	0.797213023904544	0.678476124557597	6.912080628730160	1.135364480732940	0.797131786856092	0.476848478976721	1.139677856018720	2.631496991582230	2.109239163552330	2.038628875904610	0.105623009850480	1.181810033514320	9.657154793277091	0.336716876139524	0.207511603208670	1.585211148311660	1.121813166215470	0.881280555143696	0.989376700831630	0.917790070469613
BT549	PBS	PD173074	24hr	0.860540249503630	0	0.758964782732842	0.899859225890636	5.944033953182920	1.448209072365990	5.393251634966720	8.175989201254961	2.199420058012660	0.808106931876206	13.612263218601900	0.444342121892989	5.234087478876500	7.688920031942500	3.750845802099290	0.608276005053667	1.251772919418470	2.641420680653400	8.234910165969019	0.397954640002271	1.257628947874110	2.548813993677330	1.306058313808210	0.955440155901043	2.067776437582110	0.181132004850738	0.795421219583289	0.613109252494893	5.749427891039000	1.069097606132260	0.758611980430686	0.510177126036059	0.928078036286854	2.340799198790650	1.891670557143240	1.858766057891700	0.090747584832727	0.997868920687343	10.890530639689500	0.312466154783692	0.215798422649160	1.524050846395280	1.091723810683780	0.964783097821454	0.962637332789948	0.879314663657788
BT549	PBS	PD173074	48hr	1.159674989806780	0	0.737818265105769	0.942042797160118	8.396349709036260	1.935702534708240	6.497768394228420	9.825133970207750	2.534129129072700	1.381185783065660	16.200062099957901	0.433868963347684	7.152301786372300	7.623556554603670	4.565546012275670	0.576864689497832	1.231967148085750	3.436193569207430	7.366882250524460	0.403638368086162	1.132824100139290	2.484147183210080	1.430420037587970	1.055257258152820	1.897957826433220	0.200194845669123	0.844713973208770	0.608776193742095	7.604563190661030	1.057459190814470	0.746952771165417	0.497926157799169	1.062218438909950	2.822970780966240	2.033906931708180	1.578513960827860	0.087470567328494	0.992792605601980	13.901221464629200	0.276609831752559	0.189641544265656	1.604408816691090	1.068257772056790	0.962990269311914	1.072445193160650	0.978323038507657
BT549	PBS	AZD8055	5min	1.024684497589450	1	0.717820253850785	0.955300194589122	7.257017663724750	1.727670615625300	4.117543614543580	9.601321136871521	2.460057383861310	0.316608641417070	5.982635006646930	0.441998654378172	5.878005743172550	1.697531525544140	1.794462844563620	0.562542053006691	0.976238939122507	1.037343590262860	7.384428193799810	0.442381946420242	0.967628906574169	2.261360074608860	1.165787427157660	1.039191585051740	2.068735182595270	0.199071859530173	1.161133370932260	0.661633058455010	6.548961394798230	1.036042246401670	0.725840996477785	0.520510337965318	0.988062152736844	1.973959519794740	1.780256135236780	1.644587913833360	0.109867011314723	1.599106957253440	13.748805379579400	0.187660700860266	0.206747469061539	1.865546548937890	1.194747070058750	1.375590905243510	0.978199280470049	1.127546910444340
BT549	PBS	AZD8055	15min	1.101760806076880	1	0.636576110885182	0.964748688301566	7.780577950896370	1.869512844600550	4.990192558092860	8.750657543997820	2.094875587579370	0.392548646910598	6.614795050032870	0.463487065825816	6.471022337708360	1.506035300606590	1.789428328903170	0.604008978119995	0.920835378726431	1.124718310902910	7.600275948051070	0.439658567144953	0.980223252499480	2.306100586726340	1.162000186547950	0.972130919286172	2.059523553271330	0.191533414462321	1.225170276231890	0.691237241580252	7.615477573976880	1.131973889108380	0.704474766259115	0.503752668595823	0.925283608917106	1.972830329385260	1.867369217435050	1.849613114600490	0.109117753004595	1.699271171088860	12.481614302970099	0.185787329171094	0.196233948724681	1.812942096156220	1.259773090071730	1.309682273767760	0.987649042369720	0.932152265054463
BT549	PBS	AZD8055	30min	1.129489032989990	1	0.635742063314424	0.940421529885561	7.839197045692030	1.936811603020640	4.896958573264670	8.855287312086810	2.531303846124030	0.308180589816047	6.289595428835290	0.446412422206161	6.986702635642830	2.174906551295280	2.586687812084400	0.550414777994217	0.931215205188120	1.111555214447550	7.820616351127000	0.432418457905625	0.979515856544172	2.496490084037540	1.205725221785820	0.979585065583314	2.109421431629300	0.191713184870720	1.187386261131160	0.665334299214962	7.370003913260750	1.087436219583090	0.678056125555934	0.514462234922923	0.931919828276952	1.919225126121730	1.798855633596170	1.721461929022780	0.105678822816547	1.400744532515330	11.430686907694000	0.200600483779245	0.214542156951127	1.845594567215190	1.161549618143000	1.068254868004070	0.973306952985344	0.977109615160636
BT549	PBS	AZD8055	60min	1.187164782972390	1	0.569140292991583	0.954300130884448	8.353344749974220	1.966161908081630	4.826685094189750	8.443662771723231	2.368851059476770	0.340074829961114	6.631848503411570	0.429997210424842	7.021486503079050	2.225778095210170	2.281987472406960	0.507979518533939	0.898144616159330	1.192638159234260	8.068359021125371	0.427241550877347	0.923214861140090	2.484417998436490	1.180675112507910	0.997285883074408	2.158787537037340	0.191491278312922	1.115139170804120	0.679287858306153	7.703831606884520	1.063697669406590	0.597380790778446	0.578662269218306	1.002348180136940	2.204829019269130	1.978000477786160	1.784963438279220	0.112054197181364	1.825868916589300	12.923348394267000	0.152376103780948	0.202241435727572	1.898621326461840	1.169891650311000	1.017205549220500	1.009270443246950	0.988873378024522
BT549	PBS	AZD8055	2hr	0.820242512519945	1	0.750006744086387	0.948948824919495	6.312134249214510	1.740554757347500	4.394293293717400	7.835947363157130	2.213659577306800	0.505908139407987	9.519499708335781	0.462339558922306	6.239117140538640	2.548211546224990	2.482011301404430	0.574476141384528	1.077966745404290	1.609403703340320	7.948294727348160	0.403259956060371	1.171092225132420	2.595654804699540	1.270888910421860	1.016373785369980	1.969719921545570	0.181579292994910	0.817855319378323	0.666269064942521	5.959501616781500	1.103283482183620	0.624503319950430	0.508388164947968	1.088843109684280	3.501115313680400	2.051500338878170	2.344200939482850	0.100323082544330	0.814356312340635	6.011211760164480	0.364210488479471	0.224554490330771	2.100353619997450	1.143188297014980	1.013542539473800	0.942203393050844	0.941505922078986
BT549	PBS	AZD8055	4hr	0.971759905905050	1	0.681925101267400	0.911351465181354	5.865514627506110	1.712496163171310	4.614730588642350	9.213207576211390	2.192481075041880	0.407541126549989	10.175862600207401	0.500470155195728	7.051397952233690	2.668541688791200	2.346467956108730	0.547066877164134	1.056748063583930	1.647903726032710	8.323875279909840	0.395122414444238	1.099705100201330	2.574745600262890	1.186668019954100	0.986880797781545	1.996620842713760	0.172717880620915	0.868257160552582	0.712808422928088	6.245035417130420	1.086076255233610	0.603622498897903	0.540714252200574	1.022900603697380	2.435007455803670	2.133680207711610	2.359753891399510	0.092271865496364	0.844333256903123	7.343338156270390	0.365117069546757	0.221922539612509	1.888529062772220	1.140496558085370	1.057740638141110	0.935033125003110	1.087840146873090
BT549	PBS	AZD8055	12hr	0.916906148535828	0	0.716443559775919	0.929495472472508	5.213983964771960	1.561063680039750	4.700536094295950	8.285324668585750	2.100345067503230	0.626285077334697	10.159449632000401	0.499650489757518	6.578576813063580	2.232887304316830	2.298879185218960	0.585183244238629	1.009596390111510	1.602841688922850	7.665048837497120	0.417120839875299	1.176241979798570	2.735095997081280	1.172361788261310	0.960678292518490	2.040472372484020	0.191166222418036	0.905527138315907	0.784852939007734	5.996181652588600	1.119796699516090	0.654346669584845	0.508610983983098	1.054252193247120	2.184217115275070	1.903985013389320	1.873214461447300	0.091125054339928	0.865733131238308	7.832670189137410	0.366487980496522	0.231472920849390	1.902274289696480	1.106048965463020	1.040851034900360	0.977653326615865	1.070001704613050
BT549	PBS	AZD8055	24hr	1.166047493450980	0	0.752483237689262	0.877596324638678	4.878739585128110	1.598748071534920	4.507462870940820	7.594084020188650	2.425480637951690	0.539119715935131	11.638661845445400	0.513988523480016	6.447981898963240	2.639949061868040	2.562278810456780	0.606713988496814	1.045531889506850	1.586666226823410	6.724767428371820	0.452514734085390	1.411235982290640	2.737287039967370	1.075967982139210	0.983430280052868	1.929651073698470	0.192652273279119	0.929189926518190	0.788089310442310	6.107956920736100	1.071741987859230	0.661909276863922	0.497924156554059	0.943217802793570	2.612450540235060	1.950660632425630	2.149587410247710	0.107626835558592	0.908483118073992	9.012168150600630	0.335239888621971	0.224248944828890	1.833645710037560	0.999536060781379	1.087996317740020	1.026542150644900	1.105703719529290
BT549	PBS	AZD8055	48hr	0.776483978943509	0	0.675136612340885	0.977491986162913	6.334883217793310	2.179343690710460	5.662434169934800	9.206604880955410	2.512442914173580	0.773685961115470	13.765899113157600	0.432251200807775	7.601862670715990	3.073481209543960	2.542885692873900	0.591895270359303	1.075975044897830	2.064506482915940	7.955444810689040	0.432458968409776	1.208811175833370	2.676761222728460	1.087550274090460	0.909174676377142	2.145360859209520	0.206903102390724	0.946688536608854	0.664067421794378	6.071748370457430	1.033770722171030	0.670404647659759	0.483173863225972	1.098447789819950	2.836510131059420	1.845217495870970	1.789827080320790	0.095510902663967	1.059924473335530	11.040691149555499	0.297513253145215	0.229083553368109	2.002286404002730	1.088727344479290	1.012425855514970	1.025370181491000	1.046087639917590
BT549	PBS	GSK690693	5min	1.044270282061720	1	0.618788280301088	0.923924236455102	7.934863025055830	1.598276424027750	6.865835342913490	9.248281599246271	2.284553470999530	0.292590692421731	6.066631992732090	0.434395639028258	6.180640771826250	12.438099246942899	5.644550732198250	0.549049804962522	0.976157524218064	1.059083655956580	7.779037032041840	0.431999670127065	0.974481114846284	2.037355390467280	1.124708283413120	1.031565792993150	2.056072026828630	0.208075247292918	1.117915820576170	0.670492773850677	7.375169834086030	1.098777901783320	0.712012300402460	0.527750264180151	0.974623624790250	1.985015890985520	1.672387628128810	1.463822468311100	0.115519239828822	1.681563002578310	13.342920135916300	0.176511481202326	0.204807500754253	1.837107095505890	1.233980863014620	1.247786873623290	0.913685457935180	1.017792134885490
BT549	PBS	GSK690693	15min	1.094103070256030	1	0.648861294108525	0.967871075940431	7.252234323234210	1.558689563300520	6.134153284039280	6.453578152341580	2.027442339873990	0.395749729950382	7.383201558267100	0.460278398953497	5.973215132131380	11.038170391890000	5.090621758597400	0.545716173922464	1.031083708787600	1.356909805276330	6.830953895700200	0.406202775949924	0.925728335503302	2.471019579313130	1.098357922675030	1.078403621882060	1.998552503583760	0.190623926218005	1.059877855139620	0.673117297477798	6.611219460683860	1.157448473510800	0.665610699653221	0.481520128516690	0.984513439874723	1.803485906393920	1.979513024762360	1.768488645138820	0.107120268423418	1.165523063546560	12.404340701577301	0.231761927120352	0.200838560804982	1.955210868723780	1.359706696469770	1.237212398240530	1.020841045094360	0.889403980785587
BT549	PBS	GSK690693	30min	1.137453388709670	1	0.618981161891004	0.899036228368782	7.509825243962870	1.714700330784350	6.197479426870040	7.343246014461670	2.273466672281200	0.384092998321176	6.961934125258000	0.478475014332886	6.265167141590280	11.589669149317400	5.864946484124370	0.530760858656772	0.994859370364900	1.340991368513060	7.104273227140100	0.414352369988783	0.914428116722048	2.463135054002530	1.100447685493060	1.036503709857040	1.970231945830800	0.189741951570850	1.029105024005840	0.611165220750913	6.698903656201000	1.148506417564510	0.647656836985437	0.541180232342305	1.014649935004530	1.861875853933550	1.903451772711860	2.057072251438560	0.112510687662266	1.303313831150790	8.806037818828440	0.205110283473510	0.217934419555962	1.780308619088390	1.251283274503750	1.065241824476180	0.957207553865046	0.847203628946509
BT549	PBS	GSK690693	60min	1.197207204196200	1	0.618082794083025	0.960875459653720	7.968199190469300	1.704797605181740	6.016049216688270	7.685871368974580	2.360050680141380	0.309907706609231	5.798864616091280	0.452829366146338	5.709663832411210	11.240276101180401	5.610359068168220	0.544634589984213	0.930274596318945	1.322728859989870	7.570400934950100	0.435009118191118	0.887548778013633	2.282788438800730	1.182922009686670	0.988109058722372	2.130295672023940	0.200681745343713	1.167635765676440	0.665624206095457	6.545713038604500	1.137899584448360	0.645902925870102	0.574619687284460	1.018110596448650	1.848639361491560	1.801172078602950	1.772749907115460	0.108294203682783	1.842273788394570	10.666676265940501	0.146253390329800	0.216704464297829	1.821578813099210	1.189579781851860	1.040133450989140	0.972170551564074	0.909088787656904
BT549	PBS	GSK690693	2hr	0.903429678594063	1	0.696169670781412	0.916470897144884	6.008332195070940	1.525925660641370	5.543832217252160	6.952213479925580	2.211310390675730	0.492381693175988	8.553551712915111	0.458895129967382	5.201028957292970	10.710749872415500	5.780481686756450	0.557305223368832	0.985321895895406	1.694099309728210	6.916874298464260	0.392199512752567	1.063575693030140	2.377175409536530	1.224434135901140	1.026831757090630	1.874293039631750	0.171701407084776	0.866027654823085	0.614097889199488	5.466268004999660	1.111894083929650	0.641820474909224	0.526607481259524	1.110873525564200	2.294056378498810	2.009702331359290	2.149594476399540	0.088240735257152	0.799543748300044	6.687727746397770	0.342989493727601	0.215314084131624	1.837122041867860	1.185580921815110	1.033974132434960	0.941064738351714	0.873333453359465
BT549	PBS	GSK690693	4hr	1.013789765886900	1	0.693324270630701	0.881405257783192	5.873177438653510	1.548094808465920	6.395069077653970	7.682367288604750	2.081630058627160	0.392181766504336	9.776902277324000	0.496099607442983	5.388387490250730	10.868125097264400	6.568126566165800	0.558462156529752	1.029856415185530	1.713161537809690	6.960708401610230	0.404254525597283	0.998862580612555	2.481472691212120	1.196060370610200	0.994401924607236	1.891822341863520	0.173166645329816	0.827189175389027	0.715611796975575	5.233700099660090	1.102763740616570	0.613355586839745	0.528696727067293	1.042212982205730	2.374394372471600	1.936072400173500	2.294926787631030	0.099261432938187	0.812736732937206	7.056748661355280	0.430168523680220	0.226309035747692	1.842370955562000	1.148543499439520	1.094949733545200	0.929812610650945	0.969683121717850
BT549	PBS	GSK690693	12hr	0.929904791247900	0	0.675505385719434	0.936373953186062	5.603964028141220	1.558092216015030	6.010917108217180	7.418827594312680	1.985905121150510	0.610910923505134	10.960389795537001	0.520898747098281	5.483634471814870	10.566809919849099	5.848431196798980	0.581363893727231	1.081930471829570	1.767626217084550	7.207147053327580	0.427732428456273	1.112379666904490	2.854434018398040	1.124436372683690	0.978504389045915	1.918081570232050	0.187059188634290	0.870662577946052	0.666565398558060	5.000296572676240	1.157819237069350	0.640155118699375	0.521829573175213	1.005822258436360	1.946903075943280	1.998838150391180	2.097727191322250	0.089636345435464	0.833656988446394	5.827887713564760	0.382901103781518	0.212628022518894	1.847331584254570	1.166370874913510	1.051225099170380	0.947431147931397	1.002735075219010
BT549	PBS	GSK690693	24hr	1.237723105563340	0	0.705099744349240	0.839923308983680	5.533445389492880	1.732751692493830	6.483637354184850	8.551251403066820	2.428573117704030	0.535656293626934	15.463776204002500	0.461763922947720	6.007861899863330	11.360086166330600	7.023282510939340	0.528034770844546	1.142270021151910	1.871389219470810	8.097748164111961	0.399810487317487	1.145734840848010	2.933106534277370	1.056589040454680	0.992897316323773	2.090712640971590	0.173631923776598	0.952949645722746	0.737037562283443	6.560854590014440	1.072973354502980	0.603737866727370	0.483911031988810	0.951886766699166	2.430922843638580	2.101964550615150	2.303640583705680	0.098090694403728	0.844078140476636	7.032290378056780	0.298489524202778	0.222234704777298	1.787078820072180	1.071259212127270	1.003375992472700	1.008637914202390	0.930951172964184
BT549	PBS	GSK690693	48hr	0.881532650396045	0	0.736723331461170	0.915867374903688	5.234228383747750	2.046095576755440	6.568758712055210	9.616913986179840	2.420030618076200	0.874141490446712	13.704855202926900	0.430875967897048	5.803444475220580	11.447182815463400	5.672507354995260	0.579548396746900	1.105238777606140	2.225651376864440	7.305629136612840	0.403898639484032	1.116437727137030	2.736567025968120	1.195979185520510	0.957920033223464	1.925323659280320	0.200621437824297	0.903631851621487	0.625807042671982	5.308592630417180	1.070267966026850	0.622335209211477	0.463733206194985	0.964747066774348	2.945129543789130	1.819396346869650	1.961396652225230	0.092010055036019	0.901717197196168	7.789700128434150	0.339817341411625	0.223371723648452	1.888449034083450	1.059506172409030	1.056187954779620	0.930610584112230	1.003079713369650
BT549	PBS	GSK690693_GSK1120212	5min	1.343195282355070	0	0.680538510472733	0.988503912807932	8.861281747584140	1.725076408952310	7.293243608542100	7.886732200095020	2.270623177570830	0.613532242012220	8.779552179103851	0.473067795213648	6.464705366615320	12.030781167671901	6.298930004683040	0.520110014108999	1.171980991508680	1.453312326148990	8.052647824203049	0.410945168057799	1.171775201795000	2.076933650470640	1.231679208026520	0.982374536897713	2.191700761211280	0.183478735094701	1.096991023703510	0.607305102931805	7.150653839728200	1.163749008573450	0.690842691889601	0.473156938520980	0.914058367886250	2.209989168431610	1.878646792437170	1.932703411572250	0.117331149049806	1.797259059184730	14.183464753045101	0.206988242440952	0.209157689967227	1.701629908171530	1.276773511069940	1.002038193945960	0.966403384086430	0.748660604841727
BT549	PBS	GSK690693_GSK1120212	15min	1.406054880833930	0	0.639902843578514	1.011613547325690	11.553508936500000	1.950549684897930	8.126254886276691	12.961903195795999	2.604196922689410	0.346828174288945	9.133699562668770	0.404336556025492	8.551223070158120	14.893228475462299	7.332418800082230	0.502090583255985	1.033834417789320	1.107489855217500	9.097562759490760	0.428137755982647	1.213184656937580	2.390134036584880	1.392707257971260	1.023361624729870	2.044846299774540	0.196565125140903	0.957872680050122	0.595498609103215	9.260340567988040	1.046773916962280	0.645915399933576	0.477103849730334	0.807801526003480	4.294033428765780	2.003572982413740	2.447987622538240	0.099576628661391	1.929311593279770	25.890531471005900	0.155618843192078	0.180848640074050	2.147773413628550	1.135172074669480	0.924745587491038	0.998272762509931	0.691978229896333
BT549	PBS	GSK690693_GSK1120212	30min	1.327390008171040	0	0.715561238328460	0.995231176777975	8.535009111500440	1.691511998118080	7.433912639995380	9.442414265108850	2.549416317381110	0.487258485284324	8.596300163964949	0.445476829253296	5.858662067088420	13.010230790804600	6.553158591090120	0.548044486589258	0.953128349420233	1.494993666392950	7.691327408784310	0.432997973307492	1.198927996793240	2.385928836529360	1.349758881079390	0.985267226834493	1.923033226990040	0.176692609935795	1.024394654218600	0.642197904385665	7.639065217783280	1.048297630763100	0.685587102048981	0.506908631617123	1.049948283121610	2.989397654481560	1.908477652654370	2.104554240176530	0.102464491421166	1.765971977448480	19.301255368056498	0.173434719498601	0.218198283624339	1.940062415487440	1.145469313698540	0.896639779615336	1.025770616355890	0.758201701069438
BT549	PBS	GSK690693_GSK1120212	60min	0.864150012614167	0	0.610511704032154	0.958992237956790	7.598064890731870	1.562704025504060	6.248611210903810	7.803007384336030	2.481075447846800	0.562881614578293	8.364106206865960	0.479173864692317	6.362230307915240	14.153454735675201	7.288407493928920	0.583108955522929	1.092011198664530	1.735283373155260	7.320864839885090	0.403115008377432	1.159894388673650	2.313502829364950	1.331479990887310	0.841393361341868	2.120072248559700	0.183563893826343	0.974594224576496	0.681185082441479	7.939345655349680	1.152858038523820	0.741419958072910	0.509376446518353	0.911297866040643	2.610486196753470	1.882288356676520	1.948705106801830	0.105999780122295	1.585742341215340	13.221966838188999	0.213459822124663	0.205867581248427	1.881566574299250	1.207301234100740	0.920778473809418	0.976347105681448	0.782657183531199
BT549	PBS	GSK690693_GSK1120212	2hr	1.390906698834630	0	0.719276191543131	0.872843814996950	8.868527301530650	1.967507487418590	6.572433637885330	12.278432842271000	2.308490232157290	0.643848172970268	11.015286088104100	0.510754610805478	7.143899837340780	15.496554192560200	7.811599292584360	0.629674170609547	1.223559764261080	2.135604109060220	9.097817091113740	0.363049188186255	1.139880884292430	2.817622045070490	1.573610461550040	1.199402627978480	1.774967060946840	0.162216363137030	0.695533781926166	0.779947975541147	7.479142813683930	0.912887195453206	0.642339958438262	0.484335719166653	0.935771007322653	3.899532131871300	2.044843333830740	2.854980805148140	0.097052757891577	1.048666933386160	9.796067222381691	0.282850673627115	0.218863259459403	1.620468682337970	1.060441907353790	0.743338173273745	0.974854879450250	0.748120622738396
BT549	PBS	GSK690693_GSK1120212	4hr	1.287607741246540	0	0.835226454806147	0.848569579571853	7.344438840608420	2.022432667972920	6.747028450823860	10.184529497162300	2.726428601690500	0.848876184484400	10.248595007932300	0.457119119438008	7.752685610179300	15.914974501241099	8.030256081389579	0.547470518183646	1.263848045516600	2.349231525630360	8.837268975594650	0.382007299856870	1.137185195453200	2.488216221300870	1.403928475871790	1.161715778041580	2.157868505068940	0.166545431872804	0.894194292417490	0.786206159359498	7.877785556132650	1.008679438595530	0.748599160979178	0.532800671726842	1.035618322632610	3.172037303512790	2.235351035447840	2.038798674486820	0.105048100800483	1.026383480959740	10.713777310006799	0.287234513595644	0.215388824952741	1.713117409073330	1.345140191537810	0.960358218149805	1.048089157481990	0.920265530750305
BT549	PBS	GSK690693_GSK1120212	12hr	0.976741272992616	0	0.736671650189466	0.919902297089403	7.438419075183960	1.966095519918230	4.436684224070400	8.803219079937399	2.327657935910830	0.717239361621812	12.035687176863000	0.501347207147451	6.232347733090720	12.161431137236301	6.421102771622090	0.625017734315582	1.260168053631840	2.204373418550030	8.554540138325880	0.394698790836713	1.124034171017820	2.462961536265790	1.232046092020520	1.035333118499090	2.142049703926720	0.175445236835380	0.910001492525725	0.716991684271531	5.578278011950870	1.106250231913510	0.835778298413215	0.520793629638910	0.894861345224054	2.340322638798510	1.914131464033730	2.014362289001700	0.093696442321550	1.257851967947370	9.467345054053570	0.309453375641762	0.207964907422900	1.669008137323090	1.130738871743480	0.961428865224946	0.917326910870107	0.896631997337544
BT549	PBS	GSK690693_GSK1120212	24hr	1.025914367358450	0	0.733201768687930	0.851309623390722	10.169617547727601	1.832766462281140	4.347529407366460	9.599278998822500	2.160673271723370	0.576736929245183	10.967779737237500	0.423385532261363	6.323770282154750	12.846818067467300	7.073423775813160	0.547700905700002	0.981320194858826	2.028635635730990	8.946165347370441	0.392942132675473	1.181089385787340	2.621779130659290	1.073885693480580	0.999088685865570	2.024002361338250	0.167345734458123	0.789253880093420	0.611650177156886	6.510761206713180	1.039162611299700	0.678794740295419	0.483395303036293	1.058372760377230	3.021704572291450	1.988114302694620	1.712946132359210	0.091884697259228	1.265491870106140	9.090026883645431	0.341990272520972	0.207280161122948	1.728948919395550	1.090153400225170	0.950207359751972	1.005051714930080	0.997066049219712
BT549	PBS	GSK690693_GSK1120212	48hr	0.756808057884315	0	0.753835316928245	1.023861774981940	8.511332820592170	2.089523827802800	5.140424771948190	10.415034884359700	2.462308494204210	1.255538593284090	14.747482698102500	0.458571726143453	6.706787014222400	13.092179943918699	7.449357275930050	0.632989223524333	1.154657096175350	3.056924878275670	8.668249993013140	0.447229728925439	1.292963423487560	2.511864659958200	1.231529401806830	1.094637899281610	2.210897069266130	0.217129954415759	0.948151189388670	0.666048371545515	5.528813222110430	1.057319905561250	0.689426876394047	0.538240908319595	1.115603792140390	3.031874289786540	1.939086614158840	1.779024982794200	0.096741293933986	0.930897293028710	13.151395891772699	0.337804762128095	0.222604220255159	1.913376303781110	1.188858369992330	1.042649712153790	1.002902234016440	1.038705075779320
BT549	EGF	DMSO	5min	1.128555531525720	1	0.635738947548826	0.957737703326571	8.243541273023659	1.796266812219840	7.104738951565200	9.979437504512180	2.448983841039860	0.256886321482346	5.463789900722350	0.412328335474771	6.560899334719700	8.610688048507621	4.075927095164540	0.528680400198202	0.936902054413681	0.889855914393238	8.014982451730520	0.431016518685588	0.949132819981326	2.167023830554580	1.274588600294040	0.916545152770422	2.064362713032250	0.184992594075948	1.171498150619640	0.687966751723417	7.474969043955130	1.056917793252500	0.638928056138505	0.471659487033094	0.832888404027871	2.307720617433150	1.733229134463070	2.324903168548840	0.116865756344020	1.733659755165370	18.801310354374099	0.144677060437427	0.224045102073495	2.030244655823360	1.186158861210470	1.077177665257240	0.903741591146314	0.856317261037650
BT549	EGF	DMSO	5min	0.936981056315036	1	0.628930217458714	0.890007073797222	11.953639230279499	1.468722764231690	7.642643590465400	10.608408059981601	2.314604672899540	0.256699242511190	6.009249358245860	0.398977645335042	5.319614916760430	7.130672301735570	4.024735877656100	0.536593108353880	0.779715688880201	0.614151621147251	8.195682308303001	0.487337109625865	1.013972945838580	2.289395035762420	1.518748636829690	0.971517709635122	2.151269254407950	0.203269449628604	0.987972028462430	0.631689564753613	6.172242615653060	1.125691014860840	0.633916597454264	0.459515525021588	0.728103135328382	1.956237047508340	1.574308701998570	2.144303324141080	0.093777159756243	1.441665389361630	12.263137839450900	0.187813964793983	0.207863919524997	2.016559449278110	1.170956590761180	0.993396172869370	0.814915212006858	0.846257102882756
BT549	EGF	DMSO	15min	1.256665051222750	1	0.656607044750626	0.968495196680125	8.046062596342599	1.757689668505430	6.890586715162270	9.340169269800141	2.236872322579980	0.331463581535231	6.489838197205650	0.445775491354417	6.608836231168520	8.124759568640981	4.623600224275600	0.523054771863609	1.027876867329890	0.902447647142274	7.737825718189060	0.447503045180351	1.028345170757080	2.332009883249740	1.430518481713970	1.000611734717870	1.858643187429330	0.194709555998241	1.048393350780960	0.621766403257736	7.383191301463120	1.035243264884740	0.621913836810714	0.466066370246838	0.893256883708509	2.214238195791260	1.865619802094830	2.463041721389430	0.110755247768514	1.710822871950450	13.382008845098900	0.170447872331220	0.217580103587590	1.921493090754310	1.272934888089110	1.008602656897110	0.970189957849791	0.743304985601370
BT549	EGF	DMSO	30min	1.373574363719080	1	0.632374381734917	0.747045760040060	9.163089028610020	1.552939790497330	8.461387854695699	14.405498711252701	2.237664904612740	0.311947128103384	6.813833551340840	0.330147358613021	8.561807130129241	8.889864266375129	4.475076430648590	0.419689132850318	0.806102434155133	1.093770191982150	9.489293107986050	0.414945235353850	0.929654956131566	2.428915727257040	1.581123284155580	0.894931454055990	1.818876135591000	0.218295922003695	1.065105536475140	0.589012760612263	7.530784682118680	1.052871240482700	0.602480985249694	0.574068953855975	0.730863471975032	2.324564857018530	1.986651918040500	2.271106303338510	0.067432980688168	1.245093269084850	17.526415102387499	0.159981936319347	0.164226782162556	2.088769789288280	1.181978906593050	0.941023998316987	0.982890301091859	0.725449872428739
BT549	EGF	DMSO	60min	1.225307375956490	1	0.588735702943503	0.934572067302666	10.211022613555301	1.601790708742150	7.793792453039230	10.091656399986100	2.406638186061640	0.292439535476372	6.327526736584680	0.432103076964663	7.708574400735600	7.546429734651950	3.526564602368380	0.519529026628437	1.022498900884210	1.040405789394090	8.309626759100860	0.409291836033781	1.023307588507900	2.450362973789270	1.508175447395050	0.911831062669865	2.180551036217310	0.186197731373313	1.102703730669160	0.649622359243595	7.772216837813000	1.109008826920300	0.595087539350942	0.457907268732146	0.816654350126923	2.677618805195760	1.834240724118500	1.985670106205000	0.113933319589317	1.648563190342530	13.902737534870701	0.120423570490513	0.195305357546129	2.065435113967890	1.244562853108560	0.824674639469026	0.979229520590725	0.708157281139567
BT549	EGF	DMSO	60min	0.699054260096111	1	0.739145875830242	0.891176133709762	6.732963911173540	1.784569388403810	5.103191950400220	8.187582054100250	2.268727118899220	0.367614418761267	7.805007729674290	0.422175627378788	5.475553671142550	9.554355136662769	5.598206941038870	0.610228041494684	1.073797461907570	0.837362485622796	7.919578568647100	0.431647496437647	1.127512966715720	2.316158006106320	1.820876412131110	1.039339088467270	1.746832858403580	0.198921780822840	0.891276984678014	0.728966798883063	4.724963743378300	1.031916480417000	0.747849496799488	0.502572686563693	1.006903355918490	3.089391545739870	1.930470720395510	2.858679676873610	0.101034322978062	0.855630340346643	4.748471757778010	0.321106611896982	0.239111360635227	1.942790284644070	1.162264030688320	1.022381692696740	0.930106382179896	0.795312191171552
BT549	EGF	DMSO	2hr	1.008831041880720	1	0.645400851169399	0.974295380511686	6.581701227279880	1.473301650518170	6.899046434060460	7.677927879009310	2.299435782799270	0.317556677605670	4.797850191836840	0.429760109207544	5.513202786563710	6.742299929153370	3.686698826188740	0.590704906988614	1.100673486517230	1.082064347972720	6.428908611400050	0.460862431618164	1.011690111878970	1.858392659313900	1.281823635127790	1.021340603176560	1.993002053405920	0.195111867942213	1.205681375426680	0.606428399876540	6.464906695719640	1.188705586327220	0.655452976107916	0.505748653048847	0.877010717055272	2.707604366510000	1.680988702476520	1.733460025476110	0.122995003687450	1.716204814570750	11.796317256992699	0.127811670988751	0.208867953940218	1.954753201320340	1.117755648608840	0.925247534046638	0.951535451683162	0.841729266792496
BT549	EGF	DMSO	2hr	0.616781802551943	1	0.702679151286060	0.846240939381235	6.554252799288940	1.533578766479960	5.410986868228240	8.145554432570030	2.325159964614930	0.390224082234874	6.554363351088300	0.454336301357815	5.374276164437470	7.667305816900130	4.085796200064830	0.586739482818560	1.006465927800530	0.904452035165020	8.008052714912830	0.310792406445255	1.256664875183010	2.288071012245530	1.606845761912280	1.034898417498680	1.811957990006760	0.185058238808806	0.831429439923994	0.694636130786604	4.634425178134310	1.104134395578380	0.709548065876710	0.522161210510991	1.057721419991650	3.266578921489340	2.024723555790850	2.242855798323200	0.091282974724815	0.902269903855083	5.615108921076830	0.286896564421412	0.234985772381276	1.921479601915050	1.087879616976780	1.097452952449590	0.945111213023396	0.873509690405527
BT549	EGF	DMSO	4hr	1.238701572476140	1	0.664672384677552	0.842358892616384	9.056161525108310	2.209494286131200	6.738622772854840	15.447638810020599	1.733556265267460	0.323391714628842	7.629802554560860	0.382462042941944	8.458038305675149	7.139645798636140	3.272046702379160	0.539485239304166	0.865487839435494	1.166070489061740	8.860121281571940	0.436928356460417	0.902588553805965	2.153159159659530	1.292314034715620	0.981823049476157	1.794568392126560	0.230342230786882	1.124038230692620	0.587155727247618	7.147922231951300	1.070440245413960	0.588530530874415	0.566111797912759	0.822245337925144	2.719022776018580	1.818686432501780	2.145922995490730	0.074753219852506	1.091813636482670	9.054023644742641	0.204386624896847	0.182677062125162	1.822556465676170	1.436202727256460	0.972598558337566	0.881125575821933	0.931279868512780
BT549	EGF	DMSO	4hr	0.631897472501075	1	0.642575569250179	0.878936027186732	7.137997863849240	1.617559942457850	6.662842402382340	8.048038706135010	2.315284983439920	0.272302300826164	7.094625677398530	0.445534643986841	5.479884484583680	7.660121076250940	4.156924086060130	0.621241969829451	1.013513629970940	0.869802016534905	8.339695742027280	0.428665538675378	1.035558759213090	2.246645221522000	1.490284503757180	0.998962415346993	1.804123482487090	0.188952636438384	0.945017161913272	0.625736062287514	5.687596162511730	1.052308203378830	0.634082498671145	0.453323077995629	1.051090184116300	2.571137878822300	1.885350783573100	2.048883535417840	0.091886052741013	1.202370575981850	21.801821958421499	0.273177622735120	0.179507075710919	1.960197354639190	1.086114739526430	1.179898736860260	0.928893840659508	0.992722363880890
BT549	EGF	DMSO	12hr	1.391778485775240	0	0.660188773832303	1.121611698994510	9.280195375113600	2.273679212677490	8.505975647787039	10.131704889033699	2.345098215194540	0.309003997818602	5.642745406955440	0.413136031131764	6.974915444767450	6.018014365885930	2.658955039230430	0.580059537885462	0.921366553388514	1.482737058259670	9.013760682106760	0.465888283673653	0.853609620808206	1.997382539260760	1.081808878967780	0.955694738181992	2.146036810591630	0.211777708167763	1.151212393371290	0.662464419951992	7.351242643192310	1.062779778899530	0.649100590888130	0.520523936331646	0.832091297020941	2.053267067885840	1.571194702579430	1.387536743961380	0.112319237399017	1.339018513361840	12.293857720999000	0.157291805444549	0.215102772863825	1.774637529492750	1.163235575728220	0.919913488772772	0.888245092322532	0.925155454795985
BT549	EGF	DMSO	12hr	0.618297417505726	0	0.642571706963391	0.845370458363432	7.064127885676240	1.747887744788460	6.250635043133950	7.768203485140730	1.685479278907670	0.408906711945898	8.394039092381799	0.436400070881363	5.655390756982170	6.613571115926790	3.746865747907230	0.608506325489196	1.124684645945020	1.067745201980680	8.245376423757930	0.442028027826434	0.942407845763270	2.306731915382790	1.380401921502180	0.950935212366993	1.837948334076750	0.211733146978754	0.973841393347938	0.685182134041650	4.559188757009950	1.078270311173080	0.688512838432962	0.448879271954246	1.019899562777150	2.221535957938150	1.951567274269300	1.787514336793280	0.099426756126384	1.030985624789900	12.740779002558901	0.333678519670130	0.195336028392787	1.822001740247190	1.236846330855030	1.247617523204960	0.925159580408712	1.094822990805790
BT549	EGF	DMSO	24hr	0.841311919281658	0	0.638860930310016	1.078957689003380	8.524401826839380	2.056830666007450	6.858648126523730	8.272174779403020	2.388766325615460	0.428109474729524	7.069280964347590	0.446585839676436	5.579273152028850	5.833451820571760	2.604331549124340	0.581393048567013	0.991569955120717	1.257932917704890	8.117139637349670	0.516097596880435	1.066339966533940	1.912628478152690	1.274137721687330	0.927442139571607	2.210328992660180	0.214954201116757	1.260474843367170	0.598568094136915	6.233064245947520	1.167919451928610	0.670914046120253	0.538990073370786	0.820831815491321	2.019088431865400	1.545417133798460	1.283297418706110	0.120817802966802	1.551224759628060	10.309348298695200	0.099627858754612	0.216424429270141	1.893593859805600	1.299629949989250	0.986953300796730	0.965412576485450	0.943746561525713
BT549	EGF	DMSO	24hr	0.615608193621104	0	0.650476429610057	0.996819437848314	8.583221695314700	1.860450338991390	6.299686506724180	9.635332036642300	2.664756687714680	0.383966779095611	7.918469413715800	0.464775747396172	5.409219580623620	4.843324557689260	2.684458226805680	0.578196052427415	1.003657417368790	1.066747897530870	9.505784497266880	0.452730717852968	0.985471323157742	2.133768648620590	1.351323410284600	1.127141566422550	2.085006674639340	0.220895543797733	1.163099747812810	0.681392413586200	5.891420786313760	1.103228537574370	0.717369625137850	0.576518666036653	1.349374301193410	2.269716259044380	1.644216613573070	1.085331710053320	0.117331858912800	1.347597624194500	21.229849107388500	0.244547425055188	0.235300679047456	1.911921546380940	1.076386806746850	1.128083274870620	0.956935461859156	1.098678358094020
BT549	EGF	DMSO	48hr	0.837025831728485	0	0.608996284746522	0.960587443892490	15.500245610732000	2.803094332021980	9.683343274742009	16.290354758188698	3.906747725673750	0.738401142814803	11.972281069551499	0.380780406454643	9.771063138983379	7.103764405819520	3.067153106333230	0.539422164369543	1.053970389368890	2.864982260224720	14.571104461658500	0.422695552226377	0.994715915374680	2.267821934752400	1.346473929843980	0.941602973199170	3.053429405734160	0.179919396973153	1.216054475003500	0.586826385662220	9.504657978265310	1.166342666885760	0.699619441219615	0.492621958086351	0.816653277197420	3.186846568620870	1.461411526055430	0.813733379661916	0.136869582118796	1.535938705681020	14.665935545171701	0.166159605938636	0.208391091007260	2.060352286806390	1.090186470989030	0.873922702648657	0.876781005255868	0.935973281449659
BT549	EGF	DMSO	72hr	0.692752509325433	0	0.571618727954387	0.965683333922652	8.331068155020519	1.867038662845250	6.037177435919570	10.237456171847599	2.490506361970660	0.960770656360019	14.501492075668800	0.452679909453850	6.286967104007840	3.949208434051860	1.713509026016080	0.512940288540605	1.127297834012190	2.218231404465020	10.064758093368701	0.445360291392715	1.110721801528000	2.465827042967320	1.477165215601110	1.184115851603750	2.196932209501030	0.214715738460020	1.150928556435860	0.622509632124821	5.469642878789370	1.116132121414450	0.716671677094062	0.500262575321879	0.976390763994707	2.254698534796130	1.879414399507310	1.268645833154930	0.116912304350488	1.071868866881890	20.966582391399399	0.281371810733825	0.217167129418549	1.757030769513160	1.136237917625340	1.100727235216380	0.974673529844832	1.160261990925800
BT549	EGF	BEZ235	5min	0.664436641034237	1	0.583958198128980	1.007094175779090	9.320199120368180	3.577235664057850	2.140701350949870	3.223654791283060	2.723124985593950	0.308708516184661	4.297635635259900	0.403755812581097	7.085017101732850	1.432385468254900	3.188696935499340	0.608634406814737	0.927082065643125	1.016096292424460	9.235666097888020	0.452230184232769	1.078466862710710	2.029886949330720	1.135865291220490	0.853285048183930	2.177106785661520	0.206584043112582	1.122741228118540	0.676919509971191	7.305921631986550	1.111927728225430	0.722813442233680	0.476719484132211	0.891437694316472	2.726703684209740	1.633537161891050	1.999934887518310	0.123207869840670	1.747230889908570	18.496287855573701	0.169009769198640	0.233606468951547	2.044880616211450	1.204371743403290	1.029742985324530	1.001647130778880	0.689377252386213
BT549	EGF	BEZ235	15min	1.219732026269340	1	0.661637878113591	1.003467550747280	8.474717994823390	3.353301758392990	2.330363008492040	2.627392493537100	2.546986229977870	0.409049973847631	6.488402332339800	0.438492241283842	6.244111207212920	1.688520234223190	3.665422275565790	0.545993079778075	0.937131057025644	0.923235755059983	8.383385739837140	0.428186435608154	0.960597242213653	2.278676583362500	1.396682259525880	1.029031771869640	1.978556642769160	0.191982610373355	1.067183838732350	0.632897456023495	7.799921804808130	1.146479112417780	0.616933822774301	0.472775197563517	0.981845459925066	1.944743331380170	1.888570515076640	2.356944536971420	0.110584775281859	1.336181330952160	16.957524826334300	0.176983792730987	0.235517791438151	1.716919428064010	1.182930444629490	1.017473106270010	1.053209259904830	0.621111182673660
BT549	EGF	BEZ235	30min	1.169065595654080	1	0.684330610736729	0.806719737511602	9.994365352659919	3.621546915796900	2.125200449402910	3.801330855085750	2.354336117715670	0.364220718829968	7.238503986618270	0.371151862847815	7.549150268581840	2.175344135868270	2.930416553994160	0.482178744740099	0.910582492837942	1.020388733644960	9.107100804026150	0.464006516245226	1.024696305393850	2.386715279483930	1.534080554840980	0.951047731847488	1.889441186674190	0.247741326120450	1.155242040087290	0.683298010329995	7.740434958215600	1.140090017488360	0.632775337152057	0.595181744629465	0.868382756070181	2.294059003283450	1.939098976346130	2.339700017762890	0.075751595103502	1.461425927629410	15.932281541665899	0.190890720517373	0.177074577974726	1.894290284543520	1.151276991930900	1.083889867532650	1.011288663009830	0.668194655707200
BT549	EGF	BEZ235	60min	1.058471788790120	1	0.658334416368180	0.995809203269946	9.997566830156160	3.392576540656610	2.287085447294860	3.516920199577860	2.798735892536810	0.325905730772881	6.956227369426980	0.405792154289804	7.966910627810530	2.297673292574060	2.801040905009330	0.548895831048567	1.008143247092410	1.179284922114790	9.823977544135000	0.417610805311996	1.048468573367390	2.377696868005300	1.339101905687630	0.983956333160856	1.999478237716260	0.197455830274381	1.139587338747150	0.718668084677636	8.632934975622771	1.117099818741730	0.651880396059710	0.498239027597454	0.935771013158988	2.447909391152640	1.762594272169400	2.052681868354850	0.115387996797064	1.182679753461530	20.247476121401100	0.182097185841961	0.209130057026210	1.798357139302240	1.114379714988270	0.953783926975218	1.027166546045040	0.702363667538575
BT549	EGF	BEZ235	2hr	1.094700615755560	1	0.597082462549974	0.914316567343663	8.313251971530240	3.307964928057060	2.189793298545440	2.721883780593800	2.837579675099870	0.373773387795988	7.405382006056320	0.416295268888143	7.441661736658160	2.243507379983420	3.068122473854170	0.469381200160795	1.018598839551930	1.302683014637770	9.144440892719279	0.390257812254260	0.943941812172968	2.232978529959750	1.177979791591930	1.041991164731890	2.063007969942260	0.159551134897096	1.231935180121100	0.786315731795364	8.390792726118640	1.119951696916420	0.586378922163495	0.454496107821622	0.853787288063945	3.305058222530610	2.140762945602140	2.209178837867760	0.116529468205665	1.407664240372130	15.572064784500100	0.157345314563566	0.206927465455650	2.040608868344200	1.111338320490060	0.896871795910570	1.045977322087900	0.684668447183593
BT549	EGF	BEZ235	4hr	1.107659429206070	1	0.644601099018362	0.870625640537534	10.027637970482800	3.613625582071530	1.725351131720550	2.898724047256460	2.596010405848940	0.365660485881148	5.916194451556120	0.381745648825388	7.687713768686000	1.446246144443100	2.391435428199860	0.519740882556309	0.841675415422733	1.053134883814620	9.760073256066381	0.473463375175077	0.953069433643408	2.129653669504870	1.143789877767730	0.970199912981320	1.995087625966820	0.260788503929733	1.262959492170890	0.638570616311303	7.059043091956820	1.188905957397820	0.677333526697729	0.587348325175354	0.876304850898792	2.467956818800820	1.643619285028780	1.834046469601000	0.081353216922450	1.573869234791730	17.915571309357599	0.143557129402808	0.179187876667983	1.912638203965270	1.319275099375760	1.096294499655800	0.943235932771044	0.811604466747702
BT549	EGF	BEZ235	12hr	0.938242569097600	0	0.653253680015825	1.012926718949870	10.705501155384100	3.647552554605190	2.047002454006270	3.373892708468740	2.926886823574280	0.338924880908259	5.079562641225650	0.417748153612856	8.166106811373290	1.401549495586220	2.117081990037690	0.593262536421622	0.937956791245699	1.219608107429270	11.734793942397500	0.473989904260863	0.901766550594490	1.949414315437740	1.006884301106590	1.044379571199280	2.287694154678600	0.220479896482389	1.211403479132300	0.708255582875087	8.698600129330501	1.147217628251430	0.720536871270331	0.537412277443805	0.915275243409767	1.979621015461670	1.532974463843570	1.423025778492210	0.134382853755968	1.452764490610980	15.778242007914900	0.168912345946318	0.211720496863976	1.964408296713890	1.097361211593960	0.880096653785132	0.952434261379125	0.852879646360879
BT549	EGF	PD173074	5min	1.225278711004720	1	0.615776708978441	1.015779121031880	9.319262091105310	1.788690417138880	8.436284235707710	12.343519650050300	2.263663912511800	0.289814797824358	6.687954712797780	0.422893130750291	7.857324465882720	11.867138382768101	5.637147778134230	0.562158467282387	0.915272828425645	1.011684071121720	8.612883136764321	0.433233220968142	0.991196596862000	2.385849460267640	1.155574145012710	0.944913283936578	1.959717556255190	0.193894644284901	1.106762314108600	0.678264856029571	9.198923755126160	1.073751364941300	0.663897921980714	0.462888744303329	0.868642451260742	1.490471053853740	1.786626881956560	2.438600361601010	0.110061961483905	1.663489637664270	16.742735135141800	0.151774289464792	0.224546967576990	1.859603195805950	1.212067454308960	1.086937281489120	0.910614491899094	0.875136830215476
BT549	EGF	PD173074	15min	1.513530288367900	1	0.596867637678740	0.864110387196047	8.228653026072101	1.658305303512700	7.488174057191030	14.054716545339801	2.125783164568700	0.366242030007066	8.045469325177489	0.374534934035013	7.730325799403680	11.161989039326100	4.919287855137740	0.509757701757919	0.818618966941317	0.929832658561902	8.605874739711450	0.433789682818955	1.064331636184680	2.605530860924860	1.582435988154840	0.944008650303983	1.827407557319560	0.214302667016808	0.986294192330375	0.602481478475982	7.458970038594480	1.002956399645960	0.584671308392913	0.524515438910289	0.864246140381804	1.223674229918980	1.896794907647960	2.786562767763280	0.075120139311165	1.398652174461610	13.338767860016601	0.195185110776597	0.176940169663883	2.047625522185070	1.148306373159250	0.985545652626802	0.945633759094800	0.779768106342003
BT549	EGF	PD173074	30min	1.176151387552350	1	0.589399271880759	0.871853178478009	7.111556162607400	1.678404980781670	6.162259376506030	9.192816700191701	2.348918573332750	0.297118609202522	7.204990101302780	0.389742256999341	8.256268576052049	9.464268447595201	4.207806385913010	0.462116742785926	0.970726866971337	1.082179143679730	7.242357173188750	0.395736405790323	1.097551979996870	2.353800491223760	1.589787576831690	0.940466108379679	1.926044073106810	0.202455409731607	1.015625218445690	0.518577212514519	8.114486601972930	1.115742697579150	0.624151772527982	0.381227655331044	0.805729470758313	1.503382700969870	2.146681164929440	2.258781321345940	0.094102785425890	1.509879923179270	12.971362333957400	0.119206503810091	0.191104491375529	1.939200687408300	1.361327681000100	0.914164550539405	1.004046205989440	0.777328403546848
BT549	EGF	PD173074	60min	1.401789291215340	1	0.606272394195329	0.911279039227180	8.127128897768600	1.529745512300620	8.116619629576739	11.595583592163100	2.553900193992600	0.294875302147517	7.165131562947110	0.401939782974821	7.740209415877070	9.608562298561100	4.453582387267500	0.528590139512126	1.027271741767570	1.306433400663670	8.403140195629121	0.429534858814939	0.923693513315401	2.252363963404240	1.473631747467080	0.981278414282883	2.009924554682590	0.182157870847164	1.044703908745220	0.627334416292486	8.612993943876770	1.003337394528590	0.574391998393488	0.456076993341624	0.850280331831623	1.886612335547550	1.960090340788790	2.347339711975070	0.108797637831442	1.501290242046580	14.030035272168501	0.117018254113596	0.205492218958335	1.872115395205620	1.188798162339360	0.870982764198045	0.958988575715687	0.702727025936606
BT549	EGF	PD173074	2hr	1.210591538908680	1	0.632673027803000	1.049198051264380	7.766451553031190	1.535259912666160	8.713605795943289	8.782903765029850	2.371212692434740	0.321289283281598	6.819755240234020	0.457006977736449	7.174380818805370	8.727619854424320	4.086795472428480	0.539763937412196	1.059021056073020	1.080710393978020	8.498664426522760	0.449904892932266	0.952191374379636	2.353653003538640	1.191096123709300	0.969440451780573	1.937845528964520	0.188625131954756	1.103758556664440	0.668921611703053	8.478154357861239	1.139185795139570	0.634179260105076	0.483699667481287	0.841170528932190	2.778908844471550	2.004054901657400	2.008211418790830	0.109131275335812	1.313703881378870	14.982936162185000	0.172938010552324	0.228801298696578	1.897017634693130	1.285363860597690	0.916747685128667	0.975521674827865	0.856234734562057
BT549	EGF	PD173074	4hr	1.334887248556960	1	0.562872742451348	1.032987550031420	7.660101609962520	1.755586660602160	7.271169487375070	9.844721837592440	2.503519669570400	0.354208110650705	6.762112566119040	0.407167427691159	8.439333987958671	7.249421756094280	3.535332303207510	0.550068192580446	1.019093634302480	1.106831501682050	8.441169361416099	0.452014432709173	0.937297309359762	2.324493019442120	1.269338474623410	0.919405705018787	2.019371581728520	0.224121012808729	1.022997617675660	0.625505980986358	7.471443098404630	1.103032697972390	0.657152259242124	0.552020248196091	0.890630142544644	2.254253216886130	1.944231914063450	1.826642119902750	0.105099432645498	1.603668365919610	17.116289095289901	0.112150822365168	0.208552182088396	1.718066974489600	1.293046573230050	0.987208274823769	0.958364602207371	0.948947196857980
BT549	EGF	PD173074	12hr	1.524039361183600	0	0.671337045187322	0.920829158137980	4.913057754033510	1.826602695501560	6.762231578269110	9.979451737913500	2.226714819032500	0.406488903415949	8.909615028706790	0.446897915123711	7.110895408539640	6.135735189782250	2.699467156987780	0.572394170153887	0.996004324493809	1.568121308468290	7.364096777242040	0.416886138226063	1.110945197872860	2.656438018388250	0.995139803149403	0.987342837508617	1.786712915442840	0.196551389701356	0.927749544283177	0.658301932202365	7.548275209149430	1.011606258302000	0.628357098601504	0.566417195230272	0.987923351695822	1.893441010653290	2.197753075997730	1.722969435709630	0.107421223770864	0.838215983231121	6.116077149915580	0.285601792340234	0.209122719009622	2.042361647385640	1.115609762558510	0.952491269687938	0.962168537220786	0.970826664837038
BT549	EGF	PD173074	24hr	0.950716395308250	0	0.603600074333695	0.973727713580108	8.790211612013250	1.967707333403860	6.737902417702060	9.272681402742240	2.735597184505170	0.440002343443070	7.491229623727860	0.438512942129190	6.273454037605430	6.454579777790370	3.393666543068040	0.570015499055071	1.082955009550100	1.499009781812210	9.835459102636509	0.449353581686652	1.077841999681010	2.156348727773610	1.191636839733120	0.997340574120992	2.223220489286460	0.192192718630709	1.212055727123280	0.641029103097874	7.411242833925710	1.146950361405470	0.739955162544768	0.485658915615616	0.947818980932666	2.877775290935230	1.562115469634130	1.313176309940930	0.134424368258645	1.388202736167650	13.534583346191500	0.167648758853647	0.204481436789306	1.990413890354900	1.161777325172530	0.935682196124659	0.936584990900361	0.985426598725682
BT549	EGF	PD173074	48hr	1.020120318818630	0	0.640223656490076	1.136283241172180	7.931690666893770	1.947461514323250	5.514419526755190	8.147798364743011	2.455968018412390	0.882921716340254	10.332165990071500	0.491689074712553	5.877101119450230	5.330167015353080	2.456940063778510	0.649943935081680	1.170975314966830	2.368808041259210	6.927831077790510	0.487670134244207	1.078019773656220	2.164277113152500	1.257309650760310	1.050599734539460	2.104592074596600	0.221813415832695	1.219059030326810	0.676592882195725	6.367105362573450	1.210283016198280	0.775846908839250	0.511540706193097	0.898165637613551	2.136038503921120	1.564486842131510	1.353434624423170	0.135614520797242	1.290340929563430	9.537862601880280	0.184329454173403	0.243081629131256	1.850102251781340	1.164941827314150	1.035516027219600	0.972052944617365	1.179259294788820
BT549	EGF	AZD8055	5min	0.834812049346853	1	0.615023223358794	1.028377104547530	9.043953484577271	1.775972580585320	3.826753035887290	7.709051126104450	2.631575167199470	0.306884164601901	4.778220244097090	0.420535467764803	5.109090067147320	2.673817243395680	3.491653166258990	0.592242855978471	0.890962191127108	0.702108473668337	8.091167181840371	0.405146073268591	1.057454834487040	1.999572102187070	1.591068537321340	1.081033198553720	2.316091337986780	0.185441045059359	1.052062696470810	0.685228140283744	6.220828863667210	1.084798882159450	0.730093200479224	0.472339234500943	0.949589146043021	2.214688973740280	1.562607612828990	2.097708735083980	0.119326685922486	1.568693742296210	14.939355707328399	0.208442488958418	0.204856790134415	2.254446306216510	1.092102980114620	1.031006152483130	0.885808479002342	0.815754702463535
BT549	EGF	AZD8055	15min	0.778481357384591	1	0.630191383546644	0.930423557395957	7.614410795286100	1.708306548707550	3.562411020583770	7.999955195007960	2.556318495489150	0.412250815305212	7.426610345819690	0.452668176229509	5.443698997304570	3.638350412919250	4.454351750071770	0.588796118530160	1.030723811575770	0.849727370324560	8.591144107244601	0.400557712011154	1.029528025409280	2.377816906685300	1.550211326840030	0.969639983981680	1.900047860207560	0.191421964780687	0.971281376124478	0.635065072675999	5.211407145742960	1.026135121080150	0.702810073488708	0.498494910743579	1.049365963048560	2.182000608492930	1.777935392788600	2.468770623225230	0.092549238896806	0.935330955121940	21.083541552711502	0.387332244374238	0.198437967672057	2.194947626293740	1.124573295744730	1.038937164576440	0.900138506722297	0.836381985642995
BT549	EGF	AZD8055	30min	0.486554274713235	1	0.607142092610238	0.836619466689700	5.297800311034640	1.831040950134020	3.498794843004390	8.632024684998569	2.644377980226040	0.505401792612068	7.435356274576870	0.417388156549449	5.393856654685820	3.851811262984060	4.704852768114270	0.638936446302954	1.120364745911210	1.172920517900600	6.540065009710850	0.382418324551055	1.127001153795940	2.710588524802530	1.897552930037540	0.846904473085090	1.973588438771670	0.152772151898611	0.790705129277120	0.654017295984051	5.314833938206660	1.134517179678920	0.698417655337443	0.468168699639420	1.008238439963760	2.276151931175410	2.057149019916820	2.877405744294230	0.089958047430741	0.862517291851598	12.877528853853001	0.265440516823248	0.214203701190512	2.165523435550900	1.019733114073530	1.036952611993180	0.851376611836215	0.732138571436089
BT549	EGF	AZD8055	60min	0.800907954341384	1	0.699542133992639	0.881636531519020	5.635948285627330	1.996655851587760	3.859647612483670	8.563298333322351	2.475392796377100	0.380197553805837	7.643061313259220	0.422768094591725	5.756905030359380	4.011630275683680	4.561958466042690	0.554883143852131	1.034131437368060	0.833648692154574	8.206627512336800	0.391492519887875	1.071195697999440	2.419241335237310	1.513012358580090	0.925470220798487	2.013665992460870	0.169171935373130	0.904862059176770	0.634148283997020	5.348233003212440	1.042541929436480	0.655531571032621	0.537002427808430	0.937160418017618	3.145601495786960	1.882072129636700	2.913665639039180	0.100021833934328	0.842890541504950	8.631842845427370	0.307498120140499	0.216774078181559	2.150094306132260	1.077288828254200	1.015769956367920	0.829153301255003	0.830905930242426
BT549	EGF	AZD8055	2hr	0.551853554234140	1	0.629691218026470	0.871064437500218	6.830789626923570	1.925849653878890	3.860065379174260	7.785534953852040	2.539663287788050	0.494526170514637	6.998857779883640	0.405573933108018	5.429400194518670	3.095128281705540	3.686752282217390	0.576151151502192	1.120480503576520	1.086238410232600	9.721759630569050	0.385880338203859	1.119226587886360	1.984719633596440	1.868097787127490	1.045774012748600	1.968244325758130	0.164725755546605	0.985978739254460	0.576489170201130	5.201547792817590	1.226851141611620	0.818665657789401	0.578708501839852	1.101492336038210	3.028040075214970	1.727237248547880	2.395422315563460	0.130814389669916	0.880094276588886	4.676987309264230	0.296245971976336	0.203799562857484	2.095930249342950	1.166597057276370	0.958206505276863	0.833108284931679	0.933739781052072
BT549	EGF	AZD8055	4hr	0.467055562861743	1	0.714209082530990	0.928397958749448	8.711918258862109	1.666647512355360	7.579241201960670	11.901173171993900	2.772777705682830	0.321354984641737	11.931078944343801	0.393092065819160	8.583576352443529	4.178592170208590	4.394228012299950	0.462820108492283	1.070503629233670	0.912696007633679	12.796049477062599	0.386276790510285	1.027904741642240	2.770903581904410	1.255433886662100	0.907576737204104	1.763130665642160	0.153820864041595	0.870760460836947	0.571250008904998	8.329138479179790	1.127201599363950	0.660847057055239	0.452566684034399	0.994591379396268	2.770949076572440	1.940391951811300	2.620770786837360	0.099136617228721	0.938746108241465	24.832026287357699	0.270838233503523	0.222144611952694	2.000382946094290	1.092015365150590	0.987843134368767	0.745109097433974	1.050272285784180
BT549	EGF	AZD8055	12hr	0.639273893261632	0	0.526530079531174	0.832243184464226	6.829565813618180	1.960509277238040	4.632373599032510	7.124037772409940	2.475785262694880	0.380984289652099	7.725566521467350	0.423464282932896	6.391776810445180	2.612631616743670	2.761579891746200	0.533028891087935	0.988822655233533	0.965287713327304	9.332598916533170	0.447954198054039	1.016565525334180	2.350056262725410	1.131140267804350	0.980698296393349	2.035603687370480	0.186898490704376	1.115833407548250	0.663601122047095	6.340687408734630	1.136018188602450	0.662745873178856	0.475608764965927	1.029259600649520	2.168620550513420	1.940646045415190	1.781348612755450	0.100594619348682	1.434821993524390	21.442629473371301	0.226507917130906	0.217682827736144	1.948129140047600	1.191918532219070	1.149173312842150	0.934341226774127	1.022938084669160
BT549	EGF	AZD8055	72hr	0.713204003565825	0	0.609595068272256	0.830368921362983	5.970041463183480	1.910098340109740	4.009206213317000	7.723949475996190	2.711979511725140	0.800007391883380	12.610991499282401	0.460367747412432	6.121746168532340	1.933607529818010	2.134018636487970	0.600215481932453	1.102514822849380	1.729150765012390	7.368010045248240	0.438617490969044	1.175304608434050	2.327811580650090	1.253419707893080	1.018270292576230	2.306790855348690	0.201945064774106	0.988811145768094	0.676000944034284	4.516724562085980	1.123653428930630	0.787212435660083	0.509280652406265	1.049869093192410	2.454445679930430	1.816983495974220	1.370432217578370	0.111589215505773	0.998937449962850	36.435364321773697	0.296599703016272	0.204506517855138	1.754557641222380	1.099444819014750	1.074524171262780	0.984990467942483	1.116259399254670
BT549	EGF	GSK690693	5min	0.916486194810515	1	0.795086870387392	0.922617586994864	11.451168240696100	2.181730218584510	6.204694040969200	10.768376268927900	2.056963476450180	0.373533747999957	10.360419046032700	0.417215839771496	6.303509643913810	13.080243749676800	8.838996115249920	0.537515474295443	0.940644894852994	0.808472289184187	8.017812453786579	0.425890997482773	1.012447340608850	2.509579771575560	1.340098890954130	1.083900884973070	2.041487459719730	0.186227190674659	0.863605779550356	0.626354533885307	7.055304656774900	1.029013054163230	0.697028858688155	0.460889752660394	1.239088324857740	2.289750579711300	1.857534036903320	3.020022394196190	0.090403354946853	1.206356654689690	19.854307868441900	0.322788457900632	0.183267901826631	2.076901312242550	1.053110024925580	1.144305420433550	0.865634413754350	0.862108700423079
BT549	EGF	GSK690693	15min	0.685734362916305	1	0.578840982102801	0.836572284017840	7.487962629451330	1.985943012653730	5.446449449767680	8.243793012927000	2.499175538497000	0.414984532801332	5.683086592828460	0.384884819694008	6.528436783972320	13.158651863139800	7.712083114365540	0.585488767726273	0.996603711399712	0.781228360046776	7.171547036857730	0.408346817999771	1.049367250357680	2.086139735424990	1.703574194951530	0.951889166508917	2.034065891803480	0.197565458275260	0.964908252670268	0.648932235717475	7.002521029005900	1.095535570075180	0.699396109914431	0.499755866575277	0.914341945859534	2.031390900063750	1.767030567276650	2.009405089237520	0.115786544864549	1.174134853717190	22.569196042593600	0.261196163000606	0.181674094882423	2.239671060424970	1.232210555854660	1.092531470864350	0.918053510738213	0.819976044789623
BT549	EGF	GSK690693	30min	0.611409343845664	1	0.698577711952792	0.810905118164665	8.090974018426049	2.099169434589800	5.129538506623170	9.275871765482300	2.356475231551520	0.532655087798499	8.812312561788270	0.414319306407681	5.737815530591120	13.668090303782700	8.148505011781429	0.621787694566970	1.070625107782250	1.016325109345500	8.872432327840251	0.432849363325439	1.039081741696480	2.452834622874470	1.930194867404760	0.987550819544382	1.904109459308800	0.170988501059354	0.825036274204158	0.713254309897453	5.713094218385610	1.086380146300660	0.784702287283642	0.464001871860621	0.957055947041120	2.438520220713350	1.946691964226460	2.964769491137710	0.101752045109097	0.906855352291179	12.606119593415601	0.283286987093384	0.230904706462014	1.938154521180450	1.086134598736710	1.042463811712600	0.813047736863446	0.830890543414381
BT549	EGF	GSK690693	60min	0.700971552834017	1	0.700784801082526	0.822358262400264	6.689704683498200	1.606182059626950	4.796726325067880	10.087920390665900	2.247336514240210	0.378801037048746	7.817309099375060	0.428365096340558	5.970041393941340	15.109762152038700	7.753669957129970	0.606663306347277	1.014216403060650	0.854288928011368	8.426851293922050	0.427595462723778	1.206219213386980	2.333589518863280	1.650619391752740	0.921989260194180	1.906446497183730	0.189247818689465	0.817172618430217	0.677661923023158	4.934925655227210	1.034921024275420	0.729074291573771	0.522202833386513	0.930446268950584	3.273671012775720	1.974932540330950	2.786326769732200	0.106602246663189	0.882991634936215	4.918786088784710	0.354387054803887	0.242519266058477	1.888402682745460	1.190693722090600	1.068072291337460	0.968913858685526	0.920919068770755
BT549	EGF	GSK690693	2hr	0.579413126959465	1	0.719252300640090	0.803801081019466	5.410904159201700	1.622559096564460	5.313232390091480	8.413472929018120	2.357152896283870	0.516742886520436	6.947001860810300	0.407747208668646	5.320708003893250	13.025347017540300	7.260493381165200	0.586711718560215	1.096761393626760	1.396209968273450	8.202151574923651	0.356075503969951	1.059806931150720	2.387045168355310	1.624041230752160	0.825350513534986	1.972856962818530	0.155045668243455	0.865670342769300	0.675880249980124	4.550752104511600	1.178407132590130	0.679355117433316	0.490963928208730	0.943150734878034	3.136419517735230	2.034115553508020	2.175527337480940	0.096415716004182	0.847142486068110	6.289865409992610	0.269411971185971	0.198483375632869	1.974315548829110	1.097383915852640	0.944915921784797	0.920194372544478	0.771311019096023
BT549	EGF	GSK690693	4hr	0.702000978493816	1	0.705499117572585	0.855945642066099	6.387126036901780	1.883607322781520	6.133263765355560	8.508018541927511	2.423193899894680	0.330734856410346	7.058004869328870	0.429575346936540	5.054815561303960	10.756859132222200	6.249762032637650	0.557533750345088	1.048602890237160	0.936154142462618	7.642958153825910	0.404821870385296	1.021745827212380	2.302195513772540	1.361293338250750	0.885024602854407	1.750184257516290	0.183090880628813	1.001558032433140	0.654457705356385	5.854368066556460	1.089701852139900	0.663805711800845	0.455087308630860	0.920885396599545	2.448562158635050	1.870969470249680	2.141526851328790	0.108789880213472	1.138027166482850	17.263804152816800	0.227157354679149	0.226664806716234	1.908412603700820	1.148159150001780	1.083971191853960	0.911833152215125	0.930494381033110
BT549	EGF	GSK690693	12hr	0.574291592748428	0	0.694103490027877	0.967071461351780	7.579018252497830	1.953948694026520	5.742637120418790	7.678736943520940	2.185272294603240	0.490489009838765	9.182762929292530	0.429375510440424	6.215951129306750	13.746761201201000	6.314655154618060	0.564568149716055	1.181549975070810	1.371887630507180	9.102730373530470	0.408320701278739	0.982616164979964	2.575294242530430	1.288828068637640	1.055937941148250	1.858699305019040	0.188574177191251	0.917277442683041	0.738950653689954	4.843353140447210	1.115499731337530	0.730001709266922	0.518910047278471	1.030547083551090	2.422268118056350	2.093509175403560	1.667538969841730	0.086375299496555	0.960568727087674	17.747481368050099	0.325016710912175	0.201856922418773	1.883217865715240	1.103190109024980	1.232333612919720	0.996515367931794	1.124765482681750
BT549	EGF	GSK690693	24hr	0.632115314547896	0	0.617095297455903	0.894730537920250	7.679074741151280	2.033402570966680	5.471756290762160	9.004456185586800	2.668924844913460	0.604973864010355	11.124624427656199	0.425542888452476	6.897783045594790	11.615365570907001	6.285291922907910	0.551123835937679	1.093266367733560	1.418016034028290	9.863463061732720	0.448737745335417	1.048984262400830	2.255864890676350	1.337652731254980	0.972929840425545	2.241753909545850	0.157901234844836	1.068638798031470	0.680378523186408	6.983737881505850	1.103545238796430	0.688530429584852	0.439338488362088	1.021901385688540	2.121951546802890	1.828945288676940	1.266069384227960	0.111906697184841	1.013951905319270	24.702547166952598	0.250491037591206	0.197542249478296	1.718146818881820	1.004086556291300	1.072778241050330	1.012099026947740	1.070087369864920
BT549	EGF	GSK690693	72hr	0.770044993834140	0	0.556531084305737	0.927276783785554	7.607707347112930	1.925725349129750	4.896792985855890	8.494606273260770	2.646020461177860	0.902299493328802	11.413096657577400	0.438599376656893	5.740746091297450	8.663606880459380	4.680590474266030	0.537772390574408	1.095601814687090	1.946050424752210	9.018811907951569	0.434957494429857	1.061505421581340	2.325998851970340	1.269095702361280	1.050483907792730	2.374327089618810	0.186819129897189	1.116628285424830	0.592989495183328	5.073940131192090	1.062310193205600	0.704297119678397	0.506043949289480	1.111400024919500	2.272134969975500	1.740642949688790	1.333663559472700	0.119512235227809	1.139209038440240	28.548941413437401	0.224983027124875	0.209090462591033	1.751265135972790	1.085553685717520	1.018623446013640	0.952251158286746	1.117644956736590
BT549	EGF	GSK690693_GSK1120212	5min	1.175911134334890	0	0.634377740487586	1.052742130239450	8.787043059783160	1.810001355454180	7.229026021959650	9.622254291802239	2.362058856866900	0.316775616053219	5.591278018304410	0.418369037641535	6.921526078998290	12.834734591237700	6.799427309791690	0.549546548484237	0.923094516675589	1.110861483910840	8.583884348752640	0.438468333692242	1.015445744171800	2.202672434304260	1.188671763829070	0.982972077445441	2.029668880326660	0.188075363743727	1.121358043772410	0.634491323436470	8.154725529232000	1.084468400251730	0.610104270311183	0.464750505258194	0.847489632493412	2.232734145266160	1.787067040085400	2.091390487910120	0.112069000604281	1.644211511882790	15.436859934397200	0.173098113851085	0.221693398154922	1.995145411459080	1.270442553671890	1.117135713237260	0.926127668547910	0.812972751189435
BT549	EGF	GSK690693_GSK1120212	15min	1.372127155462300	0	0.634212815932105	0.969072910407257	7.352821873922030	1.941933741814680	6.023762594182600	9.254722123477000	2.186340140672720	0.415128838920801	8.140700775543589	0.422943553970412	8.160955871942029	12.124120822186500	7.256145124046720	0.531926787929325	1.052717211527040	1.208734916917740	7.350593876352780	0.406872417763730	1.128946266713780	2.483996604183260	1.448633380321360	1.000922983293300	1.978074459004320	0.208942994903797	0.973964661787096	0.607883145408146	7.369756379724150	1.091591495828240	0.630690966847035	0.337618599143371	0.922517856205852	1.928048123543670	2.034034778881410	2.645519051581310	0.096065721941204	1.445572955874960	14.424964320120299	0.143511830875397	0.207007304547370	1.754210953581770	1.348602361723780	1.027172563210060	0.990715137093245	0.821310227264872
BT549	EGF	GSK690693_GSK1120212	30min	1.187680373972780	0	0.632139396730683	0.835756133457153	7.152221911727330	1.791552842093760	6.743577329743350	9.991711765901879	2.340260367106060	0.349530621384240	7.930965660577990	0.451051918361670	8.825465941591800	12.119919686937600	6.943331120031380	0.533888602498670	0.993112722158850	1.215206404715860	7.175423456189490	0.370472263140360	1.117115433442100	2.627114408015800	1.291769577385820	0.974305280944358	1.801865341709980	0.160784943058174	0.952326675587518	0.640443569736854	8.601988828633701	1.171712230968970	0.618178196987772	0.453799415421108	0.868601379794081	2.108161805207310	2.138657020034030	2.302714298408680	0.108410830048318	1.000781437439960	11.073776708390101	0.243023480050896	0.213447682334967	1.856766107340210	1.176567493406720	0.975849309708236	1.045512686951380	0.797686247601904
BT549	EGF	GSK690693_GSK1120212	60min	1.405084061867410	0	0.611160143088736	0.994353740640427	8.194574880834500	1.921469221184550	5.910086213729720	9.434286112362120	2.698210832721760	0.338486917745251	6.567336255981790	0.418317546546282	6.971414685253280	14.584336240459800	7.404387612938400	0.550017963592605	0.982820952077830	1.247808780942930	8.116712848079050	0.415499521007708	0.984739858329860	2.110404615565110	1.289620357422030	1.035661997809730	1.948291792848180	0.186854410556578	1.081302488737640	0.628261535148407	8.034150460929300	1.108185628702160	0.604063178518285	0.491616556059234	0.894693760270099	2.581819379002590	1.871269792686630	2.199433626560630	0.104300070486782	1.508382814883450	17.694788441884999	0.145458657058032	0.217820528584162	2.047998154022130	1.210030839232370	0.923672777656827	0.987084211982944	0.713857919181112
BT549	EGF	GSK690693_GSK1120212	2hr	1.264419227717180	0	0.584455679636592	0.753442456591950	13.862057941862099	1.799817608375930	9.168589485623260	12.594132465664501	2.138286231914730	0.299362358244593	5.974848647446370	0.335256458886186	9.877870779478331	14.677251685157200	7.382227016915970	0.431716824582339	0.796748523602612	0.951743409501600	9.970708218520430	0.451671364299119	0.864696395640296	2.336181702321260	1.315601493224170	0.832643821545069	1.929060683538380	0.241485678873035	1.222599269970190	0.460562367869194	8.883351526256799	1.088752072263770	0.607229195770245	0.586263350225503	0.735548652840888	2.945032268742890	1.856828356146550	1.912860074766000	0.081935383525884	1.702256636503260	17.421732709444498	0.098582968833898	0.165440499279415	1.930580377874850	1.241920821592690	0.981788203014437	0.880112631308995	0.941031130976992
BT549	EGF	GSK690693_GSK1120212	4hr	1.214663324253960	0	0.523811231948151	0.838762695073146	10.082536815167400	2.350925482481620	10.168191593356900	11.195856599407399	2.970227302777500	0.355565282619275	9.828371899832399	0.389045996968869	9.596528357317880	15.322255191471100	7.552402025179820	0.426601831157273	0.845739503827686	1.366017356465130	10.679442520297700	0.360609413593571	0.913211422733358	2.723467998980170	1.084230178386740	0.857991460234109	2.479809378017760	0.146132691729292	1.140463880122440	0.539815262816843	10.094501900388400	1.128059424258280	0.590646283399053	0.461318577124013	0.839168984002142	2.790929791454770	2.292699939570670	2.215238541370550	0.112091583362769	1.542502615314830	13.647260117605400	0.135394949201870	0.191753086965491	2.122172587553370	1.128076156500350	0.826330749434083	1.064635195957930	0.792293499447770
BT549	EGF	GSK690693_GSK1120212	12hr	1.531118712236820	0	0.638649844220733	1.021921981660430	8.713511939135030	2.124424574763160	6.909360299108050	10.859330926630999	2.411167913099170	0.327018848497691	6.411074622931780	0.414969499442236	8.209355272280750	13.085342509128701	5.440421454186710	0.558412235929591	0.937821103683560	1.387618795458580	8.718137304766479	0.462962940413468	0.856355493672910	2.293560470939530	0.971502279044849	0.994733952730587	2.183729384348730	0.196228640517132	1.242369084957380	0.645719320845293	7.906667375248930	1.096827445991160	0.622208313489114	0.541262569100635	0.922452404141488	1.998679393794540	1.713502294041070	1.660255920610620	0.107048157558295	1.446843680827430	9.919207465354321	0.129837883819646	0.203009160469848	2.099856069140400	1.187522536121280	0.900111063245890	0.913497597285784	0.942835552097306
BT549	EGF	GSK690693_GSK1120212	24hr	0.880043065356727	0	0.662381123820462	1.061016167899940	8.788855128638900	2.151124624916270	7.634314499775020	9.964263568752269	2.713039294956830	0.391633180258465	5.570190364656000	0.461730407922045	6.621559747460570	10.765122559595900	5.934580603931210	0.575464645200139	0.916177481901507	1.235666054232130	9.131395976826180	0.448042740272614	1.020763605063390	2.098526124472260	1.076255460559310	1.025261155636580	2.229553091472570	0.193673332090921	1.156520053150720	0.720019057447577	6.626433697752470	1.076571028222010	0.656784866071451	0.514059281556451	0.889879298675017	2.173886076715030	1.499141140993380	1.276462445687620	0.129424166329505	1.401050995894100	13.971652089573899	0.176184160979829	0.216576375087133	1.878737627686410	1.112420755191080	1.005265098950110	0.929334157160137	0.937450267434740
BT549	EGF	GSK690693_GSK1120212	48hr	0.932334748096403	0	0.636496127906666	1.044999137598570	6.751775369936270	2.090446472744660	5.801537096199080	7.722011124719370	2.571813689042280	0.792248976382074	9.486671247730429	0.522274344551141	5.829388339754200	11.105379202911500	5.676991276465030	0.595363454493034	1.080756896010400	1.894903730156780	7.026634114949300	0.508716300221521	1.108359496612190	2.071207570679950	1.161181107648400	0.983509514733406	2.244151989740860	0.208512849329263	1.145467558455590	0.642121936479585	6.405804756677980	1.106587970481450	0.707026905295759	0.554668236035616	0.870540459515185	2.052024779774980	1.513290239311930	1.339808082041560	0.108641030148818	1.268978024628450	8.708542563168031	0.268091964575798	0.220344974003115	1.816756374938500	1.160743829600460	1.018065854676430	0.976113799140207	1.019450816234570
BT549	Insulin	DMSO	5min	1.170370165755730	1	0.651571063632726	0.942201301582908	8.690793951293999	1.945391695169860	8.013972821843570	9.512919527849551	2.591604965468370	0.470217228655075	7.509589285952120	0.462861690953835	5.796783964824900	7.626149424610030	3.582913199988910	0.530145755407609	1.025990486134420	0.909003359270581	7.435845285896080	0.451627351997909	1.047874696147940	2.057616828490920	1.558034131024980	0.950236945978836	2.064572802933900	0.186079503432504	1.087071934144780	0.642983310965536	7.898290510079000	1.043085803707190	0.681581267376923	0.512364547693825	0.899453635360860	3.156537076689450	1.736403821848790	1.883308769651230	0.116390382477622	2.035740040342820	23.812815400458600	0.145906726700146	0.213705136165391	1.911252428997810	1.215307543754740	0.921280015308111	0.920081855555702	0.727473188729060
BT549	Insulin	DMSO	5min	0.835912784728351	1	0.672525927788394	0.960326041190804	12.919742362306801	1.185316508026580	4.792035350599870	9.523593560460700	2.616483748025540	0.227865556859648	5.384674497783160	0.378563972448114	5.927872488366130	6.744717902820020	4.351469528934530	0.526675651236710	0.929683689317063	0.698348960821417	8.600122232753201	0.465708383989879	1.023358287522090	2.168122822914600	1.471190575416400	1.077311578831010	2.283817046303170	0.210743715490673	1.025438026000970	0.628976424146933	6.861211632969240	1.045309898196800	0.761680033502514	0.455486567752585	0.752891120704124	2.353758841111860	1.582559217765980	1.987239510619030	0.101169740570830	1.556056783345210	16.467877944772901	0.113232039495726	0.197707030259999	2.208790337448510	1.186409008833960	1.137656934280650	0.895227395995366	0.876232708108310
BT549	Insulin	DMSO	15min	1.123297963696580	1	0.679196542177514	1.032198255305870	8.275478782046109	1.699428617202980	6.975525412853420	7.448794479308860	2.348983340031290	0.506429570384070	9.782423724511631	0.464551816847428	5.500233495778050	7.925296758412180	4.038470699479070	0.556533519386234	1.116540630452140	1.483242455120970	7.021708611626800	0.395304130566443	1.162427790311000	2.563871648571270	1.494058502174680	1.025596399426830	2.023947462584410	0.169978644535374	0.960008506946893	0.630616140972407	7.361662398997550	1.038426688288010	0.659374060031410	0.498962194457352	0.950899557022070	3.189130937597880	1.754755027480200	2.428969674571780	0.113605920590304	1.719122188017640	15.518025987883201	0.252976457504697	0.234697733077754	1.793507762175890	1.167852910522750	0.831886319575072	0.873864560538398	0.678489985232378
BT549	Insulin	DMSO	15min	0.712082360164417	1	0.689947850033983	0.802562672496437	6.437609561059880	1.781312463360450	5.810916828205460	8.939969388624601	2.309479915026260	0.383509839961401	7.441650242905720	0.420469396900039	6.189874579182190	7.742296484729280	4.987826586918300	0.633252427506584	1.027512251184010	0.838057025543445	7.342095899594390	0.422428280110977	1.186865682460710	2.325050737942710	1.551880106335390	0.936371513004264	1.901321737686440	0.200151143116970	0.815948500842192	0.708356362083780	5.723016572042970	1.017181222302110	0.739271355992104	0.505448555890625	1.082038450413950	2.260874259354380	1.929990794781760	2.210237025744260	0.107737182975902	0.889912778353861	14.783145422397700	0.394241100779212	0.234224950367002	1.966266775797210	1.185870569763430	1.131988718708760	0.924319570467187	0.897009736844150
BT549	Insulin	DMSO	30min	1.355491797712920	1	0.570732864723235	0.985790939180397	8.117912775303109	1.441516058708750	5.399504175105180	9.528875959923081	2.322102224940300	0.409693686788849	6.877011069276570	0.450873201947673	5.541652047057200	8.852001433469530	4.042060161504270	0.537537950210911	0.986938324970177	1.246142032375930	7.633872995939680	0.425420336826714	1.129401464956300	2.200139849129690	1.202315602474870	0.942645239310986	1.874828998628310	0.203683524778252	0.844770585511515	0.619670212893924	7.484482159565300	1.017708715252410	0.646469240730945	0.465978820543111	0.855586339136022	2.686378637252140	1.969714071522400	2.307423058591340	0.102567644900790	1.683580054020780	12.883259361051000	0.171201614815121	0.207232651100830	1.742843762652390	1.245692285571030	0.965530088861322	0.980427289835062	0.717923585155412
BT549	Insulin	DMSO	30min	0.631778623670427	1	0.656214543236262	0.799336459742766	6.913719180415130	1.647610438720630	5.731458104777780	8.557555131833199	2.511990018780560	0.419290462139854	8.679547341790050	0.439793207619128	5.757909437282720	8.861320640362861	5.735170182985520	0.639892544621370	1.100185122294760	1.063495387213390	8.278659027891511	0.397958274504000	1.128610559420140	2.547624767593070	1.594388858432310	1.046097329341660	1.822109931976590	0.204429871774702	0.782777191085412	0.697996893537688	5.399855224831920	1.102938964425540	0.764172548622400	0.479213349392003	1.008984816697760	2.654088328783400	1.994712214495580	2.376212973547440	0.096324575873122	0.913236190903862	17.403979237622199	0.332921538595621	0.210240118608322	1.998805907073990	1.100415990198730	1.126378031711030	0.867725855561727	0.731514527425758
BT549	Insulin	DMSO	60min	1.087780324855480	1	0.607210974358239	0.831698055704230	5.627782802167200	1.673281889450900	5.650493512028280	7.858160646409800	2.560892347497120	0.538690037149632	7.647934823037170	0.423093255029707	6.116366420227300	9.967885652744190	4.385861829094730	0.543984065506297	1.153411873860560	1.515008520458160	6.293676171164820	0.395009553876077	1.136220259525200	2.422750021142960	1.776817333997850	1.053484469082210	2.096015608767400	0.159701441000264	1.033463112542070	0.596145153770883	9.432443873430801	1.154132676490110	0.657388456467144	0.479742019153953	1.060385048588940	3.176433815886240	1.846857724623330	2.186483519895110	0.114010258757083	1.884945333372970	14.089959029348300	0.179775592482318	0.191869417225739	1.817364523345220	1.105768414245420	0.831437066405099	0.918059433025650	0.719469756001144
BT549	Insulin	DMSO	2hr	1.484873459908750	1	0.681135805252915	0.852690945611545	5.052955366259450	1.604810980549910	5.575414072217610	7.640153756052910	2.467738690822030	0.686839820149395	9.867815799564060	0.423343310774077	6.814875658369630	8.129316948024989	3.789984017220180	0.615548694121828	1.232063993272350	2.091500086147200	7.648038073698510	0.346524137260593	1.312061071379380	2.576997644321430	1.453009410203890	1.022570976155440	1.397158461748680	0.148818359058764	0.964035354009810	0.682410020483686	8.006203367335180	1.274359735419840	0.705785796609097	0.513077865210968	0.916455375652669	3.061506840105040	2.175536822026440	2.179961908608980	0.099290584598099	1.055609377791450	14.985548357456199	0.288495295758820	0.207559553904418	1.626750636713690	1.128516238053810	0.814894108458943	0.993346861890560	0.819073432781990
BT549	Insulin	DMSO	2hr	0.649500260033144	1	0.698497569442007	0.880272352510010	5.163701342400590	1.703432150624660	4.637335473113860	6.688955338754780	2.290633493429020	0.458346474775664	6.581915516680670	0.449715541264112	4.708336684772130	6.850434126557000	3.606016356311900	0.655798403009507	1.044265162754520	1.009935973284960	6.084727931285280	0.446494355292931	1.230321167963770	2.331698064484250	1.510161276860850	1.257179129874880	1.856110543096410	0.195962530617788	0.871957070309040	0.729102200890970	4.523072069260890	1.130323353296750	0.805316844780835	0.525498991511877	1.066277769425720	2.393556820673020	2.049131621391950	2.107587398212350	0.106747096584893	0.933241377120100	4.862011368147070	0.306449096327264	0.235011934362315	1.885760763618130	1.218370627312660	1.129834560163950	0.998107873448840	0.931109490608403
BT549	Insulin	DMSO	4hr	1.653094377352920	1	0.687702117374059	0.845820032383905	8.219082086770451	1.342567539565640	6.739590108781850	8.937008916186871	2.851843245302650	0.517209038968659	10.580697404125599	0.429236196248756	7.928831192946470	11.157995694075201	4.755905172564370	0.583931528969343	1.117763768254260	1.476958590321790	8.551710435597601	0.357272065274316	1.198817161359840	2.915426558207040	1.492503647887890	1.071124548299770	2.170582486044710	0.157652911596382	0.816893605809922	0.718166513303912	9.931076750833601	0.972371203189600	0.638686969323860	0.553507190362759	1.007963460313280	4.249546401777280	2.332318076588290	1.854255976028850	0.086533948188816	1.260301094574700	19.040284014248300	0.238369109659128	0.203140967332701	1.587146633966610	1.062952215478180	0.799758896274376	0.960799559448368	0.859818127872796
BT549	Insulin	DMSO	4hr	0.740943189622650	1	0.675069757434882	0.954410484009360	6.781117541580120	1.778769766778100	6.814249727017980	7.879700946271540	2.249210369047050	0.270449751865910	7.316377615753050	0.443761751199687	5.772394925456700	7.334125447123070	3.866883569272020	0.562115267360809	1.033744554700760	0.801441363864766	7.558781080135480	0.412983865632923	1.129410528876330	2.205476453799610	1.353768443465590	1.036169838885620	1.759961682239740	0.185253282755526	0.904904943999142	0.647482736214557	5.424843976623440	1.035957894263170	0.651450131096630	0.509290258016941	0.986335918404642	2.299449506429190	1.886204780068150	1.867514890062550	0.100269878538952	1.097643584969370	25.036677957810600	0.279183198187314	0.213120497875620	1.904126492297600	1.223578902777450	1.110199607337750	0.905606488495671	0.973610830553340
BT549	Insulin	DMSO	12hr	0.824623731319770	0	0.813026620544405	1.048941905953400	3.516942467694980	1.405148775769710	3.354582165204610	4.193414577235540	1.835791629388490	0.648176649907490	8.268308983154800	0.596768304583745	3.729681250153230	4.580652929233090	2.428844079557080	0.742906334015705	1.413487461527370	1.829172858679050	4.437405502447080	0.485613407314424	1.165657118298060	2.039913461629930	1.394724025414710	1.239378225990240	1.747527872941820	0.204323185342906	0.924810158796879	0.755712119917223	3.314816049951120	1.378883946358180	0.908402357750376	0.603347534727625	1.060326903499670	2.450378795515750	2.007111144494990	1.742618725108220	0.113726304055666	1.380917341359910	4.649556332364290	0.472541454761657	0.241100179921011	1.858628153973050	1.391455159483410	1.130282774475190	1.051690485827120	1.083982490158590
BT549	Insulin	DMSO	12hr	0.633020257580802	0	0.658472498181360	0.970962164364961	8.129309666288499	1.889262645286400	7.136076192543000	7.790730574518670	2.275505199939930	0.397059205594466	8.297663276773200	0.466936494133136	6.165003630129870	6.651449516836350	3.265803731070980	0.563136353634649	1.140818812099460	1.120011341267060	8.500168575733360	0.453674424094123	1.032647255857200	2.184175046838090	1.287758252175960	1.116054180885020	1.978141854828810	0.252966043150213	1.058390889418590	0.679576983550560	5.903540148174560	1.080430309069680	0.681360311290893	0.528591535563691	1.063524008038350	1.816571941940160	1.907471713618920	1.286708703207420	0.104050012761437	1.362088246429580	21.408318803400800	0.302180367417986	0.246639314538385	1.845761032877570	1.263281341541170	1.183986979195880	0.905970284404192	1.088311934241610
BT549	Insulin	DMSO	24hr	1.070934884864920	0	0.663048659058896	0.883943607750935	6.344457391799280	1.696695261859740	5.731549372952500	7.737368161581890	2.331507526896880	0.532236486871977	11.607152104080701	0.434903018510663	6.747845483257200	8.222262646861809	3.662545855084880	0.558674349865877	1.050804901583780	1.849588297841420	8.021126860588369	0.406577347096101	1.110794375486950	2.411685986151530	1.160306233257590	0.938311786772866	1.981749132954950	0.165586462473729	0.850711293828629	0.610576344350975	6.970954655254570	1.011580474972400	0.744909350630763	0.501882285023491	0.967805793197199	2.203468478136670	2.051626380486270	1.435188786428940	0.087459236494351	1.239534087282190	12.258879398877999	0.338924233523445	0.232045172868197	1.588101414247760	1.190106346807420	1.031339324732670	1.020848587482470	1.058623894692590
BT549	Insulin	DMSO	24hr	0.615513366794805	0	0.676592994038397	0.869674969841773	7.403773306678270	1.660957579389780	6.519131752338130	10.004661264704700	2.675577079613420	0.498063217522192	11.883362259035700	0.474928474623185	5.969267752449600	6.299857686449640	3.106228669164620	0.601279769760820	1.078218530638660	1.234105289649790	8.701613822741710	0.408101603285476	1.207419913746190	2.436231590200860	1.431303932098180	1.069582690168190	1.810710403086710	0.208327141799663	0.856990551517702	0.748484893213854	6.704901205039880	1.097454928333570	0.800870700602702	0.527598749969302	1.024285273163320	1.967511414519010	1.897447296048370	1.154596734024870	0.098994775163556	0.977406706320457	19.635751591767900	0.276361532369160	0.230924728743893	1.833248408020910	1.046958752256030	1.132014764232630	0.996938152611647	1.086060012575220
BT549	Insulin	DMSO	48hr	1.203022227761590	0	0.701338865108712	0.938029084133187	6.551563350022290	1.992232829641810	5.856881962327970	9.819127729502069	2.463936801318450	1.289228367482380	16.603325610664399	0.449539922036060	5.589512837011770	8.239467015462401	3.220186503119640	0.567208149905357	1.257547570342300	3.568662662405570	8.015532890431601	0.402620954895948	1.171448678040460	2.491448227721830	1.362326520717710	1.129978568351390	1.807013003598570	0.159501490540136	0.937849879670404	0.662963114574090	5.391904253444090	0.945224165143657	0.684661284632308	0.579870883740667	0.929802296423851	3.085371478349670	2.125046861867860	1.908747368620890	0.114331015168588	0.863912448684420	7.085933735805240	0.363926741770945	0.240976981748483	1.727708096982160	0.999421185992970	0.976521418001747	0.948813994502582	0.862158272292894
BT549	Insulin	DMSO	72hr	0.690202679260964	0	0.603254084511009	0.917149134526985	6.997894674900820	1.908777225490090	5.173819576927530	9.164400509638330	2.656534694805080	1.111537283744900	15.399600534347099	0.436215669820544	5.739660856221720	4.118766511807880	2.484077908599670	0.530417827131333	1.264500935017460	2.198900544048940	8.950321649830419	0.432285974157037	1.000448903671450	2.404784948809760	1.441471946479630	0.994105071364030	2.169794434527200	0.198041518668681	1.124062854058350	0.622795159564721	4.889733219202160	1.109748908568880	0.797592485051558	0.432783124912329	1.043616911415330	2.416682714861800	1.834979868988030	1.507251309492060	0.122962072073867	1.085134251184800	18.746331746845598	0.257786658022726	0.218932852014997	1.741250390995850	0.986576413531413	1.060660676902780	0.922472436255220	1.088577257501620
BT549	Insulin	BEZ235	5min	1.085721454008950	1	0.636632090479233	0.950283520692445	10.283784784880201	3.335110112229160	2.345100963452020	2.852041202982880	3.290514278869750	0.476594654135366	9.188961336077950	0.425818565553349	7.141232078811750	2.404588413767920	4.595863043295240	0.458158141770182	1.091480878604540	0.845828231913237	10.144145139694301	0.372181633881377	1.146997922533440	2.563456549509650	1.389007254574590	0.991618282855174	2.451503782012710	0.156898661766902	1.069189707934480	0.575575785538516	9.292901475615080	1.095028447158830	0.658230208441370	0.495204160045386	0.898436029298972	3.047997489011510	1.979840350133790	2.130278007003940	0.121658011376625	1.704671720854330	25.781951060787598	0.202850025682884	0.207186199886758	1.774273558489710	1.042488472798630	0.848809896552224	1.037589957448890	0.619323088997925
BT549	Insulin	BEZ235	15min	1.246135809132320	1	0.652928586542725	1.056777277088340	8.986962082016451	3.285503989801600	2.053555322835780	2.475741108774180	2.925094783839200	0.524229552743149	7.971174890106500	0.460083069176078	5.836364374604010	2.404225874468390	3.869996377887410	0.551149082914943	1.065251565775390	1.251308065394630	7.584134023218690	0.423878424848780	1.244621833818330	2.301427270056620	1.315025939912900	0.995683754185115	1.951973179451080	0.198367922143364	0.828775938207822	0.605346348237575	8.702660420314171	1.090687425304090	0.672652389730655	0.475187764821358	0.825927220445529	2.631882247294910	2.035577170141660	2.264077765560250	0.115387910187111	1.830275713523460	19.680654465131202	0.181577034246542	0.229522057654579	1.939962746193830	1.273779081779330	0.870727645201702	1.050284854161550	0.586345726690381
BT549	Insulin	BEZ235	30min	1.009310866878830	1	0.759355058407899	0.974087378548123	8.282269875403760	2.943160732687770	2.439756338577810	3.247414338613360	2.509642495122990	0.551515478490895	7.510897272071100	0.521965653423786	5.338736468672800	2.364721936039400	3.405781224458010	0.558738247189972	1.091382920960290	1.498430055218780	6.852980264542750	0.462469492808340	1.088327631954120	2.099011688318560	1.287849468271710	1.082964037347410	2.093125794117290	0.195643223599495	1.136522649262620	0.728765841007193	7.175653149897460	1.150102167416090	0.724986124247571	0.514238623073697	0.951897120733602	2.426684589810470	1.746265586068000	2.082566042650620	0.124089843199569	1.953166517003930	17.307639956285801	0.245361569322955	0.225524475154875	1.846739636111400	1.139424189358300	0.973285870511305	0.955979999458083	0.697627700617860
BT549	Insulin	BEZ235	60min	1.245371961476450	1	0.732858830169481	1.003885802656420	8.877136680024931	2.452298258926730	1.849371382483670	2.491264807952810	2.847979633639000	0.566873741313288	8.531087172663639	0.472893331661514	6.216259683415770	3.375039082315940	4.054559304207070	0.606764550073313	1.270953165716350	1.331448553296290	8.024210430874980	0.408426804169516	1.076079204082920	2.436572678962870	1.626989178578080	0.935860917463407	2.154038681277570	0.188471797802074	1.070020768203990	0.730583528375071	9.143471907943420	1.098707423090200	0.674670706689227	0.555547945218076	0.932173423126023	2.960020099787660	1.903502234410120	2.093599700910450	0.116477587066103	1.879503740277210	20.497777422037000	0.234242955110722	0.231336775101762	1.622051091497230	1.152620003216590	0.857509849422405	0.964428831152446	0.605429205414360
BT549	Insulin	BEZ235	2hr	1.112073236984970	1	0.800822648391315	1.101774194780280	7.982735763940280	3.151942982732670	1.372554641634270	2.564041230902340	2.978636890801600	0.897399126161315	11.705915076472399	0.515665266690934	5.010715225671340	3.597810287522800	4.005751608631010	0.746725251859490	1.215798120221780	2.293128951172030	8.980606826732220	0.423174235200470	1.334372079644170	2.600120121954130	1.509023840153120	1.321453655482350	1.941387832766700	0.206262628591011	0.703627168437767	0.825526206888505	6.694990114370610	1.047399897204860	0.734111034293722	0.504940630635946	1.040014702989850	4.109153639624390	2.013770203801150	2.375072281660250	0.108393024528963	0.990787904410370	7.826469451311360	0.430009837475108	0.245499443494044	1.660315667820310	1.087875795570290	0.817875426660232	1.009816616578190	0.715094749334376
BT549	Insulin	BEZ235	4hr	1.383398220148210	1	0.715950080583397	0.866311597744240	5.432061376559230	2.363932654649890	1.738642408041570	2.724735404778140	2.746151999018610	0.677675745126611	9.141065406478660	0.466203848683905	6.053353820913800	2.646712665984170	4.026548895663820	0.618633487003554	1.265622502186050	1.686328832205640	8.207344036301210	0.402572082649055	1.192629165905280	2.504926215908270	1.151398482224910	1.242697942999580	2.000784207978360	0.158438421328321	0.866777417911491	0.779268716247456	6.794087952201920	1.214562379007690	0.771754139697622	0.528643301364383	1.139292932720240	3.048940758130850	2.090972687769520	2.518229409029900	0.115636821761532	0.939981218824560	9.248177531396120	0.333687408546911	0.226614829090433	1.677126434870400	1.062586306135990	0.922889901073938	1.018508855238410	0.757495392572813
BT549	Insulin	BEZ235	12hr	1.121477273737300	0	0.802451257537828	0.940990758175250	7.333973686797640	2.301371703838710	1.704536188089900	3.261967076700110	2.587648771730450	0.650141691162062	10.685435705379000	0.489554890898332	5.401497430226960	3.291518126811580	3.767189860981640	0.668083328874545	1.355072702130060	1.906886597132660	9.465872309536261	0.425719770231024	0.969235786669833	2.264839259721560	1.110605868919840	1.074570359407250	2.535253825742280	0.167100929540534	0.950587675994215	0.796819100058300	5.659594208482450	1.108199488207960	0.812830425130587	0.509240010821744	1.074324844271140	2.771496158386580	1.974355845992590	2.346700244091070	0.121443607230932	1.017161096248870	8.340680076303450	0.353945853135450	0.262134445832609	1.730285241287180	1.112535428266870	0.903347168710577	1.007349851573880	0.818154839619060
BT549	Insulin	PD173074	5min	1.249928023958730	1	0.642139532438169	1.092183008904390	9.826243048679110	1.541091699576000	7.828289914865990	10.605029935036800	2.556391880166570	0.409495556196616	6.494126552801640	0.411176105420787	6.841474260374300	8.352588698839689	4.094675642488040	0.596579922262114	0.989117260779342	0.903640091030888	7.275583831024580	0.462749496056880	1.200242108224150	2.321505508389760	1.191965909588850	0.954312338073137	2.003494687204400	0.220689817336648	0.984501894249368	0.600067945545520	7.395500921460800	1.116645647140490	0.743347577604340	0.480946472991905	0.770872277471792	1.969690542491430	1.913672913205860	1.728622013901570	0.095223287324014	1.672954776820550	17.149356160347601	0.146067665901039	0.191880307807570	1.685069045749770	1.221030165160970	0.985224692972059	0.998105152786821	0.750372310526033
BT549	Insulin	PD173074	15min	1.321780344115390	1	0.681971950688058	0.953765325416294	8.127480434865520	1.922838852838620	8.426154668702800	10.310773545040799	2.641006541556220	0.532737955825839	10.555700761300001	0.466483280275823	6.010958405426650	9.687312621350889	5.061425030349080	0.556182560950978	1.123286698141000	1.743312359729730	7.900120106606600	0.390127578052020	1.229638342571750	2.553661605025770	1.442454000028990	1.101751542877300	2.081265125505300	0.169510838828754	0.900886668717116	0.668520384147006	8.597383193068399	1.102110995815930	0.729839211642717	0.511754131980335	1.176381749129310	2.191989603901430	2.064698195371790	2.071374226749730	0.099220968927478	1.474813586222190	17.654642851312399	0.267120500529600	0.221778558195137	1.778452903615440	1.194619221344070	0.862502289163572	1.019988205548370	0.774733251744966
BT549	Insulin	PD173074	30min	1.244349137699310	1	0.679683578650743	1.017108429919730	8.610920319143039	1.767807921537650	6.588211774335310	8.314545322161781	2.307552283877990	0.407781988662452	7.740741923865240	0.483681344478495	4.978837262346220	8.416450592461651	4.086478404473580	0.541275312838014	1.183656754613750	1.550615502250900	6.848439364551080	0.419503190295359	1.115957378283810	2.251563536495160	1.225608158870180	1.073867507593230	2.023431098449950	0.160844477450022	1.066572252763690	0.674847463133387	6.992175612585650	1.083095945061170	0.729560774771957	0.502786373812885	0.987104496146838	1.912863776214440	1.896657140090110	1.971687949129550	0.106092319239612	1.751135816741970	14.833552655381100	0.217063713840029	0.219152071582033	1.735469564563760	1.205689764214470	0.911014933630554	0.965408683469035	0.691990474756086
BT549	Insulin	PD173074	60min	0.950861488329770	1	0.647494074118934	0.920027406076660	9.504788644467450	1.811830891089640	6.469031229311060	10.682780876488399	2.638863942311080	0.499779794885840	7.346504153741290	0.446145185774722	6.689856521140830	10.598944734426199	5.708554720404380	0.542965014919082	1.090556912533600	1.550475202476170	8.546918043286791	0.411427566106508	1.134422106193350	2.427174284035540	1.588066888625970	1.110315844604290	2.074203956566510	0.183599402446749	0.833147306596343	0.606936470187122	8.345511440383129	1.032281033812510	0.697254153961996	0.479789704894408	0.937669813986371	2.760943189024290	1.851315215210450	1.981839714745850	0.090280149725023	2.046565417226760	16.388525405111299	0.144211034074119	0.196199432318079	1.656915293343880	1.201643798446970	0.862210634777132	0.964853080049010	0.731228755969440
BT549	Insulin	PD173074	2hr	1.321847942817430	1	0.846986133279279	0.836296012520114	8.357584597884321	2.145767703515950	6.680258105631750	12.228291792072101	2.751179334665340	0.739213273908408	13.766780215867900	0.435273123611167	7.084070301458670	12.713277309608101	5.600597107623130	0.575832701259910	1.366378231861770	2.274166181966740	8.937236192877711	0.368122589016016	1.125949131463100	2.876977807235990	1.523644307678520	1.220906255296980	2.124245611322520	0.159567344205871	0.808777117567337	0.725527406321624	7.779580800571180	1.087771699055460	0.816011491531010	0.460628464840631	0.901465095641806	3.721761839293260	2.177787682529500	2.740864687737030	0.109198200742176	1.029316139625250	10.063129914556500	0.263580076535711	0.207370392851728	1.787391080796330	1.167853797000200	0.748894217019887	0.976542802790345	0.786197282555129
BT549	Insulin	PD173074	4hr	1.312688350514240	1	0.641064607740406	0.794521107836716	6.409407063987270	1.663026667181100	6.505705585237200	9.313462011839659	2.606346853294890	0.675008668188397	9.885982049493300	0.454722672516038	8.063040914883301	8.675328849275321	5.057048258471420	0.576825459974540	1.301202721474470	2.081319846294710	8.030916189851309	0.353865747548801	1.139886315434770	2.617024640153640	1.419337287093890	1.045154469853290	2.192200201865750	0.148620138800183	0.873510786800480	0.722544866045588	8.386012356233820	1.096619480266190	0.772692332909999	0.532259551661975	0.835191201604120	2.390396707183350	2.187520971419120	1.850111784897960	0.101711463636198	1.108219232036810	14.736755968188600	0.308812602770063	0.210793023807218	1.498908073411490	1.196153173578900	0.923209992818433	1.043640430301110	0.887077993703677
BT549	Insulin	PD173074	12hr	1.098161093448710	0	0.773300852537173	0.843797700856480	9.717013711943920	1.608717575696990	5.331010400408200	10.647356062592401	2.091761846502200	0.520904006514862	11.236144411460799	0.461765849474132	5.513789007233360	8.143440540065880	3.790214926617140	0.623481647220492	1.037538938736880	2.025508792600320	8.346222523704039	0.387997373841237	1.051045503228840	2.707517475565220	1.200215755505060	1.103714801478950	1.953596264283130	0.164467516382326	0.692860125439628	0.646028555411517	5.669003562146230	1.028330083765880	0.705530801179541	0.458011026598344	0.961429887528317	3.051173212233970	2.101928582770680	2.296648683480320	0.085763560113566	1.077042766563160	8.331391722916409	0.399000487895945	0.199142267806585	1.676105102047680	1.102797518156430	0.905946260793574	0.945570982842131	0.913078607821663
BT549	Insulin	PD173074	24hr	0.975223416635915	0	0.695356222395074	0.895373171700370	8.437972912005430	2.050621575048800	6.057512963526980	10.693460563441899	2.251596227558920	0.695290054895858	12.907133170132701	0.463858378011014	6.084900963538300	9.094938101279681	4.610110260485660	0.547189666647986	1.190938098580470	2.377816275712780	8.473431902864890	0.385181939952200	1.229945897535050	2.428557485297100	1.247724530846250	0.996055455709116	2.084211621957900	0.180835357928599	0.798248394447547	0.671468655760148	5.612059894520590	1.104962413918280	0.747264968062900	0.537608275161709	1.029310941928580	2.735277575996180	1.936602419693130	2.040864279432930	0.085439047287322	1.094465107709070	6.788398637039940	0.318958759176712	0.209837997501331	1.788575063569280	1.174173068051300	0.954210716555668	0.946980009461310	0.967475092011970
BT549	Insulin	PD173074	48hr	1.210680429159210	0	0.718231900382425	0.838177598537746	6.549801452084330	1.662007209247780	5.472238054650130	7.459755770939240	2.472180805448340	1.430526569149830	13.531828990348901	0.444379103184849	7.748436592003300	8.104959181828541	3.708181069408080	0.588247027352106	1.251644989310210	3.830725177224070	7.350055455865100	0.390793385023565	1.188546906581120	2.485283724829320	1.308172772110930	1.089887827683750	1.818647431751050	0.168325180975841	0.890102133123489	0.574611532414226	6.697299541530510	1.069300087077390	0.763168666649080	0.522772228434506	1.146904426450610	2.584992400196860	2.078257932345570	1.446933239110700	0.100227789943901	0.981821094842763	11.638715631790300	0.339191133451217	0.193181326147797	1.686171841559760	1.080968718999960	0.935425731687197	1.070487401670630	0.964975247197284
BT549	Insulin	AZD8055	5min	0.713978645116237	1	0.668550229279365	1.002298566089590	14.705947255564899	2.500447800476090	6.259665995298150	12.869498652636601	3.060176885553330	0.319231962173381	7.144342200869700	0.416701574556070	7.185014063648710	3.726752174908280	5.264922429618120	0.579387063032462	0.996263817503870	0.725956341133625	11.099102408854000	0.422384566320193	0.949308689181606	2.083822568565600	1.535170559191870	1.108792685599680	2.729052380656640	0.196344181894630	1.264259248703850	0.700914148962528	9.763292993957700	1.059814987408010	0.757620175507938	0.525249523988133	0.860241096682553	3.424300253968780	1.408381746835380	1.909287825328770	0.112482364781034	1.680862683251480	22.262023479835701	0.210831774824044	0.202312899944395	2.396379730098410	1.153448488475890	1.051187461543640	0.885533572333940	0.885505789495781
BT549	Insulin	AZD8055	15min	0.721826204642460	1	0.656449760611233	0.910316606308576	9.473121427174000	2.031464333267620	4.700969551644420	9.650424697702951	2.411081705656900	0.427617404063331	8.419005628501010	0.443993470201608	4.782020803068490	4.541705208692570	5.762152480367860	0.601312921246058	1.181483969800710	0.945263197632582	9.169604638561159	0.405953683713555	1.168511150573000	2.487584712455370	1.559174809384430	1.166052278298310	2.284682577311740	0.195719399174401	0.801965606053709	0.684580955398920	5.759852687609110	1.144106070548120	0.793649998675945	0.530719876330819	1.012070589574620	2.448542599572450	1.790736154024270	2.315050027765700	0.091738257575450	0.892658021066404	16.291677197918599	0.331964752377199	0.211255119698526	1.932057592786520	1.167022704606190	0.964276075498276	0.910765417401081	0.737616544370778
BT549	Insulin	AZD8055	30min	0.548010297637836	1	0.683237677209852	0.815736474570380	5.362821966003300	2.030358210855920	3.840044463389400	8.709027407143090	2.642164831277660	0.455624465727691	7.149070854222680	0.415460662922662	5.517481315050430	4.235749623900090	6.087781219968340	0.643286851401681	1.156481410354070	1.108313869372380	6.812141845728840	0.403000430449611	1.139763655185340	2.404266286577320	1.492811713733360	0.957422627460135	2.005494690736780	0.164399281376629	0.883824734590799	0.709924206522256	6.119181777764870	1.169368777724270	0.802967081831460	0.491212345740594	1.034677251541890	2.314792954031540	2.077981892716880	2.350638064911110	0.096853380641980	0.922213615470630	17.081068167266999	0.300770159002510	0.203332762775434	2.072221144814170	1.036880571176720	1.203739523419560	0.931089370742411	0.780362086326000
BT549	Insulin	AZD8055	60min	0.545929108396029	1	1.829416052877760	0.873245416119293	7.826238746834490	2.054726904309550	4.217074861874200	8.771028093684040	2.489772496406250	0.361546317924234	6.993958927280280	0.458977753244137	5.889855736217650	4.607031951757310	5.206074956618190	0.589737822101176	1.133609674468340	0.932787265961660	9.135647237006360	0.390987080947163	1.111249003003330	2.489565865406560	1.285113226704330	0.976545696759763	2.019226805730520	0.167968130258503	0.934386351841046	0.964312591758594	4.695142085409480	1.123739458830520	0.786474551206097	0.513054872021884	1.117025808893000	2.235270842085260	2.185316431693750	2.228288507621180	0.095221714309403	0.825482319104815	7.805048514379470	0.301881878053902	0.197174135269022	2.011613671724320	1.094653750508750	1.041078910623910	0.909487111019848	0.895594796234810
BT549	Insulin	AZD8055	2hr	0.527403035096015	1	0.746508245763374	0.843112596622752	5.932730840387060	1.798326553898540	3.801796481031950	7.630801404735970	2.594699649038870	0.381449884823216	6.924930438520700	0.432332111691547	5.401906800915630	3.689760851247490	4.248499615286590	0.649994964718411	1.080172345615390	0.896432885049113	8.379424275861551	0.392384337870697	1.144477081079360	2.477895735470760	1.312760679498900	0.957188674626800	2.065404101611660	0.160306466224042	0.884076563308386	0.761889487484495	4.870015969914200	1.120452963746520	0.730764621833794	0.529933848299564	1.174451053092100	2.363713723993010	2.049821886490800	2.080876402742510	0.094233355324921	0.901640605003884	8.373650274900561	0.306448874912867	0.221617160054164	2.026564696797670	1.075005779591410	1.109424232799680	0.922044141458559	0.999641132175656
BT549	Insulin	AZD8055	4hr	0.618823095038466	1	0.732542976956661	0.898442819831185	5.098824990257200	2.033560572840840	3.640046018268910	6.317491159941540	2.506373008673640	0.377272403421181	6.605009119569750	0.500916165669191	4.585530860919990	3.241422993941430	3.639664749234570	0.673800487516756	1.116595858642710	0.925309760684200	7.441576166589190	0.455229014196007	1.139048303382950	2.464253471630720	1.269257994860490	1.030622505939900	2.055858853166620	0.208627939711270	0.913778160543814	0.740534457387080	4.477436061395950	1.169079750996460	0.856136710717637	0.508189079400387	1.099008017738850	2.133042862732320	2.141790390362990	2.334003723163340	0.114799664303323	0.891169201994413	4.327687316181230	0.356664454404175	0.241380640554314	2.031432919049990	1.082798897265770	1.222932574750920	0.954204023955887	1.087877508113320
BT549	Insulin	AZD8055	12hr	0.659990369746888	0	0.598455980821353	0.914391246877268	6.868016819062870	2.024575676382850	5.051241253673830	7.526575118175050	2.516860900788200	0.386094330682203	8.326681414535731	0.440036115182716	6.124327567766580	2.911251374043970	3.125391023545780	0.599467299254639	1.030979848675820	0.982138715273567	9.053099139977780	0.432478262000911	1.096120776786050	2.278206737461070	1.083715136629520	0.964767033945233	1.993391694210250	0.204162089594452	1.015545954364990	0.688854726563807	5.778901478472450	1.153009086418030	0.789610258524881	0.506673218386909	1.035971698848070	1.699814520112350	1.893339840473520	1.659968363636250	0.100606071843238	1.172109841912900	25.657710295288201	0.302260678754988	0.231833419175825	1.877957669979370	1.027916112736370	1.162936376743030	0.885950629420806	1.085653737086230
BT549	Insulin	AZD8055	24hr	0.732433803306828	0	0.602921661495292	0.873662904188010	8.404349251248400	2.134910783604270	5.364525015633830	9.349225055350861	2.895054229914470	0.471125365389770	13.328686515114700	0.409006636902167	7.645269789480430	3.071009079997900	4.148370628735060	0.575124841924693	1.136996851259870	1.002059700665640	10.243677935886700	0.411064251060924	1.128670344727670	2.168644219800050	1.328939221375260	1.037400051123680	2.286053274821660	0.183306177707654	1.016363074519030	0.702811533445163	9.152097869561240	1.112112654267160	0.749745546141069	0.508482815742355	1.016203213835860	1.828219469610580	1.668784520722240	1.412605427671980	0.114406552235391	1.454133642830070	32.534387129062601	0.255205298952740	0.217722245977983	1.864792891247210	1.079277570142490	1.043339468460370	0.947917476432099	1.021017558053380
BT549	Insulin	AZD8055	72hr	0.829704458671625	0	0.640372114447578	0.904013358184104	5.534256426593800	1.970015771944240	4.122574630784030	7.729559474404770	2.692485017718690	0.806518250329107	14.229955872724600	0.461339884767208	6.467911384763100	3.097484787468480	3.070113948826880	0.596493905559620	1.185332724927960	1.723940984865880	7.513089804174440	0.409918454604049	1.158258402989070	2.237408183833430	1.271960558795620	0.971009268011490	2.324221075915600	0.195170439752311	0.986813707539346	0.663000300776356	5.552060134794770	1.135049453974400	0.785477059926970	0.556365312235553	1.089302328540050	2.456280277477810	1.721293922094290	1.570245732991410	0.103999588271559	0.922112333871838	22.591640698995999	0.333003498419346	0.210600827174269	1.804538262776130	1.092067118386840	1.019818053561490	0.933831099621228	1.097133270596350
BT549	Insulin	GSK690693	5min	0.860997300222625	1	0.659879296292771	0.922710962390540	13.092003054968901	1.850192862717500	4.960187036146130	10.975059857230100	2.106552602932760	0.298904198753248	5.609455641044600	0.394724740451326	5.550744128545030	12.332916826036399	8.032093269053020	0.517039302651337	0.724145269539349	0.705075594955861	8.071466742242560	0.436011290767279	1.040763989022470	2.124724548710070	1.287780319282920	0.981303389896904	2.260968619963510	0.224088615228987	1.063480021424490	0.407927836689708	6.193454514876470	0.973029369882581	0.776732830316345	0.493427394619431	1.040332263571690	2.585262829746420	1.703060089667020	2.147443395783290	0.102197596130499	1.645642228348610	19.661934179519701	0.210108810071412	0.185075255328344	2.054143834469190	1.174546721131880	1.159489077749080	0.871031204462066	1.022567744510950
BT549	Insulin	GSK690693	15min	1.010394944902540	1	0.706097535620250	0.973477708681551	6.754878765239100	1.529096631245840	5.047617332862370	9.151969306531701	2.436032582372070	0.428226412015911	6.815750618109730	0.508674936950567	4.937400140099520	11.437891638720499	7.543397185270950	0.595308152479127	1.074743660675350	1.065325991958060	7.760842408345370	0.426406412907590	1.097578648443560	2.458058943785580	1.326488619997950	1.087226823192620	1.995950015371460	0.180351218647735	0.873315773944649	0.738845385616056	4.708092080199010	1.148256731093590	0.794385935610934	0.506796942086349	1.100229659903330	1.796379018327170	1.782551338458550	2.686786409836920	0.098531365193076	0.961031965742425	13.720694629133400	0.378746338250959	0.217186497061663	1.986843993089150	1.151957786897170	1.074564335041370	0.827261851829326	0.823903816637910
BT549	Insulin	GSK690693	30min	0.542186688322199	1	0.746441141891506	0.832944444876644	6.619789128327800	1.761391430561720	4.935615885598390	8.929914913747020	2.601555802707600	0.492735586431478	8.352550377742210	0.435595380094028	6.120931763924350	15.770407314387500	8.893107395309480	0.651302800917077	1.049531088708810	1.074141029854240	8.425578330562789	0.393643699704956	1.151531192440180	2.493086983371430	1.496261335695470	1.003563842702830	2.026918816367440	0.167072252579244	0.893281571926469	0.750363327614057	5.286536866089100	1.148394296942380	0.837186797855416	0.522235473544698	1.066842270047180	2.392744787946060	2.032282380808930	2.379287400167300	0.109490946092607	0.937742150054482	15.588153532114299	0.299447866812399	0.257786680770026	2.001596604291900	1.128953478341860	1.083263381368590	0.948780707856673	0.799526967126903
BT549	Insulin	GSK690693	60min	0.846132008350718	1	0.712619728561160	0.929586133476716	5.185251851530700	1.972846669466890	4.866998346600200	10.695724985409299	2.451835430973710	0.413254884135005	7.515910017403960	0.483213503755472	5.236848847481060	13.613489162250000	8.121119411201949	0.592626204580204	1.207826258046550	1.071631102893130	7.248641745761160	0.411028192321978	1.138151810132360	2.553183661078450	1.422475911170020	0.895005837061731	2.017476063319430	0.177919328032159	0.884941728146263	0.667751356397178	4.764654988491320	1.132930862210390	0.703193870177657	0.545200160327007	1.004480183367740	2.232454044522490	2.013221324675040	2.595031842748110	0.104018117408611	0.823787949503704	5.165573272593730	0.321886111401670	0.223414156530809	2.029934225432530	1.109027102402260	1.072700234085210	0.886752839824602	0.885139079276353
BT549	Insulin	GSK690693	2hr	0.613345810016487	1	0.580500175284531	0.842508384440164	6.790193228550300	1.808748871736830	5.607329590750970	8.917517567679070	2.496621153193010	0.514754698638405	7.898255536452360	0.418621851038860	6.008075351551470	13.545348816472600	7.962834637736510	0.605597777488200	1.145826785732750	1.150773393612980	9.041962640980920	0.390081524867128	1.143317616738060	2.493038707860790	1.274559372660540	0.985404095486783	1.907664488408170	0.167788041066234	0.885760680658000	0.693322206596067	5.353315551233440	1.166603915021290	0.755385500483360	0.548324806246211	1.046066680592540	2.030737655944710	2.083538793411730	2.009131489690340	0.098042062925865	0.885270319329460	6.720287065412020	0.283845172411419	0.219572294238858	1.914689638891030	1.070801585936760	1.160714363643150	0.960511048366844	0.933974461595130
BT549	Insulin	GSK690693	4hr	0.765714675503160	1	0.703868215974152	0.934654228027439	5.951739966379060	2.022575241282180	5.254471169269840	7.120482303485370	2.556180365022870	0.353271645360651	6.385848910017560	0.457942947970984	5.107504485527940	9.786148342906040	5.627123671642850	0.580119972599887	1.132198158272870	1.021667575790040	7.216059242840190	0.414631207470237	1.054190424588520	2.402567668135110	1.161826912575450	0.988874590139156	1.904194284462890	0.186899450812089	0.976293569060910	0.663103822197106	5.280632155534850	1.143985759194910	0.711098121859442	0.517936590561730	1.043506453633810	1.976871593830760	1.961079192775010	2.083811048689500	0.107030151267426	1.008607339655990	17.211590452601801	0.271273334618630	0.226853247378827	1.953413932837560	1.167678530031360	1.170303861085510	0.937560203948072	0.993423959220467
BT549	Insulin	GSK690693	12hr	0.633883292352196	0	0.611003124782504	0.909206550492898	7.045580037584250	1.927821764602030	6.340447732964430	8.206427650344320	2.541213455798930	0.422452179500352	9.544809026852560	0.429498338772139	6.885214414168560	14.429242066394000	7.193693301385050	0.592466237446823	1.106206342051780	1.152688823151070	9.269225149302820	0.410916714593088	1.065816069675270	2.407167840032000	1.179520490703800	0.824990355244580	2.050381856161630	0.183781521065901	0.923249290195471	0.686977241359520	6.877842277427100	1.157351564585870	0.699364908223132	0.454613083687180	1.030117256570440	1.787382915172850	1.977231680231370	1.566298615615520	0.093074511436920	1.028692968928620	24.145645601083700	0.267053328400510	0.216096721302159	1.904892593597210	0.984140278194310	1.157921728460340	0.936378679055459	1.073436128309330
BT549	Insulin	GSK690693	24hr	0.674436907579506	0	0.526534508839088	0.867893854229440	8.056554050135420	2.227532271551130	6.242450581442940	8.472064195096420	2.595620256379070	0.607252929601294	11.710081446477400	0.420455804191623	6.630648933552560	11.765463243689601	8.485630835640500	0.564840535237332	1.265400417584790	1.273511388452980	9.792940113122031	0.433931650907356	1.105527602234060	2.402101525186940	1.412300754166690	1.033081381040560	2.366393615296520	0.192764729856441	1.106718418514740	0.678735619197605	7.204466330829990	1.156431370202020	0.738051654137891	0.487816174716541	1.021934156519810	1.862009834911160	1.680934802993000	1.310742501095260	0.117487438476251	1.584173908289160	23.874207487228599	0.228879302613742	0.196203343938057	1.764292970335070	1.103464589654110	1.027261416520920	0.948799526526648	1.002605341968350
BT549	Insulin	GSK690693	72hr	0.803987111706382	0	0.661992217830402	0.908085355645902	5.944653422913660	1.917561002658370	5.646349282064020	8.244963142450120	2.593300542224860	0.842751524667046	13.278763880239500	0.450761633274114	5.913049036749380	11.083331594054100	5.868945826701470	0.570209765090805	1.168483466162440	1.965049574445120	7.743484804900540	0.421580448249660	1.108743920857340	2.181507038336230	1.238742241362840	0.999647826382576	2.295451210961770	0.189575947598346	1.000856011573280	0.637445037324437	5.575243217684570	1.094574423674800	0.789184578891952	0.520967137789520	1.002825537230400	2.346320560093290	1.758371505182060	1.434120249283830	0.110382889776320	1.172184126100790	28.923496686976801	0.317152490943538	0.213424745551659	1.843428839690240	1.040166157944890	1.043302576026880	0.927162903568532	1.046177280835890
BT549	Insulin	GSK690693_GSK1120212	5min	1.211486603306480	0	0.619062951594419	1.107433130922750	9.759898927958270	1.740916520775570	6.349531605336120	10.220228958910299	2.869345430383700	0.430342020239196	7.635870430491550	0.452128301109247	7.279980860675530	13.688949104095100	7.278092174541380	0.521184711173955	1.007767104323570	0.834763869344172	8.958006205113980	0.462195857477162	1.069343896645540	2.087085255608930	1.384913935249570	0.906895462499651	2.161222812798400	0.202511850493674	0.827018116085784	0.545613491421541	8.463506576102621	1.104896853446290	0.674988196221600	0.446109207006383	0.801722756737306	2.933568322328680	1.882093405341060	2.115395416197640	0.112034347558420	2.041057173843220	26.168499099586800	0.112097445914804	0.225104680813612	2.038085983233650	1.329886050405930	0.941681841548812	1.014188104086440	0.712923871766824
BT549	Insulin	GSK690693_GSK1120212	15min	1.074660971173370	0	0.657036903813936	0.929607054999106	8.454938213530250	1.905822714875950	6.780956726459500	6.589682495285740	2.433377118639720	0.560696318710753	7.276816178276870	0.491830678920558	5.603866172740240	10.400069489391900	6.282771415546890	0.537402701496222	1.080466030341720	1.556525630201780	7.033895277210490	0.443028896280661	1.087237716020160	2.169512697501520	1.334511103210500	1.052062865570880	2.076975536830120	0.188647690698009	1.084362114968020	0.458940109430680	7.356657284319240	1.086413213693930	0.707076834364408	0.514496155464404	1.013695175312340	2.567966209335800	1.774380592239320	2.344915555705110	0.121836287482347	1.697727771176740	16.249065288894801	0.230725305029286	0.217395225939717	1.863051786483500	1.181180180183170	0.928324932201116	0.947972483926848	0.723613799971436
BT549	Insulin	GSK690693_GSK1120212	30min	1.242959737372620	0	0.646951664359677	1.056539120095750	9.048672277861170	1.709444769459370	7.185833678225360	8.757061639057870	2.434777014798950	0.484939189169605	9.128981559976040	0.467558964689627	6.440094407366530	12.564419291113300	6.912050434975970	0.538337269727042	1.110572286729280	1.668519237477070	8.005722342046781	0.406121972641820	1.062913458318700	2.471395892765830	1.175450368185390	1.022986360279020	2.032088247533740	0.169471502981186	1.050237645262640	0.682036310158962	8.284476090406869	1.048686338691700	0.639407373614100	0.525685902180620	0.912486530714396	2.797432897441610	2.059707310460890	2.219982665387660	0.111131746390243	1.436549460098000	15.339554389864301	0.250849764606781	0.218569760622883	1.798486826886560	1.234744939887220	0.909820181288247	0.949413384353824	0.728949233213523
BT549	Insulin	GSK690693_GSK1120212	60min	1.479950204820060	0	0.580391505235099	1.002181262174720	8.347818219587021	1.893156793882160	6.871216921278320	9.483637416610151	2.717581746422770	0.568461223149778	8.996819413089130	0.419202627612477	6.570035186191170	16.615398504549500	8.026069250360330	0.562443904101666	1.122541325767810	1.379762018247630	7.894350244809720	0.431593471149919	1.128668198857290	2.491433931914490	1.465269872703910	1.055402215390640	2.189120723419630	0.199437579540989	0.822770334136650	0.570424201619645	9.299894157907771	1.039507687906380	0.624343631748062	0.473979918279135	0.788753046216479	3.159873723871720	2.003330533612180	2.335174548766000	0.098523197673688	1.696371431617960	15.126806252374600	0.136546349880349	0.189877630160219	1.825364961854790	1.238271685758060	0.827268399284870	0.968037314768127	0.671883300509449
BT549	Insulin	GSK690693_GSK1120212	2hr	0.990615595684925	0	0.717246680802066	0.853796275205150	4.881187970434280	1.456978402480960	5.058362897876090	8.201021631529541	2.325510241975590	0.761631882192682	11.109659843799299	0.468228536668494	6.441159314710360	16.617870630695499	7.813057554503660	0.622394031549119	1.260519042325870	2.146561616798320	7.040085742272070	0.389168610369059	1.179603818580010	2.504667108527000	1.510640492526000	1.212327844927360	1.935111601613950	0.167016054097886	0.836984516653450	0.665885750435943	8.249828844783099	1.195641648093010	0.762751876274747	0.513349213119056	1.162999812139570	2.956531267547810	2.303838780967540	2.292487376623780	0.091315777220437	1.151309698422220	8.791700974188800	0.336314529259038	0.202732618630894	1.756884329585120	1.080402343844140	0.874791524434270	0.943169105216610	0.842182163229201
BT549	Insulin	GSK690693_GSK1120212	4hr	1.401897155577020	0	0.705353198800867	0.899259455507636	5.595869484599890	1.643108873228850	5.845467840747340	8.365942528645720	2.456003536596070	0.634653852106106	9.662170668573650	0.439192458933691	6.907158195071160	12.732434885996300	6.903870011309650	0.599565307357326	1.142157271632610	1.712640581633730	7.238920088103430	0.389698635505318	1.189911556485150	2.458995135895630	1.103905113505850	0.947261611960163	2.637592884554480	0.159172929951001	0.926235718611497	0.739525738091222	7.526528784914300	1.036724546720950	0.699139727934216	0.527947498312440	0.903591829163746	2.937581479487150	2.109184032733290	2.017550297281250	0.107201831439113	1.104373220521440	12.495142003195401	0.321372172515326	0.233780248609211	1.586344465765590	1.190651171148360	0.968111331514123	1.014903350091680	0.899864540987412
BT549	Insulin	GSK690693_GSK1120212	12hr	1.035467210611480	0	0.732058486365645	0.883711477280963	8.763465664781700	1.542485071247020	5.635632929801960	8.595065764956280	2.347113496996860	0.588126734804453	12.323088258905100	0.480453976488516	6.021385058289310	12.678190716934401	6.754826292009450	0.639983477922155	1.174993401120760	2.051259987949770	7.666428571686670	0.387195669544813	1.104255059446390	2.740766535543120	1.091088662372040	1.011386526569730	1.934631146100160	0.173596012851472	0.798438964082197	0.688566268271284	4.976224996892920	1.104660141922440	0.740839483195807	0.495217077778450	0.944036476248812	3.379467444687720	2.201334169444580	2.145544390925880	0.093342614689257	1.061368993835710	9.634521024963259	0.332860688259283	0.211023617468487	1.812802504561620	1.143358510344000	0.938697049327487	0.979987057108497	0.904104405787603
BT549	Insulin	GSK690693_GSK1120212	24hr	0.984510134911858	0	0.707877498561838	0.883460764785888	6.343923385879880	1.784028787427260	4.903810338915430	7.348939772020970	2.299980725541830	0.684971458051833	13.590096488586100	0.441242080528700	7.275239948301460	12.990173160097100	7.605835840238420	0.563671720453033	1.165335522274450	2.133604243032510	8.118548974449530	0.374409698697629	1.093497474993180	2.555975313050450	1.279786074128080	1.142177393928390	2.135884621441730	0.166146098081892	0.817011986739262	0.639417464829502	6.016457442758680	1.162004764415190	0.764349486888993	0.491211251165811	1.115476118611420	2.704257498395330	2.044663276827230	2.047107293231110	0.090267848632014	1.095027208240990	7.222462714793140	0.282277145474451	0.208079907482344	1.763367498507490	1.112823660198180	0.957187112016971	0.973481759543444	0.991404697702190
BT549	Insulin	GSK690693_GSK1120212	48hr	0.923374557409890	0	0.760705716072080	0.907830165885830	7.798568011958620	2.446215184271850	6.359949128619550	9.259184851233901	2.716164639689700	1.338833448466610	14.535494408626199	0.461235479315289	7.307871837870520	14.337847344481199	7.129838305851910	0.581187358389750	1.213288607238480	3.348154626540600	9.501235363857770	0.416917944341534	1.064116396300080	2.532927797565820	1.291326972558000	0.992606208769054	2.295009953835750	0.184704908698773	0.829384083288191	0.649084228438106	5.944042894096050	1.192419101113390	0.702635711628836	0.514440284109819	0.973170406669456	3.369571660492570	1.845587452586630	1.880631321314960	0.093759662372005	0.858362621670924	10.253277375213200	0.348787645212504	0.200893061362640	1.872482085148550	1.040083371224770	0.934337858474157	0.963857421505600	0.898489856015653
BT549	FGF1	DMSO	5min	1.158948828779970	1	0.619234513597564	0.835187888420510	8.417825847587530	1.878025020416390	6.593593894136340	10.591000903993001	2.310017992596400	0.300334416954450	6.337473768931080	0.458747411539529	6.026225903034240	5.378340065176660	2.353580413676770	0.537776293339452	0.936333595542705	1.076549255441520	8.084172368280040	0.427559087898168	0.918798900089255	2.264718674966000	1.231276979317980	0.885504942592266	2.072470371465220	0.201678843534531	1.149121006410150	0.609298991586390	6.943477785775500	0.982374231865718	0.648345638327406	0.532651991332417	0.902785437816940	1.974465866872860	1.772443630470580	1.599500982630900	0.099963355701803	1.632222473854820	11.605920188030900	0.116135783737068	0.209227215707502	1.693715987027570	1.262932290204230	1.281114810801260	0.922982381900958	1.034061261598180
BT549	FGF1	DMSO	5min	1.314557859400950	1	0.574657095175834	0.981208361629158	8.065903353766441	1.910621345156760	7.649471884670690	9.685159334395021	2.246364656946950	0.282688698083266	6.454063317220120	0.407581763799545	6.571198391888990	6.733278434455350	2.730604009196580	0.551976411100915	1.009612682537350	1.008855252919570	7.990821769636070	0.433621939872980	1.024787860820270	2.303480428855230	1.142452713882470	0.948647406257690	1.953481376103090	0.190375684934820	1.098343395462520	0.672039632981203	7.180513968828580	1.153246848854470	0.616323819596314	0.497786774439644	0.961300495398367	2.003617473360420	2.026608388063490	1.992486883992160	0.108170721020178	1.448863922733040	13.074262019977400	0.154304008566416	0.222952833241671	1.884794017921790	1.225223738569800	1.067941712846380	0.994201400292119	0.854426962789124
BT549	FGF1	DMSO	15min	1.126273979930860	1	0.561098502929249	0.905509075395465	8.895775573990051	1.904990053035230	6.772368443517800	9.118111547307800	2.272489810584050	0.326249018752915	6.085057681742870	0.482281402124949	5.284564611320740	4.726806424554340	2.212333164883960	0.571876819950536	0.857067148018755	1.011240704113210	7.521550335729100	0.477582997706018	0.873654731813762	2.407267586783130	1.293140626260930	0.922827279946211	2.212049259136090	0.209180657906552	1.174214866559610	0.653391730405032	7.627646487010540	0.998517569218954	0.679680672895704	0.507935376426243	0.926258849191916	2.014091158409830	1.744655144387330	1.420492776025690	0.090384829585434	1.869940101062190	15.540739255654399	0.138343017404249	0.194036854501235	1.775105452845350	1.367848220715360	1.139798079288720	0.949171154591811	0.873983845495506
BT549	FGF1	DMSO	15min	1.203013343255710	1	0.603602849922338	0.869270608559357	7.853929379408160	1.883317289569300	7.711933293891970	9.850967498327430	2.190499379067090	0.335824393153553	7.737088481892410	0.429971384789862	7.051681324564680	5.745323540627900	2.692277143168220	0.482458959911607	1.014357628333330	1.149222929123590	6.897537703538890	0.446911611431456	0.984941253181238	2.486339657623800	1.204285363354380	0.921692280440381	2.026414695671700	0.169162656161309	1.154203581408880	0.616087573430658	7.304313666103310	1.053768762443490	0.640963965798518	0.457022004935059	0.997270832342150	2.168403987019280	2.116819954712830	1.985058975043750	0.113946318055882	1.442247635038130	12.165317040127499	0.180906475477114	0.211061852395174	2.028497825069940	1.071154754484100	1.011874535110820	0.965119393828586	0.710045637578753
BT549	FGF1	DMSO	30min	1.050456788579370	1	0.601060001634546	0.924703976792042	8.682977655378640	2.059160936621550	7.900995015681080	9.884285533098170	2.367012574472290	0.272268606465825	6.244892170335910	0.471056444337292	5.893254892011300	6.050539572735910	3.029864181919230	0.533240863630303	0.947911762989684	0.950827994536640	7.135456674667260	0.436465377540157	0.901731723301210	2.417847177136440	1.223282176636100	1.015810964407780	2.113798387681170	0.206515599498652	1.184031562595790	0.672856971439584	7.518539454031100	1.000257909122560	0.696129120999259	0.508894711290887	0.886304053914879	1.828044638061680	1.772702438430990	1.560017036288950	0.100572470775684	1.689645940322990	14.938533718644001	0.135198081933100	0.210099884095094	1.829005890243630	1.191702070451900	1.014371951641600	0.930968624644262	0.914056371817700
BT549	FGF1	DMSO	30min	1.233136829954370	1	0.592872217154524	0.940686919581401	9.032369011408870	2.007735678355650	7.410654841214910	10.706376183550500	2.297415877658340	0.341728577611447	7.009321626640130	0.374383962002463	9.137344571406439	7.657959618416290	3.747964457204190	0.476577702627013	0.947917483493573	1.337805577935020	8.907969766542680	0.437726813131022	1.054174511830400	2.440563299638500	1.364387429030790	0.945438854171428	2.127748064009740	0.221154611196850	1.009702407988690	0.564446715655372	8.101023786833521	1.144670542573160	0.633399628212484	0.411118449296898	0.784951855809337	2.197364206072660	2.141727026997310	1.840106151767780	0.096789223062328	1.669693405461050	17.220187742710198	0.114095130643589	0.195829668703343	1.817444172428810	1.391851102405020	0.981227272112988	1.018905035978900	0.798192766965010
BT549	FGF1	DMSO	60min	1.178697418427390	1	0.549201733430513	0.921972333530903	7.966526974762130	1.873122133768530	7.426431259131410	9.464042360718061	2.149140022035230	0.299166584718916	7.094790426973730	0.474049011255775	5.577603419826490	6.176515116026480	2.970845536959810	0.528968271363113	0.952363096440203	1.187773649438660	7.167282164009540	0.430313447540007	0.951646245116907	2.545395433809800	1.136565223022500	0.944424708159282	2.076855553130490	0.194541942735080	1.035435591905760	0.699772162927962	6.902628780996870	0.931747872655733	0.641974654911687	0.523448099394382	0.997883187424980	2.028352475104870	1.919241944973310	1.787799686397400	0.107712368832681	1.607698249612260	11.133755311150299	0.161628446188429	0.197253368451893	1.776411926139300	1.214758010557500	0.976797582677757	0.995816423352743	0.900860724687800
BT549	FGF1	DMSO	60min	0.897166521289299	1	0.562965779451417	0.925630197329759	8.634159428135970	1.828533905639140	7.230707997586650	10.173227459493400	2.482618746461460	0.257217248808091	4.685175941471320	0.384172250205741	6.540354633303840	7.244502935911990	3.434995631167600	0.563446103571982	0.989236036470558	1.131714140555950	7.993319455473500	0.396844292650077	1.011241636696830	2.070955552246410	1.329013956624680	0.965499301220218	2.218245738845670	0.180008019478983	1.089683033941970	0.622258165983932	7.387995943262630	1.128146244507430	0.638326491941320	0.459635503193534	0.926065649605260	2.755436070264140	1.689036111416340	1.630272953242940	0.112686785645936	1.602318872014840	15.035814505000200	0.170655587379924	0.200688269267980	2.115483888428130	1.184330568643800	0.902407817038688	0.895886797714294	0.799209499914190
BT549	FGF1	DMSO	2hr	0.883576925777255	1	0.689664562130901	0.951757076096780	6.014381600974610	1.771846975827220	6.214935535786050	9.305897715830470	2.154128232229200	0.536660168218322	9.503812819171779	0.498233793483187	5.704312269784310	5.706511516460900	2.828953654808650	0.582903176249457	1.017392096578730	1.555276914866650	7.185327770333960	0.431662882550433	1.021131605786250	2.703251363589820	1.181481290123410	1.014789662473930	1.907676918282970	0.188119908283866	0.875095423405046	0.662308045598345	5.245801473393850	0.963397547929734	0.661760061084920	0.542206316051612	1.017871738112220	2.072099917508210	1.986824863349610	2.170091778469020	0.089008852151670	0.871757153113453	5.869975236327430	0.312591254702280	0.226471186554287	1.862667405206160	1.146902476369380	0.944945950007754	0.955686205001889	0.900589854308650
BT549	FGF1	DMSO	2hr	1.068926635090630	1	0.620511718244218	1.108611381175420	6.410312479636990	1.700112701597620	7.599857052091760	8.490120763035369	2.138557182570190	0.299957141801747	4.352655135566240	0.464096165836860	5.095255860398380	6.905956437435820	3.207663270909500	0.621889305919443	1.044949236988960	0.989874781402114	7.399429788647320	0.492132586541376	0.962495708164026	1.862105307392180	1.235300527665110	0.990260412919567	1.966797669433100	0.219940166907513	1.064812193153650	0.702767447018338	6.917841472918290	1.114138091186320	0.718053884099437	0.509033570571424	0.857617024919070	1.835031674610000	1.568960085799340	1.606757296369260	0.123478387118853	1.491822713693770	12.778923991388400	0.151528759888178	0.246468447113744	1.816080834172210	1.366811249268210	0.918718402232466	0.766584593441003	0.915961852922578
BT549	FGF1	DMSO	4hr	0.861547488548373	1	0.719777247493920	0.932993606437514	5.461821069310340	1.819163006528740	7.163669224482830	8.856451067405400	2.068843433716750	0.330436813125103	10.520198154313700	0.492245234312300	5.360638674663930	6.903313241445390	3.005669856132110	0.583433330712693	1.043947562987090	1.333157794304280	7.449383647728940	0.395462961073158	1.011405630303220	2.524381724142160	1.202078672949800	0.984503838915747	1.819004216009650	0.188016912582390	0.834858509539154	0.714924080456916	5.117587007977860	0.923026804284913	0.663133527204089	0.515837746962576	0.933423767499920	2.740786153077410	1.903661070501920	2.442328750418940	0.090163116641761	0.798361472074037	5.614193557846420	0.349367808097303	0.212194049791469	1.906269224188640	1.078423762351380	1.018529403036930	0.949447261367652	0.961907626046837
BT549	FGF1	DMSO	4hr	1.241124747418550	1	0.582389288627168	1.019099890951010	8.006021220410529	2.252690584606720	6.468618747964320	10.014071940363801	2.124856482417000	0.333945293963537	6.459796135518620	0.381258324883709	8.286275122066600	6.309477499472100	2.826433317495330	0.551453664145623	0.948527296357174	1.225193457124260	8.015635395675240	0.443364586260317	0.882983994262152	2.358521595328760	1.236141303771840	0.939792202423244	1.957797358396380	0.232513846408076	1.061412853466980	0.576786057282429	7.808094581091570	1.177718439087300	0.677200408062454	0.520119794897820	0.891101292316892	2.348153385137200	1.983386223075710	2.083789626663110	0.106398728522364	1.649053994932170	11.974448065386399	0.105572759459706	0.189223833528787	1.775830261452850	1.325832717457910	1.040810620555220	0.939560713079106	0.990677002265116
BT549	FGF1	DMSO	12hr	0.890561824464910	0	0.752059200046781	0.917447071275062	4.460715426133170	1.728996986520110	7.739860920746900	9.141937479022650	2.063887949415250	0.559420689984382	11.786394625418399	0.498216522672108	6.037975431321550	5.931115031386240	2.829662536396790	0.540940072498816	1.010706740992580	1.399899212723370	7.499561915486820	0.390085938278999	1.028654569194400	2.967910723507940	1.206932141625340	0.959001357471518	1.951863909000660	0.182817020623241	0.858859149249605	0.650900674120013	5.408526702557130	0.965604023385272	0.592570294277748	0.502429475363158	1.003663623839120	2.583542094932490	1.981457854379440	2.196870385005610	0.092341316333340	0.779086061736307	5.577278890872740	0.284717514633135	0.207262888769967	1.774719253177550	1.064781872687580	1.007068946642630	0.890164608296457	0.958681733887240
BT549	FGF1	DMSO	12hr	0.868063015461316	0	0.644224917828375	1.034149859261130	7.677489092690210	2.097335130984660	8.332676790149261	11.121783215584800	2.377939894531570	0.316629485410871	4.014071841901620	0.425853201406794	5.347452738013490	5.738655645992750	2.438418395272950	0.609516310060928	0.874519239232176	1.449180905095310	8.808168406619190	0.437773944485740	0.923409141323480	1.849903847360740	1.302607131792590	0.963703493824915	2.244383272657830	0.203603559911544	1.125938042353370	0.726739534834444	6.217478305909750	1.009450230624080	0.676349461231994	0.529394040231522	1.165669219291810	2.673794754277480	1.461400250332830	1.319431036649860	0.105323744861745	1.315226538146880	13.689376357466200	0.232163381290380	0.199917735566265	2.025937682244320	1.126293131771030	0.863777795350097	0.878275510326752	0.910305211710944
BT549	FGF1	DMSO	24hr	1.358512474571970	0	0.731233596093692	0.869794429157500	4.677839325402620	1.864187699283130	7.852571890231300	10.248343213131699	2.029662850677900	0.509592732069090	14.234531207522300	0.454901557980384	6.647468090474160	6.902977580955170	3.526143265369160	0.467346282701348	1.055340968804730	2.249279904352650	7.853162825021570	0.413925486152400	0.963835956478918	3.018931651792170	1.170767112075890	0.974261104871340	1.984202708651360	0.166566737594711	0.839429026411592	0.716605361071592	6.798765872345140	0.921999369246852	0.551235586335035	0.520863424279568	1.021511417882910	3.462674914758630	2.081146285398300	1.853872210503450	0.109079448083621	0.820584826613325	4.832078072970260	0.279400536247971	0.190286171496832	1.767430475742610	1.085989690771920	0.990133435054390	0.954482978975232	1.031577852659350
BT549	FGF1	DMSO	24hr	0.838918856377944	0	0.619860820979738	1.062422577492980	6.705125153413800	2.166056673691140	7.084926457099290	9.801412255837340	2.290802143920700	0.492295574554004	5.490243547838220	0.482445417650265	4.920629050762950	5.644748312834280	2.773911376372310	0.626773226620510	1.046629182781950	1.285504175955600	7.178303235854110	0.544179007901090	1.063227854312310	1.924861837279810	1.338810944363250	1.014298688587110	2.226147453533310	0.228944208563315	1.297664370135920	0.646395796659167	5.587237556868970	1.242487192618570	0.689997909365943	0.572149191813899	0.870591074075141	2.076002312536720	1.573215755441820	1.366693854251850	0.144961815776436	1.471138018271290	9.290743587511070	0.176716241324854	0.232196817332627	2.062027223565240	1.262670611859890	0.992247021546107	0.931419192835212	0.997681098067852
BT549	FGF1	DMSO	48hr	1.004129939857040	0	0.608811479075825	0.984226379822846	7.902065298700800	2.369253792370420	7.859362384582530	11.827431679163301	2.506796493274170	0.947589739366263	8.697603091855060	0.450539175984275	6.382056213776280	4.805047367875810	2.367979330459290	0.569966893548145	1.028242596368950	2.080949244064320	8.151972061361731	0.517647321316024	0.984377690086961	2.069758463543270	1.236672715840500	0.921242052973867	2.247848666218380	0.211424305995172	1.218842753882780	0.616917945750578	6.860809854275020	1.155806858612780	0.649299531754876	0.519751681666937	0.782533995924020	1.929692832163760	1.525078346709070	1.257797050018640	0.139834145957108	1.306443736858210	8.257618575465379	0.188099261406038	0.236065858660487	1.885404349066900	1.170030412441700	0.983344757826427	0.892257952625423	1.021059552742490
BT549	FGF1	BEZ235	5min	1.020121200830090	1	0.643057753360227	0.944145084821293	11.398848576117301	4.525561323992650	1.960382591682130	3.569769357097150	2.626470443890990	0.312649509869362	5.178594221088000	0.341583331544565	7.275509515046070	0.862469618816313	1.670276324477250	0.544973331446285	0.889820256600125	0.962618110804774	9.747671636162600	0.510228801782755	0.978809702709783	2.178329903429970	1.171284015987380	0.966037505603032	2.116797084520500	0.280882880325272	1.241405581611940	0.587700469794072	7.729143157123540	1.185873520862930	0.684502093365200	0.633846684768134	0.857691818297093	2.046735400736260	1.786251072689400	1.606937610904810	0.086349876685442	1.798370424489450	17.230599715461199	0.145869025834636	0.188877484083140	1.851502506647730	1.183213415911660	1.303887359131430	1.012761623301050	0.750965064822352
BT549	FGF1	BEZ235	15min	0.981318479150312	1	0.615664668887410	0.994885433552930	9.947737395427760	3.981561213627910	2.336316021175490	2.871863772425080	2.438635046786750	0.345429304729582	6.901439992941550	0.478816421910479	7.518361031302820	0.817421429250753	1.836330699813620	0.560710321125364	1.072687166966610	0.995565718454587	8.320110166386970	0.450129120221626	1.065257036492540	2.401837832274710	1.071799760055360	1.032523757473550	2.201488162995200	0.211318373401928	1.112592623909520	0.697676179980040	7.322078831549820	1.220505910974890	0.723955406876676	0.521089585040310	0.941069228683881	2.034275075486600	1.791248576751150	1.603758797356980	0.126145214362670	1.809716637557340	16.565849124493699	0.173393000717763	0.227476938667144	1.948125479820810	1.268623397248750	1.165753828083890	1.001119724458350	0.697652786112263
BT549	FGF1	BEZ235	30min	1.132735052839650	1	0.628062825154914	1.024522458762100	7.704719578684350	2.729559330568720	2.371660581352190	2.580268989208200	2.664623429093300	0.322388869414967	6.181033569025530	0.444392714567882	7.342801319725740	0.956952142726422	1.923898174767800	0.584203597477047	1.032576386516360	1.142394734852590	7.431848010436060	0.464136829028494	1.025553420752890	2.451968275995720	1.069735902316930	1.140841287307220	2.020409544573840	0.197613765039445	1.226394433031380	0.688064385032389	8.050477793535521	1.159762994844200	0.684088605581470	0.490963727947866	1.074746877863790	1.792440377984550	2.066639103356540	1.755893030673410	0.123805021251956	1.565499205502460	14.463796405418600	0.188603945291413	0.215770495242987	1.932624177825700	1.276991254990430	1.048627512003880	1.058610105627700	0.620502590413470
BT549	FGF1	BEZ235	60min	1.070174888518390	1	0.693203142672227	1.058125133512610	8.751514202273260	3.377715022335300	2.585013683216910	2.992049935553220	2.906923167219620	0.377400306092793	6.885250073057060	0.443476775883620	7.663562397938120	1.111148576126750	2.149117334496410	0.546153927803414	1.020903828321930	1.315308468985410	9.609337226724000	0.425416002834456	0.999271097927684	2.220209225739270	1.006707826290290	0.989528924739920	2.074253718050720	0.191615144576870	1.164516857549760	0.683336100949534	8.426390643763369	1.141441175804130	0.655286599447730	0.520675473894557	0.996261697219293	1.768196516614500	1.845228595537580	1.706634850543650	0.123700471389038	1.492208530809550	15.923310013733399	0.169100273019942	0.224732508584570	1.825755189353370	1.216246501515760	0.961690853706116	1.040148905399170	0.679168846081647
BT549	FGF1	BEZ235	2hr	0.825517108496944	1	0.655680976962741	1.074588741583310	8.031409903419110	2.917358518764200	1.492921649778870	2.395186232910700	2.498335642981040	0.356537180023824	3.621063797779910	0.422837118994123	5.537984566666030	1.275822568466850	1.781144301966450	0.588559777093227	0.973655807503397	1.173417604905880	7.681747202384250	0.533452751670618	1.101737305178380	1.809086519171570	1.194437402896380	1.023958900750000	2.310873362384060	0.298495486327988	1.306187201329800	0.563317560167049	5.292528709447060	1.336899333892320	0.814463638274468	0.633796648617690	0.873414452682128	1.613308902967890	1.653171439978170	1.445734277929630	0.118171554424832	1.645645746365130	15.384103515175600	0.108853509686946	0.219694382194471	1.935744030566650	1.368547262922940	1.094025602927500	1.046063584046310	0.890007939548549
BT549	FGF1	BEZ235	4hr	1.133819375757090	1	0.653868140553425	1.076665789188800	6.450451114384980	2.766638038648910	2.011354897666620	2.453828787400240	2.735891821355890	0.423526306148396	6.203270319081400	0.447416646270059	5.511436892630530	1.356645399092450	2.129182132019220	0.583958108634658	1.085717418557370	1.366021547178270	7.686413624557190	0.500408194693137	1.001665715606880	2.121617510053410	1.066699523470630	0.980916266977637	2.098215667223560	0.215608198304988	1.133076277713790	0.692043531486336	7.978356787793780	1.153376348466420	0.703169890115929	0.495726384006156	0.973641073635894	2.365832393982650	1.728514341145270	1.824153644143170	0.130200967531112	1.915320620546330	16.134089661585801	0.122069009026962	0.232448918621954	1.901378879775990	1.257247794331260	1.088315679858490	1.009239558852230	0.804941655494093
BT549	FGF1	BEZ235	12hr	0.983723574913284	0	0.653254017334306	1.064373254413800	9.129557182746581	3.265435676421740	2.181023495638170	2.941477730517430	3.262030718303290	0.319452960725947	4.563347557975190	0.473002745230297	6.578673105139340	1.345452186694750	2.165745335196020	0.576423277585873	1.049282169489430	1.221062050917400	9.651283268068340	0.451430345774936	0.922129028822169	2.312148648328990	1.117070872062080	1.125896861027890	2.276102608384030	0.198684828723156	1.306039183422360	0.766343950951023	9.022535952261210	1.117746015378730	0.691031924281137	0.528117066432924	0.922774519632805	2.298814485038450	1.624042222604470	1.685297453027480	0.132382243874167	1.534049685080100	10.326934587279400	0.174451197738846	0.217165466609200	2.037237788328690	1.085971851530860	0.976059375151289	0.970637210640652	0.818448786062235
BT549	FGF1	PD173074	5min	1.245767301480890	1	0.630943557009446	0.993938516230472	7.525797874006710	1.950802871918770	8.684259570303199	11.030199482624500	2.120118176170270	0.289414592461113	7.391379651466450	0.386661549119341	8.368338758021420	6.260459042665740	3.231466439157210	0.531788937249591	1.006575172873010	1.116841729565600	8.204849258206600	0.398775350523592	1.132314274319040	2.525252731449440	1.139433411050010	0.941335943590978	1.942368162237720	0.211834275078942	0.962927887391183	0.600170301543289	7.656010674824630	1.156045110071570	0.644046105339690	0.367092948841583	0.805214314850020	1.381810979601260	2.191424917843670	1.595757966730500	0.095584404970307	1.229168139545680	13.888537421163800	0.158054129397359	0.197137228163581	1.809909951169570	1.483376270290830	1.149835506449800	1.011873853146420	0.967809423873574
BT549	FGF1	PD173074	15min	1.251509308991190	1	0.619031706193883	0.996453080889490	8.595058326051561	1.955749583682050	8.293934741589659	10.792181055026600	2.420361472207820	0.298028679886199	6.687324882833320	0.454089456665331	7.649385323885530	5.327299601838600	2.681698739596360	0.557163439844056	1.055825255386520	0.899703041311076	8.377396031680069	0.460918559457702	1.029836639883050	2.488033526161300	1.100630488133320	1.006183471482310	2.121526040325960	0.202538428774464	1.112581648133050	0.633002400075916	8.436283116241331	1.050377413339280	0.684699484264188	0.463651945892258	0.988240096078625	1.448093598366730	2.025799664152820	1.403121276034910	0.118668978199060	1.921315751523540	13.643035918219899	0.148402005409947	0.225921444292220	2.075139117161680	1.312097834156110	1.103255088077830	0.981450574388220	0.823824104904541
BT549	FGF1	PD173074	30min	1.257903209447750	1	0.608045886678293	1.007028503691140	7.111647951322170	1.883409235323760	6.660703980204130	9.260268758311250	2.444184170501940	0.295409458191114	6.266257336233070	0.419394843344465	6.821545441007320	6.197526525356270	3.403118218777710	0.545384360108474	1.018724529505740	1.053188503338200	6.456676803229860	0.421077587803047	1.006113141413950	2.348301203959960	1.067070351848160	1.025745672047510	2.015957658582180	0.193951383358997	1.101658695322750	0.708985561339286	7.931771226852240	1.132706787990840	0.659701258415162	0.485638053361728	1.007214353730460	1.441542871310440	2.080545630713330	1.250754225293950	0.107971327342301	1.226870302674140	11.484447943600699	0.190102194721558	0.232233377820058	1.862750657363590	1.321083933163610	1.020488254180460	1.007784677079440	0.757992513290188
BT549	FGF1	PD173074	60min	1.240051354202030	1	0.603766992431335	0.832149548691663	9.506151267720700	1.594550404812310	7.332069514022780	13.164945956551900	2.315724358233500	0.306666515811742	5.419962864692490	0.346215808476884	7.892264487783800	6.053603321709360	3.146258238007880	0.522894624789816	0.865782657834644	1.139461459773040	9.568803712285551	0.458031738490688	0.954468755452263	2.456436710492030	1.239599107983770	0.898358599823193	1.903027830056370	0.246978291510673	1.185014650829270	0.549200463768894	7.621269075619220	1.123261453722080	0.688616383963730	0.629661543996515	0.845085248069574	1.310178877368120	1.871243302801520	1.236677112236680	0.070156839084872	1.482122681887790	17.520809546358901	0.156288873061356	0.171804065683890	1.957246542364150	1.239161576101140	1.006481676050790	0.974626691155403	0.795744178676150
BT549	FGF1	PD173074	2hr	0.993986747681990	1	0.550750778256633	0.911205609553266	12.101100940844200	2.120740982740200	9.483829725891830	10.482276739811700	2.454909271950400	0.281886359712745	5.878837897399350	0.411909043649238	7.831367501267890	6.873871278135120	3.385332961229330	0.507877075979662	1.075994353955370	1.132663205056810	8.111123323933899	0.450858292394985	0.926440386619310	2.158742970147500	1.135430292765240	0.939626016581506	2.193666249344640	0.193249316373870	1.264515595112580	0.612304664533177	8.093989877174950	1.153784049173630	0.702339810145144	0.511137020609752	0.876398507587529	1.186950147787510	1.738441885227540	1.326244550065820	0.118913287761496	1.652579808267240	14.153554570844300	0.071823220780443	0.194113579654365	1.884624063424390	1.205632666857920	0.921327130878345	0.972524476678755	0.829851571871808
BT549	FGF1	PD173074	4hr	1.303583054677810	1	0.583762056482060	1.028675785590220	7.173595855454140	1.692052976285840	6.433292810827660	8.998478513225569	2.698582542730410	0.327795340740742	5.736437310316800	0.428554862179672	6.191878409117340	6.999733309720210	3.131905208999720	0.601375438897739	0.969450964201120	1.268994549242410	7.092106502075380	0.462383936056664	1.051825927895880	2.085033489676430	1.075490044589740	1.055820763692080	2.214784717852350	0.202348534896620	1.178881672418450	0.659264985229912	7.268315396713140	1.246858420857400	0.722659953624982	0.505607752726364	0.986295512876715	1.573213560942230	1.878152764720030	1.463775546290490	0.114584275884402	1.823892032986050	15.456487731600500	0.119253633278126	0.204740366477370	1.966901891683990	1.384372830079900	0.935473848653658	0.989058247301255	0.900754629314717
BT549	FGF1	PD173074	12hr	0.954641421238853	0	0.730666631726035	1.018798526109800	11.144704734961200	2.000060733905980	6.763042071913000	12.529453474145001	2.123454964669040	0.330677660593229	4.679636164638810	0.413516112761560	6.841019700228000	5.375585218076590	2.489324391500030	0.581818442385913	0.867026824218870	1.196625828814560	8.724646816489180	0.552363037703634	1.054794232317220	1.903636611792820	1.328546805364450	1.051187578146260	2.066712038595710	0.295363193850765	1.133732569725590	0.593199638035490	6.232324729250340	1.240950133842000	0.884525416299120	0.715097955942153	0.858471862872024	1.864272403081230	1.481720852100400	1.355156082954450	0.098629350646899	1.500610082322550	13.963404609155001	0.192981816491357	0.207865190428821	2.035932126009070	1.599676516488860	1.074192954805450	0.965232883787452	1.326819457872480
BT549	FGF1	PD173074	24hr	0.711948419680724	0	0.644995410660452	0.883956930634058	11.082859545570001	2.037039132548230	6.142328311893450	10.767394437319201	2.357738051489370	0.431315351366413	6.454097894323300	0.384226282578861	6.980074247074190	5.811978517674540	2.920777431648440	0.629723855110104	0.801154609906795	1.371295285173170	8.524193805247840	0.492418148763102	1.118864023857670	2.013711025501340	1.395184411007800	0.950812051411091	1.890721895799730	0.251097041310023	1.159664039973490	0.696061774717926	6.273016756864800	1.111488690179760	0.749267156931244	0.638786725789752	0.902587753788975	2.486016035949890	1.513103515365560	1.281837104629120	0.090050447482048	1.396911106302330	15.145978528240899	0.222138044802349	0.208138721021002	2.038365927594450	1.225926608878360	0.969286222802964	0.989351343602876	1.025980835257910
BT549	FGF1	PD173074	48hr	0.836548506346410	0	0.595448439898424	0.893401974416805	13.720191044572999	2.385086542436630	7.061409961186290	15.462620918794300	2.763734341363770	0.732488941444847	8.242354028585019	0.357375070881197	8.027257364786451	6.587691073168990	2.917082118768620	0.571718126463940	0.836681713547729	2.098450172699300	10.480574215561299	0.447727726811829	0.975452312029952	1.903316611726110	1.403999315338220	0.911247246448610	2.333474930829200	0.277303715557976	1.237991669915270	0.598725881551550	7.503577302583190	1.039344950598820	0.707913270813590	0.616192472368916	0.747143798491916	2.906757121848670	1.346284436770990	1.148568062355060	0.089266529431695	1.553298731048670	18.315284562672399	0.124993105811300	0.188137562748568	2.007993408011250	1.045105735493950	0.913213350596790	0.891016954510610	0.973481881044336
BT549	FGF1	AZD8055	5min	1.207625702438010	1	0.618009806183943	0.953106002118553	10.534824557308999	1.634921501285450	5.007541828917330	8.676180782122380	2.347123134239380	0.350096341830668	6.639834342600630	0.370513395644548	5.918057181361740	1.587673251117020	1.862673509725850	0.592856808676163	0.945597063998615	1.338703924519020	8.391249708507701	0.476432220155219	1.012009654415400	2.256885762747490	1.142258519739220	0.978992043717085	2.121637787831560	0.227508566370921	1.101568486045490	0.620929086021627	6.492369054078000	1.036522488885270	0.673853866925986	0.498143877854508	0.833394184068737	1.761563674402250	1.898368156909820	1.719563003603440	0.083441390515437	1.532778707465570	13.751650320674500	0.220277564278287	0.201388886306422	1.932890028805230	1.294299558851760	1.421512479156920	1.016612140043330	1.076383415060570
BT549	FGF1	AZD8055	15min	1.147387431100520	1	0.488238787428357	1.024265699234790	11.111362651563599	1.772674036713680	6.357063086654940	9.240675378814940	2.573511231049330	0.341566628932507	6.290297868647660	0.389211048269746	6.634924019935930	1.432510633000390	1.815121150893050	0.588962620337835	0.941964116587058	1.052027758464370	9.562318851966991	0.489022167198181	1.030541793662760	2.400475877934950	1.225938449444560	1.015239217944990	2.388126211753440	0.235221285491899	1.181939216143320	0.593034453952160	7.359307731729410	1.109424103892960	0.706847757988335	0.474838989020021	0.851756387541067	1.830028881915770	1.853467765252180	1.520504813569380	0.086387272360003	1.878615809824500	16.680229997776699	0.148436524015713	0.184484847734787	2.125985120430070	1.171007067098640	1.314274308246780	1.034914837850390	0.983412556823903
BT549	FGF1	AZD8055	30min	1.104398713895890	1	0.526880375746001	0.879993775379299	10.329701000601000	1.689414384519880	6.042620361701570	8.719976336928680	2.354250863863140	0.313694778808133	6.535414060941080	0.384017392632989	6.740447773543440	2.080236152180120	2.415710507234870	0.521683048327267	0.913377777224134	1.048442897161890	8.871155063555181	0.486357672430763	0.942362767569978	2.520488126318280	1.119009588172070	0.985971669164035	2.229897179455660	0.234103454250889	1.126677614201160	0.637727861440402	7.045366844432510	1.101577371376220	0.680022451026842	0.480260838495913	0.918805024989960	1.825056620762060	1.996934666454590	1.756518901333970	0.094285038103871	1.841120716820140	12.393299157288800	0.167750496785485	0.189501991364709	1.986774072846200	1.174613289027890	1.192180850348780	1.007678763234130	1.040317936781440
BT549	FGF1	AZD8055	60min	1.238976050935430	1	0.604624151906876	1.070497653327370	8.299389723754000	1.403595140653570	5.525339812882170	8.428330625630471	2.408352205604390	0.344488320804569	7.298006683540710	0.412803000174615	7.047966207914180	2.176894663003970	2.209811662638980	0.568615781325505	0.955665850761237	1.177408961252470	9.118410601556681	0.523058500866235	0.970775094370036	2.275546161782650	1.040844424280020	1.006232650993130	1.987124898137820	0.219244707372520	1.021041880567710	0.624556274045287	7.694176620192280	1.060993690695240	0.679593312595894	0.519128885957785	0.935492532325034	1.842118838227020	2.007362607859420	1.735711034309750	0.096193170194195	1.321554897731240	13.987809384088500	0.194861083387906	0.181570800786925	2.036124262362630	1.165145381631580	1.148390389403290	1.065263919665480	1.043400725161040
BT549	FGF1	AZD8055	2hr	0.794472000037848	1	0.705218563315127	1.038714395578910	6.755420154571120	1.274730835136970	4.163823143205350	6.858772940221990	2.024365037374550	0.684202774755342	8.841244079024399	0.453843233175637	6.382579355704240	2.107743916191100	2.161696560911330	0.607494872104316	1.104246224740390	1.680082167083390	7.752186579969330	0.459128832578628	1.106391487018040	2.335347240853070	1.092924815116720	1.002668153071820	1.886681955075130	0.196994157279595	0.887430018404800	0.721358066558565	4.824822807180630	1.124687093739820	0.697913084093480	0.491374746344135	1.066789097626450	2.303981936659350	2.110382671994760	2.143170657150160	0.091111840448625	0.889453517582520	3.909436479093030	0.410481628688389	0.227222814305971	2.221573699889940	1.180349178457690	1.037555859682680	1.029104917624040	0.991068547284262
BT549	FGF1	AZD8055	4hr	0.859050622724554	1	0.781475253921374	1.004511736907810	6.785826486825720	1.246946164604590	4.584535432998490	7.893301538710540	2.036874737298340	0.382737699747129	9.510771478454499	0.430623446668795	6.406617483706900	2.561516585149040	2.164688324007750	0.568500711530316	1.086042493072580	1.374628120676530	8.220318500149221	0.444391543007469	1.034094084658090	2.487540376415720	1.109891437995630	0.947694396681930	1.885178038628050	0.191710119566009	0.842729958393943	0.726307050975353	5.470762602202040	1.137444677501080	0.648020428392448	0.543388586014959	1.054031885732140	2.320416020245280	1.977034535676650	2.283252784806790	0.086159617172976	0.902112317102040	4.426448918806800	0.398473269944725	0.217023736326303	2.153383287025490	1.129379630255770	1.075207986859120	0.998157362563710	1.067469922118270
BT549	FGF1	AZD8055	12hr	0.897982143116503	0	0.771687289014128	0.952521421644752	5.952082797474110	1.352811826738550	5.359702748689620	8.708577566200960	2.028916258391370	0.629282158649394	9.652608590950310	0.403515086436738	6.923345321423820	2.319122139661140	2.057763214013530	0.571700893221859	1.278388186369060	1.417412984630020	7.638494947024460	0.444524616113241	1.121767260251860	2.537682601219120	1.160741529945470	0.976499606893660	1.870547565889920	0.193796602718747	0.904345489989190	0.794570873309670	5.438220989561460	1.073594650816940	0.646911401748365	0.558175924720272	0.995224655069827	2.419146030427260	1.942522208026990	1.933707815920580	0.085139553561922	0.904552561066450	6.977073338698210	0.424005565968221	0.214043753613254	1.971562737464940	1.158248073249260	1.044504595940770	0.966818223967110	1.109257702821110
BT549	FGF1	AZD8055	24hr	1.228931807062880	0	0.783788002423157	0.993865516338038	6.895028111141500	1.300974270166820	5.525147489523400	9.051250200361240	2.177791099121010	0.596080226209900	11.434148051206300	0.450349179987295	8.019332108898849	2.962678942151480	2.267130052326420	0.550871985030027	1.073155698015230	2.288303583649500	8.364526246637420	0.471816429444840	1.130658014810880	2.743873528048050	1.035031364747360	0.917336007279609	1.821729741894350	0.211612139057445	0.953902698412596	0.808668209740309	5.837250521126040	1.021947212630440	0.619563578842303	0.522267047123179	0.960655468471613	2.697659731100190	1.953899027765850	2.030031356134750	0.096786703895452	0.926496712115409	5.482726707215630	0.370702643860226	0.205993718426555	1.728331643360490	1.116233299488040	1.035565995328260	1.022822420783750	1.102276585738190
BT549	FGF1	GSK690693	5min	1.109683381021080	1	0.522182315966187	0.901674313099528	9.103899451510200	1.683533099408250	7.553196720113730	10.514697984797399	2.208459230830480	0.320357481207616	6.416852582268000	0.448604333447596	6.817822339257210	11.645720618180899	5.322075175199970	0.557953727498869	0.925662608650240	1.113078666878840	7.982201553097630	0.433819913376587	1.006225355276980	2.360189611825180	1.205636679907830	0.959268150565629	2.007622293789500	0.227256534287181	1.037539666627910	0.667629354414920	6.096125035759580	1.072339010218010	0.687976401629007	0.488220974335230	0.977154459262670	1.716955968559620	1.818686549232450	1.818884919467110	0.081736145556934	1.607557631737450	12.726268489299700	0.164618267482387	0.183593082043781	1.943506975641720	1.135697003652610	1.408049222801640	0.930636320231606	1.048394267139030
BT549	FGF1	GSK690693	15min	1.043724957024550	1	0.561649742159166	0.929471975223161	9.877497998045961	1.563518765576910	7.357943446849980	10.442056991756900	2.134208600111800	0.389772162659156	6.839355259386030	0.464355992407918	6.587081319782590	11.195050110633000	5.769646746296210	0.574306292780463	0.961372679135944	1.103238427241310	8.679813147810361	0.452381235887638	0.994059462777570	2.258501412095570	1.215961863411830	0.939531861103800	2.146226724938110	0.213107654979138	1.135888067324360	0.690366277570346	7.092287612385070	1.126993983618270	0.726734770106093	0.485086810657600	0.856322433342068	1.730118459084430	1.839760809009370	1.525120821441540	0.080972415621210	1.714163166049960	13.303061577081600	0.143491731457367	0.193580914101898	1.946607809145930	1.107710182372720	1.337889968388390	0.976274156890558	0.876065812212519
BT549	FGF1	GSK690693	30min	1.143095318937540	1	0.571196715562346	0.965501362945820	9.033732615478529	1.659189377529780	7.625688483695080	9.424035245932931	2.474651738589860	0.307566623770441	6.751210053503070	0.453219180062002	6.825518819104720	12.631309583316900	6.641783796047140	0.597249862586905	1.017194757628260	1.127940204265540	9.148616890653850	0.439861870910059	0.971020842508543	2.349355102869480	1.100332402104640	0.956850964688664	2.177084678648940	0.215746906256046	1.111018021046410	0.688400869568858	7.297295245945900	1.041739035053380	0.694302006012235	0.482972057784747	0.962659524478850	1.817372209274540	1.916371124978490	1.820104421474030	0.094093596066058	1.451994563702830	13.987520939891700	0.189079765525772	0.201071607750545	2.103931050644160	1.103704441538480	1.106610817548660	0.998640539597855	0.997206746143170
BT549	FGF1	GSK690693	60min	1.144339843906350	1	0.589050873978917	0.958135872059982	8.072364443646499	1.545360514644060	7.226471089897400	9.370451447375119	2.308945917743210	0.380918697906077	8.611316609536910	0.427607832824133	7.748947256090960	14.265475653623501	6.948431758562500	0.555799484428316	0.973321223198046	1.557215922474960	8.459660913860590	0.424241357878463	1.007967775103820	2.462875440068210	1.103777898693860	0.982650017654412	2.030703669084600	0.191919640093538	1.039669852187110	0.662499190734981	7.647940659019780	1.008013928904720	0.650435497346160	0.525670369339186	0.924313437740788	1.675721883421190	2.095445089204410	1.709123198523170	0.090769973748092	1.126075459662400	15.351244885745000	0.199323745795420	0.197245273946381	1.973142039603350	1.105824605557300	1.141653224221080	1.097129897464880	0.990547365106955
BT549	FGF1	GSK690693	2hr	0.883635970970795	1	0.700788657581102	0.942793448826140	5.910473547727350	1.443160354870480	6.287459360198130	7.724991544543130	2.263251444059330	0.648817526592435	8.404596784088360	0.473425610292792	6.137450913113860	11.160023383340800	5.867257927204750	0.580845325200842	1.044662305964260	1.874461106087070	7.814279334012570	0.440377857426348	1.079885462584550	2.414552036909690	1.105979458840520	1.024555305334890	1.930209126029700	0.184387613865314	0.866975940561644	0.866807854170133	4.946172227978480	1.046546904251220	0.668469833731213	0.546726912572383	1.020115637852880	1.570699748846320	2.119284276533120	2.042707474336530	0.090505802661880	0.827322677387877	7.054134403443670	0.355516197629108	0.215890880257698	1.993791524286200	1.141715784447510	0.980538186734072	0.983339905393975	0.926499290071787
BT549	FGF1	GSK690693	4hr	0.854541509363801	1	0.653633505396596	0.969260576230192	5.870330719344360	1.554685044964170	6.530763521730820	9.290669816629150	2.132980585651220	0.378633920333438	9.914831410125309	0.455837110032505	6.571624803966260	11.739511431953600	7.171757024993650	0.575020772579969	0.996172806739842	1.556452732182690	8.043890749342801	0.436559911162468	1.046335678950020	2.548555470215680	1.146535757332370	0.986669338156108	1.939505964238940	0.184312954166381	0.773991295334580	0.653261576209360	5.357635239232440	1.013546196038990	0.683306215171659	0.540076906414023	1.073352655163270	2.313919181808460	2.031199159833900	2.254590742176550	0.088762158500365	0.837712217374323	7.622177290408740	0.351528660429681	0.228632512473063	1.941965469818750	1.119967082814060	1.060765818211850	0.968545929249019	0.975278567826568
BT549	FGF1	GSK690693	12hr	0.927511057780739	0	0.709689221379424	0.965735159818976	4.390252038253480	1.643948418927980	6.851173256272490	8.390679008516919	2.085374949967630	0.630157585978945	9.668472249736899	0.512660488767530	5.547998425577530	11.578329495170900	5.890461614058590	0.570541556621646	1.053243055973990	1.673430271728680	7.632398005215820	0.449396560308048	1.072976300882110	2.583585843487550	1.183160247816790	0.975275637925900	1.914102302553650	0.185373731203132	0.808958743694898	0.727179920982734	4.778212140611750	0.988847368631990	0.628384550611527	0.486193649382654	1.085526274743210	2.463288611459550	1.963641776166410	2.260225942533060	0.085820640483351	0.845251417848520	4.842221260123870	0.343518540824708	0.235023614857889	1.883832591517230	1.117924904831210	1.040055337047120	0.954312837598293	1.023861894053430
BT549	FGF1	GSK690693	24hr	1.187090536452170	0	0.768598038692166	0.947776275301837	4.544913289321900	1.634310013155630	6.778803930670650	9.329437912558941	2.320343718064620	0.694930472938374	11.816134737762701	0.475635838727527	6.691180112389810	12.718232626038001	6.507636112343920	0.577755037178500	1.067286115362960	2.523166072033050	7.930681263625390	0.440383675511069	1.136074162134710	2.861070221011480	1.042632679889500	0.967658033539865	1.974954135747190	0.197315504702971	0.909785178728320	0.747736864088739	5.602387206366570	0.929235908237148	0.604237081594143	0.506644932087965	0.989427279737882	2.564069186861620	2.092072313711010	2.148417251129750	0.097103352982847	0.948468126237445	4.763943665098180	0.317339883358829	0.225282556202474	1.846706209850190	1.111343832385280	1.072250165796560	1.047435006349630	1.056703000289450
BT549	FGF1	GSK690693_GSK1120212	5min	1.175635704612530	0	0.606535704859414	1.088387705416120	8.790173258784989	2.281515744812020	8.243488631386541	10.006067196577501	2.277622365263600	0.309920844832054	5.893813857139040	0.444183482890015	7.531779565776450	9.982389194577600	5.465176416110930	0.555179502461322	0.971437189311822	1.087438031269660	8.397606382423190	0.451559647110939	1.015531418847590	2.276001197806960	1.203703838898160	0.953447257897320	2.064869903436840	0.215631943570198	1.015179045669050	0.688253163367402	7.863455735844250	1.076134624119020	0.674420421937452	0.514452216595017	0.869968324693315	2.296468903107500	1.848224087907400	1.762707973068110	0.115564891717717	1.495735907090860	20.380719022328400	0.159710743374223	0.215263291463498	1.911788151791520	1.273678780969670	1.170819335868050	0.988943249138193	0.938899976399707
BT549	FGF1	GSK690693_GSK1120212	15min	1.295749502305060	0	0.636711781363202	0.998219944522225	9.298219808904120	2.124530716651880	6.291278230292740	8.877597994690900	2.314752429064020	0.337204828651650	6.826128265232750	0.446130388997026	7.138361343630500	10.970814831657300	5.587614819404180	0.530581117845426	1.064173379219970	1.007652863188590	7.939103719888580	0.449862916189215	1.021563570935670	2.165764264481790	1.144998500862100	0.990447303068670	2.100591321837590	0.205710943967709	1.075950964912630	0.664903331028856	7.346382456159770	1.094150784751960	0.628615984381243	0.472517279185611	0.975125446362194	2.097981523451650	1.882126297538970	1.639291626227160	0.113812009241557	1.786339516980540	16.503227726015901	0.134941853688169	0.221222811475902	1.982172545124500	1.283566398850260	1.042018122220840	0.990301465528957	0.787268452356915
BT549	FGF1	GSK690693_GSK1120212	30min	1.269412795273920	0	0.605820362566706	1.078676666297120	7.238957575610870	1.852053163874540	6.086975421067830	7.974448579735390	2.468977329121710	0.346085202834930	5.662601292499700	0.412142858707457	6.988986278692500	10.420325424715600	6.124022592964580	0.582437065732414	1.053585699060430	1.240177072459220	7.350095516514420	0.467778531128099	1.090162232227250	2.331661405367750	1.114138464610920	0.999378959965674	1.987240764699630	0.201345212537545	1.132462623371410	0.694649631374790	7.711795603387510	1.105332315244890	0.671028557275127	0.532218585820674	0.960001236582173	1.973594028079450	2.099150846244380	1.906602033571930	0.112590829358710	1.726033173051110	13.946897427287899	0.165981686822691	0.227651790951427	2.190246963136940	1.294247580589860	1.057396640572720	1.090908033953010	0.756216124763863
BT549	FGF1	GSK690693_GSK1120212	60min	1.266457479814520	0	0.619862772720966	0.997222212440212	8.285570185407069	1.752603418891880	6.546948422786090	10.947006090780000	2.320090113305320	0.380446408792397	7.087303364268390	0.409982946802091	9.906868657055190	12.480099214910901	6.475567618419350	0.546455765075804	1.061310437760960	1.290856933187860	8.119694194324779	0.432496340669659	1.125667050330530	2.494566318802530	1.287591838516050	1.031164558949770	1.962462705431370	0.220738396370082	1.027284864578230	0.663395728204763	7.997083154922150	1.162252140093460	0.672950875186710	0.500667706806784	0.883689283839713	1.776368872746920	2.127480178204430	1.971169390576100	0.094673324904451	1.158441258936470	16.463435928393999	0.145266899313454	0.230672801586227	1.781066941635480	1.350799449344820	1.030988442016660	1.025982291615450	0.873195142167545
BT549	FGF1	GSK690693_GSK1120212	2hr	1.305203511601340	0	0.622776460451712	0.990190295355826	8.111350847794490	1.917896727397200	8.585992037971250	10.946339952241200	2.690202358048190	0.305113603260259	6.444740021387220	0.420528974221683	8.553899078351320	13.169773832211501	6.700116416012000	0.532520033136315	1.041705903782760	1.265504788072090	9.607261453830850	0.463761788604493	0.906508028845201	2.286148531768870	1.141435331146440	0.926907516960042	2.377033330832470	0.177240445575867	1.135748241728470	0.635529024260439	8.585176580215521	1.050182705054510	0.612513677841138	0.482069228309477	0.880923507854028	1.927760406398780	1.931404715446390	1.913162352223700	0.114172240664610	1.679667365626500	16.860298542274599	0.135354006653514	0.211451034678535	2.067475095393400	1.220715672607120	0.960589766301649	0.990576189859430	0.830781515253843
BT549	FGF1	GSK690693_GSK1120212	4hr	1.248695930554610	0	0.686466409882720	1.065603156750480	7.250538282952060	1.941593359461710	6.807744201853350	8.089566394222230	2.873713170284950	0.347961172833784	5.715860862929600	0.448173021862004	6.251024649106690	11.467020396079601	6.012011260304240	0.600315874823229	1.023398617386650	1.336962855889950	7.678761252788240	0.469884401533825	1.017125771063720	2.137069616263600	1.100069722204680	1.021738340603110	2.117491874348710	0.192096550988873	1.123363992278400	0.689464766610546	7.616022223247790	1.069869287423420	0.651091238702532	0.543798646020230	0.958929366609141	2.474472852376350	1.726642276780760	1.789871660513240	0.115686995388714	1.593336400177720	17.515783810727200	0.197903730872492	0.221369924280185	1.820209550522540	1.273595820324680	0.987172565596125	0.986078633035616	0.983071688000634
BT549	FGF1	GSK690693_GSK1120212	12hr	1.300920216682870	0	0.588688849820801	1.009557779019590	11.262344903577000	2.447163129069870	7.091129937789220	11.070842522501000	2.501107195051500	0.277631284705754	5.521790152114360	0.366024681688370	8.109260180894999	12.674629069108301	6.115208396680120	0.405491982752082	0.824784040101622	1.144363403451380	9.786446711031250	0.453364413185200	0.836017292723917	1.871658330575580	1.213441402864010	0.828681605310088	2.442329772177860	0.245440588007564	1.099157627412960	0.454139186715439	8.467478270095279	1.112571663291730	0.676555296162554	0.563903135651935	0.685374079671262	2.568452651501930	1.505098813225380	1.472502107980890	0.109827718972928	1.682731653541140	16.263924606121002	0.081620542640386	0.191561120868574	1.886210925485000	1.301373196885590	0.987517653023392	0.901939962099708	1.069315652244230
BT549	FGF1	GSK690693_GSK1120212	24hr	0.728976077844947	0	0.679040948744958	0.999494384248077	8.322982283501499	2.238564189392090	5.517608074689590	11.619191075881300	2.808459024660610	0.408644660561962	6.604377955450940	0.402064904393469	8.513601018282969	13.246640337032900	6.875858236191100	0.581109648626626	0.996858988239164	1.488346214953760	9.898868831150621	0.425829132783968	1.086275446471070	2.023609511313870	1.299725933972090	0.943913661375590	2.165655161658530	0.214244210799513	1.065555360855440	0.665743069161522	6.656542532543460	1.138231616114820	0.655142262407547	0.569570895955911	0.788264482394669	2.421432267278910	1.570837587929990	1.550881744319320	0.103086798995308	1.483363603772400	11.121543741727001	0.191217302773542	0.218650119526325	1.839076775928540	1.221852161455370	0.960507020671610	0.945250564691352	0.956578628176693
BT549	FGF1	GSK690693_GSK1120212	48hr	0.933386656015306	0	0.669393320633456	1.032437261594530	8.524406698911459	2.071320703054150	5.580754769612740	9.772332283563531	2.506510289671960	0.699113492056156	7.545091929387230	0.439275642875642	7.263991380170490	10.509207828437500	5.616652982477360	0.564410613925392	1.033626243782060	1.852410380410940	8.287705811682869	0.551663271983110	1.082894871622540	1.990728787221160	1.247018115693460	0.893524489314161	2.239522659796210	0.139151435385126	1.134832190539870	0.606246252213561	6.324121111662680	1.138955556745590	0.642522983986472	0.548866226938113	0.871243706467974	2.071300770909000	1.590702148015930	1.398111491079210	0.109580208632349	1.417978080976520	9.097930228031370	0.173749537135888	0.206096540540451	1.861043982879440	1.199213440317030	1.027377334173840	0.938630710318405	1.050459974763310
BT549	HGF	DMSO	5min	1.274832773472000	1	0.607435473365033	0.973024278709936	8.557445566854961	1.821383149746240	7.886612692534290	10.178178673421799	2.413540581186770	0.537932881870948	7.304568882978630	0.437363690819035	5.991338744576900	10.464318390740100	5.381130920753040	0.509340093006317	0.919289877138690	1.056056005993100	6.633059721542840	0.412708756146270	1.047774892299360	2.444784155354360	1.464194398503480	0.981531151580158	1.992884455690950	0.173735406557697	1.038501793270360	0.640684350925695	7.828130242726270	1.158994183758670	0.641546893574246	0.498640860426858	1.662997131827840	2.769664324708510	2.014853287999810	2.646063796592580	0.100931769751082	1.766810124132270	18.930187523401699	0.203737876290736	0.210239043670624	1.979243623399630	1.242839700971150	0.808608382950190	0.959068017431960	0.716150040149520
BT549	HGF	DMSO	5min	1.178459524788350	1	0.756076834357455	0.814979054190804	7.266486409424390	1.147134547562620	6.618295216728090	8.701517184287219	2.235592890535050	0.422367331791981	7.682798362549660	0.449833106993016	5.380111671458940	10.273118975228600	6.067466126756130	0.608224299770886	1.049811188293140	1.071453967369150	8.054403503587340	0.394468856983470	1.138780233100370	2.407361008834530	1.727566259519030	1.067851037790540	1.912502073791800	0.159360127751244	0.786386603075444	0.757698644028287	5.210597449879300	1.049455381252020	0.749471827235345	0.456648808526134	1.950594692263930	2.216847156623230	1.796102344383210	3.233334670399860	0.104942219647326	0.861351374514139	13.196801000272300	0.345986759105467	0.214247187406848	1.827249865233050	1.268436077649940	1.113161894148840	0.825891846576940	0.824171139088990
BT549	HGF	DMSO	15min	1.069711051101480	1	0.657504623569720	0.821270205692829	9.280777113640410	1.618396188803330	8.644277116571640	9.888841525089131	2.981280030682050	0.587421285129367	12.335650251398400	0.441691189965144	6.259628130190200	14.211521435359700	7.044768690673380	0.456153615641111	1.027025445060920	1.814036791885130	9.128297407407620	0.344231870942481	1.187947655883280	2.897819075744490	1.798465104937150	0.939126263702356	2.013680843142400	0.146076745401878	0.873031050710670	0.570392700579646	7.922806797095820	1.006426617514800	0.535216244565236	0.444515233353639	1.813920144634240	3.694426709760520	2.082856309948410	3.922278278043020	0.108189544608428	1.338369777547190	12.791488938130801	0.230589755055916	0.199248596017563	1.789444351930420	1.061846438644740	0.785315900738826	0.859751916353120	0.643394372975837
BT549	HGF	DMSO	15min	0.735364466872677	1	0.800262262883413	0.821409064618891	5.924574147724020	1.906589346700510	5.396732344131230	8.717517077993680	2.431702003297480	0.498957093864845	8.090440876480461	0.452904407486669	5.421708372359020	9.751840335830471	6.287149815624620	0.625305618488866	1.080588787477390	0.949808226132423	6.766447547704140	0.400220895775994	1.089002910846680	2.331890412210090	1.819829580462600	0.993346335781668	1.925192911285950	0.184534837027257	0.914964386665998	0.710237815378231	4.877742534516390	1.084433144474440	0.768686394893735	0.503503895186452	1.613587516044360	2.108832878249940	1.884287225282600	3.203644801447670	0.101287011333204	0.878264839019797	11.349532428487301	0.301701769120843	0.232048967006484	1.968686968323660	1.167558531535410	1.051821474725740	0.902150869595002	0.782171731869022
BT549	HGF	DMSO	30min	1.498380001620530	1	0.637550087123520	0.952117464998830	7.488881105117140	1.378873887574490	5.193908121140440	9.052582416541529	2.550463648594760	0.491219721504617	7.918333648562630	0.397557230826319	6.477214805572400	13.519292049050300	6.061950267961920	0.522999553657427	1.009230226136320	1.274558361559330	7.836043347537200	0.399821104968796	1.104478563674610	2.264740679661120	1.538413607123560	0.848848928031449	1.842860586487710	0.196774474254559	0.834590596313848	0.558452305240056	6.844828925729950	0.986356109885432	0.556057094306346	0.461603171182981	1.437603752095240	3.098074349757570	1.892350667672060	3.131874934209950	0.093286653068666	1.957288834626300	16.696102197855499	0.145124767142039	0.195460817025977	2.014215718441670	1.206780119934110	0.878486391743759	0.917455059714192	0.604463491205720
BT549	HGF	DMSO	30min	0.688395265700728	1	0.655353197366684	0.781909800172453	6.953026824104730	1.724956257154090	5.668689641413380	8.248278212641280	2.286236500460730	0.431705190924100	7.659974892274660	0.454724403042475	5.315339998015970	10.416083618967599	6.348563506638500	0.640587404807926	1.065060074978280	0.935201233802938	7.875928675951740	0.405925756626745	1.250312521447640	2.458784160422410	1.887885441407540	0.945246502558615	1.807153656690530	0.190531477989215	0.828569643658843	0.674270120259065	4.907954928635750	1.101441224373150	0.756806083783977	0.522035933648644	1.652306771778040	2.155052022844680	2.039770130196420	3.198346483260100	0.095104753223991	0.873143729867047	4.603795821510880	0.297054079238154	0.226356003877545	2.000319249307840	1.180307910832420	1.034064323992350	0.975823026675530	0.803244293963248
BT549	HGF	DMSO	60min	0.884018406993736	1	0.513574447159006	1.006392950173120	9.135097615428601	1.406435094395260	7.340421106556680	11.109235319690400	3.539554340142060	0.581523974568447	12.114527991539900	0.307182923965206	9.822449655398829	20.807589163879900	8.617732244749259	0.451487427296197	1.105643083434030	1.545618594017700	10.020768216825999	0.314245027493484	0.996810318214937	2.781847311536660	2.250079658235200	1.081603598971910	2.091536345078700	0.154856772923974	0.804981339509540	0.550599084879161	12.794944711537100	1.081322150797300	0.510793381277791	0.426676410532728	1.474444425097720	4.782813857848190	1.917453281691070	3.221349046622080	0.089645516161531	1.806666238842060	21.658399618631300	0.173278900536068	0.174817038439286	1.947407440536760	0.996256297131030	0.712352042303611	0.794461072983375	0.679673632798337
BT549	HGF	DMSO	60min	0.625262444255501	1	0.666998796791611	0.803801724674943	7.633821533367500	1.638536429979250	5.796851053880660	9.223874315912120	2.217085213320540	0.331935605421149	7.763403160904380	0.446105934702883	5.532862277390140	11.243578532268900	6.321178509501100	0.609921259650490	1.084799460448320	0.869776199130330	8.596552686766000	0.377197985990883	1.103950732939340	2.396740076585710	1.731088209908100	0.886777201524930	1.873910704012640	0.177620839254255	0.832228700177138	0.687651141987362	4.436659789188350	1.087206097166950	0.690164843555337	0.497711752170733	1.305077530290290	2.600181711008950	2.029168121778100	3.027975898383120	0.094474299071046	0.813666348366884	5.736227298260250	0.324239873786514	0.196063128926024	1.975315635790710	1.248053245536060	1.011770038218980	0.908454046694679	0.854597823004754
BT549	HGF	DMSO	2hr	1.068115810314760	1	0.656884163785460	0.770615148532403	6.878899711250710	1.502686956244690	6.511959547099490	9.465526962144500	3.334715409393930	0.746553212261629	13.735891509131500	0.417401282516950	7.442688683660000	15.844529629162100	8.388591270421781	0.475525623223733	1.190995742107070	2.017167709941660	8.593565611669691	0.307257695698207	1.278184071923010	3.324392258259530	2.134120809672990	0.965830621981972	2.147195793735460	0.139820266254380	0.712719097043740	0.586362412819785	8.574374659581540	1.032057189699240	0.570394668674766	0.433519129810687	1.213977625135820	6.720183509263700	2.625140835224460	4.414635251030940	0.104324423653108	1.089250195715870	10.062921770146200	0.291234362378188	0.196766690438976	1.815286663606600	1.005710083326410	0.673033831742958	0.787303713127635	0.664016242775575
BT549	HGF	DMSO	2hr	0.609745375687773	1	0.694809202000487	0.804935034870449	5.622052193068060	1.508633804338650	4.901163670550450	6.073608721904960	2.352290738128910	0.411173909500085	6.456332200873780	0.477452417354925	4.573275473572870	8.705424185831420	5.500237899334560	0.642960708655843	1.085005032498920	0.904180983832686	6.458739164122760	0.366183683373462	1.145170496539930	2.334951993065900	1.766368301214310	0.874961060396504	1.852989804275330	0.180687297659532	0.838786505937226	0.723112001615141	4.342142503850360	1.138888192666680	0.750223401422727	0.549840286084935	1.215190195757400	3.114191240739080	2.082499791620220	2.636963677682870	0.107718549265433	0.843676447550065	4.517728430866800	0.358133496941455	0.197156255253221	1.987027061936190	0.942619681884947	1.080155113986290	0.939485678316876	0.928137792854653
BT549	HGF	DMSO	4hr	1.757613285008640	1	0.753689407705435	0.873413706953523	6.167647419824120	1.217521226205590	5.850039773563940	9.845147763792999	2.397861174266980	0.517407915933515	10.123927180144500	0.408934135048403	6.692781593519530	11.669467806448401	5.547367625475280	0.583904492164678	1.084078210613260	1.465426003741790	6.947534089883460	0.364058851213456	1.098049265573690	2.779582252342380	1.637718771780370	1.003622010051790	1.986696150176960	0.167322110940284	0.767586178145669	0.705690122728894	7.608685107593120	0.945679844987440	0.607719980069414	0.523390667192124	0.934877469457578	4.235864477511940	2.277934846079910	2.865139269076060	0.084469985781038	0.861218123110093	12.384795446577300	0.252686843503640	0.179749852434925	1.583953474142980	1.058545672153270	0.818709932630609	0.886656732725120	0.783241970272013
BT549	HGF	DMSO	4hr	0.665005726774922	1	0.661421322574251	0.804517330549629	6.442200147237400	1.627230908937140	6.063281223790470	6.890819106889860	2.210201685095460	0.292117841646282	8.223279688018209	0.435323425518374	4.987962242075880	8.075843449691691	5.058195334611420	0.601703944796983	1.087978526481110	0.857571693312735	6.953931593876170	0.407710899126656	1.003024119322890	2.226824356512750	1.439152859832180	0.857365823432910	1.644591667312300	0.167511619511612	0.806173724365168	0.682600186291670	5.547131030769650	1.042355361388720	0.692689618106120	0.471321330030605	1.200402065353700	2.634237930918580	1.937355313387500	2.187421596139960	0.104682948148025	0.915845039780821	22.035192000614099	0.316516500194515	0.220212911934306	1.799899610348800	1.000227310373530	1.088896937302220	0.945685536592084	0.981686980001087
BT549	HGF	DMSO	12hr	1.295595847491660	0	0.723314515301886	0.892652398284467	4.685587421773490	1.480728450935650	4.513602464346590	6.663255506754120	2.030959930822370	0.555416095398167	10.870680067066500	0.467521149233965	6.114712964714900	8.671678346995480	4.513308464599520	0.585461658476193	1.275981772043910	2.480498835125060	6.003794025563300	0.363125689175950	0.934301603909825	2.514788813498410	1.271488724840780	1.211845076261400	1.823693046371550	0.152389713737321	0.747626665602739	0.689915806730110	5.142609285354140	1.113478632073860	0.702072114333536	0.465976773088034	1.294839742286420	3.270866224568730	2.293543096958930	2.815810704512360	0.104645390104553	1.014151019804640	7.903519953539290	0.319434981031449	0.210769704067515	1.637811333943560	1.207454906844400	0.995682706280180	0.954599542263894	0.923712009119305
BT549	HGF	DMSO	12hr	0.648934224497732	0	0.590369375459737	0.825442076946277	8.025840041019800	2.027416408810810	6.562416066975190	8.177052622987260	2.030490773597010	0.400909868896209	7.775009929816140	0.426258618044363	5.600535641644430	6.822448625678950	4.157800077665930	0.540878774572428	1.082650750525940	1.254187112962160	8.796136667133220	0.429389887134247	0.862011648410342	2.049348743527260	1.413956940133400	1.015493025267880	1.990387747721510	0.183215779429361	1.041836709346650	0.692722446489372	5.625033458752030	1.117136898811000	0.692468117160646	0.490429519022809	1.101828992904120	2.040241183297690	1.817658043909060	1.576921156779490	0.106395646562791	1.535963527591390	16.302576525726000	0.233405505880580	0.191756789469761	1.771316673057830	1.054164348685300	1.112877338027430	0.906354271055239	1.003758886136220
BT549	HGF	DMSO	24hr	0.921532092098792	0	0.640814092226316	0.888420848931497	6.003660816933460	1.597514797541140	4.767294717896850	6.623208726847860	2.099141533279820	0.564700238089679	8.790882418646330	0.396176216373731	5.361121188562290	8.931455510932420	4.115534247930530	0.520229215452835	1.121842941929750	1.786539701543260	6.855179114353220	0.369933668811242	1.028378483672780	2.406072875435210	1.246212306348920	0.914897956356750	1.971117459657950	0.169558264217741	1.012262093992010	0.603465292458900	5.138284172836850	1.143257070618410	0.631325291752560	0.541628632667624	1.050184754741700	2.412708310986090	2.160747535482950	2.060276047298020	0.092300318711216	1.145737277405730	8.158284756013570	0.324769241160222	0.196213675234261	1.565408497844510	1.177205170270030	1.048718324177970	0.967044452133053	0.944935430099819
BT549	HGF	DMSO	24hr	0.859205682231296	0	0.622806766788257	0.916113629053444	6.184263762969150	1.631843473395310	6.288449761449720	8.703714485058480	2.315965928995300	0.511131602713137	11.356999499921500	0.425742242718786	5.726342111387710	6.744141927488780	4.128772688572370	0.571789978352890	1.069192668777010	1.350812882677460	7.856351717562200	0.400097683673881	1.107026328664910	2.436779916372770	1.300265395083710	1.007912750824210	2.039181435635180	0.179499096877717	0.933498144199420	0.675459539814739	5.845308042428420	1.095111214260840	0.716865761815340	0.538425498250583	1.075494103806670	2.006637423184720	1.796857146529360	1.519718894893900	0.105606603956372	0.962965341514562	20.381424579368598	0.331268711683957	0.199728645002427	1.575792999090330	1.160068344819050	1.084732233947770	0.929551538197717	1.040734695041180
BT549	HGF	DMSO	48hr	1.474241450583470	0	0.564852526073706	0.955478198569441	7.852963770600110	1.749768353002110	6.071238663098330	8.467371879155349	2.622564321946110	1.076191567184670	15.092899766483200	0.396570937750030	6.786588802505860	9.403612962957380	3.800432443629430	0.525975738432970	1.067688564898760	3.004601467021430	8.395509478706259	0.397373473190968	0.976532629892699	2.287745953046110	1.287256428840740	0.944175282470077	2.011417853398470	0.159973786330120	1.019254382695020	0.586021333399650	7.035141222819540	1.017214459063450	0.624035466270949	0.559115259621078	0.993321476516340	2.458417707088600	2.006068549596380	1.852878377471780	0.098716523368311	1.082623083428090	10.532148348243201	0.244946492162533	0.206056025583467	1.524512717409750	1.153962725086210	0.972472765351515	0.938913112407168	0.854095537609243
BT549	HGF	DMSO	72hr	0.763739018936991	0	0.673331814941201	0.924044923623756	6.218711582175530	1.692493973671830	6.011023123582390	9.020126416615460	2.227167427493850	0.870907663594924	13.921417953085699	0.467000384514264	4.719262624454730	4.448929095734230	2.725646631374410	0.562920658299502	1.013961342919950	1.915628001008390	9.136232366167461	0.446932760373427	1.015864917777640	2.506347414265620	1.336436820074690	0.996609125927182	2.137098819688740	0.201481396934710	1.031000109492300	0.664951022103195	3.853076857852630	1.120038993641530	0.749732369154015	0.543884379494001	1.124685062095820	2.221007164805560	1.745626875964640	1.629726780841810	0.129311210885569	0.979184338964453	14.674902916299500	0.342361256787074	0.220217127071878	1.599300546514080	1.107769586151550	1.075889111794400	0.951473613451837	1.074475166981040
BT549	HGF	BEZ235	5min	1.212840673427750	1	0.720130044953821	1.062119847971310	8.598527653415140	3.076100301964640	2.345714285507860	2.677315323456060	2.712603879535810	0.512669135042966	8.474419571549611	0.476431064533999	6.315336301503590	2.556232541529940	4.910267964424550	0.539650402378778	1.020275009298020	0.932947034075770	8.617597072301921	0.416814113501632	1.019359514694290	2.319261756838350	1.219483420269310	1.065156066816420	2.148776635276910	0.177062195027867	1.121163382015970	0.631454017483861	7.178988705353150	1.125033105229860	0.661175789851130	0.562145610456365	1.471009272679190	2.023390720406740	1.811638102669760	2.524021645821270	0.123689832014174	1.695489671460740	13.843854327983900	0.217193294169895	0.226886963164921	1.616157809609880	1.223557470005600	0.974217890964467	0.949585496874837	0.637475380497980
BT549	HGF	BEZ235	15min	1.327986001051170	1	0.700141659757053	1.120709496048530	9.238282781465300	3.606265886961180	2.289279103182980	2.151376355036990	2.841076060326730	0.601559099063235	9.279074609707489	0.429036181795005	6.965421190109110	2.856772076293160	4.928785769492560	0.537642620864398	1.060708074891160	1.427144834029010	8.404413427440110	0.437987397641657	1.166262545612930	2.117486571448050	1.691312538098910	0.980487655846625	2.042778993228110	0.211290818204183	0.939948078413517	0.607301554179756	8.224867333022640	1.124809419688830	0.627147637010579	0.482497069913971	1.490757184229170	2.417959210470910	1.800811152230070	3.092702815469920	0.104139430209677	1.898888770336220	19.523101045551002	0.160432225934516	0.202032824075745	1.804595789029480	1.254967722970500	0.905345527266552	1.015357253734380	0.532291112147050
BT549	HGF	BEZ235	30min	1.048905998313970	1	0.702850608962476	0.946953870616399	8.763531003274640	3.136731402518260	2.253996236863100	2.879438073022360	2.709432727460240	0.551563877284524	8.858010018180980	0.488325271302169	4.861706907811660	2.568917490388960	3.802778871529930	0.510580426429250	1.017816034709510	1.395759717936060	7.153742160954970	0.452888862461220	1.017646543456720	2.160751212636690	1.451266225522050	1.141717753372920	2.052681233649640	0.190167256133497	1.088582897804660	0.633314769916890	6.101404291984420	1.083406853958990	0.672488123329556	0.527462229393415	1.542245063985560	2.510981833266610	1.729585072595050	2.739681725168610	0.120668169195311	1.776611339831820	15.270922855286100	0.279189832914841	0.211166216890624	1.808184111103230	1.175793362529730	0.886430877110454	0.893291970910206	0.652885509459986
BT549	HGF	BEZ235	60min	1.181863514198770	1	0.639364889990768	0.944004790184922	8.775355059253670	2.634177309674460	2.065069203693740	2.214137963197780	3.062653034469300	0.621481672280416	9.601308584155211	0.460809957000894	5.862503099657440	5.043924047510440	5.927674614048040	0.558494733064593	1.139317152068090	1.173775110273410	7.256184712631620	0.410846069930838	1.196211306823610	2.402578913241720	2.138150850446590	0.980977080175786	2.187080196342990	0.168750265301619	1.061050230387030	0.646560566777157	9.693211144031750	1.093335848834780	0.663723811304330	0.471828107724241	1.170033376132110	4.013599677852780	1.741120784207400	3.030396306248850	0.118784756051136	1.876089069919230	15.828958633008600	0.224248157001258	0.213508968411973	1.724328795815890	1.152123756353030	0.838116819354538	0.968700551686886	0.588263012006384
BT549	HGF	BEZ235	2hr	1.389964585950440	1	0.690088179354923	0.950417290071054	7.062656470419270	2.908243206764810	1.099801928227990	2.099057380470520	2.845429461045220	0.870967246497527	10.710059004052200	0.429283629074562	6.515524200298240	4.956811695034240	5.759728991402030	0.614469177023673	1.290877578704180	2.496614352733310	8.373341201891609	0.348229136735732	1.345460619493130	2.604662039961670	1.885610005645720	1.147888861462450	1.860381855283360	0.168307413967534	0.702925699543114	0.721319766565580	7.360749589619000	0.934084456477654	0.610005295135073	0.455189230892638	1.159105300680680	5.490358778533970	1.990929855831350	3.167024491367050	0.094266323601337	0.912308111874049	10.220603110776500	0.352541070480520	0.206372734109296	1.838103975076690	0.986604951612698	0.710502746344986	0.956732814878970	0.589200126046379
BT549	HGF	BEZ235	4hr	1.475411226825010	1	0.730222855654138	0.865608750893040	4.865342246948070	2.245690284287320	1.784429130681020	2.624961009132020	2.790508170040620	0.725150964215078	10.192939521296999	0.459253882617487	5.769701977759340	3.305493982462220	4.661868329379030	0.570780116001204	1.225286696658010	1.828098170281150	7.183692823075140	0.382471240809294	1.144271722847270	2.498199208615800	1.318001885574850	1.303943327827590	1.905134731910580	0.174372975269887	0.935310805054677	0.741481349607850	7.103112781735550	1.144670529603890	0.697914956375502	0.543418578747862	1.266377008587640	3.204181187238870	2.053274765666510	2.891165340552710	0.103933847699757	0.913032151534696	8.392307500442580	0.333579892602533	0.206290698728196	1.698502762084620	1.118206298475020	0.949406123682147	0.989858977625194	0.734212125236800
BT549	HGF	BEZ235	12hr	1.135927058959550	0	0.754495025322846	0.879392098383897	7.254836316768000	2.550024589163780	1.427573589653140	2.818316001243500	2.957967445486850	0.682013085800611	11.208329152159900	0.474948700188588	6.540919497987980	4.640126705000410	5.606580221271400	0.598662480644654	1.236112030573390	2.120165599597070	10.267910862260299	0.386292672465291	0.906604559931500	2.649111338836870	1.244539047468080	1.038796345452190	2.202465800873200	0.160678808520489	0.948444834901143	0.842795976954729	6.121712304383480	1.063380807839300	0.689002061044303	0.501755911693931	1.109243459590710	3.780257022382550	2.180855355142140	3.302744505634100	0.113930228351511	0.982644463314120	7.905383113335840	0.372164437641191	0.189715617947703	1.816191792849840	1.053756927525510	0.877109377714468	0.923060125865805	0.736427504640198
BT549	HGF	BEZ235	24hr	0.548426512964072	0	0.672333033047501	0.974526810038356	7.499191994725990	2.605647317560100	1.188829087933920	2.055292594704020	2.843131304995510	0.476911008839734	7.294355317219900	0.446018010026419	5.605075996155760	3.732524157835310	4.912977285092790	0.720934445727040	1.065900034999890	1.655671127269150	9.220594168420560	0.421936660025476	1.075862714043660	2.407872226859200	1.118694641004950	0.953671099510525	2.219658196074230	0.227507179381854	0.866572631079123	0.904443902055713	5.823767820277230	1.184776634399320	0.844034507787828	0.458075912087957	1.222900155501640	2.856085585581220	2.048632984835780	2.634055372430860	0.087096691846859	0.944081853920490	8.362177997087439	0.384015032378489	0.196590873220572	1.777302303366070	1.085635802868260	0.948830321071215	1.073230542265930	0.915496127658970
BT549	HGF	PD173074	5min	1.521419948233030	1	0.713789369578165	0.830925067151122	7.617179258465200	1.583987027032290	6.933429114751790	13.848521737543001	2.185156899931290	0.430157111946935	8.469502563358761	0.389403082541722	7.558770636754000	13.532700215537901	7.060210591197090	0.551986418622270	0.917845821848850	1.058424076414960	8.331529189354100	0.381459184297925	1.183258754171520	2.596680776126090	1.340993960471030	1.000377968108260	1.636916339630630	0.196489163150136	0.846287220748013	0.684510471914660	6.380997035149710	0.919959778501331	0.585347203327471	0.501099884618312	2.068065385488160	1.789995358670560	1.747958078226440	3.422240542797770	0.084896071484580	1.018882328867160	12.111362725127600	0.352544350228980	0.192284490464748	1.823484989365310	1.058982386317780	0.885915095164928	0.896026460208283	0.781343453696434
BT549	HGF	PD173074	15min	1.179429811033760	1	0.645182318735127	0.965498033596036	8.567522371981060	1.798581063032260	8.179432672758940	9.853999271504639	2.540944827583110	0.546238651492752	8.098997684253400	0.442250139773472	6.392113551565410	12.827961954406200	6.462055377308430	0.500128029580327	0.971332110199906	1.364983997784460	6.618014171596820	0.406045931233575	1.023779447175940	2.502088154545200	1.796738492345960	0.978593879667818	2.093520116622860	0.167782856081667	1.007615207271340	0.571551468567316	7.870347949734580	1.062088024626820	0.635186655214506	0.451171695987098	1.655287974429510	1.844938152602270	1.730874876187520	2.806189625587560	0.104222322174106	1.639526491477530	23.765776672521401	0.155875072586961	0.223561650293851	1.848233496383060	1.269411437853740	0.809309376800788	0.911144100968610	0.667172333482900
BT549	HGF	PD173074	30min	1.305601507640360	1	0.584520981093239	0.863427730071321	9.181545323940540	1.725391316827580	7.977279815781490	11.013229152270799	2.720115281202630	0.473228841623556	9.714302530606430	0.434417942616560	6.980851318710190	15.357679640230700	6.314659021737930	0.465087267555567	1.161385576908210	1.875549102367180	8.310530256485921	0.344983449480977	1.094210762184430	2.448488198889110	1.800154241789840	1.047867109302320	2.190403999003870	0.145351274786133	1.054438176993980	0.579987759371555	8.234620620217600	1.067542156966230	0.636705702097577	0.496379145870963	1.676368380228340	2.174315117940920	1.981011354949900	2.986205180447900	0.100506697815819	1.987081384024190	20.780835519109299	0.176484346253737	0.186882305767328	1.897995593121500	1.025658776478550	0.765578580031590	0.946829636674285	0.627347185256894
BT549	HGF	PD173074	60min	0.967124471213373	1	0.612295801607992	0.848594478670236	10.912632303839700	1.917076528924660	5.589962880153910	11.237955254045399	2.363778983595900	0.536023084267487	7.789081674797840	0.369357046388789	6.840012274080380	14.891556442649399	7.747787594205160	0.528635800774852	0.919629111215718	1.379343825870090	8.761800306098619	0.389742857981201	1.093003176626500	2.394580388225500	2.233860465424070	1.046475681509290	1.920704750592710	0.179539922056631	0.818821560608841	0.654697729590213	7.754642986188000	0.926384668929286	0.614355264786689	0.470292935147225	1.442611920300550	3.819219974824330	1.663049136264560	3.137495347993990	0.079105062482821	1.559237229488770	13.623369541875700	0.193577191199335	0.195138392494985	1.914929833240440	1.028564599563980	0.761358753830670	0.858458294337405	0.716522679105526
BT549	HGF	PD173074	2hr	1.338420867930960	1	0.650386615697765	0.905057336438734	8.905114403198560	1.991944423152630	5.265514601993850	9.336293523543629	2.687376914106580	0.868898243079868	12.001051993142900	0.470539950649635	6.138465071800910	13.605221246656200	7.343876133889670	0.592247347675944	1.252678316102180	2.114482972403090	7.970621502974000	0.358896011571908	1.257184028952480	2.665542647251340	1.937630332133560	1.119644873984420	1.916228960389200	0.162599835460192	0.832634191280156	0.682372448496312	4.153068468607500	1.067859171228670	0.705954561277452	0.472909884494692	1.150345525335640	5.801457204872820	1.994433122436980	3.454566322299970	0.094640492240887	0.969558819242928	9.040069634750120	0.276868963920221	0.207133475294545	1.697709665152690	1.180731677977080	0.709912934387831	0.871601886784842	0.674569157136045
BT549	HGF	PD173074	4hr	1.322236812290180	1	0.642058620465097	0.768143164959050	6.632179434569160	1.891915030143060	7.007040906978130	11.126530649888901	2.754083326341110	0.639321768076115	11.596012605460400	0.432342994167698	7.307070048610890	11.414160097278099	6.729721427721640	0.512247151798120	1.234985128054660	2.068245899231330	7.738143792838660	0.332163901083093	1.100112128736050	2.906898842183870	1.652425095381100	1.040387724139630	2.117862239834420	0.143059688130338	0.857181475630688	0.707161800650333	7.267391626793190	1.087072523823420	0.699642188994998	0.558974174414326	0.972750421663343	3.651060202625770	2.251550561568980	3.451589138055000	0.098962642760238	0.991922002154613	8.587489772309761	0.289246549787373	0.179369339416933	1.803702708084300	1.024947091484350	0.815328654242776	0.979089135464951	0.811881610643768
BT549	HGF	PD173074	12hr	0.880053399062363	0	0.706141928906448	0.825084543534379	12.172212058102600	1.637475043549240	5.606278410068090	14.248049641929700	2.244489039198060	0.455947440518418	16.077179796152400	0.357368816382908	8.298884668432651	15.823934989291701	8.226051351594579	0.489893025645005	1.025069059330720	2.793719172719530	11.349350639070501	0.376160654640700	0.875068781393574	3.399600738556470	1.257972467346120	1.063893181027500	1.859907174291470	0.154996629643723	0.715573478246535	0.531013775909096	7.786907452784850	0.859898638077612	0.568531553479747	0.435270805495666	1.081197866363230	5.390560292888450	2.686716145275610	3.843942967333790	0.076786803476771	0.932566413561329	11.586902721242501	0.283066135012826	0.201314716766932	1.835215068300220	1.008904180013260	0.852637245713788	0.820805756458154	0.853906604057157
BT549	HGF	PD173074	24hr	1.004157180645650	0	0.661242544970629	0.855354200535667	8.581832203875100	2.069397631034130	4.931270969862590	8.942443859851350	2.331918730369360	0.631208958885405	10.269493683075501	0.377463436593223	6.162061755981980	11.070432620702800	5.763519371742550	0.486748095114757	1.150719862023790	2.168481077523520	7.964803846110930	0.368258727844406	1.052648632438640	2.640888904194560	1.317493351974840	1.193522927769640	2.072795232077450	0.166557312589271	0.919653385270679	0.615554043547842	6.050425821651230	1.085105331338160	0.628104131913868	0.510285185744200	1.124735815869190	3.154613002697400	2.253350600589690	2.009496004802420	0.079298152481707	1.117131831010750	10.964636862338899	0.281913231126701	0.202344027463722	1.769316065716450	1.114943842339030	0.984486117865146	0.954740844373504	0.929274201923124
BT549	HGF	PD173074	48hr	0.869296848440302	0	0.682034815421724	0.926043115018175	9.260222085170341	1.932528733279090	6.765264029222740	10.416397308017100	2.263244892470500	1.357686357616580	16.832721039329702	0.434586347936903	6.635722722133030	8.884613021993140	4.021506005899160	0.541345655379031	1.208540174007790	3.279712309194240	9.088599802053651	0.411491357582656	1.104367973436140	2.489622418472230	1.372001407590460	1.057781312914850	2.102407220589110	0.190796818451482	0.835614614410043	0.616281639113974	5.271063154540620	1.008499084034650	0.638752925004926	0.529705265792232	1.075630663608840	3.130715374940770	1.988348910489760	2.253232829164020	0.089048037796375	0.854594796396592	5.418374704187230	0.291649784777331	0.213417760371162	1.776140083055600	1.203491586108950	0.977983686074118	0.917223199994477	0.930554891589432
BT549	HGF	AZD8055	5min	0.842180811687361	1	0.618314389404100	0.904885352315316	13.053197863488601	2.121491719347560	4.955496114083240	9.323426001989100	2.231302510784670	0.405925817447588	9.841863548299999	0.391987943441237	6.199284754601410	3.793377994670070	6.353479228631130	0.535378843524525	1.045005256666640	0.988958862909940	9.365050307974030	0.414559723493001	1.135637518216290	2.029235062247440	1.563229433290150	1.032321299984510	2.057093830888920	0.194905236838401	0.932665131094957	0.658052049963551	4.434130029705890	1.183056559395890	0.632451763656456	0.474481574526360	1.606281953050630	2.136220774297740	1.718998630545060	2.462694258413390	0.093950235192623	0.927820502433043	19.882781539649098	0.232089899030605	0.194280668327481	2.072357101143190	1.105292225369840	1.173548664473300	0.897772335816158	0.868242291715334
BT549	HGF	AZD8055	15min	0.641839021351296	1	0.721322179054670	0.817238258862885	6.912704259195660	2.099745908799030	3.724907676752620	8.090084268728630	2.334303303606630	0.468409527971758	7.360478134000520	0.416054741164667	5.412849412428970	4.400798310623930	5.713794398802990	0.627850778546797	1.022560198225790	0.816683685613328	7.279582939989480	0.440111681721837	1.132244715758200	2.341402763359320	1.688826338970670	0.962137712402294	1.982305587748400	0.191164294632709	0.803780081385700	0.732708895116915	5.465401651697770	1.068994928203190	0.736650274659560	0.487017816497384	1.397939531143030	2.055925966471150	1.862111977204620	3.083034264048110	0.108186694204736	0.902552166876660	14.160180017073801	0.356740120910049	0.204784533825959	1.889487704138530	1.011060572348070	1.095606451314790	0.883157721528770	0.737219427611611
BT549	HGF	AZD8055	30min	0.640986066365939	1	0.685049716608034	0.782375168359023	7.808533839161850	2.281340303126170	4.196363166613000	8.702570363594960	2.273672915224190	0.563658091447317	8.576510356046571	0.462631169388684	5.344701205964510	5.768253460028570	5.720487837063880	0.647138703227110	1.187131208559780	1.098584104563230	8.689038781150080	0.438222455644331	1.250987740817200	2.090869505348880	2.070263939519210	1.150917570791810	2.170437040315610	0.212620426058615	0.898146338220640	0.682484240981710	4.596609971466380	1.167249007389310	0.803320143294808	0.548347992477349	1.363901148340040	2.469853640753290	1.584721704608130	3.671699926296280	0.116995173604954	0.876296085122730	8.710344676419330	0.361274774368609	0.241509798426822	1.664330513624410	1.295652745285480	1.074737886582940	0.858176572715227	0.864992716349986
BT549	HGF	AZD8055	60min	0.873810885374195	1	0.681773157655651	0.894575703594314	6.468780078837270	1.960172595363150	3.274581292450290	7.661065913569610	2.305866281689210	0.361192985071485	7.892651660782310	0.451687827653456	5.945677952523230	5.897969610275970	6.094902460084430	0.566349205634892	1.095951487715170	0.833515122146032	7.696247526787710	0.378959688121166	1.119420240528320	2.297774373751290	1.418671371692300	1.096420760621080	2.189885089477180	0.180713309799312	0.869081075594776	0.679130585190648	4.420498610888410	1.069051527684000	0.686841600895227	0.525331043578042	1.311725200686960	2.651208946084520	1.844082419171250	3.316369923559520	0.101407578240553	0.827485195932487	7.042140308006940	0.367527633752175	0.217722989819398	2.002615470804810	1.172103709979300	1.036630604212790	0.861311751846039	0.872797329658792
BT549	HGF	AZD8055	2hr	0.819985559140020	1	0.620742639346859	0.953367254216842	5.846105341381700	1.753322667254180	3.310680925555240	6.135409353187910	2.367519242268540	0.420698963974567	6.295588468066180	0.441178753711789	4.774571377373640	5.139242014561500	5.087251089139540	0.600969035195056	1.191272246748700	0.957222243715030	7.224915975397240	0.408418003539413	1.224851655999900	2.209265865105340	1.525838549664460	1.116861774454160	2.119887620128240	0.190674116543564	0.905723983348445	0.684896884788416	4.291266395948440	1.126721835291430	0.676811309608527	0.540697744126482	1.281453728081860	3.079008863385460	1.918386094410210	2.945831653262360	0.105009653562596	0.870434528238986	4.842916445379010	0.387150968251343	0.221152352094549	2.128846356960200	1.154432394068020	1.069724952203900	0.899111737410904	0.933361097032451
BT549	HGF	AZD8055	4hr	0.727081935101963	1	0.722485133477508	0.925418262436734	7.095083651247310	1.727986786742560	4.853355213660880	7.258759382907680	2.364521176935500	0.323675845296125	7.366315012257640	0.449782388519168	5.930270233870100	4.025123853526620	4.641184242678860	0.633561524020726	1.017314778125140	0.892224348737250	8.012466027622640	0.418340751135037	1.106577531354030	2.292284815932060	1.421155138255220	1.007271851861210	1.789662971990690	0.193380971055619	0.885858633953000	0.703382597125630	6.383002544050200	1.048348654424300	0.739017861528442	0.498825356492801	1.051741788886410	2.611234060474920	1.857962039313370	2.157327925792600	0.104516737361032	1.036562202394320	26.554528530024399	0.333139221217637	0.225815034412270	1.974679408118780	1.119204384032720	1.200692752873770	0.969736342709316	1.078917467994410
BT549	HGF	AZD8055	12hr	0.600079840727012	0	0.765198488782335	0.868436930035466	7.253281658633130	2.032775979098370	4.441822057192800	6.625994627127110	2.087359753780290	0.433786220157431	9.355991594551970	0.475321999333727	6.182459490217930	3.351169636104850	3.928708317654620	0.619587618100621	1.088156530843200	1.174306234802330	9.055058681175130	0.396159134413595	1.054719916528220	2.218490189828760	1.218359578595200	1.098334916134890	2.103532327019710	0.222758770427831	0.861268215415295	0.723039812228303	5.149129369256370	1.120149562201890	0.780504671698260	0.488830206315901	1.051331359327490	2.071299518845390	1.907131431501700	1.810141658586370	0.086721472679857	0.961803002844050	15.993755669589600	0.391519486256388	0.206067124592133	1.919059878989940	1.058728294571060	1.206760382787140	0.939383418713361	1.157718178877200
BT549	HGF	AZD8055	24hr	0.778833374143358	0	0.666629147963127	0.942721018277401	6.869848705333570	1.796652671012300	4.453902893204310	8.090368443450039	2.464676314091990	0.436586593020652	8.949764875078341	0.426529488736130	6.212198597529660	2.890950602782700	3.687350538407020	0.622034634008015	1.008025546671760	1.168467559663820	8.502561097906250	0.418297123720898	1.223232155517790	2.274313812808810	1.206949921978990	1.033712082444710	2.285276032124850	0.200094421553875	0.991728138247683	0.742329775006606	5.959526072806800	1.105421572140800	0.698437018120123	0.517125412694265	1.129268310034910	2.171115015082040	1.779929423892700	1.610984922789880	0.105164758728213	1.115661145646000	22.163363368158802	0.344118899426827	0.214007797319552	1.923325608757530	1.102328860510330	1.178362065292460	0.963082310858002	1.066134680839690
BT549	HGF	AZD8055	72hr	0.709540205223473	0	0.654339031144526	0.941873184352276	6.966853033189400	1.793191826671650	4.611752621885220	7.796359025101100	2.399778800717840	0.676241733662630	13.982206497829800	0.464728683987588	6.011303478102660	3.133872702126240	3.436442816701650	0.632955772554253	1.095842420198250	1.504487785341740	8.228236184253930	0.452386498805604	1.176272454616690	2.409082085292450	1.167698488352540	1.043582552121350	2.191857821837560	0.228144525498217	1.036439306865020	0.657790536076980	4.370859320903940	1.103172465578950	0.802829811113018	0.518999230886698	1.165928338422370	2.444457532645300	1.751338721977460	1.810305614662560	0.109382692989147	0.937117852596780	21.133497473657702	0.348672767835084	0.247567452432259	2.023393522514870	0.969573427050330	1.147648648337930	0.989967879751574	1.108691465321600
BT549	HGF	GSK690693	5min	0.854708501793272	1	0.723267767787514	0.931664205972037	11.303372518760000	1.750456585715210	5.787448224892690	11.141001933220300	2.322232297283550	0.512770186373533	8.606641754716851	0.441413162755282	6.596812339475160	14.162520988105500	8.933007869837780	0.539639403008750	1.093762340137620	1.065706229154470	9.185675647654900	0.404431250185690	1.109456944518040	2.475291147122840	1.533413507009970	1.126804658205160	2.016590439699190	0.188753770914009	0.816335560904540	0.709483752759123	5.628461379796670	1.103676348530350	0.711870444629986	0.483242799139364	1.976424454927330	2.756001210929200	1.770770787996520	2.967257082332430	0.085902909736062	0.913958653513837	13.603499241177200	0.316428095525397	0.219031567558108	2.072532911868810	1.126207333135430	1.048967382302520	0.872489744051140	0.857343039399818
BT549	HGF	GSK690693	15min	0.598092951704456	1	0.623012864121528	0.832114949310645	7.300541795592260	1.930759677776560	5.784167687687650	9.690254308096201	2.424347084600350	0.498289115904682	8.096770148372880	0.427905329808769	6.291442007578570	12.988878171348199	8.460112844787540	0.621635710265400	1.060185857479720	0.926523959169193	7.402142588745440	0.408149465973848	1.069584266513680	2.428552266308730	1.721947179324370	0.964922936786649	2.023964755560070	0.191770014239973	0.878180972907066	0.720044658866395	5.727559356810910	1.109837800042230	0.748928735741902	0.532427094036559	1.552213649968890	1.909658912219750	1.999068876244190	2.985637944800330	0.113348016216392	0.933557794757418	16.469145773810499	0.294877178049937	0.232348264313189	2.030801387385340	1.087803836290690	1.080533486316110	0.915650701829925	0.784460676058704
BT549	HGF	GSK690693	30min	0.632742813774791	1	0.629176951332613	0.823191192386123	7.727384462578220	1.975028536614180	5.690776900200540	10.383014367259699	2.450527010222130	0.539088347365083	8.806591393270031	0.420598008901312	7.403734996949830	14.366976639768801	8.850195242196129	0.567048331142022	1.217400206397530	1.244218839705380	9.077828560709170	0.352382027227447	1.163073775109640	2.143134027945770	1.960160582825720	1.137643062480050	2.249534564762440	0.190340490952347	1.026850020077460	0.649849474926757	7.267283680937190	1.259056033323390	0.764638371664680	0.666352515023219	1.471637604185900	1.883154035851170	1.441674235781430	3.181007160744110	0.125327772469424	0.909310308623997	8.822291443629050	0.359891459000884	0.216235055526066	2.025339708811210	1.312604462070100	0.951106482021726	0.801596668400162	0.948175875803281
BT549	HGF	GSK690693	60min	0.768970572826275	1	0.681287195399627	0.910799464326766	6.835306307335360	1.694410904558690	5.086965070772590	8.440763036953239	2.196942810821750	0.396613983807532	7.271425446306700	0.420008388200991	5.640295353126810	13.101704855077500	7.490921840250700	0.583974927300270	1.053180808311910	0.963336579906075	7.858542897965360	0.409395023084228	1.157346268137300	2.452345198927880	1.418097817413060	0.968458970985482	1.991707813041850	0.193575979731495	0.881592837617668	0.664601766169024	4.433457799474850	1.060739420058270	0.696184788582276	0.545112516925748	1.214715788848450	2.309726216872660	1.941975867860680	2.894407571611140	0.099996811987945	0.888596055975550	7.518638763376940	0.359679515165766	0.216933963022853	1.847105042773500	1.147401166718930	1.093527222118320	0.919490090131715	0.870108931177507
BT549	HGF	GSK690693	2hr	0.766247009731554	1	0.712313004326507	0.942366770462290	5.772956426709040	1.568860942349490	4.966271558944310	6.619231169124260	2.169412934250210	0.473610616218088	6.285128195903640	0.476099429471610	4.792871916223830	11.107201377271201	6.404802216771480	0.618304978519844	1.136905297705570	1.001765240212370	6.817650396547310	0.415359880406398	1.157006209459940	2.249775387433450	1.466087711630170	1.057493944550350	1.976977564866510	0.195112921281284	0.942820274683041	0.689214083956368	4.409149393841830	1.155897794546070	0.706307481428785	0.554796791409305	1.144891350693110	2.995392817313420	1.981223831870360	2.689039984020940	0.105018269495282	0.921060162898674	5.369579671937360	0.362498968035112	0.229440593665963	2.061847064495820	1.184641050009460	1.121218306607920	0.959842860464552	0.991224665709705
BT549	HGF	GSK690693	4hr	0.859788378240834	1	0.624356796222252	0.889313792152370	6.300185473804760	1.796939799987100	6.948649689120810	7.958698559298270	2.165165552625720	0.363821742292125	8.371176043906701	0.457696240654342	5.585318303808930	12.271598819589100	7.362540905071010	0.571617597147012	1.137917684204300	1.041442867919220	7.634692706938420	0.388074031707534	1.015043136582440	2.336424756065200	1.304356612924390	0.925537291039325	1.941083699447910	0.179633734664878	0.874456389945036	0.668002571876614	5.797118303208070	1.111757200302080	0.695520774491090	0.508904455834013	1.062803709470120	2.536310631074410	1.685250038669270	2.384489629652070	0.097871472610774	0.913502578591980	17.428143187914099	0.335231571592480	0.226873451821696	1.868675238326700	1.145060790727760	1.100551789897710	0.907747980384960	0.968675353039483
BT549	HGF	GSK690693	12hr	0.890471425632133	0	0.712334438465057	0.900542635098785	6.558873273712910	1.803621995978570	7.023616206913640	7.692930306962870	2.019943066949170	0.396495435455439	9.367707714869651	0.448833536296691	5.458204742518350	11.237429545604000	6.964552830955010	0.550164989381075	1.049035590228960	1.226666197277720	8.378363777665850	0.398906873475253	0.981726812672946	2.253694065026830	1.141312353624070	0.938029005049473	2.017321924107970	0.185941412009394	0.967224064607887	0.714272078566183	4.840251327108350	1.155138545432210	0.697348128803682	0.530340864594552	0.992101382320112	1.701978474055270	1.781874920144160	1.950444679165280	0.100604640905653	1.042733610590120	15.945894228327999	0.326451212384012	0.209429054551283	1.831573502247860	1.150504974559500	1.079188005255740	0.873087796397095	0.988273337872630
BT549	HGF	GSK690693	24hr	0.986792931789278	0	0.576466822210245	0.892697996986565	8.126511281600470	2.012068437319170	6.464012284986140	10.244927685850699	2.564306890795050	0.420771467502700	7.575066359229610	0.388235544046282	6.474511917261900	13.272102378028000	7.088738982724610	0.533613277640635	1.017049630282270	1.194341972907010	9.828195229207619	0.453664950309929	1.007901839988610	2.086995209546030	1.234281556901180	1.018772758290650	2.534812510356450	0.184698987270573	1.185103241900810	0.731340139773189	6.879933126876910	1.033059319578450	0.657847646761170	0.531241585435809	0.986616059546300	2.239907081558240	1.525009349935380	1.440878527464510	0.127219741998325	1.625783322510990	22.573571454012200	0.167921985460796	0.189866314657383	1.902777939271400	1.062959815651140	1.047230071200420	0.845938835447714	1.080611578996700
BT549	HGF	GSK690693	72hr	0.878850431635703	0	0.636854870844285	0.906478931808999	5.757611035526510	1.478923147679360	5.790841552252560	8.682599223776100	2.313850387813100	0.759111159594836	13.048948883491899	0.421443141422882	5.628039182437670	10.853725037391900	6.508670070059860	0.570459668488390	1.110617945643900	1.740774875668990	8.913767842227349	0.445167650810631	1.090002293534010	2.212631316559110	1.185814748725600	0.983248010172284	2.275363106705530	0.202513012221169	1.004007967179320	0.659209330437803	4.843240692260270	1.119607014433770	0.750677648133596	0.511209569048775	1.019365506280830	2.393947414998270	1.699341603330280	1.611914693223230	0.108728717145325	0.983705771932436	17.206617576958099	0.363611349015920	0.205744620617061	1.861720652577460	1.070104954828980	1.100581680313580	0.910490242039308	1.144891552650140
BT549	HGF	GSK690693_GSK1120212	5min	1.358170578871990	0	0.635015221552103	1.039890022921170	8.590887301067850	1.587956941464270	5.657221361613180	9.022659177616291	2.854064328284840	0.505233553104362	6.056013831550070	0.401843720988764	7.226326255753430	13.549304058895800	6.965881324271330	0.542653884360196	0.966720100552037	1.038809895734510	7.605630501627450	0.461464494619110	1.021559522018330	2.123777405642630	1.529536812099860	0.829212208971633	2.048244074766940	0.209977820650691	0.853827946067654	0.514287659168618	7.890603421810850	1.109069552525540	0.647357174994758	0.435560616238291	1.636928436651550	2.828818122536390	1.894184011985510	2.535083734023480	0.102687472885845	2.179725719439540	20.451764680292001	0.096208263376527	0.191496637397450	1.763806040248800	1.257320599713710	0.888560658853288	0.972940084769606	0.662112818528654
BT549	HGF	GSK690693_GSK1120212	15min	1.289854171698830	0	0.699471328024104	0.936149612474245	9.862268490457261	1.961000255245090	7.208606355737420	9.745469449632569	2.494836550470790	0.682439013293073	7.956309303071960	0.432737988173154	5.735470555950940	12.873886487825800	7.367438994686240	0.534380855439762	1.012063424435500	1.439585576019920	7.241870036752860	0.438567675706184	1.062182813429840	2.184507953290570	1.778484760550300	1.004723377496180	2.271790685500850	0.197760950608504	1.064696292384310	0.633025496344914	7.513930262812580	1.106533228725540	0.660425739550027	0.527336030590847	1.654734414270370	2.582256387520170	1.807226633493610	2.696576497435890	0.116661115660704	1.840020031435310	17.343285834493901	0.177415205995291	0.211571638976803	1.853363974756240	1.220642140032000	0.845919645475928	0.899244650023450	0.675475247790022
BT549	HGF	GSK690693_GSK1120212	30min	1.308640126223590	0	0.675607475625445	0.949258257470250	7.410668397754160	1.676872390982030	6.071099478675050	7.918192793737260	2.197173102538540	0.563442377212787	8.719252448710479	0.482175991042601	4.952324818862170	12.575877301807401	7.261009768748010	0.515970364123099	1.075921499363920	1.550341998663020	7.331220936564890	0.414678992806406	1.071020298361640	2.137930664841770	1.487394490996320	0.945139156602490	1.889170995227780	0.161906825740846	1.035591364961160	0.636582694440923	6.347008755708930	0.955635959441537	0.609881688333637	0.489696255601519	1.455579620996630	2.560581302788110	1.902517080164290	2.920711775613640	0.109302561561996	1.540854584935080	11.605019460417900	0.242148958146070	0.215860502075608	1.717409813699410	1.170691745165120	0.839160733293771	0.938985910716368	0.662870242363732
BT549	HGF	GSK690693_GSK1120212	60min	1.553326679271380	0	0.613980063987100	0.988573983210316	7.940455421831080	1.684999777580870	5.371825036005940	9.022078063167781	2.624928459959960	0.634970242688910	8.743843297150511	0.379001963830040	7.150153276329180	16.858955833034901	8.003488305227160	0.580984968415771	1.192169685454560	1.378192465053730	7.609579285598900	0.423547802060211	1.090549563220380	2.467075311570710	2.098562596505230	1.052676042380210	1.922329828031850	0.187888531742379	0.815868371928935	0.584512504555987	8.966686679845740	0.971140196305645	0.565999440472544	0.486799047050583	1.335500728523730	4.007352873284750	1.823794569660020	3.062654440984360	0.095081711913827	1.739690863001870	18.039411472321000	0.144437311597649	0.196205475839407	1.661953500737230	1.133785990572460	0.780792161141217	0.934056410864934	0.614063014423883
BT549	HGF	GSK690693_GSK1120212	2hr	1.154164969834280	0	0.711033861330269	0.833608787257545	4.984386331470450	1.339330563339680	4.392201148482060	6.163085674900040	2.348906308948060	0.850369088854793	10.569405568289399	0.474349483235433	5.426382275528130	13.777624210722101	8.216371862001971	0.629749787642416	1.233000269079100	2.084596095055690	6.252158069518070	0.378900663838859	1.221377287602840	2.589949924949980	1.784096450877520	1.230095386802560	1.804508073012180	0.159950607010063	0.780166548915621	0.721682643584484	6.360173491490470	1.134421470994130	0.660511131160387	0.473687630317004	1.492702034222240	5.023095084044120	2.083853568453590	3.819832145847110	0.108653280493264	0.944228212331761	5.750331170838200	0.339673621087551	0.223933388687133	1.858985728375530	1.060286182882700	0.823399348109723	0.927995842177017	0.743968274790073
BT549	HGF	GSK690693_GSK1120212	4hr	1.439973432617410	0	0.654940914860754	0.798195023196829	6.022958756046760	1.602860682453780	5.953401545605240	8.959442978777391	2.962613023289080	0.626185421814503	9.271042622892960	0.390573065313961	7.649152731757860	14.981764950680100	9.461541993050640	0.497702663784280	1.143137038065090	1.930083706591580	7.131254163403960	0.323527429211956	0.960088773125695	2.716513823924440	1.480709930295350	0.983733690128836	2.241318922164190	0.135796391596720	1.029069701320670	0.655092428677904	9.918166892291779	1.066763930771320	0.654186922955403	0.547445297271055	0.902979626712310	3.536998481549180	2.213154381408350	2.159033746928730	0.101535233577607	1.229297710273900	16.469358662423598	0.256741088179159	0.173252209293356	1.592724093771610	1.129805266398010	0.867781057605453	1.026637810775210	0.857037599910334
BT549	HGF	GSK690693_GSK1120212	12hr	1.092897939650590	0	0.692206025914796	0.871104469836340	7.868516072998860	1.598753049427900	5.326162837283690	8.392007381408339	2.179179321890300	0.617679899670444	11.408614787818800	0.423244186131598	8.587244829967260	13.981369672592400	7.595733737748370	0.570160265689721	1.102693398045790	2.259414780038770	7.242842803788840	0.379357100128386	1.014805026804070	2.448997227911090	1.155936839403240	1.075963184388860	1.856377776856290	0.166164849958649	0.798531992294158	0.665277487940018	7.453266030370900	0.977259287065950	0.617348640891546	0.515194528509295	1.072886295882420	3.086663380612640	2.356212832096750	2.119189542883620	0.081122550901442	1.138876744316040	13.917505101120099	0.274517980720819	0.196303989454643	1.650681420661730	1.138760726808000	0.983520272403421	1.017760851578700	1.029920555976670
BT549	HGF	GSK690693_GSK1120212	24hr	1.119904346938060	0	0.742712024925212	0.895447118856402	4.749422566565360	1.589757672568410	4.379469174554440	6.359746883247320	2.312305903064940	0.624190657280281	9.839368620414090	0.457105944102053	5.498551829572500	11.297594790714699	6.464960608700750	0.535816134226429	1.327011480104050	2.365149923171350	5.937024985781680	0.400371252554368	1.118216255483120	2.584916871657190	1.188679505413330	1.215500464472420	1.986252335105260	0.154827336243117	0.875319536987366	0.689940687144945	4.780900324352970	1.099086991620800	0.727820649040953	0.516244985297337	1.367085490649810	2.990259562545900	2.278503893215620	2.793293834253190	0.098217790179410	0.895410708221938	7.513549352568160	0.359555551151797	0.211333726485011	1.785934408091490	1.233477259013320	1.105857227692340	1.009832866326490	0.953359467268924
BT549	HGF	GSK690693_GSK1120212	48hr	1.341719269752900	0	0.702959291681123	0.858418416122745	6.621489920256910	1.748089853272870	6.214866741376590	7.914932547310640	2.575605961703430	1.427298181560180	17.827342121449600	0.442907628622755	8.750587154934680	14.604022317550999	7.342719321810630	0.571703713116870	1.153609960664770	3.594220227810060	8.643064301761600	0.387223241028794	1.037884847330750	2.785224639674170	1.462138549127390	1.063197642297190	2.014519963620030	0.148910182950726	0.873752644743043	0.644926059373322	7.501950098306860	1.071758286355000	0.592761175434873	0.511319764667741	1.224872988280050	2.689668278170080	2.190716842901980	2.051088952331960	0.095680245631459	0.915778968791247	12.219426995580699	0.289340649994203	0.194488862556436	1.557309624198730	0.998053338814640	1.015213180193860	1.057150751724150	1.033426134899600
[truncated: 122 more rows]
[truncated: 116 more columns]
