# Supplementary material for: Context Specificity in Causal Signaling Networks Revealed by Phosphoprotein Profiling
Source: Cell Syst. 2017 Jan 25;4(1):73–83.e10. doi: 10.1016/j.cels.2016.11.013 (PMC5279869; doi:10.1016/j.cels.2016.11.013)
Supplement: Data S1. RPPA Data, Related to STAR Methods — A zip archive containing the reverse-phase protein array data generated in this study. See the README file included in the zip archive for further details. [file mmc5.zip › DataS1/complete/MCF7.csv]

					Antibody Name	14-3-3-epsilon	4EBP1	4EBP1_pS65	53BP1	ACC_pS79	ACC1	AIB1	Akt	Akt_pS473	Akt_pT308	alpha-catenin	AMPK-alpha	AMPK_pT172	Annexin-I	AR	Bad_pS112	BAK	BAX	BCL-2	Bcl-X	Bcl-xL	Beclin	beta-catenin	BID	BIM	c-Jun_pS73	c-KIT	c-Met	c-Met_pY1235	c-Myc	c-Raf	c-Raf_pS338	Caspase-3_active	Caspase-7_cleavedD198	Caspase-9_cleavedD330	Caveolin-1	CD31	CDK1	Chk1	Chk1_pS345	Chk2	Chk2_pT68	cIAP	Claudin-7
					QC Metric	0.856632364411030	0.931820354101423	0.951447287452481	0.859657436316824	0.932221953315956	0.950222698113631	0.963901769018131	0.966670950133734	0.962001712569017	0.963260174105601	0.859842560683177	0.957422275125958	0.960030539113007	0.821124928699908	0.904376763315109	0.945113401341982	0.904601220548524	0.886127435975432	0.866652376208298	0.900806873267065	0.868657861155578	0.829886242878682	0.951859060564601	0.801659051208531	0.857786159399090	0.935397931784804	0.867542311157976	0.834188753751839	0.868520557747407	0.865480314917883	0.866695788696588	0.833792545838736	0.848053738942995	0.889182223670959	0.921998541169696	0.914800659663207	0.876426002028193	0.955015272778025	0.846062149879226	0.899874040101156	0.868036848352025	0.876586739239361	0.959280881531438	0.915709900890911
					Antibody used in analyses?	0	0	1	0	1	0	0	0	1	1	0	0	1	0	0	1	0	0	0	0	0	0	0	0	0	0	0	0	1	0	0	1	0	0	0	0	0	0	0	1	0	1	0	0
					Phospho/cleaved?	0	0	1	0	1	0	0	0	1	1	0	0	1	0	0	1	0	0	0	0	0	0	0	0	0	1	0	0	1	0	0	1	0	1	1	0	0	0	0	1	0	1	0	0
Cell Line	Stimulus	Inhibitor	Timepoint	CF	Sample used in analyses?
MCF7		DMSO	0min	1.285120260834510	1	0.175668355089099	0.257878752150031	0.726375745664873	1.131620458647140	0.161300260735690	2.087322153589360	1.186867497433010	3.553473704969050	0.099045139898794	0.325381194074388	0.210378755795245	0.816805060570195	1.422211868303600	0.052701702914456	0.595114994167792	0.598956918218365	0.214285528919292	1.121107579826010	0.672356303417817	0.276206557713026	0.351395997700263	0.345139586355489	2.858066085898210	0.926918434572781	0.786128528281462	0.392040897005031	0.077367694349792	0.217159209236006	0.465629829959265	0.950441595739053	0.800926543927590	0.493410010379155	0.168926435462189	0.033541227374975	0.345743021341619	0.090106430807639	0.067195604178278	0.718868348379717	0.322707438233745	0.259040864692679	0.380463499479373	0.205481818635382	0.272168500458589	2.307426832986930
MCF7		DMSO	0min	1.356190703749230	1	0.187442715562231	0.254595827834321	0.713038563435540	1.140258171823630	0.188198482260514	2.560123750569520	1.224329172582920	3.595798017957930	0.087458688915790	0.344853209883088	0.355026745265272	0.868112775353463	1.415536848807570	0.059729984619637	0.610375941580760	0.548922104936906	0.229046620949488	1.007855972538350	0.685244612499349	0.266677182401385	0.325779149923382	0.342296386022173	2.753054424483870	1.099367977788130	0.785771617279972	0.369100975219022	0.077105861336511	0.217400839954155	0.461342210050039	1.019935303779340	0.908990353025714	0.571472292298416	0.180010316593844	0.035778406258773	0.302113443624672	0.101333227585414	0.074681160238216	0.707787825940990	0.332174718053675	0.256788571741158	0.406457330469177	0.215363606444108	0.281307476256667	2.692027365383060
MCF7		DMSO	0min	0.505950771934937	1	0.172274094516323	0.262147576692612	0.738526867796327	1.069864441447250	0.190628806472609	2.672774151828590	1.146702474525730	4.017436508277170	0.085596503780890	0.205729101671616	0.504965252684779	0.773590774276039	1.883316159035730	0.068064824448678	0.643039099220071	0.574103263460915	0.214025874475970	1.158053073665450	0.731791479286631	0.281274419466986	0.282892762130959	0.303683016636368	2.978763941498660	1.036247419210360	0.809864057358255	0.344174691796537	0.065584174216946	0.216294591163629	0.473105423535969	1.260410317940740	0.958611879526893	0.274695786722198	0.126791137821632	0.025548700484846	0.305885049160092	0.110292001630230	0.072769479797735	0.685797729818655	0.335921680954361	0.269813801075882	0.448926038508911	0.197138824087644	0.260225631691401	2.136370789644680
MCF7		DMSO	0min	0.604354050551822	1	0.178471756888685	0.219192398207433	0.724686289635463	1.166864262081690	0.135210386250306	1.948531294657330	1.324601823389820	3.832478417204330	0.061626156122422	0.222609720076008	0.371662641090171	0.816641459831083	2.028349075743430	0.056048057412582	0.681508596494563	0.624982164455337	0.214321034079833	1.149300319212420	0.805942559715543	0.296888798533149	0.313057166594175	0.334753503369936	2.803614790383330	1.213315300005660	0.903135678148323	0.408312022419312	0.061172920356664	0.213191153998961	0.477582077308157	1.223056373283330	0.830241355940733	0.243823831902605	0.133401825626649	0.026689313037141	0.312633139343922	0.079350941957254	0.072488401739443	0.764669989232413	0.345138959238518	0.258678743927028	0.431272176350054	0.225096230782101	0.268414808438503	2.073480127444690
MCF7		DMSO	0min	0.355554296815510	1	0.191172324935391	0.312681049159775	0.892560700266991	1.288907733276820	0.152874653697813	1.534286066962980	1.360744552760900	4.276644055135390	0.077190799608975	0.238892526227175	0.799687716461373	0.759026752603245	2.162739663872650	0.091778158355916	0.575511387012567	0.666144929947043	0.260366002847780	1.283109434306320	0.843660017129611	0.289752825509259	0.368584485117041	0.355155211321321	3.316152330271600	1.383427190103310	0.950195077368058	0.383217713566943	0.082720820377989	0.199204009219335	0.422656690275978	1.389039631015310	0.731742867149551	0.274544707591459	0.112159807290096	0.032709865734660	0.346443482501067	0.248305455234928	0.080356139127684	0.701031793601645	0.352601117172571	0.222171499376129	0.447851748782178	0.181059813399195	0.265372684989911	1.875995082005690
MCF7		DMSO	0min	0.794586241444020	1	0.157637762796940	0.213345132694346	0.744046595399068	1.100713185045030	0.214133095525314	2.736685066334450	1.172219086432380	4.684844540584090	0.072543365856771	0.208231242740196	0.387430953867716	0.826270218908516	2.292852438361880	0.058522741729525	0.673794506888778	0.615812427807896	0.208067553107006	1.056645309648880	0.766292263304317	0.272790030869014	0.322012601654700	0.348461289176910	3.156183817651300	1.154656416340870	0.805090449017165	0.355500739017600	0.066237276294898	0.239382728759138	0.492209732274004	1.071513613932740	0.966127241918875	0.333175804528150	0.161444490047573	0.031920316022381	0.281375336093747	0.079061701162937	0.074458589084213	0.719625872806978	0.350918994271471	0.263502355769372	0.403583074523161	0.214812193918601	0.266154870285244	2.285651084403580
MCF7		DMSO	0min	1.011798740895540	1	0.171791792716465	0.249025381993157	0.824884209563695	1.221482216018200	0.153319947362680	2.324091372698290	1.231462820030110	4.872466654020960	0.092412951631341	0.402231606488620	0.335820550364068	0.801334679022730	1.473143308900460	0.051683772493516	0.545643684157261	0.597103690660761	0.217796789835798	1.214337094698660	0.657500328839951	0.270747960623926	0.359909160593938	0.337658581095740	3.186755784394820	1.416975035717800	0.826950839047444	0.409388401617919	0.075936291976065	0.212398062506600	0.468662871522487	1.117112085574090	0.785044664831040	0.456867253363381	0.152561163976244	0.032536819872635	0.342082653712925	0.096111534786002	0.066643981909995	0.703840233974577	0.328066047052486	0.245198251447523	0.357655274799343	0.188090739278178	0.270299807598163	2.477169242238370
MCF7		DMSO	0min	0.799039827505429	1	0.178287371948595	0.313078257595250	0.933653011035589	1.232757284537520	0.176165538373576	2.155105495384420	1.183766489356950	4.085421759285280	0.103675318176627	0.350496802721835	0.663271311758084	0.862233710855367	1.304334402368340	0.067067144574926	0.563063858716078	0.523069107131800	0.211550617210345	1.237441890697980	0.750157375249396	0.254126698541489	0.340927870669716	0.326840320498640	2.808035656151200	1.592523510212660	0.875566245794816	0.381477207856661	0.071163297810115	0.219333595221111	0.476301970361347	1.117534584165250	0.811986072997086	0.428201027280407	0.149879664341720	0.030304839036612	0.355461909419865	0.130844536579928	0.069766686250371	0.682967841996400	0.350592252871544	0.226943156274011	0.376122110896698	0.192971984944100	0.281251570017456	2.042591735192430
MCF7		DMSO	0min	1.082016132036180	1	0.171994033452337	0.260026570364407	0.882838562489450	1.345060085495540	0.148711718982259	2.822488177828770	1.200348388925930	5.162546442682730	0.061611630504127	0.343070379563979	0.429156460878763	0.996065057354751	1.576030476502030	0.051426266422167	0.612683138613625	0.586234875344313	0.239541371312593	1.224214598498540	0.716506247058073	0.261333910899296	0.337696209803366	0.324859885489912	3.329351999699820	1.376363575895110	0.802924666621896	0.380935639893436	0.072776979169573	0.206842069155019	0.462034394551499	1.179572200426810	0.804749170746079	0.468568735885481	0.157928597492238	0.036496536864131	0.313746869032338	0.093576936961133	0.067847802713353	0.764938166654643	0.346194617659309	0.217580286734334	0.356965557322053	0.189680859349280	0.272715813374986	2.523629252982640
MCF7		DMSO	0min	1.323149696912680	1	0.180255080333084	0.254875893560940	0.797052151291784	1.172476795198390	0.146509335071460	2.547732210291630	1.224071837359370	4.509222237978490	0.077258301303098	0.288475685767643	0.345679794203219	0.842817415882025	1.542998708388860	0.053928528918333	0.581422859849830	0.590275803866368	0.229376046191220	1.131011243406010	0.701492399727758	0.274469129068889	0.337291491895718	0.339383837311046	2.913006335620530	1.169437767999250	0.824868735542449	0.379888414107035	0.074419734165931	0.213943104390984	0.483112848182807	1.042678127889380	0.770200376913322	0.397263007482571	0.157234086100461	0.030344495964945	0.328044896349154	0.093876324519279	0.071540939580049	0.684018920219129	0.320409770839264	0.245119212796182	0.378731077756745	0.200693680740059	0.278064918248301	2.420128627288450
MCF7		DMSO	0min	1.089647043828960	1	0.166502804883980	0.237575933297111	0.802240515290830	1.245767832055030	0.168323744956486	2.815891548700580	1.259480253331650	4.287107216547380	0.062864792351511	0.285381184004277	0.430853923005846	0.879348616373013	1.679804338009010	0.055378535080771	0.642655728521612	0.501951707847695	0.229865863198390	1.149340774418680	0.712547061081145	0.250195219651049	0.341862303173058	0.333603752060820	2.891206745055010	1.162532790086170	0.768823784296950	0.369537666763558	0.073489982745854	0.209542251615076	0.460505446965186	1.045255549545160	0.807275161426342	0.460220922274587	0.151637880739748	0.030577598837201	0.322844681596806	0.121528112244767	0.067935948035670	0.711144317094670	0.355614744380064	0.225666476595824	0.382540509886281	0.207207007332115	0.273139227896909	2.643401030761100
MCF7		DMSO	0min	1.205410934416600	1	0.178696737129797	0.261653497429763	0.754534930781969	1.126096174351950	0.173447818440150	2.664375522644330	1.083370161388390	4.115912747691900	0.071781133596981	0.289031484403760	0.327865328532246	0.892032869332863	1.570001378880000	0.055565618292556	0.581781685497510	0.584133403029623	0.226029740543978	1.067558993910810	0.783290085777697	0.263566308985778	0.353919797953321	0.344245766911811	2.604894873090610	1.085655689746240	0.743806526604000	0.399011004875719	0.071165618381950	0.212312453050543	0.483551377964559	1.071724917701610	0.846845845361754	0.524912969541558	0.158035121560543	0.035332018474443	0.324583040769360	0.091855373634729	0.067273663000139	0.673275835963622	0.367513100347234	0.229110903696383	0.383658191715986	0.202498086320426	0.279715831026450	2.272602323860620
MCF7		DMSO	0min	0.824574065613443	1	0.186414492613404	0.213393050960569	0.685484352588530	1.101287429862220	0.199242190755261	2.934036595280290	1.187792344503880	4.309891207102770	0.068921698572494	0.221842318797032	0.294583633507341	0.853597273653650	1.882815881635260	0.059753608648177	0.662248104034210	0.583973437426292	0.219086259356656	1.125001550182090	0.736508323293366	0.268069288984734	0.263385511738470	0.333672036787675	3.183099746526300	0.940494206882029	0.747074853780480	0.353836870191966	0.060867153184845	0.216673430041652	0.519136247194123	1.059284864597020	0.999496188429692	0.338901315356523	0.169604543477188	0.030361464197667	0.301560993964253	0.083964839919221	0.079216788748585	0.732631779921421	0.346459106989635	0.284007706447529	0.391762687001549	0.231854752702796	0.307557146500613	2.488286086416560
MCF7		DMSO	0min	0.775716616190050	1	0.174557714751352	0.208163372913351	0.747608079538076	1.135025736514720	0.141129093612062	2.000206676323230	1.323155716109550	3.851021246739070	0.063845613511702	0.212053597808936	0.230735237950232	0.827289357288266	1.729292625214140	0.061830995279737	0.666295275367770	0.639251201748807	0.203903029246556	1.171497319965050	0.824326064067733	0.259868800943985	0.308866104250036	0.325991861299961	3.203489173426860	1.005472988378760	0.823494709601495	0.362790982455755	0.066533167342475	0.226574599342868	0.506753803355543	1.188188699555910	0.930275677771627	0.291543373413655	0.152514754160307	0.030507110370983	0.267984729928510	0.089497376268641	0.073796695009409	0.727642061476168	0.335193013195674	0.279781060622699	0.402248210739353	0.236151133066591	0.286214711861229	1.990182760155860
MCF7		DMSO	0min	0.839092471954850	1	0.176995768479739	0.214783478117843	0.731302085643361	1.058054834858650	0.172523774203198	2.847255615943700	1.212497565540200	4.428796247354270	0.073918423219034	0.208587715328176	0.352733926118157	0.817269154170585	1.918331235107370	0.060432218470136	0.668139121594255	0.618879331490551	0.226078622200198	1.056961820439410	0.719902718644120	0.270781880693215	0.282731799106587	0.343997352965796	3.234197836967920	1.150870811249740	0.764238593997996	0.345122287162635	0.070067245628484	0.231800507432375	0.475934149910441	1.068049678187620	0.994747019687760	0.281727065608017	0.162375512537309	0.029579809258244	0.280573131236204	0.080086760968508	0.077463362056811	0.674144892727855	0.351951771471383	0.289246987652261	0.401072993190096	0.221684231536370	0.287501115068652	2.209221856561910
MCF7		DMSO	0min	0.784262708334840	1	0.178126405757050	0.218981314007874	0.705163609310211	1.092535814000320	0.181065561711951	2.768663532589220	1.266002101822850	4.126083549882360	0.075985536049106	0.273318751501851	0.429279651598028	0.912086181594416	1.966408385378150	0.062314993171829	0.670069653419979	0.614115459265978	0.208420631812210	1.004513515223860	0.741930676109279	0.278435918228249	0.276103250936809	0.332314710252823	2.837762691834640	1.013379902094030	0.752898110631632	0.374653835437340	0.077905145433494	0.248878805857788	0.506145174579263	1.103521359946510	1.038332854296060	0.349369354102263	0.160403014477136	0.032539240823075	0.278483149196114	0.075874600368414	0.087527008431033	0.790150823233481	0.343693089146806	0.288544045997779	0.406005305438830	0.226002272580193	0.274056472507062	2.215874607270000
MCF7		DMSO	0min	0.820974708143045	1	0.171751315641276	0.210647637029537	0.701677486223622	1.180094520151660	0.199195878498563	2.364778546623730	1.388842652053220	4.156240187578430	0.064667713109671	0.319121279807580	0.257390643279684	0.847241718162646	1.541092684861220	0.049095858862724	0.623696727996470	0.562854716110841	0.195580918518534	1.186196846463760	0.857594891106821	0.293109388102751	0.361290433940467	0.311870508320798	3.173203680554100	1.076087214180720	0.719799805461840	0.356967559100849	0.079748990033028	0.237197652413406	0.458563796613491	0.964862808293786	0.838432959391025	0.545588208057844	0.181061050553790	0.039765252486427	0.321346817683197	0.093289766573448	0.071215764159669	0.837973120923898	0.365263154376144	0.253941813115456	0.387896124630540	0.201290728283083	0.259619299392756	1.947423715948520
MCF7		DMSO	0min	1.243701885296300	1	0.190801384013675	0.234422075606693	0.774805417944666	1.179090253232320	0.194927337542540	2.115715273985320	1.329492269375820	4.072490522609180	0.063000936670254	0.311191719516431	0.330148858830626	0.865014354774476	1.643134261226300	0.050022580146651	0.588195009259663	0.632289737271127	0.215889603564886	1.165679957213320	0.842760354721032	0.306110658743431	0.381078194636833	0.329158549891972	3.124433621373740	1.086000590321280	0.749767669645857	0.386285104824731	0.074817042111374	0.200965650143315	0.443084683337234	1.072345413328790	0.750283255027189	0.583785909689843	0.176056273360895	0.036329536511820	0.314345262680687	0.089843394304697	0.068983107997593	0.882139688414567	0.364373001436385	0.236072843451018	0.384805229976252	0.195051856941833	0.285718834263698	1.940425148258540
MCF7		DMSO	0min	0.701128601996279	1	0.206943203679461	0.223239383308681	0.769554863785338	1.505892370680720	0.152014087534923	1.724228551146290	1.599370444712740	4.734407329795150	0.051045418353953	0.284285153774470	0.443081277624218	0.741068335726932	1.462970397184140	0.045350875584992	0.602925266139736	0.592292123620456	0.197120356471380	1.331663186613020	0.920568402258694	0.290584684810196	0.346125509225359	0.333916835436683	3.617202390453630	1.369284473208680	0.771126543621901	0.400303707357911	0.062683506583507	0.212032060913744	0.441357376840928	1.216820701152990	0.670693230741833	0.348430117870362	0.159375171575783	0.038927395362788	0.367517333660663	0.079595618283512	0.066438360484138	0.873159290079427	0.349488161324912	0.250124588928215	0.391642177838844	0.192513717752341	0.255340325108863	1.949778993176900
MCF7		DMSO	0min	1.265077543377400	1	0.197409777501463	0.247668790348732	0.763480987941943	1.306422350287130	0.167632459210459	1.902211837166670	1.532983377782530	3.495257815433350	0.081761678427340	0.293102489291812	0.402119628838900	0.817786727683457	1.498309388198540	0.074254679695635	0.626338135746978	0.661717116417634	0.221905140555602	1.241883388881180	0.932597070436362	0.303238861536850	0.377265868317807	0.340174289986061	2.828669586041050	1.211375677581130	0.722024302190797	0.378232373147793	0.073572944005292	0.222384710984181	0.460629074855057	1.255819434292490	0.755840663218384	0.480737566060069	0.161772529320603	0.042091647139493	0.338383642649022	0.088688965568811	0.069756769621316	0.880731875997463	0.356510830636484	0.237578977138589	0.389382100877028	0.198075086842799	0.287417623090995	1.953326076105310
MCF7		DMSO	0min	1.088286864888440	1	0.169791736366416	0.225456274448319	0.717985638944662	1.097734369189130	0.203965188878731	2.535640467324080	1.361937688791750	4.907754529942390	0.077477632539797	0.305072040731908	0.209665025514586	0.817605867505870	1.558276902308530	0.048010914974885	0.636045306565617	0.565061367239212	0.218018011491799	1.127619083397520	0.712866631580098	0.289261790101513	0.351815175775788	0.304641263159633	3.614783643645190	0.987256698765071	0.650518360498880	0.348104333419215	0.066766868458262	0.214964807097768	0.451237912281259	0.989687935333465	0.897415881646048	0.447923475953829	0.169788590877193	0.033467153910805	0.327444930797245	0.097552205458454	0.058125510849616	0.818946107148578	0.359863129780164	0.275177889950228	0.409868458314506	0.210050778197213	0.275970525073434	2.255792857918600
MCF7		DMSO	0min	1.518306226656450	1	0.186980890282157	0.243240839716855	0.772821987692143	1.199458938539060	0.178218346610862	2.015283477770760	1.438061413261950	4.504278456536270	0.074361565914197	0.301816467455925	0.189376967345653	0.817577784904212	1.456068675866280	0.044636418065946	0.563587142223558	0.649574774923004	0.199326585136707	1.372678783551790	0.790660467208255	0.295628517671740	0.369645579119848	0.284630451637383	3.218351413358540	1.286235169971730	0.683941154724446	0.370396330543826	0.068745048154462	0.198584605809819	0.428413646301069	1.102282322618760	0.719039567136004	0.470475430057023	0.175767279377230	0.031776930897748	0.379086074810227	0.120872656698732	0.055829642423726	0.862043066455568	0.372306761440374	0.235712547442046	0.360664977402098	0.188023889760635	0.254150588621923	1.961026900932330
MCF7		DMSO	0min	1.577247738412130	1	0.184336619867369	0.234223145077699	0.719778700352352	1.109506540245380	0.192901606557958	2.253218548273670	1.438115509603200	4.245916500927970	0.078845004866032	0.313048935782483	0.194243044978099	0.875577496455065	1.461329197879770	0.044645080747333	0.634648179819418	0.563391351644480	0.203642161484629	1.132103010758100	0.810252867765849	0.275829415155259	0.379043691134467	0.308606268950049	3.269710444767660	1.231925231328120	0.696741495983451	0.366765069943116	0.066092484460087	0.217333241744061	0.457571306402210	1.122310438275870	0.832155785093613	0.465681618462376	0.153040748916364	0.029371561418014	0.381757277007743	0.090362512167208	0.055779568602038	0.840904327020186	0.406434687049315	0.260297248335864	0.390054446055851	0.187716914191934	0.256423826607251	2.287568542966400
MCF7		DMSO	0min	1.524186949374090	1	0.180146391837415	0.229851562308200	0.676390835780194	1.023384316646080	0.205270355105554	2.322066712841800	1.209152689893350	4.367429709825620	0.090945866462531	0.315168090304720	0.206351140515415	0.797250233618495	1.494499683351430	0.133300420201932	0.609843512723389	0.559403775274630	0.192006676858136	1.058141696973830	0.773979229764826	0.270018205408989	0.372792166588281	0.314014440880639	3.264839984134610	1.287198138983760	0.664299081302104	0.342101639520360	0.072793681215263	0.205459137145263	0.433096471987568	0.968992407314473	0.856873507630270	0.509040860410329	0.145791320198416	0.030721934681432	0.334854293229382	0.366250837424956	0.060111418673400	0.831412110244891	0.396382725087610	0.267330240166248	0.388633034620655	0.187124030319855	0.254038764408859	2.532897189872500
MCF7		DMSO	0min	0.975258420070861	1	0.181774228046576	0.261007672729766	0.721306509544804	1.169994319898650	0.150277905088252	1.572184129714460	1.345924971094500	4.052135995348390	0.097120596712273	0.289960287731275	0.283545712156570	0.840231478861515	1.615354721007120	0.057551697021113	0.620509366889779	0.698018627805394	0.199010844147470	1.189720619213970	0.775057517524735	0.269284296158008	0.347086761599470	0.343393779313415	2.994852708570950	1.002993049748820	0.849756665720988	0.388521783309456	0.075975707928270	0.212007325725674	0.456768487573119	1.078521723030840	0.728534258354954	0.416373556610843	0.167012065292788	0.029988575350779	0.336957011862380	0.165722150380660	0.069363016398407	0.737765697693869	0.350403724993753	0.229469878477099	0.395969246761844	0.203063408437341	0.259399203856356	1.816495272154810
MCF7		DMSO	0min	1.002989327402300	1	0.186305659481465	0.243320358049127	0.653379480897892	1.181514784715320	0.182035914301949	1.884229750531660	1.373074799147640	4.230106090447990	0.076752639605092	0.268528835956481	0.237058202229021	0.831745222442377	1.593946692863700	0.046728232176224	0.643242091845152	0.630947900651812	0.215375548452512	1.187512698169970	0.791048866677412	0.401562452981119	0.350017851611062	0.332913383645142	2.984663410069390	1.098502993627060	0.834921550157823	0.382461416019443	0.073117433855185	0.224579733995977	0.458772250106508	1.107868136419970	0.787422945518813	0.408763611577090	0.160260657557504	0.034151681808431	0.328652456229235	0.071294015492697	0.068796946820788	0.793513826444030	0.344831716103349	0.236632489142625	0.401196009229622	0.216867002574822	0.269436902717507	2.162335925215860
MCF7		DMSO	0min	0.909010046347454	1	0.180810985334171	0.254915326014437	0.735642360392792	1.141590205241840	0.194085817809656	1.806469269488410	1.272834390076180	4.116311389040280	0.107240343658741	0.319808477564362	0.294189088042563	0.847765599220837	1.756799711776000	0.074221107138828	0.618902581962878	0.592838166638192	0.217070181386025	1.217267128885150	0.771430033093956	0.286352696636058	0.370934677383721	0.353609527023614	2.815389350662080	1.073930336396960	0.868715878572440	0.394589289698561	0.077599045217975	0.238023404501554	0.454954870870694	1.156662357867710	0.775315797338353	0.420879366495108	0.176922781343635	0.033941443847991	0.331536879470998	0.094520690493403	0.068959657523296	0.763809809630530	0.350822178444502	0.244078826652334	0.422527164098933	0.201489397001419	0.258480769860296	2.015063944363570
MCF7		DMSO	0min	0.926290040676342	1	0.186704410774099	0.246013615111496	0.732028562313615	1.145107770139300	0.173930765912172	1.907715324623940	1.310181398356970	4.266485798492360	0.091146637119734	0.294842804997217	0.318098948230995	0.863222635458055	1.736336089999500	0.051149260766885	0.643445826362394	0.611432203606305	0.226658530553770	1.181746961162180	0.778086048023435	0.296783245476123	0.359250769213743	0.346555708949332	2.753519815628870	1.024891376206810	0.817509085748264	0.376580579645817	0.067521181395393	0.232749408555951	0.466812436457696	1.224686545860910	0.753907027358361	0.392585369204968	0.150642495833811	0.034820812783694	0.326441312914698	0.066315783753570	0.077972215057466	0.737559499161472	0.368386147815903	0.249602913242946	0.396400437754589	0.202103042951752	0.280317330032108	2.188172400476730
MCF7		DMSO	0min	1.072963708224330	1	0.179212410210754	0.259428613511657	0.731430032786269	1.171567887321390	0.165198619810651	3.328503800649670	1.250477619994470	4.331641925143270	0.085845362658848	0.271509860263223	0.382289868052941	0.798193999053605	1.513106188902720	0.051163448779206	0.728003758384160	0.609741854584318	0.218777490986588	1.082895417271130	0.700986196918279	0.273596755810518	0.328910212875239	0.334320002018792	2.922557064840410	1.038833081000960	0.759654673135884	0.344858147425391	0.073007688751608	0.229594013058212	0.457327063386005	1.007441175752950	0.904258428079150	0.437657660717444	0.163029545585933	0.027248318552474	0.332075040440870	0.072145611338744	0.075614357548374	0.731360888884605	0.336235274170910	0.259353206857255	0.403178600360715	0.223646890605018	0.287949531049762	2.475261171017160
MCF7		DMSO	0min	0.892485267664956	1	0.186298548915739	0.264083122140639	0.709057431016732	1.261543344949730	0.134382293695255	1.881269544688770	1.331953926601920	4.163362904647490	0.068386775853871	0.249130472483245	0.288863755828652	0.835613479528670	1.413148017807060	0.047234474245377	0.623540152323790	0.624570145958459	0.221618448873412	1.249652414541020	0.744796919112935	0.267083081397073	0.339177776723023	0.335858664038472	3.002380631028160	1.034377061536910	0.844298229127772	0.355874714146290	0.081249479395748	0.230037952538304	0.482948134785298	1.153806661751600	0.727950319553764	0.302480916794687	0.157121083453564	0.030191270098869	0.328838353278363	0.077865710628134	0.071003005352015	0.731795513662581	0.352115009328437	0.236317206644331	0.402385542870990	0.213322612001050	0.253262895831680	1.889563483152520
MCF7		DMSO	0min	1.546309311741080	1	0.200484041677024	0.272423059206905	0.818700035682930	1.276000564479920	0.150921742594652	2.247872267125310	1.301739384971690	4.496664528111390	0.080581631037594	0.258932035376865	0.257893358174303	0.917400535926517	1.596312108124120	0.044354889962983	0.597635691948902	0.681094593048131	0.200759460909889	1.394286227076770	0.804915031962192	0.299631347590468	0.407711403869333	0.317344713409122	3.245378694678620	1.234546459584850	0.864242807042539	0.376785191052610	0.067941731275170	0.215387954995212	0.428701245086743	1.204239680704450	0.722110018849440	0.359485315133778	0.149500626810171	0.030213810856073	0.405602549072800	0.073027598121651	0.059754956735352	0.744888999241756	0.374913434421019	0.237885999016351	0.372928287006602	0.191438683423561	0.264848348625223	2.179276018860640
MCF7		DMSO	0min	1.784378777103540	1	0.180659469886586	0.269083420146425	0.746302820531562	1.198530071967570	0.181214548905842	3.778043722116280	1.362183698766150	4.508577992854560	0.092206238146948	0.262570237946152	0.514869017754981	0.899362516339086	1.598888434674530	0.050926023853194	0.720389298816409	0.582234148663050	0.204633583888390	1.054202852353190	0.718890077776385	0.285255794854131	0.316900410947591	0.333817757820506	2.930521513935080	1.107171913582850	0.800811803917371	0.343162047699828	0.081118714754701	0.239762745391629	0.420032028020161	1.163623456313540	0.992614921110003	0.514550111156739	0.172650121751399	0.033338161760161	0.305001936920820	0.072068297854897	0.078172552112841	0.695957781136645	0.343088474703276	0.237856598364945	0.407698649402394	0.204131861152818	0.321622994186702	2.800694057359060
MCF7		BEZ235	0min	0.713324139746763	1	0.183933790763282	0.254979792642806	0.451690529012189	1.215920728571100	0.206570917508731	2.691620704793030	1.273656601456700	5.005348014318420	0.050990358129675	0.243473194533779	0.262233173191675	0.835356253152924	1.899395921640310	0.065695542727274	0.661686003494838	0.412941204430922	0.203133229921677	1.117348446296800	0.745400364142842	0.277374378501248	0.317023016535710	0.341928791362586	3.244866533167130	1.078290691367790	0.791389024302528	0.370726434303387	0.072289053435693	0.229776801735243	0.457857770656950	0.915029441703752	0.991065148879693	0.362140085357598	0.165488546800170	0.030898672003138	0.301914818772451	0.097084763711666	0.069437055624810	0.720060686632292	0.355550605174591	0.314300536082457	0.424420896880705	0.204858216774357	0.267799078595238	2.176290639975320
MCF7		BEZ235	0min	0.621335313038335	1	0.184474973399805	0.277396952820547	0.473756123836934	1.241089405525100	0.153930364422825	1.710704327827660	1.419727996015810	3.813652808536000	0.042282200284887	0.234790735003685	0.306649587625185	0.751791470290333	1.578745412652410	0.060526973469536	0.626013076331447	0.432653441317435	0.203177154096039	1.104484118363670	0.815781925391994	0.289352598248211	0.291474910708063	0.343162135544867	2.754257046233420	1.148235349395780	0.905495866154994	0.420539149932384	0.058646120991374	0.229514080240887	0.492607655938045	1.033173716861470	0.845623553864370	0.264038018043561	0.158406965897161	0.033070739122836	0.314272649293265	0.090607960296672	0.077060083527082	0.735312568573445	0.341870919637043	0.263839278720831	0.380875907896835	0.201344706724356	0.286411404508392	1.927591319044030
MCF7		BEZ235	0min	0.721423517290205	1	0.166578301137623	0.259325542416560	0.437448410892214	1.211540600455030	0.185306357113054	2.016613771024760	1.306708775496030	3.935348462381140	0.052897776523241	0.220934483783016	0.271574641724393	0.812080173598692	1.822375934102470	0.059401291449427	0.662823688333385	0.498624896294706	0.217521114034407	1.149179810755390	0.774056529896193	0.314244844993949	0.327746537540162	0.351332914010486	3.124164218729340	1.059559229179250	0.834850549002825	0.375888139475055	0.064661461053396	0.232389286245478	0.475829836733484	0.955449249833775	0.893488706637390	0.290034712347662	0.160658337458610	0.030122787373963	0.305174742169870	0.106044869496750	0.069790137546490	0.698154934256637	0.339562214114304	0.253936899046789	0.419572615651261	0.210655311285688	0.275980982713622	2.221465836166490
MCF7		BEZ235	0min	0.770062398519835	1	0.159304786387744	0.264740093680933	0.453450197159949	1.072956302774270	0.187900169473008	2.212164010045960	1.285451726024190	4.236226607302620	0.048261884290812	0.216574923692208	0.321241360530903	0.876508207942223	1.905555608705230	0.057186234867450	0.680313384013402	0.467537388976010	0.207134255256543	1.041133443062680	0.723801364253654	0.285109213946638	0.340943293320595	0.315812826633519	3.094038961780190	1.125478390635100	0.790792300798752	0.371127638758659	0.067151363461170	0.260343993833855	0.480232916726776	0.849146589498319	0.990133698105206	0.323968624786102	0.161749556439740	0.032521331903465	0.325654792435117	0.079977008831872	0.065661487256981	0.631351927086503	0.329029351213321	0.265192083156733	0.425465674019160	0.215802574328709	0.272454815864628	2.215138272719100
MCF7		BEZ235	0min	0.620393791603713	1	0.188336815832751	0.275015164452726	0.464403607662507	1.275102329394330	0.165627058316420	2.182920671173500	1.326277106926460	4.700597676536040	0.055669534340697	0.219750421814308	0.336756461043645	0.820127311193650	1.862499363781830	0.060791975292494	0.663760140958079	0.459594938154597	0.227523404490933	1.142917328484080	0.833698520282445	0.270199410788255	0.318933346781271	0.334168970618947	3.009788757501560	1.112170988027860	0.884384735638381	0.397048753857925	0.068471313277305	0.224052877589503	0.501115505973959	1.121655941881460	0.897303315349266	0.277190574553810	0.165433573535774	0.033018254543537	0.305469213347933	0.070057323241688	0.067344214899831	0.717221656809122	0.347148831812586	0.246965738791961	0.441305564812256	0.211544389654728	0.281379149963781	2.367675479874430
MCF7		BEZ235	0min	0.605225737246105	1	0.190807495016239	0.313516255720695	0.473770981213582	1.263466650377730	0.119053032671759	1.359066095433770	1.469883043429730	3.897453056809900	0.052579637446519	0.222925544228884	0.463408282347116	0.720175563215852	1.772586018950420	0.058577480538175	0.596521356262495	0.467409967626698	0.213116540599459	1.252401641383230	0.918901400361438	0.292807155341841	0.319840409708623	0.339385708464499	2.663607315108150	1.223144408559940	0.958003589312410	0.411090471959807	0.081007430736462	0.229658877821103	0.501191104624732	1.161979193837130	0.721085609716539	0.235729595676829	0.172132088696738	0.027259993367819	0.319482346337982	0.086288547217007	0.074692750234457	0.747757599838103	0.353618777252021	0.244783992382094	0.413620118829787	0.220670700104859	0.265663417569051	1.828729512018570
MCF7		BEZ235	0min	0.571338956101614	1	0.182550491989465	0.268221473055549	0.439948729930620	1.318017120131670	0.159222195395018	1.745097953435580	1.316068409937330	4.160713736264850	0.048335607592320	0.240676618294867	0.483786175833737	0.787071876662216	1.824156338180330	0.056052278644709	0.661572003657644	0.451894681004939	0.229953860318968	1.183732388136500	0.869479063615065	0.292825263593090	0.326780628424044	0.353448764520077	2.935664733381360	1.230025698903470	0.930984655824775	0.393054555839640	0.071584508804411	0.212339219692274	0.473580976217952	1.060983267520280	0.796885631242897	0.276917145523344	0.153386640065314	0.033181117189829	0.312207015492704	0.081893521180908	0.076897431939018	0.721117735618408	0.344581744862315	0.246537777883096	0.384133473437232	0.204980241373277	0.283397648001844	2.029722094604530
MCF7		BEZ235	0min	0.627720042777190	1	0.168562616388706	0.283811885034127	0.466474792564358	1.334813284355160	0.119737360731671	1.278337661555780	1.322104348622510	3.831292200476900	0.051180452174073	0.239156776331947	0.392345011376604	0.740899386255551	1.653320811955090	0.058095848598384	0.571129585888861	0.432968371864941	0.223476114595190	1.218043563807020	0.832365673270352	0.287970815490464	0.327355199876388	0.338284463283874	2.873622787656800	1.133667606793900	0.942857780913103	0.415820100700310	0.071374187850686	0.217015280828959	0.476155394535965	1.055494853846960	0.704591533186814	0.227704330117952	0.149372163219177	0.037069007862294	0.344344946493126	0.227027501707148	0.072447507834393	0.729321032909367	0.330262096642282	0.227981261027384	0.398296833619594	0.207979276543523	0.286918954645843	1.718633407087230
MCF7		BEZ235	0min	0.948655533869725	1	0.181802015435255	0.271783049483273	0.425290550199682	1.294489410391090	0.193490874660306	2.443609152744130	1.348876179073330	4.212447784013350	0.067582504339711	0.309493545472637	0.421386901330515	0.895810325340618	1.655554470145250	0.057936779239482	0.618239930525598	0.475332840508784	0.242058901360366	1.154678331030630	0.739023422757695	0.275138474015709	0.315152959168774	0.340685771879850	2.949531797535090	1.051197224995140	0.841306865323421	0.407924361444498	0.076716038412699	0.225211369085468	0.458395973019862	0.865876394482782	0.838328116900054	0.445536534172757	0.176633695796800	0.037515304782382	0.319902450369458	0.075108122860488	0.071284203577934	0.701356189642054	0.347701948332045	0.221721814780673	0.404439857918211	0.208466111884705	0.276634350858740	2.186390410415360
MCF7		BEZ235	0min	0.875408429956658	1	0.178529370164995	0.298675812407952	0.448243742125715	1.293368699906110	0.197989095323404	2.558542208943340	1.309184158030150	5.766508605724460	0.054559267788674	0.301851410357191	0.331432710654354	0.869953826595770	1.856782512187100	0.045936988756608	0.609689686227021	0.449707081427170	0.233001113417892	1.223753919917070	0.720218746086919	0.268434689235352	0.322868901198833	0.328781960061250	3.857223273437260	1.220825386745060	0.845025311549426	0.346827820064448	0.072508691540995	0.229772326650214	0.438888536978499	0.903257225235584	0.837454126679570	0.411307356027110	0.171005862247618	0.036352912755012	0.351212551907062	0.065300774403905	0.063971966385073	0.660935682535404	0.368176387401087	0.224167006173742	0.388795346109880	0.193463227179774	0.253737886600854	2.733875531440670
MCF7		BEZ235	0min	0.950260188631187	1	0.189861869775447	0.298344591642965	0.478670099935512	1.258109959643710	0.180966580237301	1.877991925693700	1.290844736755850	4.538159870495640	0.060233811781508	0.324722501527909	0.233213250258370	0.869839626656923	1.724152587075710	0.051894534146136	0.607963629881261	0.475534834821479	0.233632335862848	1.249904172906630	0.805559145619132	0.291280562134749	0.380351690735581	0.343746652234950	3.026208003519790	1.232210292296100	0.924551853918334	0.425561056394737	0.072779119237932	0.224130463631094	0.477626448585978	0.885449854916682	0.760923895836689	0.421227854681549	0.172943620163176	0.040926155273007	0.343868904475253	0.083976472391558	0.066083301677595	0.736530088050442	0.375484026472085	0.225796686339829	0.367681239373786	0.193186525027409	0.281596771013993	2.225629923705170
MCF7		BEZ235	0min	1.118997712152200	1	0.180236842043542	0.280061578464354	0.489005716765746	1.133955292395230	0.230431972696206	2.695792487641930	1.250826809279970	4.700885403137020	0.057243851059548	0.302199887249260	0.276460024339517	0.900611973508638	1.644206472960900	0.055244199307135	0.690686439627529	0.430846153010549	0.222714052512445	1.151794583252430	0.761487381509981	0.285843215892142	0.376567792603488	0.324622126672153	3.064006762372950	1.178346035655510	0.777843606295519	0.374211141039680	0.066860604611888	0.209315042372587	0.471272435486117	0.813588404840295	0.816577440107019	0.431810662390789	0.160115038681114	0.042694440915705	0.340708750797552	0.065393062214129	0.067893078390704	0.681192666368641	0.369430349637077	0.253343592355645	0.374696207702044	0.195861684047990	0.273467486509051	2.731087866662800
MCF7		BEZ235	0min	0.947794426528734	1	0.183223835925893	0.276124506567248	0.461843400692177	1.177034282043090	0.170835659873307	1.931366815432640	1.312959524170200	4.255276609117890	0.064191107994648	0.292541277810861	0.330288053299881	0.880118622512038	1.757818586509350	0.048423785594985	0.595131368233493	0.458765424112477	0.234009921067045	1.197565459576200	0.737054541929974	0.270270630585302	0.321250110265591	0.329263098648366	3.016877820818780	1.154223215107220	0.848754907766618	0.397335868916167	0.074672907230138	0.224026259517827	0.438574613555378	0.921416260290074	0.827405006139498	0.423748395183381	0.171283415514055	0.037496812189807	0.334316233369399	0.066994472874453	0.063354564041833	0.719499579345444	0.347352507131292	0.224468521607693	0.393704549409284	0.195137715338675	0.255988191842813	2.193263896682940
MCF7		BEZ235	0min	0.967989889128576	1	0.184466723212943	0.285052308157314	0.433899289407465	1.284010325941240	0.184355540829615	2.078253857811040	1.301455101567430	4.668407612690190	0.056151735663300	0.286046580196868	0.434170533419556	0.836885257592902	1.935540364665200	0.048713007420771	0.639323546813862	0.455768118026471	0.225994446127562	1.261710062084800	0.738047759258169	0.262750972779672	0.311035031060620	0.324928963544865	3.295546695534850	1.129090310987400	0.865710748288892	0.395554694590990	0.067635047662068	0.227623235464019	0.440263544774219	0.962360449322357	0.820358494508262	0.438144577906710	0.163949492789124	0.038029711312367	0.321643381057046	0.069041111718034	0.072150218478514	0.744211545626296	0.344463815435837	0.212614401634255	0.409366419822579	0.198980044750800	0.285270367088600	2.215539829060850
MCF7		BEZ235	0min	0.921067796962561	1	0.179650707281258	0.264008036646867	0.459286203221424	1.203121728139220	0.208775644999180	2.424497557496570	1.278062765261460	4.100061958495510	0.049864705860696	0.246423084603345	0.207472220431504	0.872221184018850	1.692404877118520	0.044066762457608	0.627160127504366	0.420702898614726	0.209647076365537	1.098125705667580	0.778220614203350	0.271383604217380	0.337197130269056	0.338777016581590	2.955755355752630	1.017702832445880	0.783235807231805	0.384464392574433	0.071288301306295	0.227460699847870	0.489269566850556	0.867719102095461	0.813766940772666	0.362292334026256	0.179659245000227	0.039630664759958	0.336486815994460	0.076399926011370	0.059992794726016	0.666486703302749	0.376126528716322	0.274416411615227	0.402558954988914	0.187078869809585	0.245581786940035	2.085727161784920
MCF7		BEZ235	0min	0.888436555647054	1	0.190058720804680	0.278596684604587	0.458072523500764	1.275826191941060	0.189096760948883	2.078331554575910	1.368796741563430	4.338653769137390	0.052751942931199	0.263163892379356	0.267386915718267	0.879034218912894	1.768208830997440	0.050021643680340	0.616829170947866	0.470851896151025	0.212491645105799	1.215790630324960	0.784739458194518	0.284936777411989	0.354797559865303	0.345710016512657	3.036481996945060	1.182186596428940	0.868550929072732	0.408748572862659	0.069953557917503	0.235756823027974	0.486436411428271	0.926545374031868	0.778358993638068	0.315590047605009	0.166467325629247	0.044030840725164	0.339106142075313	0.127336539704536	0.068814721279193	0.723141721424476	0.376739625617083	0.236662549928973	0.397607619340730	0.193968436824769	0.279646580931835	2.030078845191600
MCF7		PD173074	0min	0.743878693982072	1	0.163352588482066	0.242235211217832	0.690697003576263	1.180262938972330	0.213262549352621	2.169166811128210	1.304968148395400	4.337696469785160	0.066628648757880	0.210508707148354	0.215561777301749	0.771931667054580	2.095481366844830	0.059219151796732	0.627399553244885	0.584281807658397	0.202696862648406	1.021516276012880	0.758476411657810	0.276452988948952	0.315760007995719	0.324891358877616	3.083282197054210	1.021642313711800	0.781663734379360	0.373011321135675	0.068919024661595	0.244550901654709	0.478128543851601	1.049479587261220	0.979419243954118	0.323169566221720	0.164202866650252	0.029844270420083	0.300868160904160	0.105287302208544	0.069101620986419	0.737442265485311	0.373797066704632	0.265692428920539	0.410063351246961	0.221848819585108	0.266271726078411	1.990305133247580
MCF7		PD173074	0min	0.688798160373360	1	0.194482282458176	0.247450228111710	0.719781852190640	1.320648229173240	0.148943074593519	1.538310649339740	1.512282035346420	3.845790253342760	0.057719349554623	0.227801756964925	0.357367364387052	0.745237636015873	2.170946089366770	0.058236076538401	0.631452348329620	0.577245621173156	0.219403905725750	1.179174372570110	0.826769562609917	0.289029701186136	0.302000525336558	0.334560076088998	2.862494172714780	1.088131339621200	0.920586582908390	0.411754632750537	0.058897227831653	0.248877914903553	0.462113965322637	1.114142013913080	0.793449193742002	0.274976583221693	0.157445777439699	0.030577342216235	0.320007798619576	0.093093560526142	0.074727460951723	0.827766752901426	0.344879273884053	0.250664420793416	0.392204601296735	0.220459053106751	0.264206191418115	1.918859495781080
MCF7		PD173074	0min	0.531296995537273	1	0.176579965510040	0.261329175911868	0.747060764224244	1.125319100455040	0.191357341193422	2.794869434363150	1.154041389906970	4.669416614607960	0.084799175596162	0.220774562653775	0.643415285535821	0.746649247627261	1.815284402461540	0.074115251865032	0.664200895217182	0.571509008894994	0.214544238011588	1.132134944024400	0.775247784180955	0.278996036978298	0.312407989064435	0.344108526966610	3.732154737382250	1.084207732615080	0.831046018526108	0.340107293919008	0.081649545789947	0.218908876198546	0.463578507783586	1.225564812538360	0.975763819488125	0.306701982544184	0.134444714637048	0.024362751626855	0.276320132030097	0.115771846034501	0.076221894359322	0.688914148878293	0.369492255832055	0.257508657227496	0.452462392879868	0.225016638208155	0.269118692847433	2.405232311045010
MCF7		PD173074	0min	0.500233177707473	1	0.189796156232883	0.273479142544886	0.785452439275210	1.309298971048510	0.114563256394970	1.183908726975970	1.436597325904350	4.133480781934390	0.060663592585125	0.213153963392967	0.431369612063743	0.674024031141253	1.867204796518530	0.057822831329336	0.552749409983215	0.641700456737183	0.207788016384021	1.261206588017230	0.888492822057621	0.323076057425231	0.301211127350580	0.363509055250482	2.634428773128070	1.449267325042630	0.992404841889244	0.379300281168927	0.082382904103739	0.234417751300367	0.456034235598242	1.340292839307780	1.191631977650460	0.248687234566932	0.148813366513915	0.034498207916990	0.310858370532984	0.090592087949322	0.094107055474021	0.723318322900655	0.375744261270817	0.257854391123601	0.409658216466340	0.187817940014793	0.282616183645378	1.778760881230780
MCF7		PD173074	0min	0.626760914170858	1	0.175204483845690	0.239474916562289	0.745062661647615	1.224321025294200	0.200211094785446	2.545233215440830	1.101847496933530	4.941255945943600	0.061517825853248	0.207455390417584	0.369574515942925	0.805145453619731	2.056279301524290	0.058001330301647	0.658708052608944	0.597385845593159	0.212216072194080	1.059460914582780	0.841480700781511	0.270199051068195	0.285058072408589	0.324556700033020	3.276209213390550	1.340321344633860	0.841975986699218	0.349283351567348	0.073636288484195	0.228036667278348	0.474829678081963	1.209044447027640	0.949331205600290	0.322686628131236	0.169030961026643	0.027523369206279	0.332194422988096	0.092193175000594	0.067212050675189	0.707884215789766	0.354612689806230	0.261062628944435	0.425689015127972	0.214084653064166	0.281311319011508	2.499968200674420
MCF7		PD173074	0min	0.537015313623897	1	0.201572491423206	0.244562845766360	0.732804826645825	1.358999052208030	0.126722501433536	1.521559688733620	1.439013600006850	3.992225396634600	0.051156490805974	0.205415905207146	0.374228933762108	0.757854186364185	2.060942684978990	0.058720582057620	0.642406753997106	0.638814934375739	0.205384410977530	1.231813381684700	1.066836522727490	0.297871490921420	0.335895494632861	0.332858894277418	2.713413841780070	1.064982022349130	0.959641480075670	0.412118576606708	0.075069417356754	0.239107257124247	0.466760020814616	1.281689328180170	0.730107941199505	0.247192769405945	0.151982774793960	0.026041427870910	0.317528338010302	0.081528081978506	0.074265760863509	0.813023420323245	0.378960254741809	0.237300765229009	0.380894367689232	0.219418008281940	0.300125343536883	1.951156488448150
MCF7		PD173074	0min	0.875034358832677	1	0.176044232669855	0.221871493383125	0.689620956002459	1.044252189486080	0.188511451079406	2.791961319813950	1.221468024560190	4.299641288729890	0.070612668645579	0.233014947837574	0.354767049469428	0.849053928736860	1.832052670107920	0.060296596754156	0.658563701575337	0.564214222107879	0.198131777758495	1.052011400067800	0.761138551570539	0.249505872207781	0.270955923192480	0.331248412912070	2.729002184407620	0.840758603697046	0.750061642215118	0.351006568473176	0.075149120884071	0.235943564931897	0.508759523417780	0.966917112587531	0.971625466160055	0.394474151958205	0.194639835391890	0.027147121270758	0.287368486526831	0.083064224766354	0.078806248147271	0.720127295401323	0.353814964649995	0.290895900930969	0.447022101478731	0.221959641557076	0.287226297230791	2.518563630217030
MCF7		PD173074	0min	0.807782425507390	1	0.166982974106837	0.220870282853935	0.668652270636371	1.021607744233170	0.198024344317465	2.764706892319020	1.265129095895550	4.616169956054060	0.060232029763682	0.228803244535306	0.347395236129186	0.787507139708146	1.946734609234570	0.059127507547686	0.675265904729883	0.542494743388038	0.193403942122191	1.009512357892910	0.758569865092272	0.254899961126316	0.274155316171484	0.310040951303718	2.948204140515570	0.916765460072013	0.751327757138863	0.337917635129783	0.080685849673505	0.248687078955988	0.528964727421906	1.025231450653470	1.060293716627560	0.354438654231275	0.169004961128802	0.030016352203128	0.291453429816171	0.081808427448442	0.073554381116761	0.651968821907302	0.319439683870907	0.267477534876193	0.443098237523086	0.213489285201013	0.266730918255532	2.598563407215390
MCF7		PD173074	0min	0.789233644253208	1	0.192517976497680	0.250001474128395	0.810587915691178	1.324218405528940	0.153830564155025	1.498792999012150	1.496578097895520	4.413547234752690	0.077136995435502	0.272262052525470	0.298477882785792	0.863107907736207	1.712485477855750	0.047907963625506	0.624463150352685	0.688499533445405	0.228198761658855	1.357739076065540	0.789708235552375	0.272614549230834	0.278371914036242	0.354779634274984	2.914226557973980	1.144144494219850	0.910745174962466	0.377102077827752	0.084871378464579	0.200669078732743	0.438582854753017	1.315529497596740	0.732844916476078	0.353540987321705	0.168585809896854	0.028583247982511	0.362852818589282	0.082989404356145	0.065407322492375	0.740160428206982	0.330460263218362	0.235667241243798	0.397482512566290	0.219012799312143	0.277175311300032	1.938746321357460
MCF7		PD173074	0min	0.865412563599223	1	0.191865939232836	0.251351586222950	0.695239616356018	1.282620378883480	0.157065629368575	1.860396667495370	1.445685405522870	4.315647361472920	0.073308070438312	0.276494117805034	0.303486338679937	0.840906133240710	1.785127055141360	0.047995231582916	0.636279504313827	0.619760871112074	0.209675984145391	1.268724043345840	0.771441825207747	0.277698356055830	0.346806028153743	0.341087243672349	3.019013593309210	1.229817796160020	0.886300051785676	0.364820109526389	0.096842366641949	0.208919458947297	0.451297006045772	1.207984538142670	0.768934883737240	0.312310846676152	0.167642024318670	0.029059754550259	0.333804451610126	0.071543133822884	0.068382214854942	0.731883555092907	0.324413235131354	0.239688493174010	0.401660682746121	0.202883198274632	0.285839227405766	2.128746098377530
MCF7		PD173074	0min	1.007230294831790	1	0.179296857997141	0.234050609105895	0.723369731054503	1.224519546910400	0.181665211197720	2.230516568624190	1.294844243322750	4.330776848485590	0.119778186260247	0.302666014172038	0.386257620576641	0.848860036881702	1.750418392853310	0.061131968528126	0.611851753982928	0.609807892460995	0.215738902468910	1.125191766277950	0.740436000437288	0.265655345072953	0.329242440369463	0.339323566234050	3.198678470344190	1.153797303397620	0.828805401613907	0.390790163668778	0.058102205564406	0.223511680407538	0.467905619881267	0.979055172891918	0.845485082644138	0.449293708122200	0.171509732694347	0.032812002863756	0.325608994044976	0.162767181284458	0.071305331078484	0.803127862143823	0.361170874434780	0.233986299472055	0.397053451212726	0.226346188455090	0.264502300209539	2.170307277850510
MCF7		PD173074	0min	1.048139383750960	1	0.176982592221743	0.242607243696975	0.711854033725486	1.228889716642080	0.184219343836899	2.234177817123210	1.283832108132360	4.742986988919530	0.096140131551455	0.288517823301187	0.309400192131575	0.807500235006217	1.750727544192830	0.052109934109797	0.627953044395328	0.635077929451925	0.225929163538704	1.176508588114180	0.707642643635574	0.262156869911622	0.344402534722398	0.315923076837651	3.350006016919030	1.111002384235670	0.829434215329208	0.369601465885344	0.070119801526173	0.218831297941005	0.462984207504766	0.998062712938198	0.791607640776904	0.431587684813797	0.170747776499999	0.032988431587036	0.311092095843354	0.073052299371285	0.077766766877685	0.765671863380645	0.355658596211943	0.229319078478476	0.391760868005783	0.206660525883937	0.293386922351160	2.527963209953720
MCF7		PD173074	0min	0.852767218343145	1	0.197563491016365	0.250774824320560	0.698209862640641	1.311903763619730	0.176251880709373	1.844583167750670	1.448628746144310	4.532612672210800	0.069627033018027	0.250078564822663	0.317805781203280	0.807975395133594	1.908161092640600	0.045130823790664	0.632335209728236	0.584991331186337	0.213596663868556	1.274261505042150	0.746724878566250	0.246545103918933	0.319488046628434	0.327262512953179	3.111989837547970	1.104921034517480	0.869831315871498	0.366344040791943	0.082513456558587	0.221488278318941	0.441911123759672	1.178796352160720	0.792845591428860	0.353997246588090	0.166125507633347	0.029176623633092	0.340764883584288	0.070238629824606	0.071938360526876	0.761943415874365	0.356886923656674	0.252909255668362	0.413916066760329	0.196429802197868	0.291553241337225	2.197391666822820
MCF7		PD173074	0min	0.880964714423541	1	0.185922222680182	0.255999274780008	0.682357439308866	1.252669052099440	0.160520562773304	2.050624582953220	1.291242963541330	4.264376286229940	0.065212237416440	0.244284306730751	0.339124534272490	0.826612289132150	1.946377338526310	0.046236620853785	0.622347065022166	0.589089428035597	0.220262677122797	1.219941131839040	0.731987687276788	0.260443812064550	0.323320595781238	0.325124637183615	3.179190040900340	1.200396095415540	0.838808873431272	0.349625976037130	0.080015233226879	0.231100736604597	0.450222866222792	1.151920450477000	0.809327709155470	0.387617990006102	0.165762009669245	0.027724867432633	0.330374778639917	0.062526181636895	0.067464628236174	0.735099173836944	0.327765615695883	0.227950719549438	0.406634515951433	0.213411488487067	0.280422124478477	2.311854196809750
MCF7		PD173074	0min	0.995333131246180	1	0.160014519257535	0.230929555487076	0.726199307329421	1.158887110317100	0.197649112635197	2.966388082752630	1.255778542388400	4.607047677363900	0.076361129464798	0.250922467181794	0.383677966095056	0.852296611238335	1.818912650429450	0.050514303654728	0.645028010397159	0.582509870876727	0.220671273358228	1.080300967312050	0.678338539895954	0.247985753027749	0.321860297572039	0.317724018203518	3.216419280522580	1.176043236686150	0.758149046810145	0.333363486804387	0.071742387683886	0.218231096524539	0.453363739688327	0.941204793442766	0.919097848461957	0.420096881129987	0.175274866263719	0.033834504106888	0.311689059454131	0.078958903591468	0.099210715640828	0.715623315450672	0.360932990392226	0.251748945992183	0.403002303793441	0.224058768009930	0.263284057093517	2.404353398885670
MCF7		AZD8055	0min	0.872936474560521	1	0.165616560223974	0.281692842142272	0.512350316237459	1.279174579544170	0.166841341916099	1.975615423901950	1.436252791795430	4.854387282684650	0.053567099591476	0.411815257260825	0.363551081960690	0.843173197073251	1.670100908914780	0.053790071251976	0.557005153657928	0.450293498312972	0.228499779972243	1.223636466258410	0.669338321066660	0.263909946622182	0.358054848736572	0.349623713744827	3.224313990047770	1.336022320066140	0.826968160219785	0.395386608876546	0.074868547370150	0.218691364726259	0.456130060914577	0.963310941333218	0.733682070821816	0.456929475973836	0.163915411108523	0.032525414418233	0.346200257335260	0.110574812438410	0.061132320926996	0.732800954236040	0.361390213435183	0.222014445754185	0.378225487382663	0.193543649228744	0.243261542518937	2.253966757547490
MCF7		AZD8055	0min	1.064458610696900	1	0.173426121515619	0.258759153678680	0.510289032022180	1.152194405866540	0.174384852955441	1.886779781571190	1.242752519704140	3.949949696540410	0.052493646118535	0.427300407026003	0.209180284363432	0.782419599615656	1.452658878871360	0.053754808501894	0.526223524324767	0.438457193434505	0.223611381204714	1.254310310567280	0.677872283713688	0.279093942500888	0.344901333147967	0.333364794018022	2.897517441233020	1.133606704057790	0.811408678585018	0.391331053103587	0.076360116676566	0.213095348398940	0.465470332188918	0.826438625975446	0.777021910431997	0.470461506118128	0.166585051027383	0.034846819115904	0.336732883610742	0.094416682434743	0.068478869751302	0.797155803406341	0.376881844871697	0.239521351220890	0.364238136962004	0.198833271873947	0.277624980465918	2.293667376311450
MCF7		AZD8055	0min	1.103121069828870	1	0.185455535019923	0.282504636908194	0.564420641736564	1.259771436435050	0.150438198520265	1.872015432966900	1.307750221709670	3.653763705300370	0.050659527894738	0.333052346066630	0.369999892990033	0.849927281369448	1.345815200994820	0.055186625144805	0.609382716097291	0.429718683166056	0.230028212469601	1.186857033836150	0.698069652307366	0.286555422460566	0.345461085322374	0.340975864684224	2.892491704161710	1.061685170698090	0.834549352585163	0.392064511538324	0.073433114522912	0.211438014485888	0.461590788059869	0.980115342636432	0.769688766481578	0.476508927794687	0.169038382259427	0.037517595676409	0.313289631241898	0.093697117753952	0.070667252274440	0.698948872942637	0.347519987530944	0.228492597595268	0.375436209957139	0.206861227037443	0.269250748521482	2.237387319776590
MCF7		AZD8055	0min	1.190490440888100	1	0.180426465305644	0.271817320364249	0.532912740128925	1.044382787995080	0.172082032316627	2.025398400811150	1.206319979458950	3.422428941131700	0.052214886483250	0.339635751111869	0.245759598024411	0.875269183207007	1.352331406790240	0.055297405542581	0.609555437169770	0.485115364957920	0.214345411466656	1.071627987631810	0.721162972857424	0.282249304974747	0.362187941675430	0.340029458398777	2.714264769051910	0.916208603586163	0.767888970766690	0.403559816146360	0.073765165369841	0.207904002021308	0.486478783981901	0.959813200218131	0.831863913795809	0.543090849438858	0.165402124978939	0.035403220829194	0.318635208298826	0.104418330506272	0.066851546928818	0.689323964803927	0.376927277395092	0.248421917969402	0.372251612557890	0.212061973701036	0.266394438087553	2.167672787145420
MCF7		AZD8055	0min	0.918484193410264	1	0.166300870819146	0.330189756515656	0.577354765590420	1.223402862930810	0.178848207145454	3.585089782659330	1.159239680768610	5.483252663505350	0.048121096818650	0.319704438454845	0.427870122748862	0.880453845522890	1.580338228648910	0.052552501679958	0.559298794658850	0.442482938237273	0.228343150602933	1.220388808798240	0.709159786922513	0.239711446531311	0.338880792471576	0.345108446055015	3.847389317230360	1.484096330598200	0.814782192729620	0.365540552699016	0.079339892408593	0.223663682047974	0.463886541034875	0.880396533167292	0.805758674664420	0.390785526743187	0.166166919054235	0.035134099739755	0.306423002057497	0.106984164387527	0.075404254957550	0.642850529782332	0.338216535019968	0.242672292554340	0.384410507185681	0.204913692720901	0.274823121438461	3.243398115468090
MCF7		AZD8055	0min	0.666828011994479	1	0.171500393392447	0.381958040527578	0.637450063499927	1.241392918997120	0.191493561473862	3.221533608772840	1.130965725842360	5.144967567589420	0.052567411807620	0.326265302754007	0.788090450453300	0.914129466283335	1.444424211191360	0.064685584509738	0.571821076931810	0.420467523286033	0.236914625693002	1.247498752450180	0.701108687588214	0.266456128903013	0.350732762352695	0.338072933413862	3.933530897315630	1.546390672661970	0.850793211884086	0.372336104809022	0.066758700295211	0.216548095870493	0.441988884103288	0.999129458291808	0.766978169400883	0.343591918481930	0.161626148048648	0.032042512624063	0.337616816043464	0.121456784957088	0.065141967278468	0.637313979077348	0.321948140584406	0.235253287002428	0.409979211993635	0.180790983371063	0.254130716465529	2.759146552711210
MCF7		AZD8055	0min	1.083589593275360	1	0.171110550625826	0.295847554913427	0.572046435548805	1.126979750765770	0.179493895523863	3.278177293680420	1.178959545428750	4.700816473655060	0.052142034028260	0.332129662737221	0.345356972939691	0.905929361544103	1.831187954244640	0.063956388492528	0.556174911928711	0.436688888302492	0.225823478054092	1.200156425785080	0.720009419015274	0.266446690507092	0.361174933323332	0.320362547212003	2.876357068522690	1.377439558051680	0.828533009419157	0.389114505847343	0.074100195950914	0.207102232680309	0.481729570716034	0.885428811989943	0.808086539811273	0.443432429863088	0.148876272018475	0.036272697300763	0.337589792948867	0.301814817180509	0.062926445862464	0.703870005469617	0.332568360269359	0.258791691917671	0.362295591972400	0.203532009300569	0.252746931617505	2.407201102986570
MCF7		AZD8055	0min	1.079929825609900	1	0.176086142505720	0.285297232353007	0.579971813187549	1.109839046920880	0.170106466882158	2.256019365263630	1.203570276792780	4.078200381547980	0.045590475818613	0.294576756931293	0.241375442587259	0.899436182270007	1.433704499980110	0.050851691661436	0.513861309169686	0.457661493893310	0.228590595816508	1.091287790067030	0.688555546371375	0.264364929146229	0.368630905994678	0.353387530529511	2.437948637373970	1.075453148258980	0.820430601017938	0.434846395510182	0.076155682988603	0.211857357239315	0.491894411865620	0.875359103630620	0.812071233392040	0.419286248558607	0.162465348102043	0.034240505183941	0.360850360113011	0.095348472362170	0.063937097705542	0.727235014118216	0.348832797944333	0.252884272062211	0.384233933957807	0.213929240734244	0.251912558242419	2.180092473780950
MCF7		AZD8055	0min	1.378178909038790	1	0.188591564919682	0.283848327206389	0.532722925301484	1.086054091079900	0.270862831065348	3.064391625200720	1.389105703218340	5.283849374411530	0.068429120850906	0.357494605819115	0.423068775683733	0.767411343042664	1.468342256303010	0.066537805786890	0.679119854221756	0.449582747652772	0.223782852392400	1.083081507687950	0.832760365492995	0.308637425745541	0.311909245773921	0.332125215417462	3.515936104753550	1.136718853734310	0.697871941113878	0.375253441342612	0.082033246869012	0.236432929293186	0.488115782013512	0.851538355117658	0.913048432942018	0.692417110736981	0.192111620723634	0.035921967463328	0.298165836232797	0.119789581904865	0.080284297902643	0.790811026688334	0.346789677341726	0.254661778112268	0.439203449241526	0.214010203188683	0.306974054401686	2.707811605261780
MCF7		AZD8055	0min	1.422703895737010	1	0.186616406181801	0.271832480645391	0.529555623382292	1.347229355833780	0.212420302283397	2.404641050715200	1.420763198674690	4.492560754261460	0.051188393969885	0.326015882021834	0.335575141028432	0.799541545658080	1.667570870164180	0.046138066823934	0.622783057758823	0.458278742391830	0.221244281409838	1.218989814138810	0.879526425149616	0.286815148294418	0.359547852480635	0.305706452598340	3.508153396115890	1.092996256549880	0.736594909877806	0.364144502715284	0.063684456392451	0.222132646588632	0.447849516534712	0.919526395619776	0.765044060346612	0.530909124544740	0.169864449338815	0.039873958588089	0.312321875781625	0.092204904123197	0.063805524800187	0.769418115132427	0.335213113394294	0.241851113782600	0.395058344825603	0.189157477592744	0.275161675537199	2.409687025638030
MCF7		AZD8055	0min	0.974967459499552	1	0.170315836136507	0.232666962886054	0.515779879708406	1.075223803025570	0.212447272016939	2.410172089682610	1.342377715822610	4.762419691140840	0.045152601573248	0.314387448589289	0.198269837953939	0.821314398630354	1.555860275620750	0.046250303229728	0.663847776923826	0.399656464294418	0.210283585669805	1.112139455526070	0.766190506154888	0.258924274552758	0.320990666057102	0.318485314891997	3.666010280486270	1.230236774964560	0.707894303755412	0.362407650043865	0.067315013704541	0.220153136976664	0.480619634216403	0.945848750529044	0.882794097447719	0.464041941865249	0.176416100494566	0.036367486133334	0.325540350716102	0.087354277479706	0.062433210630949	0.800496801067752	0.379670265270404	0.255948397477768	0.412959412040382	0.230499211825732	0.273924259435783	1.766358684386710
MCF7		AZD8055	0min	0.794945453048512	1	0.191248402725953	0.247096399798528	0.487312295405104	1.211004058338050	0.186539961623843	1.906833446138980	1.521607029031000	3.860786579794030	0.044694607776786	0.337850620715812	0.265559346680815	0.844051047005365	1.424614309737820	0.043877317235506	0.645223462504712	0.432294072556752	0.213119257423312	1.207521234887700	0.821846346387580	0.287190496775039	0.329778910943877	0.325916377611710	2.965903169957190	1.205642502976550	0.781702564468504	0.387646894338950	0.065583093297176	0.225536061786022	0.458051555583606	1.030386277276070	0.839730052833378	0.384271844057083	0.160464045803742	0.032496562280923	0.336814847010727	0.084855118157394	0.068387566410706	0.828810170483966	0.383312619254978	0.270695063399672	0.423365895756012	0.209853515212854	0.276501244660063	1.869111052546300
MCF7		AZD8055	0min	0.738004004333097	1	0.196019121454423	0.264929175014468	0.486618971419200	1.234687588546600	0.155539914036799	1.195111035643730	1.501336328281290	3.634372536469820	0.048093375737682	0.465760606288217	0.293821080150878	0.753354152442067	1.296108166083130	0.079902104577161	0.573400056428404	0.489878281042791	0.213593074711991	1.373472083924660	0.868231638480278	0.313795620529073	0.361958584941929	0.328430372747254	2.807182853276960	1.107937175945230	0.793871725667115	0.435119140928738	0.067779355210879	0.227004618583451	0.443833289906490	0.971350713450672	0.639964189998267	0.406794063218315	0.180262585259510	0.039431617606073	0.398832165474408	0.091322048218488	0.062426515595827	0.922308958220372	0.338016182845346	0.240550749337617	0.377647458949786	0.201109246901136	0.254749420496404	1.594149006577750
MCF7		AZD8055	0min	1.431238006968600	1	0.196691463679398	0.282306629537583	0.591690689419908	1.245099288870710	0.231633903709711	2.199094157679040	1.361662340250340	3.729514150858400	0.050340776028728	0.359794908419102	0.343136897374516	0.889266365917381	1.529592147202410	0.051927412270844	0.620631300953158	0.477099554659149	0.219059812333319	1.229363137677940	0.839814208424086	0.317406976760218	0.386255821161005	0.349570703455631	3.083013314074400	0.930358408386429	0.723461388607562	0.376744212024638	0.070834267777758	0.218215035755270	0.442183728162641	0.972763535480852	0.798333766358900	0.717713489546728	0.175518719375690	0.037459986419347	0.300321037996610	0.116491565939806	0.072047047990474	0.829058023577079	0.349878808926378	0.236923730200689	0.406085040476392	0.206035089969852	0.280548848173036	2.333381790154940
MCF7		AZD8055	0min	1.393249955101040	1	0.195137942096429	0.265114383820523	0.566246158199380	1.261219467597940	0.187780379908750	2.113764019150870	1.480541697900000	4.614458798865820	0.056668644535371	0.366049679652416	0.238863022029976	0.837126930512003	1.377458243229090	0.046565782719953	0.595457829643235	0.487699688857430	0.212299798650715	1.280984703331390	0.830021258346590	0.294664789448999	0.398340751917975	0.319706194830073	3.224414884783730	1.221799820921950	0.712879200276595	0.373348620650736	0.070396063902976	0.221360875180461	0.451736686214585	1.049190651505030	0.759092680220140	0.519472118562814	0.164707888155245	0.038570357788882	0.370266536937686	0.085866324927453	0.061378508804744	0.842557191734491	0.381801905497345	0.249260676420168	0.381738201783618	0.193941091822647	0.270490244913700	2.122657363404410
MCF7		AZD8055	0min	1.537250588562890	1	0.192707787133343	0.271550618400891	0.543110773093879	1.185479674782810	0.198292413276984	2.630872671356380	1.304055975914070	4.361589281345290	0.057413934565290	0.329246204796409	0.249097490724152	0.876156604548324	1.427929168134240	0.050606620602378	0.631593785362053	0.447329206350643	0.198317506699926	1.199688214932770	0.802346806224698	0.300742465018087	0.385389311138403	0.308527375916971	3.331405513178810	1.165234751679690	0.661950321947905	0.357521325029764	0.065163573352060	0.209237867658325	0.426025250572073	0.955792334871193	0.794326121196437	0.501010825215601	0.171455115005172	0.039581055298084	0.362506667295346	0.101380821380781	0.060066584157643	0.826648651077289	0.362202558645658	0.243831327682664	0.405872055654636	0.192500666741767	0.281120590662381	2.555947107865150
MCF7		GSK690693	0min	1.014102015211670	1	0.181219325410624	0.240647372943922	0.701871042565370	1.132283667343590	0.184470847666964	2.072183560533560	1.215283707846690	3.926282492488200	0.458387442485154	0.739110505026925	0.264910452165090	0.878206297597032	1.666044583823760	0.059846980880849	0.566824436530049	0.521836852537167	0.227473835007699	1.075209007331890	0.690496707378830	0.260028227998530	0.347372185657086	0.335944463678542	2.560161386468770	1.094954667099860	0.801029275361910	0.385040627355748	0.080225728821307	0.217481557025067	0.483677403057208	0.928789810601901	0.812736200230835	0.479809939484266	0.172505412342543	0.032903676342319	0.313627353106540	0.104927705738294	0.066786504689868	0.775528312396830	0.368429387117712	0.255250118882007	0.378247287620509	0.200797362167625	0.267749829824785	2.229279496409390
MCF7		GSK690693	0min	1.012886188309070	1	0.178599418011776	0.232491031486716	0.675976567701707	1.085844946145140	0.164266029382945	2.100094610154120	1.289815807037590	3.666503425844820	0.532590462100534	0.735819566046675	0.367990472950090	0.824366967056817	1.529537793870390	0.054112799265956	0.591407374148800	0.575060086485596	0.223381520834446	1.164251145307520	0.709199863847365	0.273710067296229	0.339915462447488	0.339508834816162	2.619546651847720	0.812006462422382	0.779101378986312	0.386081650516811	0.072804194031376	0.210770576203024	0.486906928673306	0.988440337574940	0.834364574002466	0.571455151047614	0.171956699898891	0.035877158698646	0.310001371289344	0.085917829825655	0.065985811119035	0.730994898702257	0.354494782602722	0.228144907343503	0.360871584563024	0.197725804479767	0.280330843525780	2.245060093956680
MCF7		GSK690693	0min	0.764689916662211	1	0.166656265744339	0.259219934635560	0.846438964500968	1.203957970513470	0.175246293497648	1.929458127520240	1.246947449343500	3.855305281933760	0.512244287029652	0.785230261609583	0.601959487428264	0.820992362039972	1.605265973204650	0.058206430937061	0.602986487704235	0.552903525259134	0.219873279118158	1.219730762455370	0.744611526029501	0.257016978221084	0.319189236385551	0.357902243481920	2.940563294545220	1.474647810434220	0.875596767966684	0.384677805602625	0.076846758538058	0.203557057833995	0.460499427010192	1.056967669528250	0.838221121638902	0.434710375646238	0.152602402049744	0.029578259437487	0.334296559509738	0.111106979164882	0.076830719707729	0.759145563669011	0.304366591220473	0.214949431727621	0.376862883098055	0.200913440914856	0.275364176103008	2.139245236804950
MCF7		GSK690693	0min	1.185015322601800	1	0.172847995050821	0.259693069721944	0.767052486976280	1.141320350674510	0.151834904812878	2.249474511900240	1.198299042729500	3.589249214833150	0.410345998294967	0.610374190777250	0.300552344733485	0.861294693155204	1.418347898325160	0.056385837086216	0.601313050497831	0.552248985064457	0.232918625320956	1.144195673489680	0.719233151433327	0.278481536309483	0.349319517161602	0.345630548658512	3.078506578091690	1.256877906104690	0.809226638600673	0.393796924536249	0.072691147098312	0.211099918421911	0.459127435572814	1.050542333568970	0.774262422524390	0.412508075925080	0.168227631907301	0.034142307314932	0.353721777830666	0.111781698533347	0.067419767402751	0.719939353867105	0.340520109192479	0.225987455797310	0.389837895700895	0.205598296092659	0.283356856072399	2.498614362516950
MCF7		GSK690693	0min	0.715598292405860	1	0.181070933683107	0.318692054527829	0.957122788006168	1.384033131462820	0.173381638495436	2.642308764344970	0.733810025407419	4.605566418912520	0.470766139407970	0.717305979900450	0.632077095038436	0.915043755669890	1.472222720209010	0.110920086303517	0.593912649371669	0.599008289841114	0.245795977175339	1.412622937028670	0.825566862812129	0.273961201581771	0.363173364048029	0.377050822822005	3.406631567406220	1.588113605440120	0.939505978378799	0.326681497929421	0.088821242618096	0.177195275341579	0.465784702269703	1.225197770796470	0.620090687802198	0.382632568330265	0.160912206459678	0.033224152960223	0.313688898093224	0.125984306624931	0.068516216149523	0.720285339329062	0.492239523472493	0.200521827554798	0.362570668342862	0.197956211887678	0.263048019319029	2.753577421962920
MCF7		GSK690693	0min	1.186835178844140	1	0.172652842274938	0.248939910880798	0.758280404145917	1.075447719220600	0.151974531631431	2.408510533809910	1.106907713291410	3.823124283749800	0.426353279123101	0.663416003532706	0.336325514750171	0.833376308129760	1.612866345533390	0.067213369384977	0.562643111814975	0.572457132948275	0.231853165106176	1.131569682984790	0.686951084203245	0.262920949557525	0.355029518703583	0.340566087366107	2.690486510909240	1.209761492563130	0.790257153463454	0.397128707198201	0.078243360936345	0.208522477998711	0.469768323151683	0.964878006854875	0.795902345882672	0.422987735633957	0.159709193846428	0.031342393223540	0.354024949354226	0.147030661418080	0.069323654842440	0.715533569747690	0.345645046808919	0.236669757401393	0.386897815365261	0.208178242008870	0.271419075264648	2.193232284841470
MCF7		GSK690693	0min	1.116452516683210	1	0.175959289139333	0.263841507688269	0.834730229151445	1.262763701006930	0.154420109701744	2.394344735515530	1.201373942913690	4.089075716347300	0.425762627568569	0.643147070068682	0.336919367538591	0.859105927389653	1.616132501790310	0.055143725539756	0.562185434567363	0.532866660200121	0.234852731462568	1.139085691081450	0.756519793267916	0.263245422710233	0.333846810015212	0.331617239058159	2.953945189494590	1.280839482225140	0.812911777447688	0.405642508608302	0.075285087202741	0.206882687981892	0.480041539448116	1.061707026181830	0.753489773797368	0.431057345710827	0.165997577313063	0.033477582914506	0.323594175196162	0.099565710965912	0.066341598620925	0.743461497144346	0.353739541374194	0.247331768085338	0.379369965517100	0.202110162625464	0.284934263114946	2.234966072680350
MCF7		GSK690693	0min	1.490831661233950	1	0.195818523359051	0.236400651168205	0.664302260861937	1.134882808095780	0.222855138662371	2.665272203510230	1.265983857855700	4.167277329309980	0.473992942864742	0.672402044133288	0.307591113905566	0.820083890863298	1.565530310001540	0.053850462566313	0.605611482964356	0.531493869245952	0.224851121908474	1.063511550842050	0.789602154017486	0.301404847171107	0.376502221002258	0.306537433894097	3.441462118054750	1.073278077230730	0.666633714466597	0.354931793223244	0.070906898543666	0.231422785446009	0.452401658561832	0.943483187267717	0.809660175250716	0.589837249028491	0.174685688407037	0.039844911432093	0.323505477662762	0.109929934819978	0.063586679594573	0.781880749703654	0.360568000383195	0.252732156406648	0.402680278291276	0.208660121380094	0.272816841884573	2.279467994130770
MCF7		GSK690693	0min	0.183710963950675	0	0.260950592214084	0.597979419774427	1.884713316725160	3.074522995258440	0.080864168072383	0.353745558004391	4.241613362209270	0.504956357659799	0.104513251660912	0.409649325414755	1.111835698976840	0.212722518069374	0.285872428861194	0.066106681708495	0.122215627095433	1.194125318324760	0.285844469839239	4.517746912621330	0.647956247054862	0.646886423730138	0.630426930546016	0.589272689359850	0.744666960930386	1.567351419624770	2.862274748144610	1.082026081076130	0.090746744059254	0.265524320948835	0.623132843052395	3.259684356039790	0.270665043715788	0.160704945299150	0.140390587288203	0.039366263424955	0.449615303144534	0.139207937355025	0.066891599306587	0.883024655641850	0.480350233886375	0.244964764130555	0.230930082597272	0.193365032223364	0.280063435819116	0.898626345099085
MCF7		GSK690693	0min	0.165523493219730	0	0.198917397398951	0.721364194922455	2.515424052718340	3.695683895838020	0.089749400382254	0.392614584130283	3.608247152242780	0.562777535116403	0.115997009456280	0.450207086076060	2.173341502441020	0.236096146162540	0.317283658358357	0.073370383768583	0.131145826542150	1.318256201391710	0.318437623191487	6.953341177331630	0.972619965860669	0.589964681879579	0.713880792847418	0.461511890538811	0.662992856720820	1.961550688344530	2.588423763850790	1.099765121064670	0.077917645407354	0.275533247659598	0.720774446489444	3.400665307766780	0.294142107380297	0.180712070057317	0.217376586420969	0.036028897024217	0.389721257872369	0.090358165977958	0.065953560083257	0.703355536172621	0.391990896898706	0.246574045915105	0.329901718110903	0.391400388888793	0.302616136603568	0.634560517134464
MCF7		GSK690693	0min	1.406713925000460	1	0.200144274002370	0.229007607521709	0.755956010020460	1.200220751380730	0.173585361463316	1.726029602498560	1.592965393055290	4.218359798588580	0.455975099131304	0.672035857263458	0.223580015625825	0.827978822993834	1.600903178001960	0.048142932872944	0.628235996600610	0.664838633862948	0.213672978534512	1.320508796396150	0.902114349296760	0.280861700290458	0.359529015709902	0.328529680792903	3.324538409846300	1.297276565784710	0.843294909515213	0.384708536243905	0.066231898168191	0.212931266393734	0.458276320596603	1.167554394091780	0.701011377600147	0.442835143337729	0.170512820998492	0.034042869443296	0.331274564785357	0.098326587616876	0.062570585700127	0.893873108742897	0.361383980799871	0.236390571722127	0.380157848076717	0.206000166825326	0.269373892688614	1.932451488638510
MCF7		GSK690693	0min	1.333935951067510	1	0.194421968335889	0.237208466975273	0.727082883894646	1.238711117621660	0.182362058648667	1.902255448728370	1.545194922296890	4.473887170822060	0.404942981464433	0.575107519376828	0.286509208158900	0.767951775907287	1.647263864831880	0.051968203484024	0.628925184103020	0.572415935443988	0.203481635015487	1.173758712624170	0.836562044779419	0.277468059172160	0.351535674883625	0.319024398582586	3.307240098349420	1.135872654519250	0.763024411842640	0.366275758106747	0.070156604447425	0.209598214591641	0.465439768408761	1.181449760327130	0.745875529885905	0.460978470174927	0.161154447345776	0.032411069794706	0.310574266405203	0.113289163320197	0.063463149262707	0.867334514359185	0.363479988595660	0.243476753741030	0.406530348954823	0.200315856349463	0.283004956757240	2.020788346918660
MCF7		GSK690693	0min	1.543885287058250	1	0.182343305083453	0.242196001734079	0.752478047391166	1.221479489506060	0.227068123535881	2.652240012114160	1.251183861166070	4.513313961328170	0.429712291522022	0.681306989626124	0.355819103601136	0.889939250020564	1.512685498359380	0.051281410058522	0.650569901392660	0.527307204328770	0.206953206791030	1.132898550637440	0.807322217196230	0.282702807328084	0.374673573411439	0.311034863585372	3.309025225647010	1.297341559069120	0.726477191492681	0.315237125183963	0.074957882757107	0.214270436743537	0.444580247857095	1.100498936294910	0.843555193535422	0.588347363096538	0.165715997027320	0.037051757245811	0.322043959224230	0.102875675570363	0.061712277034654	0.815030650214162	0.347566406319696	0.245141620635854	0.392214886406647	0.188701545203812	0.273435991103283	2.600111143910890
MCF7		GSK690693	0min	1.370154348644540	1	0.173748261697875	0.234876331000531	0.736003603177119	1.190065943851680	0.208537600357613	2.503247124641530	1.296451638396290	4.418605259537140	0.355525451838775	0.558399383271681	0.229807036240791	0.888544479168061	1.569679168332020	0.046469396931979	0.607390178432649	0.556945011598360	0.199937370673186	1.153475571947840	0.767095136888063	0.282856599966658	0.370449559743747	0.311064065401859	3.532412256854090	1.187136782217940	0.665334332380635	0.336260288711864	0.068119464890875	0.207368006376274	0.431078020760528	1.144360790532660	0.813421496147564	0.560903092466314	0.154733988241972	0.034702120200378	0.339120882333826	0.103041661756990	0.061406753434680	0.823140590215036	0.371415628138673	0.246971469316370	0.370886332490315	0.185061091122983	0.258488933921346	2.172262046479370
MCF7		GSK690693_GSK1120212	0min	0.716133222828058	1	0.180327362586020	0.219503716019559	0.702752236329879	1.154573757628580	0.170486184348180	2.466029292454170	1.323857902750230	4.286285436993660	0.452023038969334	0.566700297030439	0.290532645993900	0.777504453867832	1.946377007180880	0.061573475418226	0.653709534619352	0.565483057305650	0.209454210023232	1.071006119776210	0.744975925578502	0.280768513982589	0.293787748207169	0.328276330656244	3.266913770698480	1.032841652293750	0.801529729121508	0.377117511201476	0.052998513460104	0.220012519046123	0.457940486297342	1.010633963814770	0.974358794813120	0.330321604786138	0.172114851756865	0.028483981455337	0.314244653393768	0.103113982627922	0.072008647483707	0.727083271915669	0.339414105130304	0.283937696090252	0.426755593142829	0.218956756030507	0.287384962755145	2.105984348967920
MCF7		GSK690693_GSK1120212	0min	0.607446663350853	1	0.179640647566065	0.224094027476069	0.710430487913602	1.248977652843110	0.121668315771969	1.583032870152530	1.398278756869100	3.550170500010120	0.431114975509930	0.544616218809310	0.213865130416474	0.749376722588328	1.860387532834830	0.055893125387464	0.683485529448516	0.640530117354773	0.208369290816774	1.131522592150470	0.806854554784047	0.324532288561218	0.339393665832942	0.339346120481534	2.890331838810430	0.944702917637154	0.913670126114675	0.421437704276219	0.058480215017311	0.209134852287546	0.477369917207794	1.169978538485620	0.798839346483166	0.320942846444164	0.158059210582848	0.031244772005623	0.314898947793601	0.089528266035368	0.075639996877597	0.776672248671430	0.318968215536883	0.242533635694788	0.397778090694073	0.228856415733459	0.264850410340399	1.976651148612850
MCF7		GSK690693_GSK1120212	0min	0.380437373217033	1	0.196445498048292	0.292927836895058	0.844070675799981	1.355867504409410	0.130661248738971	1.357087673605020	1.479404460753480	3.822254222942200	0.398630659164297	0.543704512108107	0.678180910048153	0.706043397635495	1.825015965526350	0.071612005065554	0.598983605348268	0.678358931713444	0.232741974466485	1.368906748567240	1.059809128496650	0.323239893675710	0.321204507133627	0.340165358135034	3.152682907348810	1.309807937481280	1.097159105012210	0.411473827896585	0.077968431920788	0.261998527208462	0.420062922532295	1.427718858692730	0.728841274071464	0.241894316401626	0.138049267879146	0.029999436082053	0.361586905972314	0.141080404552686	0.075212123759389	0.754412104342158	0.364335973027918	0.237740243925111	0.402990980296068	0.161093547152990	0.298203434950969	1.752869714553170
MCF7		GSK690693_GSK1120212	0min	0.636479331329053	1	0.194833143066347	0.242595747282550	0.717577508758059	1.221753601398980	0.168743436668082	2.011332448748050	1.268768658985310	4.382857858585980	0.510540197022771	0.595470225668180	0.350133725683032	0.782491596348900	2.031911909054980	0.058797329331527	0.652355339131621	0.595465329665505	0.220398543841845	1.113550016670950	0.829822903693398	0.267712435137402	0.296261368548970	0.351119223100487	2.709737030251630	1.257368235438200	0.908675228649797	0.358891578221220	0.067974862974944	0.231650005103091	0.438650920234515	1.085412241028000	0.870939976896423	0.298025282404676	0.155182882910124	0.030372499506127	0.309774774159629	0.084451944188615	0.071623734426820	0.739808251708750	0.342424936697655	0.256120208077534	0.418052979134895	0.200134721932180	0.284890732819907	2.181130548833710
MCF7		GSK690693_GSK1120212	0min	0.523969318062776	1	0.189901352696567	0.236162841174219	0.783950652760980	1.373780974819790	0.132005112358371	1.657887943129120	1.413730405280210	4.315918127077740	0.378447936329200	0.518107036447742	0.430564959520192	0.797304390211343	1.782564623976250	0.058674549259775	0.622092070074312	0.632440350784390	0.224333124183267	1.278505199807610	0.857838329426469	0.317390455426022	0.340101125897061	0.331448639506707	2.859858841018420	1.298162601134440	0.958363173186512	0.401477068383364	0.062361013320200	0.216289322074882	0.435447884585911	1.278733808223890	0.790224020154502	0.236580605888934	0.165186567543184	0.027841292784648	0.364848048745947	0.101344384562139	0.079787550176066	0.760212776518676	0.364771284962710	0.263612503884394	0.401119170560244	0.224000545412337	0.286106448777692	1.923312380315070
MCF7		GSK690693_GSK1120212	0min	0.608863513595990	1	0.183057515635690	0.221486613414566	0.755825343022771	1.284414913395370	0.133553296949554	1.732841643822640	1.276088280024230	3.924025983134250	0.401776927310016	0.499002647303629	0.462419042130844	0.763831872836675	1.865130485187800	0.058861164811256	0.665639640144672	0.673493380628401	0.216564935408801	1.167792004388970	0.861288255797334	0.288618362169477	0.319124495822551	0.326481607549490	3.079026737553800	1.219669633640140	0.900122422290351	0.389663599280291	0.054772000147763	0.217009595607558	0.454727345405895	1.234620339853220	0.789011466854246	0.237557619729670	0.157416775066133	0.031373056882056	0.303751600689281	0.124483275078252	0.076637886919254	0.753945156816932	0.348067950273638	0.239002907081977	0.407412826568620	0.220053972392206	0.274450553590011	1.962432657345190
MCF7		GSK690693_GSK1120212	0min	1.483480003527640	1	0.192100239230354	0.239724772469428	0.743182962188721	1.110923061039130	0.207118221859245	3.147782799589630	1.179094852429430	4.663122189903300	0.539307200759079	0.698869141796355	0.320845253526666	0.913930969533380	2.003313242473590	0.058654307689082	0.624131535522700	0.593853925093435	0.216588686927331	0.986185581187863	0.686752871518688	0.267157820670404	0.312840779326960	0.337943471390479	3.325443712820740	1.084547219265340	0.744189024647702	0.347535279368199	0.079878895612187	0.242277425752376	0.539200925069070	0.948635994765110	1.021853930943810	0.455983545825370	0.173509149081321	0.029263977247973	0.312787329722301	0.078957230048996	0.073525739864752	0.738663328454096	0.359138363840506	0.259385783426766	0.423159409925221	0.216149700565192	0.299460434232096	2.754390438231980
MCF7		GSK690693_GSK1120212	0min	0.900142830767945	1	0.184102389211741	0.225382664485512	0.659763503412184	1.039013029889980	0.193302063253449	2.720624292193470	1.136545141632050	4.312209525273500	0.529342581247153	0.663011604009280	0.305116790990474	0.806433596470296	1.722172994600430	0.055895592803094	0.632219607608102	0.559116778578831	0.221777096385758	1.072079919810610	0.772602657279200	0.256879112107105	0.321024268622289	0.325855484339366	3.253705008887280	1.112204531792070	0.734142410148090	0.328035941071174	0.078816250675265	0.238917847067982	0.536776140447750	0.923385134382750	0.975446121767580	0.351917305339258	0.167054214689416	0.028325072023349	0.331385103938568	0.080600594696616	0.070241975322336	0.705806043619581	0.376700179976682	0.279252574156335	0.412713035534609	0.220729039648032	0.288268311559925	2.450929075995090
MCF7		GSK690693_GSK1120212	0min	1.126449811080120	1	0.195388485797333	0.256973352289781	0.718623792801985	1.199043544955520	0.149763629098210	2.019663886922760	1.468467686061880	4.080467368970170	0.828399635688476	0.910862728458369	0.251935802607411	0.830449627880476	1.612880841576880	0.054517978888218	0.667748993874976	0.632378142414861	0.214631410135994	1.201817436342630	0.766063722018657	0.274436755979675	0.333752934601711	0.328108843689124	3.050121824276150	1.060397282577520	0.899182807998915	0.374414385458511	0.072538559601013	0.209326869237342	0.461175173434070	0.985702827332652	0.761758797763947	0.417424554294617	0.171399309461876	0.030115539268291	0.326289409954160	0.079219393439739	0.074130500502597	0.740394749347379	0.350077762673687	0.246824831464953	0.388347427456049	0.218925462910382	0.276019473243594	2.208382341326770
MCF7		GSK690693_GSK1120212	0min	1.010387092274100	1	0.186445139047295	0.243999203276323	0.720575592852718	1.173522391110000	0.156198359348072	1.912967324468300	1.436671903227280	4.223741479662940	0.740904178944096	0.857434119010437	0.238096929876909	0.828772073244263	1.651220074218100	0.049409384084225	0.629747122556071	0.617807812199045	0.216803609064856	1.199258015484810	0.805971885788197	0.281676177054844	0.354195721700072	0.330744598142519	2.892753912816810	1.093009117954230	0.865809707978704	0.384678538539370	0.074783249292505	0.214917064221976	0.449799365186622	1.063968566577940	0.777549114456220	0.415417702755581	0.176707491852445	0.034937856084532	0.333179806987603	0.071433502359401	0.068455792415487	0.752008183670438	0.352841556328606	0.254131715996814	0.392567908852357	0.210486148249414	0.268572877877902	2.205083915278520
MCF7		GSK690693_GSK1120212	0min	1.054703919135980	1	0.173448595621835	0.240097380306352	0.707412221355648	1.117434758925640	0.230093961811481	3.274794309611670	1.324957028649740	4.251334188194510	0.837645111818455	1.024008707819300	0.458742408420931	0.838005492917065	1.821677941702290	0.051954545766391	0.677023276507679	0.597753388193128	0.236025244599303	1.081049621885890	0.669724203122884	0.251680076862491	0.280166547375836	0.319669252234664	2.724922265876940	0.987118623891843	0.815364200740004	0.366584525566771	0.073204871494485	0.217382379017083	0.475329720153531	0.861058467971098	0.895344520007254	0.490031990316645	0.173456003348122	0.035104611608203	0.292290695287069	0.085353480525200	0.075209653297317	0.748265748757750	0.340799233428109	0.243420304902028	0.385440929413215	0.224043020007319	0.289724835159451	2.642807869172630
MCF7		GSK690693_GSK1120212	0min	0.980325827879387	1	0.184449186575216	0.262318577555765	0.676846005203665	1.210536318612330	0.164266106633263	1.902937557073520	1.468235022397860	4.015471983473960	0.802110493010961	0.948867579301002	0.399152211606869	0.840717705021122	1.736739091604450	0.044417651515740	0.630194869281473	0.598129747113976	0.219318021908721	1.185123466098160	0.783108004080816	0.274798258585311	0.338918217786062	0.321905246117261	2.943484504518310	0.984376948251033	0.916152740501994	0.390190440977887	0.080431391615661	0.217007629238013	0.458589236105736	0.968076952332600	0.778233905940415	0.384893798350432	0.171386851271920	0.029540726287881	0.314996430601578	0.070853985467777	0.063132523925281	0.765215161020920	0.349740173392637	0.249200807415786	0.398874269605631	0.215508374535690	0.289981522395571	2.132773857569610
MCF7		GSK690693_GSK1120212	0min	0.828165228683476	1	0.194069738650255	0.250211438749618	0.696325748430470	1.298741943662430	0.153232087489407	1.606305085416640	1.361526971281480	3.890620414900860	0.549035603703728	0.685139519594494	0.363842777026090	0.795772222522050	1.700822962708240	0.088861179162500	0.589628770643323	0.562537106938435	0.204585054165446	1.305757425400510	0.824744761746540	0.262963529719883	0.326434013920608	0.348306753350849	2.867261274608140	1.150776672794960	0.956749625870519	0.369208197847443	0.079577580778527	0.198231571913189	0.472638204549657	0.986647182890971	0.685299626515791	0.403143704670003	0.166540948969477	0.032264518948707	0.343863817042791	0.070338654087839	0.070557683230897	0.754784255255656	0.354954635756068	0.228150511897694	0.400866637193103	0.196852176495595	0.268719809091087	1.916009235125900
MCF7		GSK690693_GSK1120212	0min	1.363346310844420	1	0.190364594459919	0.269904754644150	0.789283854298997	1.383333155877680	0.158477870266811	1.957103880927760	1.549110923726010	4.289096979427770	0.588654489222715	0.762834114544125	0.267568194269532	0.836319852262197	1.639366018688510	0.044781264435702	0.581162851145690	0.637698609564770	0.219071316069824	1.445873186082840	0.806809309912496	0.310800875468294	0.397820171658409	0.334683952623522	3.150361404189420	1.254260022742640	0.957692547085117	0.397819549020069	0.070593474413214	0.212652469308586	0.425320432056563	1.163386927716490	0.663650095312702	0.384753660049137	0.162804153058454	0.033300757279710	0.425533200155022	0.099317337994959	0.061075193549071	0.791784174085422	0.342166516997591	0.222680252090563	0.354007998119771	0.194706798851886	0.262597501476205	2.048869404737390
MCF7		GSK690693_GSK1120212	0min	0.646023713721503	1	0.174238562001186	0.241525271031473	0.746869289650630	1.306166318467310	0.166353322820736	1.606516464780320	1.540430137286680	4.297968471615030	0.575298735655502	0.721671999279774	0.356300175623499	0.791445311134064	1.642120976562230	0.044581419340656	0.626419104084893	0.635701388507481	0.213795957360801	1.239200022728640	0.804565752896056	0.281223733446612	0.391704434609936	0.325158766782427	3.206699570293580	1.098232655286870	0.985873787742770	0.390409736121928	0.076359507379926	0.221889777458454	0.438731396616182	1.027083535470020	0.732145992956910	0.332539706831751	0.168718092164763	0.033097460459096	0.359439464990421	0.060979552218652	0.068092251601798	0.719036903423146	0.331451047799094	0.226103522714076	0.401501068625136	0.218400231061173	0.274981648145172	1.868736215773920
MCF7		GSK690693_GSK1120212	0min	0.801144460770309	1	0.185945292563668	0.262401825706424	0.763903829488254	1.311113482039160	0.144641549770756	1.583221659794070	1.458799490494230	4.383927768141980	0.525644430525578	0.698840930830052	0.315780974492382	0.763999518907808	1.634398432913000	0.045129412380552	0.603736202974607	0.605202111410314	0.205025607158053	1.304958942900410	0.785315952084759	0.257938997280761	0.339361656894761	0.348470871208233	3.009000425967670	1.233675485464480	0.930542098697533	0.387811567105511	0.069184673310935	0.221077110373415	0.476405227202090	1.104741572760640	0.755455130648599	0.323905390238021	0.144765760830878	0.034481055027307	0.394271344526118	0.060256982668913	0.068031674278777	0.751270973070103	0.358688138589457	0.228751386493107	0.401980922562414	0.211930600704316	0.275780538805493	1.837605612149210
MCF7	Serum	DMSO	5min	1.511896127103530	1	0.169693859809143	0.235826239980564	0.729011118747665	1.047232528755840	0.210790770598003	2.969065582028900	1.205893393111680	4.175999052465750	0.079259557580312	0.318470271078929	0.267800248140666	0.914656470612320	1.558920971685610	0.051923549565606	0.584948126506327	0.576297031104954	0.217400029698395	0.918795827108191	0.678130126751870	0.261420073090009	0.336582537364673	0.333920080971846	3.100336844568740	1.169104810475100	0.622941532953442	0.358008858191618	0.072586000784727	0.226263771535953	0.481504052540486	0.891344917538314	0.845687271946489	0.443460557238538	0.168839714917413	0.034259188161263	0.356230459755697	0.113369258503026	0.064511925162135	0.670592092134292	0.335028807779593	0.258938802366850	0.380200617583515	0.193298506457477	0.265294057208638	2.282220457531100
MCF7	Serum	DMSO	5min	1.083516325668920	1	0.164249322508623	0.275295402879923	0.777643423330865	1.138207739763980	0.207043307385968	3.538786549860050	1.226621569098400	4.626929804650330	0.122820428180083	0.275002752716859	0.407926254359112	0.864463349674552	1.682105539687190	0.048246468782800	0.684309172187668	0.703628549933125	0.237430921184811	1.069690605679780	0.635811250494107	0.251893992601143	0.267607704425997	0.331768334815627	2.858867573288220	1.042760876188390	0.751365138368897	0.363411486148779	0.072866052928480	0.221241876207207	0.469615798280068	0.801138877574354	0.874611325809069	0.429567090590889	0.176187613938287	0.030250205636587	0.300140544320769	0.065163435999202	0.070271806100129	0.718054077282256	0.341207063226465	0.224659009865862	0.388664611681673	0.223957640500257	0.302574158092456	2.822015409787670
MCF7	Serum	DMSO	15min	1.167359947477530	1	0.163108179202476	0.234134254148796	0.896497919518882	1.208746853473370	0.171291605164585	2.612688916181160	1.231459617486080	4.575448792733300	0.149339133887281	0.376999079272337	0.238267210917273	0.867977718354090	1.565355330316860	0.053542857296150	0.562626651754947	0.658081342038049	0.208506350993579	1.125650605715540	0.672249584809316	0.238059314834322	0.335782567467202	0.322882401310010	3.710535829995620	1.224086926433810	0.671883235859135	0.417487511746574	0.071102561375523	0.204322811665476	0.471463657560802	0.912329388042082	0.789264300736428	0.397674032392138	0.164412154496381	0.032327505241020	0.363853963209219	0.150872195447058	0.061960959402071	0.707992780523011	0.334232474400317	0.246111294811413	0.357457256088445	0.196169211749768	0.261127195475402	2.197239717034430
MCF7	Serum	DMSO	15min	2.032828005326020	1	0.167955461461073	0.269436743717851	0.914115774489922	1.111655235892430	0.226250781412927	3.355698340624910	1.172202087796860	4.865719989467170	0.198216909584991	0.303080208588438	0.297619665062117	0.894786043432843	1.755302496667690	0.050364600056642	0.664073650178524	0.769241367670421	0.215739283838975	1.162678858071800	0.701641144240356	0.267070268036047	0.350098432626970	0.315899528748527	3.209282620730360	0.961915053072590	0.708671364063821	0.378667040137648	0.072844846609308	0.211542786578053	0.459872379061491	0.797213211522678	0.869304818203456	0.557926154569996	0.171699206845300	0.029119751656858	0.315735903659244	0.072794355556348	0.067797115881335	0.684442529468075	0.365951333566834	0.226550953512200	0.401543782141243	0.189409089283399	0.293091770224540	2.830245187824830
MCF7	Serum	DMSO	30min	1.338732449444430	1	0.176797222038573	0.226323762855968	0.825111757177633	1.186520638669260	0.156738193061023	2.629174754513420	1.371031150651840	4.405495923378440	0.289297386137694	0.469826597745743	0.200709257816261	0.843953359901145	1.397579927819610	0.050573278726867	0.586725985641568	0.748616811205776	0.215655139864752	1.044901836480760	0.723272651497865	0.258068271811115	0.335197757488819	0.327684491041737	3.005459500419080	0.810411777319437	0.625790119932783	0.479357776928078	0.068717479193741	0.217057539463845	0.479971708598158	0.927091363454424	0.833422600580970	0.616290223129803	0.162508627067288	0.033542713896397	0.357854843468869	0.133869022116727	0.066299267784496	0.738052678487506	0.349346986203378	0.214179721328536	0.365802210531673	0.195267111121899	0.276152867732801	2.133254834283160
MCF7	Serum	DMSO	30min	1.129428496615650	1	0.165110790436258	0.257134696290079	0.773484030783297	1.109762672819890	0.196291659888067	3.525064538957510	1.135187948468470	5.580768044848390	0.290759946738757	0.435499205347653	0.405028733001417	0.809826291281010	1.652447972983680	0.051357119922887	0.665671348745306	0.754639859051309	0.218884328048898	1.023037758567750	0.656984385419772	0.250878187617122	0.289501474124380	0.301938219047311	3.210980009754590	1.260989745409280	0.715538201024587	0.407178972652888	0.068574986793782	0.197608909616286	0.488897528558594	0.821998976952145	0.970843035973360	0.511550992952649	0.164564436405456	0.027550113249167	0.303836886366777	0.087978537576109	0.091811865042751	0.711475244366773	0.353976472115130	0.237779424660997	0.413365744888528	0.211390117518905	0.302718804511516	2.258712162364910
MCF7	Serum	DMSO	60min	1.434422360083150	1	0.170152296883373	0.217668784404713	0.654141052323525	1.157287606621840	0.184410032396756	3.077926292055670	1.345921167244100	4.212545098328280	0.091504030862158	0.333611959994956	0.257997201957401	0.781464299424365	1.507078531494380	0.070541364684862	0.666963271706746	0.504681381518730	0.210005815742773	1.051659038844300	0.797922173723274	0.244089528986316	0.309355876461367	0.341735955853223	3.130778710205820	0.906057489459254	0.683506336898403	0.351427143486901	0.074317489500385	0.213011102976905	0.472358319237053	0.840877146812924	0.918408533696434	0.483884435413944	0.167913418742376	0.033509390907422	0.363300213946721	0.155643494095362	0.068840812367441	0.688059481811630	0.314056037278204	0.242917316899397	0.416874266358358	0.208327231604753	0.277301750262614	3.103322118559310
MCF7	Serum	DMSO	60min	0.669222242774576	1	0.161502913818164	0.239982157103301	0.944846650847976	1.305104491759300	0.113497260555660	1.545178498299690	1.492080637493210	4.705013649234430	0.310307376859608	0.358096038108248	0.334984634588221	0.814798654025412	1.306250181104230	0.055973311493338	0.604066330644329	1.026808412029390	0.228757083932776	1.168289546567690	0.767582490947354	0.273280638363085	0.304972153816546	0.314613875364792	3.014668112355400	1.229155363811450	0.892196530631771	0.553438801310264	0.078288484160541	0.203820774349405	0.495797706291909	1.371445102911550	0.712778867843949	0.411894523119807	0.149449002743205	0.032558384501204	0.399983448847943	0.103466281063110	0.067931185613683	0.681847063152520	0.346665783254636	0.230444928832991	0.386292914937301	0.215468966332228	0.287869662777214	2.148618118439160
MCF7	Serum	DMSO	2hr	1.291178022449660	1	0.162900969779622	0.201027763351267	0.768284278827591	1.141559384015280	0.126709215650364	3.266056181066350	1.405565705660970	3.940869430394880	0.429820530013997	0.493668128726054	0.337266870541249	0.888016300790968	1.252637079074810	0.055794500366827	0.720313535058584	0.851997757681756	0.223436881854355	0.938044678143225	0.803802154577011	0.268352332229940	0.277765230592906	0.332755534454387	2.902624143534390	0.949997848107740	0.572163409855033	0.579504822691250	0.075719828550532	0.214906024180077	0.486543255793854	0.875061688809740	0.928639147763983	0.690258318630032	0.174166812143804	0.035628924072386	0.272105712714521	0.085018825649035	0.077718132919670	0.748182309100577	0.333153640715912	0.205956088150142	0.389380348633121	0.213195833770391	0.312685690737947	3.069091362929620
MCF7	Serum	DMSO	2hr	1.009372037461940	1	0.144491035047731	0.236888306786052	0.834979472645437	1.061472517880140	0.218742087768139	1.811460087221100	1.275766969334460	4.740221614718830	0.192638446972782	0.372430732061258	0.278173270803885	0.866007592477138	1.491645699334660	0.046585692114894	0.542335548334636	0.954350421797610	0.196273963636960	1.128091954637160	0.693704391898184	0.271591991937400	0.363609227351787	0.281097743857815	2.992163123272870	1.132934674029470	0.678444916323822	0.602042006598676	0.078953352036397	0.206420439026766	0.444278648996326	1.112040577264370	0.774905087750303	0.478011768859756	0.160193661691542	0.028186757502882	0.340908584180386	0.074314194035826	0.051299297884856	0.746939810604903	0.400438399590814	0.238259119216572	0.331900754586005	0.200176451230850	0.252911470363315	2.336493368548650
MCF7	Serum	DMSO	4hr	1.679825813014810	1	0.188119908057214	0.235842928722648	0.879078477586328	1.139446881815790	0.178004099848573	3.240224875402320	1.538770164471940	4.422120117125060	0.306082981775030	0.347570312662410	0.407203346585535	0.819647022047451	1.624831063358400	0.062207122443443	0.650838111948455	0.875397656141964	0.210281927498369	1.015011543751590	0.686304604152520	0.281100603719778	0.315466890632283	0.319969109991786	3.171198926605370	0.972925577358137	0.582090965167581	0.518114653940511	0.078238230912180	0.243814448038320	0.488410500011795	0.840695348727618	0.991455813033374	0.551490867392731	0.177744196107080	0.031349120767686	0.282659770054336	0.113889086008377	0.074497582305836	0.725095964312571	0.338437323467891	0.236488890055884	0.394354229868253	0.211012730229516	0.296604112683250	2.435811754103870
MCF7	Serum	DMSO	4hr	1.055907909918570	1	0.167705073543288	0.265482019911796	0.865559990664383	1.066701050875240	0.199472562230276	3.352716459903830	1.323576511145740	4.277379961712400	0.330236035896886	0.347206610122816	0.445246512490589	0.868023675569814	1.884993944920940	0.052125396691072	0.614880912317764	0.945397097930030	0.233838514463130	0.975629831151192	0.676479089983859	0.246261093147604	0.261807419848398	0.324953411949060	2.585099604869020	1.122102320538360	0.626768130340884	0.512253090793616	0.077400117042238	0.219392165363585	0.469182334363234	0.788417656169354	0.891164753117419	0.505383317430041	0.168544920866556	0.027868693544429	0.280741510551585	0.075092786631875	0.070789294630190	0.777943164725684	0.351747389152185	0.226234191836345	0.371322528634524	0.207426407561865	0.299151212841052	2.425934138206890
MCF7	Serum	DMSO	12hr	1.956633042921240	0	0.171981281497506	0.242019630346655	0.874799850019210	1.063809873491820	0.161729077805422	3.158795552398100	1.547865569265730	4.220810039191640	0.348608069987246	0.351693023840036	0.499725770950297	0.787320349321533	1.647160312117600	0.062602078497526	0.538528297294070	0.761603266866841	0.227427936817011	0.894788043102414	0.651153751901542	0.292334813163026	0.331316331599726	0.314913599857685	2.464234579787900	1.012980817233430	0.557927789697283	0.412838093334164	0.074216437127119	0.240754361985477	0.477630133664538	0.863143188082112	0.892962491004065	0.580197304102366	0.188900217132523	0.037537590446018	0.285877998950303	0.093516358182014	0.078271128194433	0.730828825946541	0.336858403455911	0.233637175201461	0.371158905782309	0.203464383872188	0.288799509320361	3.322418004859430
MCF7	Serum	DMSO	12hr	0.863395994931574	0	0.167458587613189	0.249941432001143	0.891619381405238	1.160615483956980	0.214665056202401	2.033478982210220	1.415959612918360	4.354813851112990	0.217631489855685	0.381095378602098	0.337471357499189	0.844423530624132	1.612755358544210	0.050324638756270	0.488090843489760	0.905345579960884	0.206738134114940	1.063009355010300	0.673139327536165	0.229671654873961	0.287576545830515	0.293958859688808	2.286200409302010	1.062378720151130	0.666544867379987	0.494334154754035	0.068066049965064	0.212672987667893	0.423549120354026	0.912995676446870	0.735995016280800	0.511957500337090	0.143742839774429	0.028212636413339	0.309543006367182	0.103123498191167	0.063590746156978	0.868136367003668	0.355343191801307	0.251880218373893	0.349955103935408	0.202736447875500	0.252817367006932	2.144788901984390
MCF7	Serum	DMSO	24hr	1.265413118708840	0	0.170767139323266	0.221025460229040	0.766533627791002	1.020319080542150	0.148943982388981	3.027088755791670	1.502278999386670	4.156517032328450	0.229040950612534	0.401279355529706	0.451153038168276	0.784619778097122	1.507036503463620	0.056361055546413	0.561778831585870	0.763720873611887	0.210996530194582	0.971108397122988	0.640095119777898	0.293101654592566	0.289525149174152	0.324783868343213	2.226578449334690	1.060774921580200	0.649594518773797	0.380062037616088	0.078285444873312	0.239251037223244	0.475786748337890	0.848380119695944	0.988322293160924	0.423750828288772	0.182557987186312	0.033680456161539	0.285168868484162	0.090840179015630	0.078275582644997	0.842822001885360	0.350361950076616	0.268537995749143	0.380044641824480	0.214259494381522	0.287249971997373	3.713391335028320
MCF7	Serum	DMSO	24hr	1.130759850261720	0	0.168020738733630	0.243464755094726	0.921603808237505	1.031797164124620	0.198952554264039	3.042576247083820	1.328612311644280	4.739056057233140	0.221306295531936	0.416675346179098	0.385625689624995	0.930192855002337	1.611028553635710	0.066022338073689	0.522757676453120	0.801967211557355	0.222013098800767	1.030654669645590	0.663836034974086	0.264702351153782	0.302701052250409	0.331881077977989	2.363371919402660	1.107965216738270	0.623758508641516	0.369054572841395	0.070933683560193	0.201205209659459	0.472391769648231	0.812341265880786	0.808031375501160	0.445501846155830	0.162325704561102	0.032368767967151	0.290860743583502	0.096583286923703	0.065561759599052	0.801195405675916	0.382617926377931	0.249190147530735	0.387245262195531	0.210911861638234	0.283328233036932	2.954487025487700
MCF7	Serum	DMSO	48hr	1.114109249052230	0	0.164826100655690	0.238352317077588	0.917674105722464	1.105139418148840	0.200478024172702	3.036327578522600	1.578766749915980	4.504118884662430	0.115525785846107	0.289445021710131	0.490132988278548	0.831767742253877	2.217501078753420	0.051990934545593	0.628180965356060	0.714418614116227	0.233017438222166	1.011916589663470	0.597542297598544	0.291854990463248	0.295091301424027	0.300842671285015	2.689640781010820	1.101401895418250	0.566431623842956	0.355757757836782	0.075115897585826	0.220833406256412	0.459794514153782	0.781947790562842	0.940693618411894	0.430907144056663	0.160238967051239	0.037815276746198	0.284534401261861	0.074706902707458	0.076329688732914	0.754277772959344	0.347264650963469	0.241801928725625	0.387489177365052	0.207297776964038	0.285207346379952	3.223087498467040
MCF7	Serum	BEZ235	5min	1.021707723360430	1	0.170446285647355	0.264309967620445	0.430689339065328	1.201582332848110	0.244426370110192	2.787324158456290	1.213259930719070	4.440921946698610	0.061976741288411	0.267438172882687	0.439235597367243	0.810394753255487	1.816523712917900	0.049852029015566	0.641137379387670	0.487532178759702	0.223804325492216	1.111198683223270	0.682982023173166	0.261267172559461	0.304304966444949	0.313403623870642	3.252749393298190	1.010395953066650	0.705043090274790	0.374293782317723	0.076441204249105	0.233541133037484	0.440831491166671	0.713842850377684	0.953090240400560	0.440352219261803	0.182283383100786	0.049246092539218	0.305994338131611	0.079445754121249	0.072412217602816	0.726501573088546	0.348622914692587	0.245969403154855	0.419995218883305	0.207557417517273	0.290743009730291	2.657760445847250
MCF7	Serum	BEZ235	15min	1.845662176526750	1	0.176753645985957	0.314697966108389	0.495688667992876	1.208366264886450	0.295715564747783	4.281285755065230	1.112983797620740	5.365930603546840	0.082824539522990	0.362666624882087	0.353078078261105	0.961765587377996	2.172508454842000	0.052061598264446	0.632960748185214	0.521119747399620	0.223216448549760	1.167136949287900	0.690619337492996	0.293791557265605	0.338055371179262	0.319973453768636	3.061028846627020	1.115386746631920	0.693826878767578	0.383587500171290	0.072680645336678	0.230397461365905	0.482913629360826	0.679004456130199	0.886522416582836	0.628327506383530	0.166084735640374	0.046953775871076	0.330196141446712	0.067216328813124	0.073732429834528	0.684811064009831	0.362508316846139	0.236409420174125	0.419974659379911	0.189405420678815	0.305028081147249	3.164689540524070
MCF7	Serum	BEZ235	30min	1.008461630146180	1	0.176269367850916	0.296820093218308	0.503602116186382	1.160200936152770	0.253458487239911	3.281466312605850	1.245364037023870	5.080287941076210	0.098495700867538	0.470161894395999	0.393482767185282	0.975418529286487	1.895046228549070	0.051580452992947	0.617879838730145	0.580837511223327	0.230052535719538	1.142159130006700	0.761272709379309	0.273327712183567	0.362921981911744	0.320540332220447	3.095520324077410	1.304599521543000	0.724063532091130	0.442464627431490	0.065265696388050	0.214770247996238	0.488458374409471	0.727903010103826	0.808362313911178	0.435019966884228	0.170731014435707	0.043790766676274	0.300772269162455	0.080255746500996	0.071427455449957	0.772585345937715	0.346739882634120	0.241697795319651	0.400606687649081	0.207216652326835	0.282158387175379	3.036481622175400
MCF7	Serum	BEZ235	60min	0.661920273074780	1	0.200237966758453	0.316389388141037	0.447837499855624	1.483265880507600	0.144151461702946	1.116823514792310	1.593675448682910	4.935021052070530	0.083308832319583	0.319514475371719	0.474312724647038	0.753997310228242	1.354283297979940	0.053365789572954	0.568467010264531	0.628797841368856	0.234259790777904	1.473179968007330	0.853318463227913	0.269951477861195	0.411854023239050	0.338911895713445	3.052413099384060	1.609355518253030	0.868622131755127	0.637216099217100	0.063453749014003	0.195188728018485	0.436229055043451	0.846968299980484	0.657436334924694	0.358958822816870	0.201109980325993	0.049071917824537	0.431765335021995	0.102935717454196	0.068235005223595	0.722537835487830	0.306940441212942	0.240380078876602	0.351253727166482	0.198192303388139	0.264776367341376	2.017744767812640
MCF7	Serum	BEZ235	2hr	0.903559313704115	1	0.161724880033925	0.280558204639354	0.401339395074485	1.203057494225390	0.240426851761490	1.840875870564190	1.297477684503420	4.819537462412060	0.085419718136670	0.333794603712878	0.316295924028161	0.905975439153419	1.708960880208330	0.047573668724021	0.528682636296751	0.688954659550561	0.213328976078334	1.250464335234820	0.723820194638861	0.268330753242771	0.385074598735299	0.328391566993638	3.071187351562940	1.211476285667870	0.663932997924943	0.599708251632236	0.059908708622724	0.218468572932989	0.424428871083576	0.649109221842617	0.714160202230347	0.449814321563262	0.162919545367929	0.039524174051310	0.351207485580605	0.080429883729349	0.059200266502346	0.685239247280830	0.388926027581921	0.234729784296819	0.384168346590660	0.194289670925514	0.260798260972532	2.812370375196530
MCF7	Serum	BEZ235	4hr	1.011985044196900	1	0.159410183475485	0.268551284649361	0.435092532117809	1.122041942739180	0.184754532631979	2.679391441660290	1.285008394391480	4.974305054075310	0.100887635858378	0.364267921525741	0.335052717370629	1.069635583166870	1.885371079074630	0.052790098895409	0.554544411296404	0.608650299589962	0.221636570973668	1.265200833095800	0.700857417867268	0.285432662647616	0.381622227391579	0.328525731496405	3.260577273254110	1.394466629303490	0.627767920075363	0.610116820286302	0.070070982091880	0.217049564640466	0.440319864693785	0.610283483281391	0.799900545565244	0.426989207444216	0.183109006215194	0.038047439436170	0.344343990387028	0.073252277621089	0.065908967438794	0.832062278531768	0.370469238473086	0.236713023210340	0.396450686480918	0.192190406687958	0.280859293310982	3.261412393231190
MCF7	Serum	BEZ235	12hr	0.861206335890237	0	0.184588815583490	0.320577588892676	0.517118100316217	1.248109711244770	0.265786602644538	2.177022681493480	1.475636169284250	4.781627269137490	0.107446351245331	0.367022435984613	0.472322352551954	0.995620967456453	2.052785655733230	0.048372019151576	0.529602673596933	0.733850623156430	0.263580825450867	1.278040871776920	0.763214313020320	0.258236338723056	0.318057034108274	0.361499747962716	2.653374056844920	1.258565392059540	0.684433335482442	0.542259944357261	0.071161422805453	0.229611963889035	0.445994501662425	0.847802197190500	0.719489726137372	0.434112511324204	0.178590923609527	0.033621346314723	0.351705954707040	0.112942918772074	0.072729194961639	0.754785608501162	0.339977560938652	0.210850296496939	0.366790173355802	0.194415575097696	0.294476967536106	2.162525255174070
MCF7	Serum	BEZ235	24hr	0.858849127844979	0	0.170326506512903	0.278700893422036	0.452743880841378	1.261895697198320	0.181571379874740	1.847196632773730	1.348312002739720	4.741286961583170	0.173331885311474	0.339894386003416	0.438397431634539	0.929114640567692	1.641468251616800	0.057194729955820	0.545493956558971	0.663614417972555	0.265060145071913	1.230394728511770	0.765609810317803	0.275827238556515	0.338601435664074	0.339459826019853	2.601746672764260	1.255983741897610	0.685129713169061	0.499981495517089	0.062704066936796	0.205294071709508	0.438245584475969	0.875242554037742	0.805014302929120	0.408048072181796	0.202415106501312	0.038219031006510	0.374573980477401	0.143965500367150	0.070371899301218	0.587033038117965	0.365231389348992	0.206020576087462	0.340786426732517	0.200993148488995	0.260403609708892	2.900407628333970
MCF7	Serum	BEZ235	48hr	0.769414688781728	0	0.172471882281062	0.304136344687837	0.416404360869696	1.269287295744970	0.203524782004789	2.413872209394000	1.326258145429510	5.537487149551530	0.189710161406812	0.394145006973384	0.471793330015189	0.962547594557089	2.005917561391260	0.061013034508213	0.633375871833675	0.624104182717473	0.215954735349393	1.125954553579840	0.790490412886197	0.256608894152473	0.312879030891397	0.335738119163874	2.714635354122550	1.049202917001930	0.763123381126020	0.497852278059948	0.081839587957845	0.195364739136374	0.452084008586677	0.807734945329239	0.867248089057046	0.458178234737684	0.167562054860559	0.040183916923487	0.294306570760478	0.125582225176901	0.069425027739469	0.653529835923429	0.357183053990635	0.254483943030659	0.375883585251401	0.193746906918703	0.291779800421174	3.088940874815640
MCF7	Serum	PD173074	5min	0.871094643655482	1	0.177475101867926	0.263235125504285	0.774157774600449	1.285678935071040	0.160780607955055	1.438267194757950	1.345677286870730	4.137468548183240	0.073268842683309	0.245043556635049	0.328726501867965	0.737253806934833	1.677180531786930	0.042405096406003	0.561460078729457	0.671303375128994	0.198607986592381	1.290241792191490	0.729272409572166	0.276004815452745	0.325329019210918	0.334995181873306	2.854140267149150	1.235922888811210	0.826057715872481	0.380159495293839	0.064448598577256	0.229468062092829	0.457237807716678	0.957107026371230	0.695726194433787	0.313677854865170	0.174898031533329	0.033089742774351	0.400851748966166	0.067002531085106	0.063166554721715	0.777157399117514	0.325794459382728	0.225583258621368	0.358415878992224	0.201815540169617	0.256643996492109	1.854204906920310
MCF7	Serum	PD173074	15min	1.117937009342510	1	0.167295563912847	0.229837060491974	0.801341890236488	1.083076685921120	0.241089648239516	3.281358617882030	1.172304083836200	4.652599567350430	0.240349391290849	0.356538617754678	0.437415074595487	0.868578491350143	1.899008791938160	0.055593843339359	0.728171164179270	0.695261741916540	0.219811502464005	1.060994692104240	0.666842561427690	0.254033825321687	0.309980826211572	0.331281427790765	3.067152602222360	1.109335751674080	0.713132205608227	0.407748707184533	0.072527051526535	0.222758617915050	0.495269432014296	0.812841032505642	0.978797979768748	0.443679710676576	0.162773581002721	0.032499976964859	0.283118154300122	0.069119282838508	0.074243272629671	0.793100637964043	0.351380344627829	0.240576423574184	0.401935216681947	0.211430657890842	0.287009636250888	3.066499385387150
MCF7	Serum	PD173074	30min	1.109073042834130	1	0.173896116860111	0.224208898765645	0.799351942271788	1.072160874751210	0.179210684399076	2.180235004396670	1.196642186950350	4.347036873979660	0.223079165664370	0.362796017539205	0.215503029456681	0.904021204347393	1.735832895208440	0.059418969556637	0.605967807009035	0.785239658168760	0.207841035877844	1.118713850288130	0.727659780801511	0.278142142727993	0.355214786105115	0.318136720210296	2.920521384415690	1.055983241619360	0.733687544472066	0.460600149148683	0.066607933682300	0.213572437744436	0.462442353161305	0.865601468850756	0.787332643736039	0.407056435065028	0.168743766874564	0.034546186755020	0.365663126441447	0.083258884486114	0.064329880966603	0.756740023458787	0.367657542284782	0.237496057465144	0.388513641454570	0.204591611672484	0.265345602083882	2.355668894045930
MCF7	Serum	PD173074	60min	0.752327659199781	1	0.171329608169864	0.237066229495942	0.905444919456224	1.157977653860720	0.137757163000561	1.543563511252560	1.409199745217020	4.695269401576810	0.253067458191329	0.343066339612952	0.320757005527592	0.841603136905338	1.475307606086490	0.060704774808071	0.555490908194099	1.109363669892860	0.228139388983423	1.274464867686130	0.773480177375690	0.254434972317775	0.326419250402341	0.296136979835633	2.762999737538450	1.457489178801290	0.851779948360377	0.575949718434214	0.067989699290111	0.194229566631746	0.399496372421252	1.196985845304850	0.668477492084646	0.354535703913441	0.162946147142694	0.030205955815129	0.402949256988013	0.108834686460240	0.049019961491867	0.674363270785585	0.418526177310101	0.239658288842097	0.354493806303072	0.193097686567710	0.227103119323791	1.876298047268900
MCF7	Serum	PD173074	2hr	0.796842599090057	1	0.158533828558967	0.229646086957087	0.782630284766062	1.024900220242300	0.210663443869785	2.151168982142300	1.265476157395440	4.683926700810550	0.161338754974440	0.311690447984312	0.291916024786963	0.876656111301037	1.736777242520400	0.055834464496706	0.604896892836311	1.014290884236370	0.201992555649465	1.120540755255900	0.706568380070224	0.245936032662395	0.339015471860875	0.279721314894872	2.888038837211490	1.414223973881730	0.759094537091037	0.542147019189020	0.069446323558493	0.194467166419378	0.452289231378890	1.025878433718800	0.833941774659587	0.522475282104848	0.158470160571602	0.030577168418618	0.387050016633812	0.109173472745087	0.062701810014024	0.723161998297314	0.357070069333707	0.211533194701303	0.366075233846902	0.198565584669371	0.257019613052739	2.235808362764220
MCF7	Serum	PD173074	4hr	1.046328815324710	1	0.148745148933603	0.240870761153193	0.793369965265294	0.956554151411462	0.160359183535659	2.220767049508790	1.293018321181510	4.114178709640670	0.252305796649541	0.276441279580442	0.259874991730974	0.875852049139425	1.754970858116770	0.047969333653456	0.575303584515346	0.892811498161593	0.202534626997339	1.155146990072010	0.685076370175428	0.268709715245375	0.350553558096091	0.308202254493651	2.764255599959330	1.210454519018790	0.657446993961449	0.546022518370849	0.072903876520370	0.208449435785471	0.443199990412531	0.773579428975756	0.814338014583930	0.436111921769503	0.161160154556367	0.032871911763487	0.331126543418925	0.074335976700361	0.057134556386867	0.703896500327263	0.379060499442007	0.230043380292771	0.367703811256471	0.219354370458849	0.243961034246281	2.404429889243170
MCF7	Serum	PD173074	12hr	1.002357388749640	0	0.162995427282654	0.222647763239209	0.836868072066405	1.031691795236480	0.212171542273526	2.234706733895470	1.384318637321830	4.213208093314500	0.181426671184827	0.296099495878700	0.422357765355360	0.902381885526044	1.975012390676110	0.057465299681593	0.499846178395958	0.839313559421700	0.225733181992618	1.025011451267450	0.644762906907823	0.238684619183772	0.317673192906384	0.323904194585448	2.253660932051370	1.297458803561500	0.633830865626526	0.470101939043503	0.070648356195039	0.216112535625729	0.440501324262313	0.884859560894937	0.808716407867534	0.489880470759482	0.168874326198696	0.029796651956883	0.303825737827445	0.099912635809818	0.075617857893113	0.801849879152977	0.357456951876292	0.276036055663753	0.382661742196537	0.217335892870498	0.262604422595465	2.226104413122380
MCF7	Serum	PD173074	24hr	0.954539032752667	0	0.165603524149565	0.233624344266936	0.944594328046313	1.142965064086870	0.181033571136071	2.420469881924450	1.386747883671940	4.476618737610530	0.211723296329310	0.370685662611058	0.395081118820229	0.840287372841312	1.789971405374420	0.054723859197273	0.551536129517965	0.807351751934007	0.224288449626825	1.047389991274450	0.644201046175099	0.233944315316618	0.284033998078236	0.315380681595211	2.456312891686360	1.309528112003110	0.680845759561685	0.390990463204117	0.072773062287387	0.212715141160502	0.432724591496807	0.737928782051886	0.853435978375616	0.472933396958729	0.172584802930923	0.029485331729599	0.308381802029122	0.096417626967320	0.072500698391907	0.807534209376729	0.328518098480122	0.276310170960255	0.362049501059691	0.197628003798795	0.262490379303359	2.929963212342800
MCF7	Serum	PD173074	48hr	0.921016347714483	0	0.168783001789093	0.220661644554193	0.825905399127415	1.104854131357830	0.201410997355892	2.868190702012810	1.351139904493630	5.115666591332180	0.170854090436895	0.319672718715170	0.471253841538767	0.911883084049140	1.978842589186090	0.060735352113504	0.629714426770966	0.837278349949491	0.215607261208171	1.017698041041240	0.676584736532141	0.261741763285438	0.270481356731418	0.332488920337130	2.246698038618250	1.031182207446090	0.657239712404205	0.368171754764950	0.073057156549118	0.213662848142974	0.470658485627366	0.756671532936682	0.915756214834830	0.509626519023524	0.154410225459211	0.030887232664769	0.274977467175086	0.091245156525681	0.078798919520605	0.820917161199567	0.348149934240644	0.254482927934046	0.340739627139913	0.198048389005112	0.291314371855247	3.601308343148570
MCF7	Serum	AZD8055	5min	1.275642591807470	1	0.180337653751281	0.246443513805713	0.571516517227977	1.095593319394320	0.226764558943480	2.835075027226350	1.124181279030910	4.122848685061340	0.059986719457459	0.351542392632796	0.368777177353479	0.812500816564770	1.456750150822840	0.063177494419704	0.587428891703423	0.506519628126345	0.220890919973722	1.017299960410540	0.661470742886244	0.271594667125126	0.330128463413140	0.327136402941322	3.004342348420520	1.088516343543340	0.716583598545431	0.396600104840420	0.072357614456717	0.217919039392237	0.505456064152528	0.795397860733480	0.885042089250436	0.506375914697054	0.176281630998707	0.038989770472972	0.319170639225855	0.089330843145809	0.070811158850385	0.718129122602842	0.338835165161009	0.264133452783119	0.414426866996321	0.226133729544141	0.298909388155764	2.988685858698340
MCF7	Serum	AZD8055	30min	1.185761213766620	1	0.190129119085982	0.263050539291907	0.659777431603034	1.247020157563840	0.174135399204732	2.324319711511420	1.480109791447650	4.412081877002500	0.102738191182748	0.508560984999351	0.298756930498975	0.827394690597924	1.524762972173790	0.056515995541975	0.554768603703277	0.580288845340655	0.217176064021474	1.102027669231300	0.751882723903416	0.260294236721721	0.325112640539168	0.339076735794394	3.266015090703830	1.179717296111060	0.684987299412247	0.484401653884611	0.073567803396502	0.216722587859445	0.483435702646090	0.894938566219947	0.780110597609574	0.448559014046762	0.164441560385733	0.036708303242589	0.320193857479309	0.118556950854397	0.072312200588543	0.730663876761617	0.320468271798595	0.243873458006421	0.385411021822585	0.205496407494416	0.287173741560320	2.208320082227320
MCF7	Serum	AZD8055	60min	1.272666674148210	1	0.170669178828749	0.252120103725003	0.528569505023447	1.217435040488420	0.200848195178341	2.995629966056040	1.354819826433160	4.493178903985030	0.047805939492744	0.325639851795566	0.276701566660349	0.826701159569688	1.752289940557140	0.061255249273197	0.679716661590122	0.415045404659752	0.229218073893060	1.003563693431360	0.739717510448717	0.258476947709296	0.315879392171913	0.335996563704521	3.444667288548820	1.014437270649450	0.692588163811352	0.371525836195083	0.073247135428307	0.226389912108602	0.492679854433337	0.851027109286787	0.889822946860520	0.578190377636192	0.169767188415676	0.038852714666528	0.297126364063835	0.122865842798043	0.074329754719148	0.689259843737923	0.328679851119239	0.230131461990144	0.418645649918849	0.201543540086917	0.299441072035897	2.810901807869160
MCF7	Serum	AZD8055	2hr	1.291430519355220	1	0.176352744530686	0.215758239094821	0.644944875022098	1.136230677397490	0.139403487134024	2.838713982782050	1.484045643471930	4.271894689795820	0.154099788013272	0.400816153419338	0.304871982782866	0.842424004096643	1.261216794485530	0.058821297095329	0.671966056152626	0.646203263767693	0.222065488671197	0.975587762995074	0.701179496493518	0.256914124857951	0.316736566378865	0.333435057815180	2.978432397953290	0.854040428244098	0.591053875858282	0.573860626914311	0.072563486779920	0.225653170999281	0.484928877660735	0.709316999776507	0.938649000212710	0.493489446809785	0.169163487219986	0.036571504139258	0.316947110440074	0.093423626151998	0.078689470969930	0.757263533351886	0.326088229453866	0.232307106170301	0.409127691204360	0.215713275373756	0.275587630648100	3.310602935604880
MCF7	Serum	AZD8055	4hr	1.529230417598010	1	0.155886157695162	0.216820254058371	0.582869306769668	1.332878486247860	0.210920405722743	3.484119818918850	1.374578571322620	3.763527238728830	0.128139576095459	0.379425963389317	0.511268962388109	0.852842396406578	1.817394966295740	0.233325496892485	0.597507504909079	0.542659979252084	0.196489377168299	0.937643054059170	0.661074563283391	0.254512226580382	0.289819965977841	0.321211619982471	4.042882308108950	1.151807017619970	0.529879737104243	0.518738534740974	0.074160234961953	0.200289020183593	0.442032270431909	0.574155849967777	0.939431238024030	0.587787461818478	0.158500729125156	0.035970052193484	0.261511572401004	2.770179790173360	0.074679670329806	0.833027891012994	0.312444242627290	0.219323684295538	0.401675474770861	0.194190041762811	0.308924998511420	2.425114830130080
MCF7	Serum	AZD8055	12hr	1.728389607671050	0	0.185525705133569	0.247926530938660	0.641262843230968	1.070733249134260	0.169600340970328	2.949152078285560	1.500543779698240	4.297631667231690	0.176904110356019	0.340270420781460	0.395863598061757	0.725940952551076	1.560489884603820	0.058129714755566	0.546884178569866	0.660282724168803	0.220316356080573	0.980484743039110	0.687070403041595	0.301089454298831	0.336466076952297	0.330047174268540	2.558820299367750	0.965912737079478	0.567262971588681	0.470934794119306	0.084202035022102	0.245171089406166	0.496062319130413	0.907439481831415	0.925423652345397	0.475332065972626	0.198509235921649	0.034120777640524	0.300660761656037	0.134072102356987	0.081461828650147	0.693968263618937	0.333122046621492	0.230084802363884	0.406756230149991	0.215939493078102	0.295436314268092	3.637851339202490
MCF7	Serum	AZD8055	24hr	1.545286647466750	0	0.179270426573271	0.237871680363251	0.614129748902174	1.181127285790940	0.170707374068618	2.728500074513320	1.456330648238890	3.901096834989420	0.123389019972841	0.319884918537186	0.457016951126828	0.803545066978805	1.671761785636430	0.056621082282996	0.569383933246906	0.574668979129504	0.223399763108228	0.935368376449636	0.753872880508843	0.290077514768726	0.324160499654998	0.341859075792303	2.404689174584650	1.084205307984340	0.605213376696216	0.401865026769343	0.081118820935856	0.246398254511265	0.475647465253337	0.883533089097418	0.908207495199320	0.633475886201313	0.178542039356322	0.037047663307829	0.293972027713415	0.143691617885151	0.080758827437510	0.767492709378821	0.344387970222585	0.247286510887153	0.380147495158389	0.209157937500119	0.319615183734696	3.357736187162550
MCF7	Serum	AZD8055	48hr	1.359778774943570	0	0.176795321464215	0.235974739695375	0.644136933812888	1.087642010663480	0.197542119336610	2.656424948715950	1.531314336131620	4.791395424874780	0.074657018018689	0.281471607410693	0.431432074081199	0.791467523556495	2.109577163933510	0.048803017514011	0.651075985286984	0.580615615019659	0.219942562313838	1.015525734343450	0.685596975570020	0.273501244220362	0.288514657253583	0.334359523793836	2.439838749492600	1.085963007216490	0.701006359413666	0.420445230741514	0.076303394901102	0.217376441590656	0.443949590549544	0.823927279277543	0.996148314475793	0.463999990619314	0.163521147583297	0.033462824937259	0.278981451052394	0.088728258535377	0.073456796832328	0.770903610143841	0.342675119217785	0.269828526667764	0.397220688851772	0.205163407820286	0.280982281884595	3.389033022238940
MCF7	Serum	GSK690693	5min	1.313825990312760	1	0.180132283695111	0.229144264807552	0.715037652451149	1.103289382835060	0.182637900999217	2.703105582919580	1.233279119149130	3.703301240227280	0.552257823047132	0.842351003997952	0.366149260308558	0.858841776286454	1.378907572964830	0.058121824658884	0.590587003317049	0.564510282709686	0.217199896598400	0.934988500524938	0.661683714155317	0.261872380620898	0.297390703747056	0.346466276188453	2.582851854053470	0.841026744307372	0.671625929390586	0.396664323735101	0.077281043482790	0.217948053246636	0.487033652453769	0.842952663070961	0.878080892690960	0.445791762226788	0.167359904948470	0.032781989992367	0.298273040952850	0.126494532935774	0.076973766118908	0.737892527625857	0.315501129987910	0.251793607279495	0.413543268701876	0.214715860213494	0.289016266323419	2.071408780914660
MCF7	Serum	GSK690693	30min	1.222784927156610	1	0.176371728544195	0.231122325641465	0.833538626058580	1.229860643724270	0.159938007050449	1.923536771255560	1.418135265435640	3.283192023751890	1.446613230151180	1.865185388641600	0.300987488918221	0.785266095021302	1.410160623357830	0.051793814580511	0.566549763019647	0.725092209331117	0.216529931767882	1.131633728451700	0.751841666691638	0.264811223650849	0.345498312473864	0.326328491606240	3.042006446043510	1.027009964335600	0.645011820232423	0.472213293470382	0.071125201465464	0.212314970443615	0.463632875745096	0.886306542552933	0.780288335320296	0.474231299332796	0.157801850116112	0.032730848982614	0.375674027342072	0.148319182472477	0.060061933432369	0.735125423768097	0.342646983447805	0.223364872804266	0.376635845024841	0.200765437718588	0.251487247991420	2.000493889731720
MCF7	Serum	GSK690693	60min	1.296053088803950	1	0.185090352451160	0.211546328170291	0.626098801218776	1.105960810623500	0.180849295116809	2.932452328094590	1.353130738353000	3.947106507600660	0.432015833316150	0.697131656760448	0.239580344435999	0.805056585804213	1.493766454420000	0.084951598236666	0.629845281484418	0.513389880815862	0.208003139937784	1.058057356526140	0.714488922051746	0.263506570537231	0.341094054711911	0.333731676719840	3.044223717117390	0.956694509005339	0.736333559974633	0.372989147890521	0.073094790171418	0.225447342009525	0.482282808950770	0.845852748128968	0.839655439531822	0.474780284618583	0.159006979161513	0.032574892365042	0.374576212219664	0.271514673883821	0.063199169356585	0.722914751041006	0.316325158427743	0.266649990739363	0.391869902952091	0.215271080191517	0.265857927088876	2.483794219033230
MCF7	Serum	GSK690693	2hr	1.264690283717370	1	0.165483920305861	0.202949228041675	0.773338910220035	1.014430952882880	0.129832806412703	2.900974464792380	1.434349136306610	3.084255263529150	1.948745355589000	2.060090175893730	0.440152533364938	0.844545548563567	1.277144738496340	0.057664125868037	0.730918035884135	0.804535567713360	0.221919439267424	1.001044713042910	0.762037107925320	0.296300866942119	0.302154454792367	0.324860251262415	2.857459034408010	0.923831852630444	0.578289663988765	0.571944631232680	0.070255375686670	0.226338541213856	0.475004294038406	0.851465885417028	0.987454330504185	0.492737253991684	0.162944853408405	0.033586001269932	0.317129213027372	0.089335774762921	0.075490508398327	0.764674351000702	0.349619301326681	0.235354886257382	0.392009772610245	0.217746523236453	0.282793671365957	3.110283115521050
MCF7	Serum	GSK690693	4hr	1.399160857832590	1	0.187317289324502	0.219849166354127	0.830062069612632	1.147802078572920	0.156236651338796	2.338353851239030	1.649215676823010	3.563957288086660	2.001274554808080	1.919574362775510	0.320449011605202	0.778444666438022	1.545841418932950	0.048866963833482	0.585802707026924	0.835723667371819	0.206556137886173	1.026894178930440	0.705311943014250	0.270196533191533	0.323229178112382	0.316503434506963	3.016863748545320	1.170807441214930	0.654147754596274	0.548558107086572	0.071458565012779	0.215952901136195	0.442434768365042	0.850387263289947	0.777733960598549	0.452681172004791	0.150398576168396	0.031462542340711	0.292261818760585	0.109346425355514	0.067549932592290	0.743090329840923	0.333650753509855	0.225729174571461	0.376571071191912	0.194363766465075	0.259058772616648	2.213452431168840
MCF7	Serum	GSK690693	12hr	1.111802922022140	0	0.162830515682774	0.217855556308824	0.787620654589020	1.030188090606590	0.163022943890930	3.127100428933800	1.603886234199310	3.741592360289430	2.181232251265060	2.132473433007390	0.474407868000713	0.809839875925463	1.795892627572810	0.056580954979510	0.562996258650735	0.754533281198611	0.243646097849309	1.012295984389570	0.667555620205443	0.264131044529478	0.307247903411753	0.316250352970584	2.385887856934920	0.936252739548712	0.568767295343810	0.444021738492538	0.072142224334998	0.218006189244100	0.453805961081635	0.942954412556170	0.971038009915827	0.443221978950277	0.166402305141630	0.034318524294391	0.272995830910108	0.091908082218923	0.080905171864223	0.723694699995138	0.350528212942686	0.235172195851153	0.375911688540220	0.224558940946840	0.284602750969005	3.038792088133980
MCF7	Serum	GSK690693	24hr	1.233908831039660	0	0.169236167824810	0.212770741214033	0.701363058731032	1.065840552407180	0.149576660494479	2.329512122337460	1.470470544073030	3.729809296420930	1.587448765445860	1.601196622830710	0.282252435712003	0.767510458142266	1.457702027559420	0.050342993361392	0.539696976433467	0.681220995845247	0.205772282126478	0.978063638849023	0.627191504509517	0.277428148809261	0.335974138166291	0.318476215936741	2.282932138079790	1.218578925271510	0.631692707748412	0.386323803046610	0.069356234937450	0.212465992973472	0.473758461922552	0.809357280602910	0.947596448077640	0.405972756707269	0.162997895412444	0.032600554961231	0.282027883887519	0.108278531518711	0.070471640108325	0.844493519963236	0.362529189657886	0.281226030947962	0.369101830615842	0.212039682554998	0.246586794828231	3.018533135013880
MCF7	Serum	GSK690693	48hr	1.116934418155910	0	0.158651576781808	0.216682116329538	0.778385731110646	1.040416819150550	0.186626358192785	2.764287200523190	1.498399414410750	4.433556432168700	1.296063174594340	1.339904387428790	0.335867547464861	0.793417739861933	1.917316971914030	0.054249447614752	0.571265705424322	0.702137496956060	0.224050612855282	1.034392880739320	0.642323283183420	0.277334203018347	0.304412732682484	0.318624555313868	2.576178749150640	1.056415755195910	0.606275965800593	0.384767988873797	0.077308270960013	0.225638682742529	0.470024854992659	0.744996263990560	1.019523912022280	0.446360500949879	0.167989508734918	0.033730986487471	0.290013698437573	0.074321918892088	0.073612073807344	0.797458049642269	0.357349844567809	0.245796137624716	0.379271415090927	0.212674791800317	0.275199869089615	3.305666620548700
MCF7	Serum	GSK690693_GSK1120212	5min	0.883508497284444	1	0.186217867791973	0.250573764611510	0.709685507125866	1.302369445695150	0.156025985870849	1.841097723833960	1.331666051239460	4.072869845615090	0.683418831512961	0.866727763509820	0.259607515208853	0.829336357593877	1.722693531329460	0.047162276836256	0.597440339533612	0.619785774252880	0.224605352502720	1.196866721059410	0.761573244834543	0.254603643418289	0.350916875584683	0.336246204210684	2.860073174703950	1.087454561076510	0.857348682415864	0.396702921609571	0.072225431774709	0.224209771282084	0.485979928296039	0.766187008505718	0.724630321629565	0.402695629762384	0.180325082590565	0.030773525717643	0.344554304861271	0.082711092285100	0.068998078646209	0.756246519005627	0.395969282683636	0.244100478906702	0.394468558273133	0.201685781578105	0.256783119215687	1.881704269745210
MCF7	Serum	GSK690693_GSK1120212	15min	1.116746348052190	1	0.174112599984109	0.268083741385180	0.760109718400897	1.147722302252250	0.243216191560313	3.007324886579820	1.148971639792850	4.415764023568570	1.899001612080980	2.273631726265650	0.369424509723883	0.806715746240979	1.940867274439070	0.048796380329879	0.669249953252596	0.637372970945984	0.229757701419320	1.098246856636650	0.682002304943835	0.257256605652356	0.346932002484421	0.331085782110094	3.106755695119660	1.156300066614030	0.839349872306106	0.390408907376636	0.072292271087301	0.216390482135784	0.511045653204931	0.726514092701427	0.909881074571220	0.566426251582588	0.159130732236989	0.035354811270059	0.302202993870569	0.068074211984841	0.063186438469497	0.741855387755919	0.353891811165988	0.244156799851729	0.405533187896416	0.218284315164251	0.282548663904378	2.841099549683290
MCF7	Serum	GSK690693_GSK1120212	30min	1.552795190864230	1	0.172956122867738	0.277572061966984	0.967878830612170	1.308847900184620	0.173804152941872	2.482854057120580	1.355244804305030	4.424082422936170	2.457441250816560	2.903298874316790	0.232963724336717	0.911841408229291	2.060557220473350	0.045167565879660	0.606995854199471	0.802842971526458	0.224573557625668	1.273845478725700	0.728001105825245	0.283751784578204	0.376530033084489	0.317556730515983	3.230878627998290	1.192378246104030	0.897012143986970	0.449076343255344	0.063975465591826	0.198388678837480	0.427464512617692	0.786395700434800	0.728383028145707	0.587110339458051	0.168271156566394	0.031618142651051	0.409884019324735	0.085093526491658	0.060100912354205	0.708755739904893	0.356336778050280	0.230411547491323	0.342334727883714	0.184273272520336	0.269125418691054	2.444061006644400
MCF7	Serum	GSK690693_GSK1120212	60min	0.675982954865148	1	0.158044059286875	0.249625880565424	0.902717502017398	1.252013035323320	0.124977686201227	1.213691140459180	1.518678703487840	3.372093508592390	2.838524411531620	3.234156548901520	0.273379447453639	0.959752374786182	1.471441488440870	0.060561449835843	0.526254836368085	0.921809560662712	0.221577677072052	1.176834283574400	0.755225099056740	0.258865860713345	0.319577153686171	0.315269507251065	2.648712640695400	1.329680831885700	1.001170948253620	0.543870038169799	0.074022712642564	0.183845121759833	0.452396039039246	1.092836489676980	0.670542224204957	0.419739395258281	0.158573350905645	0.034299534996851	0.430869994864585	0.104281498393632	0.065041757796676	0.712881125845226	0.329548144121171	0.229781910507688	0.366676921649998	0.205901728887205	0.263971740269432	1.739927628354810
MCF7	Serum	GSK690693_GSK1120212	2hr	0.954975277762713	1	0.155230452591922	0.255064386401568	0.744839763352844	0.993669392696552	0.205609230912886	1.710011725306220	1.192208862916050	3.384661899809390	2.217175952735540	2.207283955186090	0.194151049433816	0.809348997157712	1.451706630595390	0.061006599922563	0.562902613452260	0.820631717367507	0.198377245482683	1.170959086319370	0.677317601370650	0.274344863232882	0.363446019334000	0.304147539136942	2.639213183242600	1.133101906091030	0.821925532253041	0.489979529232039	0.061494827235220	0.213017076462457	0.479260230752583	0.804395234898216	0.846837984039333	0.492803388635078	0.159046842889437	0.031963854209313	0.362265677204192	0.156939618290521	0.055352131611012	0.655560675472860	0.388088664944174	0.228893413979983	0.348695968525942	0.201833407506741	0.257472494386519	2.281720720451180
MCF7	Serum	GSK690693_GSK1120212	4hr	0.770017151191994	1	0.160200092897015	0.240166912321108	0.772315592866262	1.064407059142570	0.164163747878523	2.224110180116820	1.376509940521720	3.734533046278050	2.274728001112130	2.263254952682890	0.302050218946583	0.818759038169008	2.099862715165290	0.053499296819004	0.580789586158923	0.744459078786334	0.202258923183386	1.154544137464890	0.703111047794724	0.250380455379356	0.355378131924891	0.325099580933790	2.939203096469300	1.335156435704990	0.831787747821654	0.502480294964851	0.071759776466146	0.195102141749969	0.445033830057078	0.615066354871647	0.814035776876099	0.522853753544574	0.151004287440278	0.030590930488729	0.366338425255824	0.070217338232988	0.063889112690425	0.683709740239956	0.368279400289493	0.226805254987684	0.383961493040286	0.224464300318127	0.282233705811014	2.465439624427350
MCF7	Serum	GSK690693_GSK1120212	12hr	0.911489557422518	0	0.163385303141413	0.229212719068056	0.753875970222943	1.048171015017030	0.250831569772639	2.321819214429020	1.276121246798200	3.700216516646640	1.985802242072450	1.937683760318740	0.289425628766502	0.846093977078578	2.235382052906480	0.048002895330677	0.529860237891425	0.717739716802190	0.196415706032218	1.111283744718650	0.681522503966722	0.252679969082549	0.350518281486867	0.338260990493545	2.322783163470440	1.168204545069940	0.765726829250883	0.398833162421590	0.062779097740415	0.223033884355574	0.472390376251864	0.660798583789678	0.803613734240727	0.516705505513334	0.148024537060097	0.030232256052615	0.329642455022830	0.114163473598941	0.065311539018266	0.709151087792046	0.373248167625977	0.244398048739543	0.341462863983262	0.213935297986815	0.253772220401005	2.002963259478230
MCF7	Serum	GSK690693_GSK1120212	24hr	1.008683323696070	0	0.158992594717482	0.242927614638608	0.756157081277629	1.164366592371270	0.227734027488390	2.701408299413440	1.285713987561700	4.155085024532860	1.755461593460010	1.808287514363550	0.302911303012027	0.976839963558431	1.848211056598910	0.053520870071728	0.571070105362940	0.754627979222564	0.214709434348412	1.080040976419150	0.780104540848907	0.246505539729761	0.338579457712045	0.323761980811913	2.523387752437610	1.129424383704720	0.780919557861425	0.381847624783980	0.073677882683241	0.216650546786861	0.460687598482023	0.624282741562924	0.819295513576511	0.486656522011025	0.165714622788035	0.032053787383132	0.337624348474092	0.121811256566635	0.061784359225369	0.776142007604874	0.368643452325739	0.248592715142892	0.365987187568943	0.202864108248580	0.262035163718179	2.975667294967810
MCF7	Serum	GSK690693_GSK1120212	48hr	0.648946091163919	0	0.153731580961334	0.194109155541453	0.739902832240457	1.095365653172190	0.198399281112146	2.898993035168460	1.330974625704250	5.022416756372890	1.174604006850350	1.366426903347170	0.408001197399432	0.997471870122801	2.147912705760600	0.059000148027368	0.676114421545098	0.711927186222896	0.212509548381127	1.036561201196510	0.845216186515768	0.264202238882973	0.266160095912072	0.324181968510569	2.556782881914490	1.019274910799130	0.793908193808344	0.398046104687532	0.072919865487909	0.203295369107874	0.457547529997284	0.624804971211800	0.922748347747376	0.542998036128350	0.147087420535992	0.031795357937135	0.243740121145048	0.086759032820373	0.077259233748896	0.780021579583723	0.363194505218990	0.208694554600753	0.321561096510435	0.195973144962106	0.310324879358790	3.166545253580810
MCF7	PBS	DMSO	5min	1.254036481871230	1	0.175029668293088	0.236075712884092	0.700211204749447	1.071172109293620	0.184844675626230	2.893171275068490	1.205965271367010	4.356427454986770	0.066242599243929	0.282984313043278	0.268176177828566	0.876568253432332	1.420630379403280	0.051767649621370	0.583187621481855	0.556269348251786	0.226865655116100	0.986058490312878	0.698348201892442	0.255820682759242	0.327713940601619	0.330438218112998	3.105946128679260	1.174281638145710	0.716988441661400	0.389455925048271	0.081315608564171	0.216667225715702	0.495200521166056	0.876611614615580	0.850313021336300	0.492527591834632	0.168157694405962	0.030491111913359	0.389773507621164	0.129265972187882	0.066124619372221	0.716699154671847	0.320379175859548	0.247207508778174	0.408857888195168	0.205710550367388	0.275013916855797	2.228660494872940
MCF7	PBS	DMSO	5min	0.947159278728554	1	0.188420249866889	0.264464781758600	0.728575528953148	1.361234996288690	0.143243578780523	2.187433347023330	1.396023230080450	4.934259398617320	0.078265911376518	0.246073668353263	0.312626988603794	0.852345758141617	1.754785025749970	0.050006523853501	0.607813897615514	0.648040977311349	0.236486011305864	1.214603856864400	0.804272133541617	0.276251896603885	0.368113579867851	0.352711987101274	3.075677086276710	1.353054080134340	0.864302216699187	0.380028459095662	0.073392785545862	0.223879324261343	0.451291395663726	0.894675512721494	0.742552909337030	0.351159657258666	0.180060676906955	0.028082705519997	0.339983588329605	0.085948686867206	0.068925290091173	0.746479777894904	0.334019844254311	0.230583543863667	0.394365095542032	0.227645564109125	0.260377349489598	1.974553347655320
MCF7	PBS	DMSO	15min	1.080225895791560	1	0.196617154935222	0.241502774906929	0.773873102075326	1.213007656753120	0.137574034800326	1.774215134720350	1.550024887712200	4.227371806422960	0.083826904688241	0.349160308725653	0.361475696714116	0.819828015942329	1.218956395728400	0.051714633120746	0.562055806214361	0.628791637978418	0.222189799396222	1.180768367907570	0.773284113295403	0.279485436357389	0.332148024307457	0.348501064774080	3.065964809357720	1.090443407517920	0.824610393328045	0.404920335936429	0.079456117321402	0.218050185985112	0.490098567851340	0.952958096274211	0.798533057339112	0.439563434388596	0.177354129093862	0.035097380065348	0.356432466698394	0.097736653517093	0.068705669053638	0.773401683046960	0.337906719786575	0.245582934552311	0.403483420748724	0.197950340495978	0.293270266608856	1.876605800966740
MCF7	PBS	DMSO	15min	1.929003611930040	1	0.183694834846681	0.272162932916153	0.772456656107018	1.132912831950070	0.214803810200864	4.240194854916200	1.209964108657730	4.650177382266860	0.126996348418070	0.298826389978989	0.388117137155809	0.893918036273326	1.604959227251280	0.055312960114868	0.698490115156233	0.621539242794269	0.219697492405415	1.282098965552870	0.734495928792361	0.288989871305062	0.340728115610430	0.300924680961450	3.113859877729740	1.041498483177200	0.766059308430496	0.353664169827081	0.070020099653766	0.221901512814502	0.454971406425543	0.751073929740645	0.915316912683473	0.566140294648775	0.170736422469349	0.031380862561979	0.320697613116057	0.076755107839772	0.074632320258089	0.666270732917249	0.362291606008268	0.231125260093727	0.396937995848947	0.183819221977599	0.306342658839023	3.383551895715650
MCF7	PBS	DMSO	30min	1.341307788000430	1	0.168122946169513	0.223099032858501	0.717737584852180	1.100601158658500	0.160687395236722	2.768929240924140	1.292331220385460	3.907389927473360	0.089561228857733	0.372937452871709	0.371153779095126	0.863390315522139	1.260696732820230	0.054130290830032	0.680278090984812	0.548158589200819	0.227048306403565	0.959806242641629	0.731413524905218	0.246379265667011	0.336687854822407	0.321964514011134	3.145552965081280	1.086855219127800	0.630562659528504	0.379077214654068	0.069052057795227	0.225973263063622	0.475675292370243	0.826739585885029	0.933022379792203	0.519918976652309	0.165386625526105	0.032094611207321	0.319385829000394	0.127583714967608	0.072014770463847	0.702264525688897	0.327446689965495	0.244361116019576	0.416875829930483	0.210171608015991	0.264865320716356	2.716052325140390
MCF7	PBS	DMSO	30min	0.992688379714406	1	0.175503072690235	0.279953367360631	0.682890868852912	1.307795284430840	0.151046960514023	2.158790472659070	1.245675885051320	4.816451116091020	0.106600269638921	0.346446154663633	0.381709093197646	0.861829554526000	1.497257549194330	0.059952514435896	0.615476717677375	0.620126664417701	0.216993920340301	1.155416624925450	0.790844510418655	0.280316010260678	0.359633298731466	0.336422647090940	3.001401410648000	1.138754852281800	0.870478990663507	0.355468130626159	0.073460558636572	0.200269856391521	0.462271224804665	0.863155263519303	0.802029571099562	0.437066155162138	0.183255581557543	0.026993163872431	0.333683243842347	0.109717005566090	0.071707518422270	0.805137986120912	0.365020154262153	0.236212815076867	0.398620508076089	0.204545753647675	0.281945050190658	1.740653116685490
MCF7	PBS	DMSO	60min	1.249543220112860	1	0.178214726986435	0.204808954285349	0.766572276698410	1.088148874567470	0.136098798880588	2.918875128613820	1.426537029889800	3.700433911962450	0.283579141250651	0.430593638208018	0.275365735385239	0.754577424744704	1.303357777729540	0.054927157450241	0.656645970002211	0.787084639869342	0.199041922403944	0.965330136977213	0.684272087388984	0.268255911854513	0.289954735350329	0.325080486537533	2.787373751861530	0.976482539582066	0.617797712695464	0.512958424176777	0.070706566379304	0.230692355768612	0.489933696964745	0.892769037680662	0.914221660330762	0.516320993016967	0.169784554783610	0.031929429494576	0.289826100683924	0.090849662848717	0.070410307367260	0.749091578873389	0.323624075464153	0.242586407562562	0.401571268260404	0.214235402766532	0.280248879460714	2.600816321280960
MCF7	PBS	DMSO	60min	0.773476132039390	1	0.178179634428558	0.287814456459451	0.772231920660851	1.339179328002090	0.143106050093351	1.630839108756680	1.438596088196430	4.985524795610700	0.110576454414522	0.328409825330814	0.307950751573353	0.948763686972725	1.479584596576790	0.053576490899483	0.582655476303088	0.609075577610531	0.219705087333605	1.397803916673860	0.772630798466960	0.269482794704280	0.349783996821947	0.307834475882677	3.005214841521000	1.386399354858930	0.916775928476475	0.388893588555555	0.077748448179266	0.207720165955257	0.440888169196609	1.218130620606640	0.673761107545821	0.348747948695078	0.161424429363911	0.032558188253936	0.401199344599464	0.094670470427783	0.061008442619676	0.712198534553667	0.367289699845693	0.251095532465328	0.369043666806471	0.202008464433998	0.272015641528205	2.023742203136900
MCF7	PBS	DMSO	2hr	1.554624042768620	1	0.165017682683835	0.199002345047155	0.629815130424478	1.363336243227030	0.139984121024810	3.078969915059000	1.192331362315850	3.615102524652600	0.117035218130743	0.303670380142563	0.365969904275272	0.765366604411982	1.447673863053540	0.237287049897165	0.618387199740088	0.495999248795667	0.200505778835396	1.022140954714840	0.737709108439236	0.252147972300220	0.315768094125881	0.315496907418977	3.844630453379130	1.088609305688940	0.658454567846586	0.366024037105318	0.078244793818649	0.194558423470088	0.428730207018204	0.627518943026128	0.922896690296137	0.376560075816849	0.158248455779637	0.033404407517798	0.293024883287288	3.182945019243330	0.066586230184253	0.742017287758590	0.333531634108958	0.231170878382499	0.389954148853030	0.187026696905082	0.279156710673674	2.373946502312940
MCF7	PBS	DMSO	2hr	1.417989138519100	1	0.155204799001757	0.252348036640905	0.724862779047631	1.066815064244750	0.265774800382119	2.551463195331350	1.076416128651770	4.817249228466500	0.153158489283221	0.344420005368690	0.282700792398812	0.855499635476205	1.681097778408710	0.049100905413745	0.609198128592911	0.680038734712804	0.207275342142744	1.156411338998750	0.699857259543923	0.282533039186290	0.351385879845668	0.330403294462446	3.229926732133330	1.026752362657380	0.694763126867410	0.403651820391768	0.070032297992647	0.208526453726248	0.428994367222758	0.749034737406049	0.834710895750936	0.743148386779072	0.156621036203025	0.030616223520636	0.349563189770371	0.075826614228982	0.066990341522239	0.727490011580409	0.392122501869670	0.245741965733465	0.370585509823578	0.199290649348569	0.262284637545415	2.905067436950090
MCF7	PBS	DMSO	4hr	1.505904210072320	1	0.187727713229769	0.242612363880395	0.627862444445545	1.109011043041890	0.195248220301145	3.288228991104810	1.555151737569390	5.156414347868220	0.101629018593710	0.304709730683907	0.309643417086829	0.777991055186761	1.714033824049140	0.049629431233679	0.647931712988780	0.515557113050734	0.210901195216635	1.068327399749630	0.721543966861972	0.285943661388453	0.327696377589810	0.332938306187377	3.551382851435500	1.195170129840010	0.783331004136079	0.396867779541898	0.070980731486829	0.228294793879780	0.461952494299817	0.680853211099772	0.985874350547593	0.567146614919207	0.179600231686954	0.031097862271692	0.270765688383978	0.107408370874009	0.070653173113196	0.701635155113108	0.312462434634674	0.244429145698776	0.428530471657833	0.209311404071264	0.314056462383114	2.865695370668500
MCF7	PBS	DMSO	4hr	0.726307929018381	1	0.188967482090124	0.300768406788566	0.790166057440594	1.330731120103100	0.177715758190620	1.936259209549710	1.349644707175640	4.409986633423030	0.124634693144028	0.270492919078129	0.314063599065418	0.920784879618525	1.783455068878240	0.049205758779811	0.569898039582853	0.687132392188665	0.232034208374812	1.401677984674520	0.815854817189876	0.260303611825163	0.367765292677881	0.324412010808393	3.015434485552230	1.299534853165390	0.907281588826902	0.444825742885575	0.077569483949506	0.205864942766655	0.449149839364956	0.706189916263417	0.641158681814129	0.417916035139132	0.162361137411341	0.035541307754206	0.384518352590194	0.099353897190218	0.068754795493179	0.717365731687135	0.365821409600036	0.253930384904187	0.336830373119253	0.206701888516269	0.263479155456510	2.011469669442010
MCF7	PBS	DMSO	12hr	1.245544967893430	0	0.168844690825626	0.246002207692114	0.624793451581437	1.116858213743250	0.154592306975103	3.091752361058740	1.516987210918850	4.324961382114810	0.118736292212248	0.253936484092257	0.373011819854580	0.793838588669997	1.824914898133420	0.056094978264833	0.673391720849220	0.577657252391699	0.232272472951389	1.096470009295080	0.825640200693539	0.275784102363347	0.293337364799984	0.330936605079891	3.274001314118630	1.039350993325630	0.723730571099214	0.403383388609468	0.073083542843943	0.220649896986016	0.450734647186561	0.911012947324548	0.900713883887924	0.449020149906649	0.158031077960016	0.034791198532621	0.286543625620351	0.099636351082151	0.072742660528836	0.739230166153124	0.332891497316858	0.240802403625680	0.392752984303356	0.220727618488100	0.305907369505764	3.494115208696410
MCF7	PBS	DMSO	12hr	1.036527213885330	0	0.157766553792081	0.273155893841566	0.721547525337827	1.194018870400050	0.277983345342744	2.959235138060960	1.234119108754740	4.848959447349790	0.134958350440595	0.471647116377619	0.337416034255960	0.986485251604797	2.037744117118720	0.050270427126806	0.611831266561658	0.638857168613377	0.216889679932224	1.081588824576520	0.747107213802836	0.257919591531048	0.291731568568453	0.313858458724422	3.306317148154400	1.016058595081620	0.663223959903929	0.400533684268103	0.069510465674301	0.204877121597098	0.428056599660403	0.833292602182313	0.783662205417365	0.484184387068154	0.159239178537764	0.029126887031187	0.288208032196238	0.098241671765153	0.061479187983893	0.906309294499704	0.355038252613611	0.274587432767146	0.373711195264553	0.213834654490301	0.281718850297809	2.741784903471380
MCF7	PBS	DMSO	24hr	2.022209070281310	0	0.173960321225123	0.247327821614071	0.911986874458817	1.035091910633810	0.173523416176552	4.116501312364830	1.620147165799720	4.659225120428170	0.514617148628326	0.650987445539899	0.381651380260551	0.851652810891159	1.426386445858050	0.047602289438125	0.827138035362728	0.762729105141966	0.224681107425802	1.034697055466680	0.790118103267776	0.265604576436849	0.323102831556027	0.315935231894318	3.116354633791560	1.115889380440460	0.740230401044276	0.332200062082374	0.066228517150449	0.251635907122865	0.478629547701058	0.875727962822584	0.992808331165049	0.650552572088768	0.190082146230921	0.031053272526045	0.280838647830883	0.070472186957562	0.065687855950730	0.874286547649289	0.374310077933018	0.271339642373986	0.406313677479678	0.199521601985156	0.288150540109380	3.334454104710580
MCF7	PBS	DMSO	24hr	1.058028243385140	0	0.165002552242588	0.260342971211679	0.808488028286963	1.195067268199430	0.205668618491572	3.801669321280050	1.249167685575280	5.579100675500620	0.112279506591541	0.347633329329179	0.353433253224398	0.984202155490887	1.734772182124070	0.064120223934396	0.806130469009180	0.593243221941384	0.213593333291173	1.117083879007240	0.840914575316726	0.268389691415594	0.285235676436060	0.315283372787972	3.558263474827670	1.137764436648080	0.695864009889116	0.379710622980423	0.072686627288938	0.204263771456856	0.468652573865969	0.774937093800783	0.839591433191900	0.512671244576648	0.163337934484203	0.029279814467978	0.273302885756752	0.106364910575013	0.066301931942082	0.791164979898481	0.361717225309102	0.256550988465860	0.403392953512004	0.214694597935205	0.317870355210823	2.896158594951080
MCF7	PBS	DMSO	48hr	1.211699646668320	0	0.167357351624820	0.245389173260041	0.667609273476263	1.083371246960480	0.206422379522516	3.100528699962510	1.425420689452760	5.304616651821840	0.062505737434532	0.234729343232215	0.373945704821262	0.837019086416693	2.190760672018550	0.046570137268116	0.808206318079234	0.516628493644481	0.217042911944520	1.230044297191820	1.032032643112450	0.281103880335440	0.294843333287460	0.318988114398515	3.597660605816900	1.148768060191760	0.730934924836750	0.387493342220688	0.068588473170920	0.211328731269557	0.462454002204930	0.769855761382444	0.930968927661339	0.447002962450412	0.166685209678199	0.034114509624807	0.275229547997213	0.191793506958484	0.067529871561927	0.885846513696652	0.337724104665547	0.270516210413834	0.421579517665273	0.211905449532337	0.322993993131479	3.114190885831210
MCF7	PBS	DMSO	48hr	0.834891596371306	0	0.175276303845788	0.224673486076961	0.720810930107250	1.191504494795670	0.202203976998148	3.253992565668410	1.424258211389890	5.265003119038860	0.077736218910076	0.339695583840065	0.524864674921246	1.002020253067960	1.790786676764160	0.054334060838313	0.834461316692313	0.555143088040381	0.190823339554945	1.156510365810470	0.982736038527006	0.263291444168373	0.269074908553486	0.296602862204928	2.911392415457110	0.989480121333782	0.752621870185921	0.409927547548300	0.068163523906167	0.227092111153067	0.482519366482308	0.852486560889942	0.903579933979422	0.522650597470811	0.159701731737627	0.031325333579223	0.241589317373604	0.136777747964513	0.065882166115910	0.974912734072256	0.393482809292976	0.231701019922971	0.412706853372078	0.206666728841192	0.325011000182941	2.802762150714860
MCF7	PBS	BEZ235	15min	1.092201562543470	1	0.176973811770897	0.290430024682512	0.432383456820906	1.155956307339350	0.259759179550140	2.771734798655560	1.139687796665870	4.353894537284780	0.063486870100142	0.297461211828533	0.289437655093464	0.826951703453901	1.637062446470310	0.051470283674762	0.655442391095058	0.439419508747732	0.227157335574667	1.110061412774230	0.766593527902287	0.264373936736408	0.352122204477187	0.325896584666399	2.839062196462530	1.060289045837870	0.741020480170537	0.381140907343675	0.077365732768514	0.219038672927144	0.496124371636415	0.709382086285719	0.833630738406920	0.531173318816597	0.167343258317405	0.043204387686046	0.310283672816784	0.080344165723348	0.074465690808416	0.762127748094984	0.349372521666437	0.235820217050812	0.407608423477832	0.215073494642157	0.281524583712383	2.520570931913830
MCF7	PBS	BEZ235	30min	1.780256140548570	1	0.190182639335830	0.304892744900369	0.536447594436105	1.256596180551590	0.250770878898995	3.415193429518710	1.199451992919990	4.598511572607350	0.062816240169482	0.301136140330535	0.242337573431801	0.938987034927656	1.863173231135620	0.055147373788939	0.620040471637315	0.469080139983242	0.214419716827317	1.189200929590510	0.760293798249029	0.293036449655543	0.361146512571056	0.311444921138804	3.267898415335820	1.219840539980670	0.801348625226822	0.383479443015047	0.072812959287757	0.224318454082727	0.458391973005393	0.702433368737903	0.869919047735753	0.564896360205199	0.160876860393762	0.048583362202810	0.347242565429489	0.089898377617769	0.069373021991342	0.661032462280194	0.355655431679008	0.228567704626756	0.383724101585567	0.190081763756890	0.289783459316648	2.670982723069450
MCF7	PBS	BEZ235	60min	0.605881544629052	1	0.180401553295159	0.338022309713931	0.445179125321804	1.456569192635300	0.159718746825736	1.164948405512940	1.613729443269390	4.344343067946840	0.061211323002380	0.320737157593343	0.304501764161302	0.896690518887208	1.733553671536880	0.066094648865907	0.535508973573741	0.463119642354132	0.225038834911696	1.376546843874590	0.869665089864644	0.291342749912930	0.332403888852303	0.333522255914959	2.664844004792680	1.230812708976080	1.015213340069950	0.435750157423385	0.080610606653335	0.218004424816563	0.454530394098003	1.006514609933600	0.642543781444575	0.348382997078426	0.174800519751735	0.050342488455838	0.409001155362201	0.127471120446684	0.061793558468309	0.737100774109815	0.342212187229315	0.244063476001318	0.375528234535184	0.206640590973610	0.272780542177880	1.548458069157310
MCF7	PBS	BEZ235	2hr	0.755105652796365	1	0.176061418967654	0.294907470420595	0.416089675601572	1.227455263683040	0.244099177404393	1.821351644738130	1.320306937772810	4.667261195115100	0.062750613159592	0.322548544645757	0.261475885077988	0.867975064110285	1.560343604908980	0.061949348677105	0.577970116555029	0.484711829878890	0.203110531568775	1.367815037677610	0.803089309655722	0.264778337247788	0.337589854405669	0.329498180433787	3.060002474288420	1.195555055958130	0.837985267514000	0.423220257922317	0.076441850225758	0.222168321765817	0.441031013511725	0.777688104409977	0.741913267100094	0.520472120810037	0.171307451320089	0.048988878051455	0.380988380690008	0.109677517081285	0.064690588007530	0.663901834049243	0.354898046770993	0.252780657336428	0.371966358192280	0.196329782154574	0.268115065891500	2.385775995710060
MCF7	PBS	BEZ235	4hr	0.971901411324642	1	0.166545395824521	0.313304630667902	0.492993954782182	1.171179670239290	0.227781814080695	2.488618924320700	1.201230442314930	4.653445052523010	0.067275142834144	0.250862777933955	0.233494818932750	0.908415990838731	2.050627941395400	0.049699885218688	0.553870928309581	0.424706166217516	0.228242313266835	1.229031278302990	0.760309962440252	0.275085545397713	0.372351953375962	0.334232967386951	3.014737926810930	1.171274786199730	0.770196744987306	0.435774846023852	0.072813809412318	0.200950504866413	0.455795952370299	0.617531721821840	0.789331855488540	0.456882874657594	0.172915604786397	0.043034695831028	0.350485005025648	0.068208818129720	0.062337032480280	0.644448458158129	0.386079545156535	0.250489929223276	0.362172006801500	0.203156928454990	0.260883453809174	2.763609664441070
MCF7	PBS	BEZ235	12hr	0.848382819212025	0	0.182472757480913	0.296350220089248	0.421596140224234	1.409812267362940	0.255788398837165	1.836530408821610	1.391154305456350	4.196105223481990	0.065279626451965	0.397176704116987	0.318900551143529	0.863925337102728	2.074911289623710	0.052889785186256	0.566695508471445	0.443010945796785	0.225588023665756	1.201995987502530	0.879139716089697	0.272335084398434	0.344103860068355	0.338070065701445	3.347076413594410	1.120356579879510	0.785155356855815	0.479210739664625	0.076398110091163	0.199981842162960	0.479154945411590	0.739124093167675	0.697860081411243	0.556621934365895	0.171474650830305	0.034777382879153	0.348689982104200	0.114314632479689	0.075673041122496	0.684142178329491	0.335840572702852	0.254926239795144	0.370781964641783	0.202236089983583	0.279876200221485	2.057686145869800
MCF7	PBS	BEZ235	24hr	0.928805353722043	0	0.165234057128505	0.301119594985970	0.468185195517591	1.255190699681640	0.244403007224516	2.537465548599530	1.217863062714070	4.191906449861960	0.087256504933552	0.569050041078916	0.366141604244643	0.907760338321120	1.750518433449120	0.060195740470468	0.622133701653615	0.438022827219205	0.234360945219452	1.214922055942380	0.886937886870612	0.288756023501739	0.314581573460646	0.331731421380419	3.309919570927760	1.172594429174450	0.801679772629588	0.481945949239879	0.075427357277823	0.215852997561332	0.497706860548665	0.722740589306954	0.815164870930872	0.578951203069463	0.181176165444322	0.037726529167016	0.338008563696957	0.137379208888426	0.069382863273342	0.537348416206577	0.355930271977511	0.238017311519873	0.385558986075074	0.220189036606543	0.296611149818292	2.879279914208870
MCF7	PBS	BEZ235	48hr	0.585024022138261	0	0.183166028020743	0.232183427697066	0.336492642018471	1.349394387428460	0.210132930185240	1.939564844158890	1.196365911014720	3.957338723593660	0.075170592905959	0.397845855002999	0.512171969471974	0.939762118407853	1.832282166046840	0.086402618142256	0.614008459819327	0.448274552787990	0.243158688265317	1.236661590555430	1.058106692267880	0.319557053332799	0.290241994743464	0.335270949280725	3.239843364424290	1.022264470837700	0.962699231858948	0.643052794871319	0.085617116754573	0.197104994158700	0.481817906053154	0.634440764153158	0.753927159308922	0.639288595454001	0.170022237965255	0.043493889034747	0.275752304030129	0.127882799357917	0.079167421600725	0.596939602983394	0.352426465392011	0.209492849228795	0.406297319394322	0.211521597554440	0.321457321351057	3.840048997614520
MCF7	PBS	PD173074	5min	0.963356547741310	1	0.182230330788392	0.264628411893451	0.778304480964277	1.441118007859760	0.158522793864438	1.971059775905860	1.380262804959420	4.708626308549230	0.071190519698516	0.248983294002930	0.332396680872653	0.831607831893630	1.907660382054460	0.046900668198970	0.610898782946456	0.606619118031068	0.225675689032821	1.223775519123450	0.797086956332747	0.279773547818259	0.357116418645453	0.318917297575309	3.408806707330420	1.231703267050820	0.914964986015392	0.386257041103639	0.070648581454256	0.223364176279149	0.463366466199020	0.952674088655723	0.667985363346631	0.334411336689115	0.171871117767720	0.035510383058564	0.330399554673763	0.066851677499981	0.070781204768718	0.743846113003828	0.353374856508257	0.249448995055530	0.381996107184542	0.203668350830884	0.283226010027344	2.072054072698690
MCF7	PBS	PD173074	15min	1.051095592517680	1	0.169958459451928	0.253593882395182	0.728760555063420	1.156918997739980	0.223398056657990	2.850006866131610	1.161523745437650	4.689622057953200	0.093442455279265	0.302653265847985	0.400394868579319	0.885623643244933	1.749781908658330	0.051235609524943	0.636026710425150	0.625945175555074	0.236300729941649	1.169141405693090	0.766181656443160	0.279772790277937	0.364149849237976	0.322337549352349	2.974108266866250	1.324916495561190	0.765716812814577	0.387229107148256	0.068661951680736	0.208512793001370	0.455713156150900	0.821762449448029	0.812433331453945	0.457157398386566	0.168452030759694	0.033792008946001	0.306835435264064	0.075941601662480	0.067685655374812	0.757791999706864	0.363631111283894	0.248488943201453	0.390317813557327	0.209535419453136	0.279880064037089	2.539265403346600
MCF7	PBS	PD173074	30min	1.876612661632070	1	0.180878771350660	0.253056980024192	0.665944087695460	1.124199914732020	0.233431347805609	3.829637140101590	1.193022206908580	4.597970671032170	0.105547548585454	0.313103544030640	0.367653883602799	0.861173563189662	1.634743052066380	0.057806390812846	0.665480180694390	0.540191294249688	0.221730300142268	1.035938156573830	0.671586775803957	0.277599019936163	0.322890593890436	0.328558472789414	3.046578190433010	1.034302995132950	0.762412851742214	0.343737030282449	0.076929745594129	0.224168615541130	0.474535964502048	0.765370200162314	0.898783299357032	0.543106951622510	0.185361617229131	0.033861181243721	0.318752186771310	0.114823381609976	0.077719758249879	0.702108261799221	0.323862368714755	0.241828941555637	0.400379309193003	0.213845445440440	0.305430163172527	2.554185414560490
MCF7	PBS	PD173074	60min	0.759489174313057	1	0.191017926290346	0.257810621794027	0.698111693434203	1.242967030851190	0.154698948416623	1.875472572921260	1.403892780643480	4.432799422041450	0.102109087153291	0.323633541494409	0.329071194128184	0.950533117031669	1.705365471784490	0.057505735629649	0.592476644918244	0.540551293343732	0.235620329758557	1.293352149810110	0.782049298243903	0.297494677635136	0.374611890568641	0.315869262691783	3.117971139065120	1.354701454253500	0.843783659486847	0.377693366831118	0.064955343549729	0.210349844694960	0.425309139341072	1.022969601760000	0.711457110023610	0.356825800498508	0.166375904568288	0.036611360266021	0.396669233109208	0.118405651132016	0.065478412554506	0.730393578752546	0.526991973238399	0.239357982124174	0.396149242052941	0.214462536223624	0.270026447548997	1.979260701854050
MCF7	PBS	PD173074	2hr	0.678537514161272	1	0.176628386659007	0.233815054695565	0.654603080664588	1.215635001754040	0.189672497200478	1.413151065892470	1.407194793476120	4.259868975955670	0.099782012467355	0.258048150226152	0.342281856786373	0.826453357745354	1.544579214368070	0.144409475946376	0.615238293503344	0.611530965498518	0.221202318177529	1.244950153162120	0.777287525493075	0.258993597860692	0.329795324289292	0.331370843262999	2.967534922892450	1.093865200175220	0.803235772552928	0.400330273945840	0.072782380122862	0.204408539000617	0.426737850666172	0.902122587760336	0.727791129796640	0.366776419663612	0.151953364507154	0.033269960257007	0.340690003107886	0.123447089957452	0.073996234227809	0.715616739032406	0.339575928188169	0.235533380260579	0.393601520244917	0.199720984024011	0.278278916955402	2.207653277967160
MCF7	PBS	PD173074	4hr	1.569280930445190	1	0.166428122050061	0.270370697305948	0.798971282544694	1.350794529094810	0.157653747096529	1.808335580151670	1.421976365560020	4.233726812625170	0.110923287353942	0.236071708493920	0.323138089664351	0.923564932380958	1.728236768548280	0.046953251192404	0.531829922867443	0.714197983839185	0.225784992522884	1.374705059639430	0.739879424084111	0.314388632481819	0.356601777518131	0.342649379927809	3.282474267498330	1.177544191728370	0.829408520005551	0.461813187518935	0.074337745604482	0.213797718431239	0.438930263874216	0.711454574921521	0.651145626471611	0.410081908857109	0.168018354863448	0.036536068916529	0.371004912101782	0.091976798845624	0.059630983402959	0.740510074500230	0.371032806119155	0.217146817862594	0.364887985120189	0.201479588315255	0.290745070866897	2.225834470732080
MCF7	PBS	PD173074	12hr	0.958687684473065	0	0.161056876840646	0.235838402556836	0.746737639630563	1.193269892909230	0.274093854479669	2.703940815000840	1.290333349197980	4.509407560258590	0.133476113598340	0.335967688320178	0.418159978587282	0.917506346660030	2.117165085609450	0.046703051341495	0.610527811262343	0.658973937928640	0.228505600096091	1.137641521744740	0.843912521560296	0.248844533261856	0.295234251839322	0.314114016868115	3.195119795723880	1.163168038554540	0.659703184256745	0.423274874026156	0.063986007290177	0.209331828539098	0.442513571033418	0.806421016211405	0.747078200158023	0.471647172071748	0.183382800860716	0.030109162855155	0.286956257045550	0.112311663187583	0.067069285711615	0.873681969010684	0.350298859378787	0.268255987890126	0.386416233203713	0.218590464252057	0.268258634771635	2.698151068737880
MCF7	PBS	PD173074	24hr	0.839434680948817	0	0.161831095915096	0.241498979866622	0.798790865949708	1.265316143342410	0.233810241145387	2.939709414388560	1.298014425641840	5.345146181593430	0.109293163305334	0.317149516526922	0.409050185119889	0.912392942915039	1.847189925690290	0.050527581593908	0.719292186671668	0.637062802318564	0.216468573271491	1.235883529416080	0.846097012098442	0.279588545678367	0.325963409670562	0.317044765313155	3.843911263608530	1.240376933123470	0.758453128757170	0.379476739847697	0.068094120349770	0.211087841638405	0.451322032678080	0.729546274962992	0.804351699502242	0.554844061804127	0.180778098613739	0.030358647051888	0.305535679836660	0.131753930747924	0.064527531030964	0.843841776690329	0.352927652903729	0.265208385464905	0.355570853753428	0.204562554960115	0.278001440385175	2.779807454432800
MCF7	PBS	AZD8055	5min	1.113743086622810	1	0.165348525281193	0.236721741531306	0.581896622951616	1.060910652991240	0.191782855306772	2.650536324931030	1.315154829088860	3.657045406446840	0.052583637781284	0.280526022366013	0.374434655452872	0.916574434767010	1.485780916807060	0.052764789764603	0.606284611698681	0.408503528647879	0.223141468372397	1.021418598360810	0.743027325630835	0.259153483513296	0.338641330351807	0.349492474383856	2.882185899339430	0.985693934570712	0.733263335803986	0.393284726541740	0.071479352777112	0.214210778058264	0.488777256274963	0.866536138990555	0.913807358756670	0.534586742699799	0.179856868404167	0.041147955796783	0.365281107145316	0.146095327862609	0.071323332821425	0.672789528117390	0.365755031628287	0.240112275435021	0.402512084758164	0.212335704777395	0.288954037669452	2.195816180802000
MCF7	PBS	AZD8055	15min	1.246217669846450	1	0.169431675644835	0.274422283082845	0.589267216929807	1.087787011779950	0.187809573049413	2.653464896797220	1.248617733713060	3.879246792666770	0.053670852020345	0.417444435950660	0.278875191291277	0.913456720730245	1.226279829048170	0.054128627492631	0.603433017827429	0.438518846638721	0.228259451214796	1.042357179865180	0.709385732828170	0.278995352153018	0.331213052762256	0.339490462379709	2.913171348470930	1.197056562540580	0.670678424633208	0.393530225604275	0.078432899507550	0.214766727706035	0.480499067797407	0.798851905475879	0.872161115165266	0.464979870301347	0.167109442621499	0.039421146568981	0.407553665857304	0.122779664357847	0.065900700515051	0.689904104694475	0.398665902427334	0.243694538880118	0.407075241016859	0.214156215440302	0.284530481422946	2.213154310075120
MCF7	PBS	AZD8055	30min	1.374324853953730	1	0.179464754118321	0.250599052437808	0.567552077160142	1.128512243438990	0.187930447243640	3.112531799464390	1.381142150280460	4.370647041404660	0.056922360127901	0.413376390001588	0.248122829929529	0.855898014895856	1.352806227979870	0.065898738521891	0.625982570250719	0.431023881033784	0.212961083805065	1.008605240720110	0.693037021258739	0.256340312410742	0.338961349492938	0.341040192695070	3.182479565452410	0.912412578385461	0.716140474273936	0.379930439028296	0.076931076407940	0.245175905410758	0.488347616928310	0.771654487533158	0.910639565237802	0.483280575463431	0.160384127031853	0.035910517024207	0.339446985550225	0.106448403129456	0.067484301099379	0.699385546479180	0.310850160239748	0.261254300683873	0.401941403844986	0.207889367371968	0.267228883181110	2.866766656520950
MCF7	PBS	AZD8055	60min	1.332088413737200	1	0.172503393664072	0.233991844019704	0.627856194193357	1.091929983061440	0.171766645781231	2.982860466924960	1.352205777554190	3.671179356579230	0.102665853001611	0.383492991036255	0.317074437963022	0.813259942118945	1.430497255203390	0.109915024330265	0.643264078130496	0.569042282047818	0.213541636703157	0.958869601904358	0.826056937418528	0.262603979018824	0.310752872973783	0.333491954168624	3.102286096299740	0.942223460574030	0.567604305305367	0.521665292267397	0.068412069513938	0.220981597935203	0.470186323827016	0.802684611392072	0.849702660640934	0.547750538045562	0.155757050778125	0.035606079980809	0.337310005088006	0.327561653672806	0.076129141714102	0.708761809836252	0.331491516696799	0.238109880182770	0.405283619705922	0.202809375550610	0.264945790050066	2.760013727305740
MCF7	PBS	AZD8055	2hr	1.320973895620080	1	0.166152320706672	0.241517774446926	0.499509740420466	1.140810308168970	0.157959923015539	3.348076529203800	1.345459233444030	4.414826695703370	0.071480098859374	0.421907090305956	0.412456199012692	0.854951340113890	1.736923512804190	0.155991030654308	0.666627552420275	0.383344732694330	0.202908843424824	1.029085063863770	0.697860228385872	0.262292282570146	0.303955068843507	0.353265678666146	3.523390803419720	1.088060710532800	0.730084338856175	0.389265348705110	0.080754134499336	0.213330678969160	0.479515686360356	0.654631743741047	0.969687607641059	0.431686284633437	0.158740774305685	0.036158106296816	0.265573792299469	0.308000399837783	0.077381360744788	0.742985531509110	0.302771980281976	0.247319250011945	0.414445962347961	0.203669698119403	0.290957565328498	2.841198612516450
MCF7	PBS	AZD8055	4hr	1.401485418242170	1	0.187692521629854	0.275713374240482	0.533964679039715	1.143973577246740	0.240275348317707	2.895791994692860	1.471089498276770	4.554012801894840	0.056148065707382	0.353588804700731	0.422722918439173	0.828531160330316	1.668076112712520	0.055797755304622	0.635104031481233	0.438457782027818	0.239282355567243	1.005135956459610	0.778528370595217	0.295610921780974	0.344059486811232	0.325161281022450	3.731887337402460	1.112822787051090	0.700624341984682	0.407546437417234	0.075975173052436	0.224316355652990	0.457688862325662	0.674015796308010	0.992296584620913	0.527418846629376	0.189448462171168	0.037827477851540	0.292799295821295	0.136060480106510	0.070023366560297	0.662391250730170	0.325252693871185	0.235692257203498	0.438813554550150	0.215625457823560	0.295833681145242	2.863489753571360
MCF7	PBS	AZD8055	12hr	1.049867991948630	0	0.188389422840106	0.250066712176887	0.475041336651373	1.161900351744600	0.149704826816017	2.604686532020180	1.476317151156930	4.381606078659810	0.058211307500396	0.267301088374162	0.348529787229454	0.802951483498533	1.615830690491260	0.051431408174262	0.675066863338898	0.388932418978769	0.211523504390930	1.153801891768760	0.848026901786045	0.299394610008458	0.299148628110422	0.337898992021271	3.029060933160130	1.177788064712020	0.801761623843558	0.459431487974136	0.069523172048205	0.222500034509233	0.495068514680404	0.811607290080600	0.954789551568134	0.463531395926799	0.177944773308232	0.035344682804928	0.309499706180747	0.094863439829661	0.077300017873038	0.685368963040978	0.343733971831273	0.241381890470929	0.435817029240400	0.223675754030094	0.310539162448295	3.636271793506230
MCF7	PBS	GSK690693	5min	1.253652362323350	1	0.182956565746971	0.215517587347834	0.705158404120635	1.064442757852790	0.196368705783782	2.947803752799850	1.260570882228750	4.516934854315040	0.494038476814742	0.684630225827686	0.331287047442678	0.865829015377305	1.479261209556960	0.051363970159786	0.594797162294297	0.534988422684171	0.221592874098738	1.016800828229250	0.662401888285382	0.268561462659365	0.316339665118806	0.334262556180565	3.131951167250610	1.055770233061030	0.718081072830510	0.376547296612842	0.073084475898687	0.236149139826908	0.496829115741744	0.840620411389020	0.854220968107616	0.500371190003009	0.176920568414694	0.032614981956196	0.320931323554404	0.125446365123607	0.066894917106624	0.684008276336810	0.330187385269285	0.252473122018925	0.532586961413261	0.220323301384259	0.279723692639982	2.322137097625020
MCF7	PBS	GSK690693	15min	1.108768269899850	1	0.176959682711311	0.220988108269968	0.739151162179013	1.195854372350670	0.156140522108860	2.227889833745130	1.311505223888480	3.793211245227650	0.435045630957677	0.711241179043570	0.288872357386966	0.878565826986845	1.246894120961550	0.054478646885325	0.597581619808238	0.583225098911690	0.223462158270889	1.090152305964880	0.782131358648022	0.277147222992999	0.348336746063436	0.337269467427637	2.878028586677880	1.006307286879750	0.763521762761685	0.393280864994303	0.071598264896650	0.211965879276193	0.492774780861164	0.966469976023588	0.796427592146492	0.504979740505127	0.163484232675477	0.035372836558304	0.361988092727859	0.100159993373490	0.067905871543918	0.758481388320512	0.376114750164230	0.210948825185723	0.370689321012089	0.193123791200513	0.281072174430861	1.947224326919400
MCF7	PBS	GSK690693	30min	1.351224300651000	1	0.169885097898503	0.228915184371938	0.672993843267505	1.132486810348410	0.155251039664424	2.398169364313010	1.344890994488180	3.801118352111520	0.479271412111865	0.717888255062405	0.175715437216482	0.851584565942307	1.255650470446700	0.054791963852302	0.613697301048154	0.530246847229032	0.216567740013618	1.028293380427770	0.676839569847481	0.251352815921134	0.352539476192217	0.323603227718531	3.133512546908920	1.050153846548730	0.692014220496905	0.384945870361321	0.071554498362132	0.213578731847606	0.474503126675487	0.785300840239158	0.824319059037405	0.459489416396631	0.167935546086945	0.033706042647660	0.391337358486685	0.116914147924074	0.070278041283623	0.703384858879763	0.324873501620864	0.252572286791113	0.384455658853555	0.205367533973631	0.252210862520088	2.594278867348610
MCF7	PBS	GSK690693	60min	1.268771087237130	1	0.163022981235389	0.194053887828366	0.769849768174518	1.073631854334300	0.159725664596591	3.205725851049360	1.343297451485570	3.470465332715550	1.709637678227320	2.188342016054870	0.311419282357039	0.804700180612150	1.462900049289760	0.112781622998399	0.648825107538317	0.703455518929062	0.197378699705527	0.922437826217999	0.704773673232962	0.259169741230775	0.292550146274322	0.326744269614313	2.972526914129920	0.951115134866600	0.573531834778679	0.478642055770007	0.073092799937342	0.213683807158327	0.480258115982060	0.903388722858020	0.897318013615027	0.603555635240682	0.166640076235161	0.033717893910853	0.307524680161402	0.357408557249983	0.075871645039186	0.739240784460340	0.338361347971338	0.227965498604458	0.386419740886899	0.191755723068768	0.294207325834738	2.665611844956750
MCF7	PBS	GSK690693	2hr	1.487420263254060	1	0.158605569255242	0.199920889785436	0.623392075006133	1.301496377865100	0.160852017645851	3.754062214765170	1.160885801552940	3.859419300329560	0.571596891441014	0.772823656556247	0.378288767329281	0.772148259957545	1.598069236644980	0.518971609451955	0.586742934692592	0.477064695128305	0.201026610024635	1.017556153014640	0.662087626920595	0.242670079852505	0.276876634520788	0.323795182834099	3.530098226462780	1.189228327324640	0.662588350995702	0.343657757827258	0.078581218481712	0.196977453043049	0.440056804267922	0.643529574970134	0.873695551900044	0.415126163290376	0.152040865245931	0.034411534079795	0.277805668956755	2.448108371132170	0.072674252298711	0.762518134413566	0.303651543905116	0.232717092901234	0.396827953054364	0.195253420695223	0.313863448354477	2.321860219303960
MCF7	PBS	GSK690693	4hr	1.425122472866320	1	0.170397966082339	0.248175462031107	0.644891453084336	1.130343665797600	0.195017744730397	3.233018147008570	1.480030044105020	4.011878710980040	0.698436503232866	0.841334139137157	0.435534680736583	0.842093859905878	1.711754147917620	0.056456607729711	0.652330010000239	0.500487245710254	0.220932978726945	0.970828029527798	0.713848732828393	0.274041435271523	0.303486339873160	0.344333371255445	3.423322179767970	1.005310358290220	0.714484784451580	0.385089522066221	0.075975344377508	0.224597755018152	0.458022929838127	0.666987047440635	0.933319073596765	0.713890738815714	0.174222964709596	0.037311069303083	0.278942666176590	0.111550807204442	0.074317053800031	0.688995882487187	0.308802159849130	0.232000734405530	0.394990007762855	0.208304757441913	0.292983541390865	2.784207250532510
MCF7	PBS	GSK690693	12hr	1.296288221176400	0	0.191131674165759	0.242799686234493	0.614666850421191	1.006863174225530	0.164329676536982	3.065991631744740	1.466605414105970	3.691138839018590	0.754497269254127	0.863196837501622	0.318988704425058	0.785150107944732	1.723176897877990	0.055014045444501	0.709818116418467	0.552972426015237	0.218348865660995	1.040243465867350	0.849122399209545	0.293070115906989	0.299558756129742	0.348787514052531	2.908040940767550	1.088856576235320	0.741060091438693	0.400032888198747	0.076061382938894	0.230615938049294	0.483233283201775	0.785059717989060	0.959203228914150	0.465443354171322	0.187734250856325	0.033607171890050	0.290098327945876	0.083427945623646	0.079239089178034	0.775663624813018	0.340663187935018	0.241929117529447	0.404956887831778	0.223227987182486	0.312195575486469	3.638022910321960
MCF7	PBS	GSK690693	24hr	1.621324968255330	0	0.173341654538262	0.246302068892124	0.944877502013022	1.227920579087040	0.187621130534418	4.659148918209140	1.548172883543270	3.201324347583790	3.477704630388040	3.646739790754220	0.478296963484389	0.888334257020397	1.690908145992190	0.051516510469706	0.856095604280279	0.708921223279400	0.213207834375176	1.128166271156020	0.884161005691134	0.287970901650725	0.305076319550526	0.333613511380990	3.628658731299170	1.031853870727600	0.703360922343508	0.304015047990533	0.070897483996810	0.223482629342757	0.455463912468282	0.923577409961160	0.979346838050273	0.780664771274836	0.175913862329665	0.035567405690927	0.263236686342337	0.085843397327891	0.084785758271454	0.936014904318647	0.384504050537392	0.274058887580730	0.369585246091286	0.195250743799122	0.295717522203808	3.642533241730250
MCF7	PBS	GSK690693	48hr	1.111813589234680	0	0.185159869780186	0.225607865965791	0.614425940718327	1.058013008076210	0.201093861201530	3.092195387659850	1.485688082246650	4.555059863171990	0.477581453948882	0.592164551283255	0.332831946623167	0.823126621353205	2.207048363803450	0.049046585767520	0.791325318524513	0.549887497095530	0.214977304187533	1.156074425424940	1.096777004387720	0.282275835376993	0.313290146472497	0.336166872417800	3.117351343591420	1.126279640526550	0.807568979765546	0.435623287976025	0.066685347744318	0.225481996862951	0.495283928325560	0.747787578672573	0.913550157155039	0.493593640948569	0.162787001358128	0.034167824172471	0.279546873385707	0.147414807377134	0.069927477080474	0.888927743363691	0.367528189976973	0.256881987276691	0.422806294269876	0.226250978889016	0.324908939678533	3.009831178032760
MCF7	PBS	GSK690693_GSK1120212	5min	0.929211325499253	1	0.178937965027283	0.257354040725579	0.774231148452879	1.281518153677410	0.168675429399571	1.762654582644140	1.449316675130630	4.037046279790340	0.749652051844338	0.805983514056383	0.331981678414886	0.812953848443470	1.699704829201270	0.052376856220866	0.591888140230775	0.614591126568132	0.221600929159161	1.283556029639040	0.759656270722736	0.287228973858038	0.357005429735634	0.328179432209130	3.023220047792670	1.225508292750850	0.936431406143190	0.428273645234520	0.071416029175203	0.225855671897997	0.494620435458308	0.810383927700460	0.773759137492600	0.370787254537209	0.169889518352302	0.036477982053176	0.349378450086106	0.075648937326459	0.064172389656650	0.767663103286200	0.350422200209882	0.232964384406921	0.395012429375090	0.208384117820745	0.248545778659895	2.050748824703550
MCF7	PBS	GSK690693_GSK1120212	15min	1.053647665059280	1	0.177972828285500	0.245572730943666	0.737672241804344	1.285228533740040	0.208594744780958	2.560593205301840	1.213845735582840	4.666995308323790	0.758160156576066	0.910538204863722	0.399441324298314	0.913383723974264	1.847619395266700	0.057244044120437	0.641681268120657	0.611104254407335	0.220652508362608	1.154985677892960	0.777610954493169	0.272148144505990	0.339695777401680	0.330248401602444	3.246334572369100	1.136283603399670	0.847521250176605	0.394770635246479	0.067906173487412	0.213559281877964	0.490826178783297	0.665821084021001	0.801197080929933	0.407687865232279	0.171803585901599	0.033690124357162	0.311202671664447	0.077386104199727	0.068955510982667	0.756334088615436	0.350869847463860	0.227401402464467	0.387825723212810	0.213732151124282	0.279519356271013	2.443620715707150
MCF7	PBS	GSK690693_GSK1120212	30min	1.715851886342400	1	0.165286366741995	0.259625031880242	0.749852466498127	1.165994811142250	0.182412313655328	2.989596577719240	1.051833177067960	4.767909308861130	0.796988118802192	0.980562040570103	0.274943273841910	1.010088281927160	1.653395937752940	0.052900357757488	0.575334474091269	0.590683908845156	0.222647449792548	1.215970458338880	0.719676355950124	0.291662352434910	0.351545412281051	0.318329373715485	3.180328384054970	1.573587332900400	0.838846958920130	0.417529777053708	0.065188896780825	0.206316270327273	0.420411619384920	0.671516361904704	0.802407121528931	0.541853915735799	0.157867883144799	0.034961176244082	0.395589731039957	0.096814784305743	0.055689472494591	0.657740086982738	0.394244154784687	0.237436925838914	0.370084944745840	0.189680868834672	0.266918268869773	2.292243855540320
MCF7	PBS	GSK690693_GSK1120212	60min	0.622298567355858	1	0.180685758903424	0.267888352535239	0.725574798249124	1.265992520213190	0.149704882129648	1.318271939371890	1.469542737188220	4.483207834438880	0.732148011888364	0.889927917305670	0.283799263006144	0.795818875570100	1.507411378686160	0.056227680680000	0.547116656834480	0.615617927363174	0.239588472095453	1.269912460135050	0.804709428803303	0.270903582433838	0.337422265952428	0.310356068323408	3.096490862974870	1.572745022230120	1.043370464094400	0.401497786182154	0.074321342694217	0.200112514992054	0.436751121547679	0.979435076971277	0.669277585260821	0.354060993866178	0.168494978751024	0.039853210336208	0.455204783395217	0.105420993537788	0.055614617785537	0.691799950216488	0.348019322072540	0.238623185256791	0.373379031500912	0.209204470784209	0.249939720273235	1.865139914369670
MCF7	PBS	GSK690693_GSK1120212	2hr	0.724736692545754	1	0.165785387836184	0.271563736083037	0.628710558456414	1.178463069883250	0.187857016074801	1.577716994463690	1.352065412839300	4.303294037511020	0.639883620226376	0.817066518368132	0.359108134614568	0.832040358523800	1.479777183988500	0.056132163984894	0.572272733816395	0.601307207647685	0.219030123876343	1.258666041846150	0.784467225523320	0.246521880734101	0.332747972766762	0.303486474805876	2.968605984510620	1.353894737565120	0.949314008716853	0.420472540263671	0.073408433780698	0.200441637044675	0.411769241127491	0.690439352273691	0.742021219840454	0.453237387460926	0.161733266401461	0.036864203720037	0.396529427930170	0.084058566208830	0.066842919600668	0.668397929189291	0.332755082192380	0.231851115782187	0.394020198449240	0.220256256105765	0.268097917077530	2.337788532116770
MCF7	PBS	GSK690693_GSK1120212	4hr	0.752344833517655	1	0.182458637396642	0.279749522012854	0.702727395853864	1.305590976427200	0.141866461055357	1.521017200865240	1.522336644870060	3.836695788670890	0.787691969839522	0.855977391041167	0.464908724945127	0.927247228881646	1.782984508699120	0.055109063012327	0.593773606443448	0.584576010631080	0.227983694234493	1.319671295763530	0.833312700979754	0.287520818942304	0.314303562631038	0.341433382562464	3.055027541692810	1.189282550570230	1.007072548425700	0.473893635763557	0.079541837101199	0.227499897795295	0.436028754978396	0.501785366131896	0.693767572603668	0.416727729356540	0.170311594711850	0.039784267346668	0.331017769079132	0.086379303878366	0.070375780725754	0.752989140745003	0.323871773775581	0.236903892975629	0.403011546454016	0.229086987428278	0.274588218449158	1.864331972184450
MCF7	PBS	GSK690693_GSK1120212	12hr	0.875083956564305	0	0.169562486114311	0.266189135768979	0.743193207633848	1.276089742140070	0.235234805380451	2.514307048989590	1.356415775452770	4.495973953030850	1.128779723202550	1.305832338137160	0.399675137005299	0.914012805180368	2.164275262558200	0.054064874643811	0.629773163975404	0.572577794502258	0.221433315324455	1.082991066610660	0.800171919726686	0.254030009750530	0.285221240837163	0.321614190673992	3.400034884323990	1.261560111682180	0.867816106991701	0.409305499826226	0.073488993378138	0.213496635176403	0.445854622072624	0.629341931953646	0.795075898895116	0.558640139990877	0.155757206893498	0.029808959338774	0.313190675038424	0.116680773829240	0.071787303084747	0.777971610269918	0.340204092333580	0.260973381611966	0.359130425046432	0.218028676737884	0.289949467427353	2.391699713698980
MCF7	PBS	GSK690693_GSK1120212	24hr	1.084942362356310	0	0.163304298093331	0.220252166690267	0.729096445680113	1.303932888029190	0.220028297041983	3.117549691102860	1.235555299544840	5.182863235279150	1.125580200007640	1.199400567536420	0.471290923312117	1.015545019007220	1.868919285451710	0.063646555482247	0.819553126623141	0.567061960264575	0.216200927084715	1.068076408302320	0.917269072597490	0.271455166892179	0.296307874388710	0.321253869456151	4.000470434978370	1.209410577176060	0.805693586535110	0.350184516116524	0.067358257441142	0.201676405392630	0.467766467077867	0.599449699047941	0.937442968480482	0.573572098035320	0.167567072158637	0.030805011587905	0.298786008920503	0.142043172636464	0.075496027479032	0.672265222125367	0.361293073233357	0.234776862513350	0.382157082091863	0.213068383370104	0.330130719780779	2.638989070298940
MCF7	PBS	GSK690693_GSK1120212	48hr	0.560678769848560	0	0.158804379511456	0.214537912305685	0.613484044059928	1.204188085132590	0.208522539303429	3.170912898696660	1.257672352567580	5.681119126031330	0.775606084242924	0.991064216587470	0.553205980772511	1.026361513815380	1.769728626640570	0.066425603565921	0.849969610574360	0.529660206145480	0.185406149891222	1.075924762123110	1.145571891169170	0.289628589405586	0.266898025164797	0.333237892441009	3.111723316866980	0.983588331260711	0.959487241485300	0.353052940012657	0.073485338024669	0.205950485578013	0.447650869250658	0.643438308132288	0.851544284856710	0.703414394250704	0.143556226543620	0.025786929656556	0.260842900935855	0.113157144543415	0.068753598346049	0.881310599644795	0.381318385908168	0.204145033645539	0.382294075273761	0.211361993192885	0.332326829253981	2.718136378121530
MCF7	EGF	DMSO	5min	0.771655415501284	1	0.181047926777327	0.206276919555324	0.742244922558337	1.158360917347970	0.187705088438362	2.441781133027150	1.283825674810550	4.502025646572570	0.067820913150808	0.226770499893723	0.249329394322256	0.834333479111582	1.733703947176650	0.056675054965872	0.689513536653959	0.590319896987810	0.197758355621546	1.077451977628930	0.796789993972440	0.245140080256494	0.294430376860574	0.326570847247919	3.349718644769840	1.167523026157580	0.781954167829843	0.355466982677804	0.067745008948872	0.214468713831018	0.431756993464653	1.013063128254430	0.959258947911636	0.306774112464615	0.169193844387740	0.029715464343653	0.308890052098731	0.076563023695496	0.068666653319714	0.752233308336753	0.332851327533565	0.275778596370400	0.393487983631747	0.218487519376121	0.290892714122732	2.199026043442560
MCF7	EGF	DMSO	5min	1.512063002094660	1	0.177682914110453	0.224406776974836	0.700179108548261	0.964778683245441	0.193105274302078	2.938588346206880	1.149360165613770	4.077711646372560	0.186679303571878	0.361099260378261	0.252453521230282	0.818820002329408	1.515153909646210	0.116361708255952	0.574326108927591	0.571584488015989	0.195317192964239	1.068137979837490	0.724581860553084	0.296718393374315	0.393655054187321	0.305255761691960	3.250189606997520	1.152559102789930	0.626179564368000	0.371249605865872	0.072705831977715	0.221801077226689	0.440132975309989	0.708048195067323	0.832786114094305	0.594076154346668	0.171344356869857	0.036075600293348	0.331245950418290	0.420285590144508	0.064948519649833	0.812233632786389	0.371250557733047	0.247313598502749	0.394106138657322	0.201544917094453	0.280889625104495	2.470862401414280
MCF7	EGF	DMSO	15min	0.880546516750332	1	0.180876952130948	0.193118423269695	0.666634236065720	1.018713531175030	0.199759613671712	2.726911543499370	1.251957063679970	4.165284074172760	0.143952940439354	0.302981544226201	0.245370241956800	0.876400900234848	1.371159349955250	0.052865814616103	0.665344583036289	0.590442288843973	0.200705622474502	1.094025452919230	0.760564021184017	0.231700095888474	0.318452284215260	0.314642888391984	3.204240214610430	1.157597155050510	0.673166019045100	0.335568124517427	0.065181950785572	0.208854806757075	0.474464198139488	0.839220364219224	0.920746167610430	0.373325599098475	0.175413940017543	0.028325856580623	0.321773148939689	0.083270892918573	0.073078372881046	0.724569295559592	0.321286323881189	0.267158775570846	0.430863348144651	0.219334891196056	0.281265535208093	2.373018218033960
MCF7	EGF	DMSO	15min	1.488825275119560	1	0.169791437366971	0.239646225653939	0.708196432957076	1.129101616631350	0.312116582429870	3.098446556651690	1.139987699138150	4.268073439158930	0.156127753659005	0.371454221260886	0.360576533416874	0.803983534344881	2.286177892689730	0.161610519678605	0.574579851770739	0.604638945312685	0.186197887787362	1.113025305070570	0.775108004442107	0.256650850102358	0.338964043350833	0.296904471321046	2.999946127505850	1.289852662177460	0.592438106615323	0.396293232382208	0.072497913063217	0.185031863123174	0.423589120406624	0.628899759194992	0.789984599227487	0.462880215543787	0.154318477198882	0.028568676993598	0.348771306271935	0.396934506318156	0.061736656358286	0.937931413544120	0.375522670125116	0.220114711398415	0.392569597330425	0.181208655032500	0.271684286475923	2.463071358553350
MCF7	EGF	DMSO	30min	0.760547392354888	1	0.188870209932978	0.218276411923615	0.722142716346267	1.199660378740230	0.158943816638732	2.187738612878920	1.383046776106580	4.213488275663710	0.112578155775334	0.257927388885175	0.267925434338535	0.846465535971988	1.450310271690120	0.059021851136611	0.658845953647706	0.644984381066808	0.186360905404114	1.208996944769470	0.841423534513406	0.256388981720036	0.359705772719277	0.313182418736230	3.208517357105280	1.192663307913890	0.771752139659820	0.369363680362767	0.062895583382620	0.200021429193455	0.449315007430977	0.874609137249007	0.822963356184471	0.310880681934885	0.180734031142943	0.028136414145767	0.382364480062814	0.110087208415644	0.069912145826331	0.762013973058073	0.333802047184505	0.260170436065677	0.416089957183457	0.216142868722438	0.271124754898176	1.979263659350480
MCF7	EGF	DMSO	30min	1.201342217405040	1	0.195403562428501	0.281018962325953	0.826178005623463	1.193881199748190	0.150080555460858	2.355924589117100	1.324595336101310	4.091743234079480	0.166165088460897	0.414347581546264	0.351196185333230	0.944683579526541	1.457485233276280	0.051758740796399	0.558905446293412	0.736060485716257	0.232949011017375	1.097498597874180	0.798652047069998	0.298335470474731	0.383669453402567	0.329010130971690	2.986695860894990	1.040512232355020	0.700580987001506	0.450985624896771	0.068529684990626	0.212896080213271	0.447770183972429	0.961247493054375	0.780346157245240	0.573601438269935	0.172564568771904	0.035771309886034	0.307402489663271	0.079797619742286	0.063450379256964	0.848275052597715	0.355979118346304	0.228455568738432	0.373236434450407	0.204805085539098	0.275339792149530	2.060785594341640
MCF7	EGF	DMSO	60min	0.715325335186957	1	0.181196919477715	0.237971104105251	0.706179703782699	1.151733950086190	0.166633580516507	3.267366236753700	1.316927155428390	4.964322016189880	0.107321934244492	0.251008983477688	0.308626683578961	0.798462154484645	1.540755784536650	0.060229005496016	0.740881384809995	0.638101189942767	0.196282393404510	1.014512776062720	0.868250523454924	0.266474453453608	0.327627227745475	0.309500813054764	3.512257906654080	1.135849231536200	0.782275088618474	0.392068693350649	0.072231969568772	0.203803042960935	0.436907670177758	1.118910111918440	1.069902811020950	0.423831210842680	0.171988594052824	0.028928356964723	0.276060675297034	0.094560628028824	0.072682311512615	0.700530105076659	0.341023111699022	0.274062132004295	0.429583932920267	0.233755447668497	0.276415252124486	2.600407769034950
MCF7	EGF	DMSO	60min	1.617896522119650	1	0.185527845780176	0.254341181045053	0.774118047273843	1.094141989658420	0.203868496844260	3.259253256944230	1.190539850799020	5.042889225001720	0.104257058855621	0.305197429123263	0.326866131190545	0.939270579940484	1.691284210410730	0.045519900191683	0.584090435770984	0.666075905673876	0.195776196271024	1.049996070361260	0.736314228048615	0.276467631524596	0.373765143659339	0.298627495656714	3.139692291972980	1.278968065942320	0.641823228812943	0.362673445658511	0.069405036885601	0.218709213469565	0.428276130208613	1.081153209998210	0.865452354476835	0.576658399197505	0.155279658947125	0.035246467220135	0.342295457632986	0.092338684891977	0.062295528471671	0.817271788300778	0.371778201339240	0.213476560989469	0.388244677990150	0.186235184566941	0.287118763950885	2.352356009489420
MCF7	EGF	DMSO	2hr	0.619094989018598	1	0.179603847580521	0.225453928616967	0.669091190673883	1.218436742578030	0.197826275025771	2.414783200898600	1.409609638169320	4.140808249925540	0.092304358485770	0.258834425184852	0.258246891161270	0.820303728938040	1.586585523756390	0.048868550785234	0.685728908987175	0.658297285906426	0.213780538842666	1.085595944080960	0.881758567005684	0.273587717051513	0.341455953797255	0.327562321044268	3.278999156924910	1.222792818859990	0.749059461544522	0.418924489472018	0.073771659346427	0.208248971536903	0.432561728855023	0.866316483388432	0.857834961345633	0.395851729791255	0.167512040006686	0.030955683313316	0.307133621469887	0.079477153866163	0.070055588991741	0.749264267429193	0.359561437677885	0.249297100207866	0.403774143491932	0.227395814939171	0.273486559724776	2.615981319652910
MCF7	EGF	DMSO	2hr	1.350164689254910	1	0.200522330845985	0.275981508351216	0.782825126958183	1.119911952591220	0.162107713547350	2.686231426003210	1.359847685244740	4.721190033003980	0.120171176851485	0.291254886175039	0.352908422792512	0.834184257905052	1.531062218113600	0.052731729419059	0.609093709993363	0.627733007599401	0.221242367285266	1.217511025554510	0.870278440120410	0.279814407110592	0.353895652556258	0.312682230008777	3.016785593607120	1.084146185023080	0.695572699281679	0.400246041421076	0.072818256924966	0.208518174239340	0.436993996853893	0.986535743076420	0.774549374987678	0.537862369105708	0.168107566089748	0.033767843682389	0.303582270208361	0.080919601262320	0.064680329616185	0.821129691374347	0.360833478126197	0.217177473368032	0.381093972714848	0.198854943402368	0.288101089648778	2.655809882173190
MCF7	EGF	DMSO	4hr	0.851324824888747	1	0.182848385013707	0.229052784832787	0.682145798278063	1.173355587084240	0.156427977531413	1.882428605884960	1.396971902999010	4.011687464614980	0.113545521924493	0.227975028733573	0.280930414932748	0.807756629016950	1.171677619887050	0.042156447301045	0.639451951683032	0.605161876763204	0.189917843999243	1.189154617946490	0.842661784036257	0.261685362232019	0.336983326224612	0.286522046216954	3.336889575123980	1.137503041947530	0.767642172627268	0.398704293785805	0.067318908220251	0.209183857600958	0.437614693785719	0.856253540483083	0.790577226535413	0.327401098712922	0.179314658222498	0.028301687054174	0.324742833276998	0.072933037691627	0.068028426419204	0.779981604075550	0.377294230856397	0.275400682410460	0.411006630545460	0.208603272028912	0.265951458217260	2.116701645927490
MCF7	EGF	DMSO	4hr	1.467226983185160	1	0.184605372854396	0.250289906894354	0.759376878557356	1.085202566483150	0.190616524106201	3.566254397269120	1.374220356069550	4.484864464670270	0.115758391753456	0.308416479560703	0.505513102654833	0.834420951838614	1.622091157461580	0.049189419840918	0.634245055639757	0.602785244392300	0.235658799659309	1.018460908612380	0.749545755184031	0.270901785174827	0.322178460240522	0.343667716394659	3.090048098375690	1.222394507112420	0.685789070743046	0.401993015865704	0.080643677587881	0.206667146382991	0.453308391308136	0.670602939760204	0.904788650516259	0.567866854186022	0.170681913843040	0.032854944372335	0.283898065714968	0.069380610696561	0.078883980076267	0.812573261206705	0.334634108046960	0.233247771216982	0.425026565356800	0.216068744924816	0.311848599872961	3.197535848529040
MCF7	EGF	DMSO	12hr	0.862693693448064	0	0.183560621340236	0.226202647721401	0.720900922481370	1.198533575052000	0.124875831404465	1.999171610370910	1.411727002380050	4.324542060898560	0.099310352184055	0.255986500123835	0.202072558863531	0.771050989910710	1.418262009455650	0.040320017001853	0.648711940187583	0.587022718829784	0.198445137069850	1.176605581721530	0.873198071030974	0.260443364193468	0.326140112477389	0.301259228097890	3.379893184467090	1.136925006223780	0.699478914834692	0.394158759223721	0.076059793978810	0.195117681077449	0.440257815545127	0.894755861252905	0.845052381554250	0.275022221069129	0.180988458455930	0.026271921712944	0.331818728308080	0.077158443589131	0.067696217976696	0.814955777935531	0.369856158217274	0.255414063501841	0.415860215905494	0.209842394059680	0.265044821514865	2.082958541004300
MCF7	EGF	DMSO	12hr	0.997832572961720	0	0.169462553093562	0.240697775345710	0.751047236510423	1.197196346154320	0.238332839478895	3.482899327808960	1.289813659991940	5.254819960926420	0.119418804138762	0.333346904869566	0.539869549730685	0.846808741824555	1.896875832906770	0.049604041752055	0.604671946257144	0.596563800980212	0.212898916528005	1.008737734035240	0.795291897516763	0.270562338959184	0.291595469086738	0.303218981653068	3.380298648452870	1.114187124783830	0.670532850911768	0.410399612495448	0.074590135710265	0.221023670287700	0.444907669265785	0.826781426785773	0.890038043033924	0.504175142994827	0.169049063352376	0.031874766193723	0.289418870126706	0.100874636915934	0.067608379401728	0.853936422975034	0.374299914771465	0.231328191774544	0.409693279303886	0.212481703584313	0.314163083618734	2.690308618399530
MCF7	EGF	DMSO	24hr	0.971943498590128	0	0.168648702362009	0.234894997641941	0.657530628291010	1.115440133345580	0.195824946175674	3.644186860029600	1.403698404732060	4.586495553063230	0.099811912360079	0.292796131571967	0.397320534351735	0.857919037476385	1.588205916320430	0.052215966785586	0.752282042082768	0.600192973719523	0.206363157903789	1.095591385863790	0.961193009941989	0.256442548957559	0.258913771014324	0.338081717815719	2.683652776388150	0.970565292977892	0.739300042274695	0.385319851751663	0.074738119161679	0.209728685683019	0.464945679052125	0.774088696689789	0.963566468669126	0.599902826879596	0.177360874513491	0.027269258016076	0.263388783424241	0.083365425737160	0.070852035203471	0.869960683936796	0.366477648721779	0.274495901753236	0.420901127935324	0.232017695335719	0.318140233822986	2.806563646933960
MCF7	EGF	DMSO	24hr	1.608833377680240	0	0.173278750139724	0.268881669197738	0.804267676280614	1.182537154734880	0.318836640609928	4.501798480268430	1.476681018901980	6.159515065792610	0.081733685752539	0.320368601294604	0.479317669063062	0.930117952739062	2.378704706489690	0.050608594268089	0.700613616299902	0.566410352726642	0.215867130513862	1.137360796342130	0.814568486254699	0.265480939147205	0.320880937859989	0.309784266792470	3.848890386977310	1.190770877248030	0.675316042034597	0.372884327676472	0.072953158600137	0.206149336510103	0.439519144661340	0.728127576626773	0.976861502297692	0.613911996502052	0.162764600660545	0.028221535645467	0.277432808447397	0.096854252256662	0.075029152115497	0.891198946305250	0.349184229291410	0.248888915146565	0.406980009672336	0.193831686544607	0.324797072459984	3.189710006877540
MCF7	EGF	DMSO	48hr	0.980224960512459	0	0.177188869737250	0.244294006612642	0.741090973262870	1.098856685985590	0.189168767881301	3.001176816355530	1.382963459039940	4.497875426854490	0.076271841769486	0.303753641783587	0.314481599069378	0.926294627294750	1.878724051083970	0.057927612152358	0.742534047595211	0.646845943942463	0.220221106640653	1.109301159434280	1.001776115242650	0.259199040679275	0.320663159812342	0.325815664171535	3.152138191616870	0.952909706800065	0.723974763666250	0.386531218879133	0.072986063154023	0.214995455162178	0.468250037393328	0.795790968954396	0.895426421475525	0.423151993903579	0.166615806495560	0.027923827175578	0.297453806950166	0.101542582319150	0.064701645055486	0.846490331930895	0.380185656003435	0.279309536713882	0.423700481932912	0.201814594358059	0.271867507323434	2.010415885245420
MCF7	EGF	DMSO	48hr	1.222770298447070	0	0.172785300085888	0.230229916759587	0.663286678850693	1.163832570062140	0.192529311637968	3.490663115459960	1.362401516348540	5.394458061509520	0.077389282479111	0.293064423858697	0.396204471332105	0.894536448909481	1.949219893713070	0.070090162720540	0.789906958219550	0.562508787295759	0.215871782159871	1.136533477760200	0.998680401689987	0.279561706771527	0.311143746956613	0.327322038461788	3.132848261315590	1.088468603317140	0.733292081145045	0.429253561045059	0.073488558942161	0.213265968045954	0.482180085249460	0.739398508694780	0.889547661081190	0.542639225102213	0.168163723692416	0.033602475898636	0.275189223689948	0.134752616928026	0.068973383283812	0.885015217948431	0.341112042141044	0.237591913375398	0.422368985516694	0.227776068467143	0.323174662546450	3.628446187162130
MCF7	EGF	BEZ235	5min	0.681349151733279	1	0.184440982746895	0.277611445430732	0.421844113781620	1.225583628692580	0.165064876312528	1.826711013517370	1.408682996764270	4.468424991768370	0.063363318445415	0.452146028913463	0.306270619263606	0.895569735947380	1.499060256234630	0.060450169418774	0.642451612908715	0.422040784031804	0.217438146282776	1.229683821592670	0.837270525038296	0.263842271384042	0.300238076769379	0.333779256527778	2.940821844243780	1.101195804169910	0.856289489891067	0.441325944349573	0.071072624849632	0.220873020308625	0.459105131346106	0.770656299752790	0.796501389155755	0.275906552744575	0.163738974280542	0.034786051624987	0.329134675370367	0.082923021231617	0.071497997699665	0.849989945589798	0.313329815990831	0.242513953001606	0.413530999730151	0.200940906308817	0.276644399372773	2.025594775789220
MCF7	EGF	BEZ235	15min	0.756387619731652	1	0.171941144649762	0.250954976917351	0.421875213389739	1.103781006088400	0.237003340189288	2.789225402395740	1.283216631859450	4.669916431064070	0.061076537342495	0.244592640539671	0.320262622101618	0.880884127441714	1.615852228338070	0.062593159455653	0.688776219158764	0.457948658086182	0.200576705675883	1.098238483480730	0.750590973031622	0.232366111942960	0.309001680192112	0.330774340410293	3.037487830988140	1.139799894216090	0.753050181951889	0.380203689711932	0.075579844044752	0.234210980105567	0.471618936512908	0.755247088213395	0.956092120942955	0.354418399246493	0.172225399407259	0.038792957320692	0.335360370019327	0.084383975805769	0.066688940304765	0.698300911933090	0.311009022638631	0.232943457760227	0.440735884457998	0.198506105144368	0.274969582911619	2.216597214425100
MCF7	EGF	BEZ235	30min	0.837589401511137	1	0.184651105075622	0.259831195778101	0.406098893858221	1.170995241882900	0.219137832094865	2.453823549295760	1.306515983949420	4.104138494787220	0.065602337889858	0.293759986307918	0.315095818176456	0.899606969194822	1.387792299542630	0.064112097927157	0.693998690511121	0.473174272904729	0.207682657842289	1.170508966258570	0.787217019380730	0.232432274149684	0.351870436743155	0.306288116905443	3.149190522904500	1.046758095488180	0.741280507720848	0.412098402100287	0.079168744498109	0.239841336812058	0.480392827686238	0.714689298292569	0.884666183306362	0.358800242325466	0.179060609806368	0.040846550667051	0.339065405373770	0.093090532650840	0.070610380668051	0.740001582325379	0.300590629021145	0.229940335783202	0.447440718966450	0.204752891643975	0.283342705121884	2.644458272102230
MCF7	EGF	BEZ235	60min	0.834894177118538	1	0.182743766937479	0.275055382733185	0.409515067671655	1.106664681868420	0.234608923831365	3.281746815880210	1.322807098386540	4.499605274670510	0.070789823489801	0.282231048184082	0.393156897005626	0.811988015554833	1.939661230988240	0.066009981473501	0.689435138372033	0.477643314401495	0.227137678562184	1.073844959260360	0.772673589370772	0.281741696773864	0.274570002582474	0.337190073897943	2.860842720620040	1.097614903960290	0.789016560116638	0.403964846742918	0.076424857185416	0.247599577587735	0.520346360012946	0.930432255092778	0.945568959369181	0.450101407852589	0.181252842108679	0.041371425213698	0.276687286917248	0.108751201131192	0.082501098284253	0.684153015245207	0.355036324006334	0.232764936974208	0.419369821403155	0.205152288856314	0.298262695909632	2.673686543675410
MCF7	EGF	BEZ235	2hr	0.518637915730939	1	0.186473121653080	0.224513103119531	0.367118219408964	1.218924898995940	0.251287681268543	2.861195827315880	1.414138428224930	4.199711789871210	0.068101089376108	0.274740990207541	0.341019122387465	0.756917017256552	1.580535638091320	0.065641562042963	0.668799522109990	0.424611904223468	0.188072640586140	1.097857366429880	0.838493552005214	0.250143496233680	0.333649603765962	0.319075491385995	3.582549376702070	1.114147440929860	0.741367434085845	0.410227640188219	0.094127991131074	0.224421190455281	0.481878588124070	0.761865465795262	1.022796665783200	0.399438651576098	0.167454506206839	0.034637795928150	0.299335915727898	0.140905595003508	0.081492926051435	0.727437701546957	0.346015675736894	0.257814341405152	0.405595880525919	0.221638985034314	0.297454010008858	2.330800263110830
MCF7	EGF	BEZ235	4hr	0.518277155524139	1	0.169761163158138	0.276923664489224	0.406756392270214	1.102915409453730	0.279372934183280	3.313650389697190	1.376201784406590	4.682538626793500	0.078867339905953	0.271070334267593	0.385220629576848	0.800279234187592	1.687234041774120	0.058295096104357	0.681001671057668	0.389693929883210	0.223237920152084	1.133276619053070	0.928300438763870	0.271022654194218	0.336984431535174	0.335108889651584	3.042045326673900	1.103882531550580	0.783286627441729	0.427671879455262	0.091857381995302	0.234890667003381	0.434918446870066	0.644335988769817	1.239346438009530	0.468283233474069	0.171561264355675	0.033231337159932	0.283823511379839	0.074685400637621	0.077565897041022	0.760522073404190	0.363418633208137	0.237325781909166	0.469493551753864	0.219837407715559	0.298390105537453	2.904119202603940
MCF7	EGF	BEZ235	12hr	0.842280017513290	0	0.190862218380121	0.268161860425912	0.384781354660179	1.186411528063350	0.219220770261934	3.196088451472380	1.441525941174160	5.009500793720450	0.072822472723896	0.270206749302143	0.361937651642407	0.851528991410602	2.302827342574040	0.061302898439443	0.762697530304949	0.431528434441702	0.213622793754525	1.154321901606300	0.903876053189770	0.273822514694510	0.304289633716311	0.333008512416247	3.759388959272890	1.231050956674750	0.818699313255449	0.409216477611460	0.081126167990996	0.246612877769578	0.455382365941570	0.697897317806126	1.000996850736810	0.391786739637926	0.170734977242794	0.036035368913138	0.295003091053496	0.075880452869002	0.076499878743372	0.686519195779530	0.334249441605739	0.227939856275838	0.443877610876785	0.195110491689098	0.310828039373208	2.688924518067700
MCF7	EGF	BEZ235	24hr	0.696105865178690	0	0.183034980417195	0.235846474310425	0.351152470963196	1.207182077573520	0.234353955462612	2.037373146397830	1.417162121536640	3.674210386902590	0.077103571470531	0.396060884021897	0.301328398260567	0.819193636235810	1.705493040878410	0.072213943387255	0.751212003644940	0.433925332532218	0.229049670911144	1.192534664653200	0.870876556725297	0.271290468516733	0.291627330439021	0.331962817927306	3.610397859088750	0.998475593395251	0.852964676530615	0.468310104613721	0.076854998440746	0.258934254962478	0.482506651014861	0.729585826597103	1.060750488605820	0.384205517937261	0.189322642248858	0.034215501350378	0.339910682581587	0.140560191992814	0.071824084015331	0.607560333943549	0.332008383895728	0.250384706832892	0.473213776208391	0.211383308446736	0.297934274210689	2.304885692706950
MCF7	EGF	BEZ235	48hr	0.812805094945056	0	0.189979657937023	0.261860599219971	0.366741488180869	1.262198513501880	0.226428225534741	2.355410977335910	1.359644045272580	3.964251801060620	0.080087551339006	0.314828748753821	0.534597145515052	0.916266811831170	2.146163534373040	0.079206073456226	0.723927994271057	0.534078220288738	0.256906929505216	1.246178193056870	1.010752630628230	0.279102642817889	0.335179180694665	0.330127829190947	4.366919084645540	1.035969989155890	0.874828557194180	0.553253768620325	0.079315568461215	0.210919998902280	0.549211223535846	0.607199182892901	0.892962994387466	0.430974801477140	0.179541497255524	0.042920454107943	0.313813481537155	0.145136770684507	0.078076810031777	0.602951262414613	0.321604552604973	0.227637494140964	0.412257222009492	0.225299899389824	0.308776074616538	3.180439875559670
MCF7	EGF	PD173074	5min	0.781784684233174	1	0.186169987098687	0.203682403329377	0.730786851760463	1.100743777306650	0.173859765806769	1.963429921590690	1.324413039071480	4.065654639692490	0.082310661599066	0.249146944714832	0.262749386823352	0.838521781244171	1.507438720245600	0.060314286331154	0.635392070330341	0.592143334418295	0.193632278965109	1.100096848929670	0.745943935260661	0.253512774318810	0.315791155457347	0.319870523743231	2.868736134398470	1.234955921472070	0.776086315515462	0.376191242807967	0.064178577198529	0.228863457882231	0.375310330008499	0.884564125555890	0.935025652105402	0.287564878344300	0.169167759486407	0.028494024554668	0.317995309892760	0.081448674490008	0.066751095091672	0.789585383475502	0.337041309986919	0.287103016663277	0.378065986318322	0.220539427965853	0.277889681400726	2.204673490955460
MCF7	EGF	PD173074	15min	0.800477804723351	1	0.174860278616087	0.226021936818093	0.692547006841820	0.999996862106177	0.209747781133676	2.943735352128540	1.291445679995780	4.212765027601460	0.105596373341625	0.259019138074859	0.241742054904004	0.780595517826315	1.612843795770300	0.058033875359831	0.672953283785700	0.549735811034693	0.189487233660698	0.981679828247075	0.773337726323793	0.250115475517142	0.285687191880988	0.325883939093091	2.881874283537650	1.058835362315200	0.731734883368702	0.346424284420258	0.067563818293806	0.229597396988068	0.492351988494472	0.848702246269096	0.978127805452567	0.464364122573216	0.168028304298212	0.031778514276786	0.293176651420181	0.080547561408236	0.074913533215802	0.781351445531770	0.314407922619121	0.250830719418044	0.433950339252843	0.213953874178382	0.298637109052683	2.119998812932270
MCF7	EGF	PD173074	30min	0.784883154354367	1	0.178994028011878	0.225168652108876	0.671918753492303	1.109868796563180	0.174027515531569	2.199980470883210	1.410249118414710	3.867178761771110	0.099907572329438	0.274565083052249	0.193502889265695	0.849276227266986	1.497304067753770	0.056595309592703	0.650219163799662	0.623125900743295	0.191726128314229	1.162246836548290	0.835031995093665	0.265705774712860	0.339975585601560	0.302579213469277	3.133952272823450	1.110717213518790	0.808626238878411	0.389397828272143	0.065710284700544	0.223226015891961	0.454449631008080	0.832042523714159	0.818492137975773	0.359176334600297	0.188233281452451	0.031786872867619	0.349228905479064	0.092446680461999	0.067504673743968	0.779330374123636	0.321193024823641	0.234256653044311	0.390676140361870	0.201367547273439	0.265022062154421	2.456374295072120
MCF7	EGF	PD173074	60min	0.512201061392632	1	0.185597316650102	0.242031413796463	0.636660675921741	1.046212704515050	0.208409219214882	2.832507704789200	1.396555343178590	3.835267313591800	0.076424494421658	0.277694021823182	0.322314049314561	0.806676928375993	2.005932915116380	0.072607609657904	0.670401416001245	0.645430103113129	0.197592708938450	1.062424456532050	0.775637678857196	0.262938033142463	0.223806349091904	0.351529817581515	2.375493772051190	0.924972139805706	0.751483721066064	0.407735316838628	0.070801576489016	0.252571833978995	0.460629684209794	1.113928212261200	0.968018556934300	0.409100485474834	0.199069077581202	0.030367386911740	0.269816176753352	0.131666914329947	0.078740139592426	0.750423101438541	0.374947064182646	0.242307619062194	0.416132272077276	0.252668796771613	0.287718323983577	2.199783879535940
MCF7	EGF	PD173074	2hr	0.518276096103374	1	0.163232721909397	0.208116124980103	0.582748896480746	1.069864709782550	0.204403784448748	2.341600040022570	1.407701887776000	3.831672720272780	0.070045824768662	0.227659703341788	0.198225607126955	0.777659231713738	1.553041271708420	0.056794971929374	0.695789236992722	0.615506995822827	0.152462118650644	1.076703261035750	0.828935285878216	0.253437629657337	0.319438012178185	0.304261731293263	3.188093489818500	1.250884870772190	0.696614509432380	0.374185757388982	0.080059679391458	0.217245035434513	0.447078998319157	0.851594494210353	0.933411262177804	0.380614916949331	0.182956602386970	0.030663105745140	0.293704082312068	0.129735787031486	0.067588352733533	0.737007919274396	0.345970533605112	0.254803420647619	0.378915917907564	0.255540118441750	0.267943331556994	2.674926121675500
MCF7	EGF	PD173074	4hr	0.847397327762118	1	0.179715994491028	0.219274711802633	0.581682767081860	1.014743221375940	0.213720996577777	2.823823324458580	1.317051771128490	4.126378378147010	0.087874814726652	0.362915135095383	0.292515716417533	1.029387719589240	1.669965281752400	0.048041870908932	0.614129858965463	0.556220166923631	0.181535459344558	1.092114975956680	0.811965940241483	0.272561072337220	0.344723445315920	0.297558189469262	3.061584089402510	1.307158166021610	0.714182920448899	0.377299040574302	0.066699391347890	0.218276535666876	0.435383443477417	0.715419266201389	0.927281999576888	0.470657485928406	0.162685233290267	0.032836957037454	0.326822659873551	0.067920473637851	0.068015613286442	0.839480686123055	0.395201356959378	0.240534060869330	0.365848017632440	0.195913621178173	0.252690354439633	2.931047114815230
MCF7	EGF	PD173074	12hr	0.899370433590050	0	0.174478053339248	0.227817235305912	0.639246376602030	1.024719804130890	0.173379818388113	2.613136144469490	1.406457994046910	4.498030373333410	0.089257869041861	0.226496383220372	0.207521044906885	0.857821871360612	1.852117305759190	0.044795897545869	0.665778870436723	0.572098268106523	0.171052808521640	1.126115404062850	0.818322373051884	0.257333370467267	0.325538043587829	0.302163716364127	3.406684012099590	1.225210928136830	0.664818786263305	0.359980273561191	0.074073728694185	0.222283203127276	0.462048578309522	0.863171684230763	0.901516283878486	0.363590470285371	0.176027535213393	0.028214082046664	0.304247485994178	0.069315304254491	0.068562703655851	0.778518544985025	0.397381361761997	0.278708716329676	0.423781166633306	0.209893503948480	0.262337470843545	2.440207025205470
MCF7	EGF	PD173074	24hr	0.744942137965900	0	0.190746375615697	0.228902172351955	0.672016422998927	1.364664278281340	0.250442131585291	5.310840705929140	1.655629241614410	7.344223836282890	0.072859727658847	0.253093219529436	0.450095946656603	0.804602274114072	2.665398840429280	0.049912455010698	0.881493336378200	0.545679814233175	0.201461141897213	1.072033269927920	0.847457108008889	0.240483031942920	0.252112687907660	0.320209594352302	4.796892327360570	1.264795427952750	0.658110635328145	0.378742743227193	0.088044054099119	0.221765872501654	0.450605022017539	0.760835129662500	0.938780572574858	0.596787132505979	0.187411295763338	0.031124568136678	0.256272956673757	0.086224314645738	0.078760583660465	0.830121750802992	0.381916304179476	0.258638693622313	0.403911289221682	0.213472574269667	0.328911148540806	5.552031051579790
MCF7	EGF	PD173074	48hr	0.917621242712835	0	0.172723426852160	0.233027633416005	0.624152525636350	1.139116221951900	0.205369718239950	3.223517440598830	1.372876116934210	5.334294324559630	0.074043742120296	0.242076356871326	0.369233200690318	0.871380761175272	1.930023110998190	0.054476531479049	0.736744333374558	0.565063729899696	0.200740756976680	1.184089591253270	0.993242169167143	0.239193459156857	0.268187254995341	0.295055357197238	3.355137779168410	0.990402080375351	0.727048331295202	0.381678476810615	0.078621577604480	0.194750543971827	0.476231718910855	0.686711682356684	1.022544829638950	0.390303027900554	0.156800479905298	0.023783100213419	0.264628117265637	0.090861773294263	0.064723111737501	0.843987865713520	0.351148832374241	0.262360868504054	0.453729004649084	0.224717463616869	0.314872361536070	3.034251175895500
MCF7	EGF	AZD8055	5min	1.445206271320610	1	0.192649663034554	0.267545875891737	0.533276505053239	1.058408513739210	0.185634548077743	2.514377727235670	1.231411649200940	4.162364767355520	0.076480125857560	0.383684979805379	0.240518135111532	0.797842096661783	1.512288450987400	0.119538222086067	0.581132422063954	0.483585968474803	0.212476930380342	1.232256281865570	0.812680365866253	0.274966825745670	0.375010686131718	0.326221248311486	3.059082611115940	1.137814806874630	0.648591301574423	0.407687729788535	0.069713349903784	0.225360269574248	0.475282467147896	0.730157601096067	0.824154899994001	0.428254735595792	0.176071997677198	0.037552971221476	0.362485378994132	0.373422144878055	0.065474385909028	0.834619640308094	0.380165972512555	0.250595749515337	0.397448689120380	0.199945587803425	0.282936493350024	2.349945105041740
MCF7	EGF	AZD8055	15min	1.241903926349790	1	0.180482902200706	0.271999667117474	0.545946186899507	1.112646562110530	0.364034360199307	3.010686987458840	1.221661307594980	4.133960336939460	0.069092245284465	0.434542007099398	0.441110625891682	0.846806731550232	1.867628131820830	0.058218438575255	0.627992414021809	0.515448243127420	0.220220118594895	1.068278232384740	0.786879557012688	0.288806255647372	0.340793696238989	0.342211527876515	2.966935165667040	1.039240291850470	0.633077651275766	0.446165289757945	0.080750757632122	0.219172431478083	0.462259546386103	0.703401605484224	0.852491032262452	0.763683320231766	0.170094587316876	0.033430482924381	0.296272255052646	0.096672588838341	0.076360071824438	0.842642232217864	0.365326798137239	0.242042135221989	0.418134841347069	0.204296816885590	0.306086596727787	2.453918888203510
MCF7	EGF	AZD8055	30min	1.350743462412750	1	0.198058430037676	0.302707098434552	0.616268661716900	1.299876430564550	0.169954093453796	2.823319651715740	1.409837053069300	5.086508625846110	0.082656823923233	0.380758473856179	0.375630371260932	0.894322875462437	1.501127837659230	0.048981947075005	0.605647749122727	0.570145317168058	0.220248066404934	1.197473363103700	0.800183778602983	0.285635355414752	0.370064061081251	0.345624190303244	3.425090298756050	1.355301717780930	0.738469208739521	0.424506537131215	0.070475087959963	0.208676599265222	0.454961625696424	0.907283477756304	0.803251553302352	0.505569431774902	0.165789406628250	0.037452330555595	0.326579443959260	0.088383612616741	0.069020091598923	0.822582873993924	0.364870124851236	0.211821126984465	0.402233196405713	0.201224249358249	0.277438349794666	2.296489011889510
MCF7	EGF	AZD8055	60min	1.357475002875440	1	0.189974533883291	0.279915807973994	0.600471785800492	1.199636187239220	0.236600873021739	3.312666914564470	1.406575621508030	4.971447979728230	0.063705455679041	0.342163159957125	0.576700250084462	0.865572958864922	1.764440888154530	0.057417478747030	0.635619523172920	0.517468736836434	0.233992350001355	1.039300841011250	0.771279566456535	0.284601141631853	0.321060898679215	0.345148333395983	3.371615015826230	1.160506596435480	0.699239876163700	0.398557642487456	0.077368486023181	0.233511391122709	0.465294704203453	1.113533099196630	0.904054290300417	0.783061960178145	0.190498059126477	0.038884883539337	0.284073710107705	0.107272553962811	0.075798994984992	0.788176249674629	0.352456622933331	0.227567327248732	0.428557277452303	0.217829642055534	0.312190734666640	2.722733464548010
MCF7	EGF	AZD8055	2hr	1.321860717654160	1	0.190184149986334	0.285391961859898	0.517698121571497	1.130567899287130	0.204170519533073	2.574565316433370	1.229883296275370	4.621719822784670	0.066449881437291	0.323702897987479	0.302620972621942	0.909126814421245	1.763876444078920	0.049274518798985	0.593097314134086	0.482809777411721	0.222644039687403	1.162797525628170	0.831599422600327	0.284099049644926	0.367648815926954	0.338570348235142	2.840887214689910	1.133020830792540	0.711703226041834	0.412143834954068	0.074822646138392	0.195414449266311	0.459246051211595	0.917024549519403	0.825529541914599	0.577077177377608	0.158860240057005	0.037230243458437	0.339141418878314	0.071647649535928	0.067098844695334	0.841894652755409	0.379037099941218	0.234444730797208	0.407255372679176	0.199612875997861	0.282626404322050	2.371138523695500
MCF7	EGF	AZD8055	4hr	1.452485029687680	1	0.190082587435934	0.304384815931517	0.605254328013248	1.152666262744230	0.234522732230262	3.716818857054530	1.447343690032160	5.221482833553310	0.080609281422732	0.316042071047508	0.517629015595184	0.842593962559409	1.907875976807070	0.054746293217239	0.659184762295483	0.469500540775515	0.248231467628549	1.139811200511900	0.813771573061905	0.293419256373025	0.312293047115658	0.331361559750621	3.403406428829810	1.066470863214060	0.710230061408947	0.438725886869312	0.080458664668009	0.227480881761826	0.459500401654487	0.701398616838023	0.953529454204109	0.670007434303796	0.184029015172110	0.035963817469958	0.274384405994277	0.076277567277791	0.076722191566730	0.810579973805275	0.293687469050336	0.221966260050920	0.418657405749087	0.215217525648760	0.325747034632316	3.866994444292490
MCF7	EGF	AZD8055	12hr	1.214643528479280	0	0.188004810220721	0.303216621370862	0.611559562738249	1.251948227323380	0.275944650712197	3.937086159091240	1.406029516307770	5.540657858117090	0.077478216292191	0.365381171357435	0.498693435939372	0.950747011906332	2.422687793405550	0.054584559696291	0.695801200267529	0.484177121632196	0.238943017584734	1.162602988155420	0.876167608338284	0.295966078010698	0.320841178641105	0.339467751664837	3.759672316500770	1.429327809649350	0.720031423414110	0.426772327721978	0.073103272146288	0.199902040661260	0.472425968525075	0.829375677292610	0.876913631559636	0.573861830731859	0.163566065429875	0.034056423096491	0.288220011180059	0.087334719386000	0.080256370561852	0.833789369606737	0.334491877371946	0.230102604389588	0.429624721870924	0.219512011915974	0.310730257768259	3.377793821857300
MCF7	EGF	AZD8055	24hr	1.206214025195220	0	0.188638939339935	0.287105880002129	0.618729972918308	1.312963863517190	0.338584509797933	3.222520322273190	1.500898260087810	4.938862303785680	0.070557014377661	0.339395368990519	0.559827532013338	0.880242530373079	2.264037803698650	0.060994198758241	0.807335977123643	0.474365737821563	0.245066319238523	1.100514326777250	1.010701767125980	0.277425880416691	0.302851635744713	0.342539303010161	3.445917461426420	1.196353640056610	0.783449611820464	0.430240575054056	0.075658504541389	0.203344295888155	0.471560379640788	0.817341624245566	0.829936990264862	0.857425007776873	0.172424528610231	0.032914079264513	0.274915306763190	0.115381795547985	0.076166642753321	0.757731151540380	0.360970495666270	0.216393193608074	0.400421217210927	0.203549852438784	0.348479457108170	3.477928885738270
MCF7	EGF	AZD8055	48hr	0.747406263003828	0	0.175803674491929	0.224886332647747	0.430126479301880	1.198031763440520	0.159358754039504	2.053687569213270	1.349286262606960	4.363557992087580	0.061983426972312	0.278948223926643	0.384461534078662	0.865730915660006	1.861255986205200	0.068512142218736	0.668937400811460	0.443972910223890	0.215090530522239	1.262380846086640	1.040926910938510	0.281533785347008	0.288198983639623	0.304622481577434	3.215260967075810	1.133287740106240	0.819080630846465	0.524630212698077	0.071886844357880	0.207380155139827	0.459356471480574	0.757966240989539	0.913977024098945	0.469477398548581	0.172068359798376	0.033613963580019	0.301979684153055	0.173416087826924	0.075379665792939	0.782883725764532	0.340811399953318	0.242122235027661	0.416052250822515	0.224404226554122	0.340493850049470	3.572148839118680
MCF7	EGF	GSK690693	5min	1.660861209167050	1	0.177421830774215	0.233696121878471	0.710575693315747	1.154137951457080	0.182676957801077	3.103276513962980	1.163213741274160	3.943896097776430	0.774722646718951	0.970179889129686	0.421754310407614	0.828243158427776	1.547207958991220	0.138948314022075	0.588863623116427	0.539771403791830	0.203270527835592	1.028279838440800	0.714321424874979	0.287396719301684	0.353334199648293	0.299770358820751	3.480545450225280	1.057982206783460	0.591358940957353	0.376437122802613	0.072960499632261	0.234197453846894	0.440047425078222	0.700951372694406	0.825453646837642	0.551994075279075	0.176865085859455	0.039581349338896	0.323888305480930	0.479826720766810	0.070110459931187	0.760076401641578	0.335841332346571	0.225365743574554	0.410536778384704	0.199380954870414	0.297901813101479	2.554524413010590
MCF7	EGF	GSK690693	15min	1.389636033189880	1	0.178873355482943	0.242548697337480	0.682513871681460	1.134940132684450	0.294650496302581	3.442075075109090	1.097776387559130	4.267279797232630	0.773116003082794	1.016498931966750	0.467059076121199	0.772652975820026	2.162606655448370	0.204559286164505	0.617659820288051	0.533060197194496	0.194454689066142	1.045881898065450	0.735533522668956	0.257358813029956	0.301321190455620	0.334323179730028	3.012940852295750	1.312477225890860	0.610407713980094	0.402155430681071	0.073803627634091	0.186370477112679	0.448830398425277	0.627324515390582	0.871279889710060	0.553018910088285	0.153563115514333	0.029691587976158	0.297269778917937	0.420024676892067	0.074766419648145	0.884694157259024	0.361281985589999	0.248233588227348	0.427371852105749	0.190671148524996	0.311730787974250	2.373563408869030
MCF7	EGF	GSK690693	30min	1.320230006752750	1	0.204613661074727	0.280038288430113	0.898604427488586	1.204058965813640	0.136707317437139	2.293786616308850	1.411353391391540	4.639306946851380	0.904289417858174	1.141888059143180	0.239167093888422	0.945740744988240	1.459906537318320	0.045284126870177	0.577228310802003	0.721610959691721	0.226546917675640	1.196895792058970	0.836930013870700	0.292406878882080	0.380668099226896	0.320233348035883	3.096451774906660	1.189032777116880	0.749388419840056	0.451876525701332	0.067438907920629	0.204688941860671	0.431536052902202	1.013616526545240	0.744430909185300	0.484981997363114	0.173729839898609	0.034048028510953	0.336347769549907	0.077541873035750	0.064548354632186	0.812119722660968	0.351349047668127	0.218238960861596	0.376739463624508	0.201118208960389	0.265592642449639	2.020966894723260
MCF7	EGF	GSK690693	60min	1.475909541692520	1	0.198713783475063	0.246481714776742	0.725589394174136	1.129919705645170	0.155454594160276	2.489788119579830	1.337819516964940	4.077018461086240	0.786030513912648	0.990873999363942	0.289127266505157	0.839640541771475	1.477582076764290	0.077974628725883	0.597690593365967	0.618762874953741	0.214144659308065	1.118852336583640	0.816163124204408	0.280514338159592	0.358936547300469	0.337207467286168	3.097586848573900	1.343782976074940	0.647830037149318	0.407789987836689	0.073609881318898	0.201738008289495	0.445690594991775	1.081101449480530	0.772046934222737	0.493246749761907	0.151935285253328	0.029777859619767	0.337348230246835	0.100726188986955	0.061215524871428	0.881572391576507	0.361840113187947	0.230819345137699	0.406145177841260	0.195521075943331	0.263666376516903	2.122000028291050
MCF7	EGF	GSK690693	2hr	1.540703422563250	1	0.186908405931925	0.255785953131908	0.702754874534986	1.060398264954330	0.217186045145609	3.028885838710870	1.186238988950630	4.422146120478170	0.794232907647557	0.974092223337589	0.286865648021749	0.909647724937980	1.577258450929520	0.045697847396338	0.618160559835479	0.583317265820145	0.210479165931200	1.105590038279010	0.790469614998596	0.287968719439749	0.373887513362986	0.292765554530261	3.042542352945370	1.272971212366900	0.645199845327666	0.376452658008709	0.069544627997918	0.211283675004695	0.427952287337673	0.884389013219675	0.867795125041470	0.560538410717338	0.159500009137463	0.032381364897172	0.340130876796445	0.067475997606006	0.061361152176096	0.801195516947358	0.366026872823263	0.237972985232839	0.422492782143918	0.199354777358064	0.288282581128707	2.861978844351340
MCF7	EGF	GSK690693	4hr	1.468990568555890	1	0.182462208761847	0.239935992969967	0.753762515922554	1.101859065107330	0.190855378477637	3.720548732323630	1.365759036577120	5.231949199072830	0.818844730443612	0.996033830508776	0.480665827683762	0.883459750487935	1.721213375630170	0.047660605243327	0.664753179086420	0.522435304393107	0.207800541912870	1.106338333984230	0.773884544610308	0.280587230315735	0.337850080431653	0.333355329101163	3.585178238128680	1.168320623313160	0.641326388928516	0.432720325126663	0.077347084088476	0.222029833540532	0.443379409945089	0.621821074868893	0.953351282431966	0.543627043791992	0.168288126976094	0.030857030145076	0.265152102010186	0.070053253540083	0.075809973382831	0.852935490678074	0.332105653787554	0.243106705074395	0.437893093488528	0.212816635413583	0.302610014300309	3.139673965921610
MCF7	EGF	GSK690693	12hr	1.722742879750980	0	0.176045808371691	0.277570197318617	0.762493725729969	1.140221835152500	0.251175838030548	4.083345237645920	1.397788701466550	4.439652991797130	0.947052252712646	1.092015953710370	0.567996221401752	0.878969264284421	1.882951625334150	0.049532680893087	0.653737544008549	0.544420643053231	0.214559571960084	1.057687399321200	0.795739282679588	0.255129241340096	0.318167594093070	0.308564831133713	2.917587931895400	1.119536477894540	0.680487344998286	0.394714806980140	0.071663608562662	0.224475219647379	0.451004903537298	0.832742397102604	0.905724203666084	0.563269704114615	0.175961505052466	0.030702102849781	0.284440167159217	0.091499228000840	0.073098682663672	0.889612359175883	0.327361245056691	0.222888049030352	0.418433979172532	0.200426712800261	0.324213423909449	3.001936488351530
MCF7	EGF	GSK690693	24hr	1.664349891144380	0	0.178767746876149	0.251568579317462	0.759671797189953	1.153934718932710	0.336083544923089	4.110486240555930	1.482017125967510	4.700877641495600	0.695199802933266	0.874127374587088	0.516552311245166	0.915815418519336	2.383883095261160	0.051790789642483	0.783996265496723	0.517517578063352	0.215582636090402	1.115182889817490	0.878229557431610	0.263990069201885	0.303338461194084	0.314880803716064	3.252140391305910	1.133716218577180	0.668702100561908	0.410307477457799	0.070033319493853	0.224256591774788	0.436999246817174	0.767140320283729	0.970841928214403	0.695270011924893	0.155404487415354	0.029361149616903	0.264092374864961	0.080465759644906	0.072589078067594	0.933143696350827	0.352663378238388	0.244359717929812	0.394874142813145	0.197979166336931	0.327647793515850	3.379589814667310
MCF7	EGF	GSK690693	48hr	1.250582759145480	0	0.169722292368120	0.262571143976366	0.651251813487952	1.110375576954030	0.212690140016164	3.226924753250700	1.404888007668010	4.269824949913600	0.636339958210398	0.781715266287570	0.411812585377369	0.840291891508643	2.098548299009300	0.053669668037103	0.726874842888479	0.526473769900892	0.213437679063545	1.192473731337660	0.999034720757250	0.283725602703252	0.308171345683230	0.309433175475580	3.250914003445210	1.136948691076120	0.767566337432640	0.431213824750309	0.072241179769493	0.208395203550397	0.472095390858513	0.731301596593464	0.883634227072220	0.485256946280303	0.175646833300548	0.033174093153375	0.275571310819608	0.107422468094259	0.072384251827546	0.841130623116205	0.344140120447941	0.226914292469282	0.409329042215212	0.219114737124499	0.319063804335586	3.212920790478550
MCF7	EGF	GSK690693_GSK1120212	5min	0.794350846433343	1	0.172187209721600	0.212410646421659	0.700721787008823	1.139287052689000	0.193910939911141	2.825690207782550	1.224908817493480	4.292617189401220	0.732533185503148	0.799717312752578	0.263294889008549	0.881332045897240	1.568290231436650	0.057474668403721	0.674398303720181	0.554817889115989	0.212641854747628	1.113671728029870	0.750514306712604	0.240171805987710	0.281982147720935	0.325705161956230	3.210951156582240	1.079201430456990	0.775966265371198	0.385178030604946	0.066235559597046	0.240482690723309	0.467408875896039	0.711124790820477	0.997269946121380	0.349610678353020	0.173483773184878	0.031747807466242	0.320752328267936	0.087610542095661	0.073630171733888	0.760713719080709	0.342513655562641	0.298517161572597	0.388856703211815	0.226753118892709	0.295237854564977	2.493111466137370
MCF7	EGF	GSK690693_GSK1120212	15min	0.799418251031530	1	0.174558512311759	0.218649198256110	0.677270666167889	1.072752025031260	0.210338144794309	3.061398404118590	1.230440046184330	3.993300029748570	0.625377968079854	0.769671492156675	0.276080612645473	0.900883493106023	1.637535142914720	0.058804592895101	0.680842631502096	0.543954188756075	0.193168628721861	1.025471481946630	0.746065403028647	0.241411950407407	0.307124176093584	0.326037506384647	3.121685653225170	1.029504483163680	0.774543441080956	0.358146763396418	0.071243888607558	0.216800771608284	0.464033596383864	0.728892888309093	0.968883365742647	0.372999709362506	0.161674515205158	0.031896637901764	0.331087679607054	0.090629219556727	0.071055155713691	0.758510933029105	0.342147981766225	0.267599888220225	0.413490689358476	0.224303109778907	0.279466744963673	2.040795796464700
MCF7	EGF	GSK690693_GSK1120212	30min	0.784678072003653	1	0.192045787706109	0.204378596519981	0.648699525002527	1.095173967175300	0.164153814695525	2.282739825961190	1.298435055274880	3.480297253694420	1.130204738956230	1.348533548964390	0.147518817913381	0.856402186099763	1.347204007001040	0.055895723984857	0.657762775408383	0.566623502162041	0.193034321228526	1.084407361865750	0.805482237762520	0.243722601757686	0.344949895974583	0.294404391669942	2.975496452040160	1.089481059466680	0.822853824465390	0.376834112281361	0.061428344894629	0.214336811346633	0.433301903810188	0.659999138553031	0.819163597526230	0.382703804862388	0.183254938074969	0.032547514060747	0.369917946292735	0.102812141583323	0.066641254365750	0.750463611149441	0.310133454863736	0.245139033251155	0.389158975456390	0.215254859915773	0.266742040003283	2.399210206218870
MCF7	EGF	GSK690693_GSK1120212	60min	0.503860723262047	1	0.179701424281542	0.219227374399701	0.631968026604667	1.067737269161750	0.166444574951126	3.029827279106850	1.242922168984730	3.600257711907060	1.038145429151210	1.222382111921710	0.222271586097640	0.879072403944331	1.751932332379880	0.077226828359219	0.698514771399022	0.531382450293874	0.192957429359904	1.028546381506010	0.730810386147815	0.245942828094098	0.247937184997510	0.334742341181762	2.406257383498700	0.921738198873941	0.832373618413802	0.395194083533152	0.069413693768299	0.197159064054888	0.454922897574607	0.891426970795397	0.941177141751024	0.461916701132516	0.201328618933071	0.026503631693490	0.252371071014116	0.128423993639922	0.077983608547257	0.779752054825951	0.362796488077576	0.250798458431716	0.402976384784038	0.238529000137640	0.276884610272542	1.993755579918840
MCF7	EGF	GSK690693_GSK1120212	2hr	0.470822964929762	1	0.172938478959534	0.206760124853480	0.595718113505762	1.139583259482950	0.172353272132535	2.097722137914390	1.229742807172910	3.558983557689790	0.730019985950694	0.796578484714759	0.245994215716869	0.753978922028042	1.580237308075300	0.055720377128376	0.624202881677507	0.483491509010478	0.169169198742020	1.129798186226220	0.770747808668702	0.218052965878909	0.312858412534898	0.329711917760627	3.511388042112330	1.308171926675200	0.822156160425104	0.378439066213407	0.067468223388116	0.179463317854928	0.463038149569095	0.703498659565670	0.852121877041268	0.388939683009337	0.172044772792360	0.032545401323125	0.335044282431679	0.136540009235875	0.068662639958544	0.724412042489292	0.364399837952482	0.276200404716335	0.429898889789650	0.213428320914615	0.252239483252768	2.271435899410590
MCF7	EGF	GSK690693_GSK1120212	4hr	0.481598803956334	1	0.166788657183900	0.212880860571716	0.537421246635308	1.048724023939040	0.214145596997471	3.002966920239650	1.286474307287300	3.749047284769530	0.874495601393695	0.973238330077884	0.255874858172448	0.899778947253875	1.535760294178330	0.048727438852061	0.691613933147720	0.531136074018230	0.220052409917881	1.063104550285790	0.773827031165158	0.229411797935964	0.218254441566749	0.309203033156250	2.515015280927900	0.886806033366786	0.866466892614670	0.403888777745594	0.090505068038658	0.214910302704742	0.492743079363929	0.415433167329462	0.978201294989166	0.442736782899013	0.165919716774985	0.030172209857262	0.240556891514719	0.069188608325658	0.072884493250269	0.842776695703218	0.326728440066486	0.249716761573659	0.372030135271314	0.234627061100695	0.287091975740020	2.760493332781070
MCF7	EGF	GSK690693_GSK1120212	12hr	0.791290387103719	0	0.180699686326088	0.228448809580113	0.564371111636704	1.143595765401660	0.163784131049094	2.677150725382620	1.400882529302650	4.397417056298490	1.113621781109820	1.059088501105040	0.306775641897012	0.884727784987502	1.790119930180000	0.043668862496879	0.800065130123404	0.516281980660487	0.189940063610212	1.115009953556790	0.845439610977001	0.255754513196559	0.312967731049474	0.314662501656590	3.654393262510020	1.048464275415490	0.814390393094405	0.344240487825166	0.072244369744350	0.215001494449889	0.422290034808067	0.609188812195798	0.981148644393805	0.382160132692909	0.186583778421419	0.028511841555757	0.281368531210698	0.074625092918854	0.064422729400577	0.792865447710261	0.359883816804662	0.298178263810247	0.451852807254024	0.237786314652350	0.280902349785716	2.315857492337020
MCF7	EGF	GSK690693_GSK1120212	24hr	0.806803648150040	0	0.192174975205740	0.202533304864526	0.603000715228138	1.220750407396830	0.217605395778154	2.842943864414190	1.410537525498610	4.632145666987320	1.158047024339500	1.078674590847730	0.265211897061354	0.910562891782737	1.851478819426800	0.046249555792450	0.832485501376309	0.544872822592672	0.198288959791013	1.148747427251720	0.981342132390815	0.256280163555405	0.295237264738902	0.314579253100406	3.705779230958380	0.953166574581128	0.824946449446995	0.354952537221828	0.072789258670348	0.206872337664046	0.480172645481559	0.654893874206638	1.014722685236130	0.518824436344037	0.183176058738534	0.026884780563278	0.278074621943483	0.091692000066656	0.067617473673593	0.716669331440650	0.371240982055270	0.271714737970725	0.456217117501823	0.215445652481810	0.289654431495120	2.755543641699870
MCF7	EGF	GSK690693_GSK1120212	48hr	0.962247686984397	0	0.171472223746636	0.218382805099463	0.674684700838816	1.131241497434980	0.172969930556977	3.582774136515600	1.330340943231260	5.677702751758560	0.884445790346702	0.867166592224189	0.323833992931432	0.904323003663537	1.938748963205570	0.052380270409450	0.959057437148834	0.574455811901292	0.209703614551968	1.154974385649640	1.237032690912400	0.243902758121680	0.315388934048199	0.325683997737402	3.767845301768190	1.054477581794400	0.818033387275712	0.366943850473234	0.069893950134557	0.191001513550261	0.429099016861574	0.580476105047140	0.968104077279537	0.512241706607523	0.171683316479854	0.027733874433124	0.281557137660581	0.098075862146078	0.064279804112310	0.866321902150308	0.366081627133637	0.242914522401695	0.419502820519628	0.216654793193123	0.311069091920084	2.908417262924770
MCF7	Insulin	DMSO	5min	1.535359457249410	1	0.186423413250235	0.239567620104038	0.761884101865427	1.064420048533970	0.175375318632625	2.437366415081640	1.331044672838330	4.157645406394510	0.177517171330204	0.458242954363662	0.227577938982488	0.870856661981740	1.404368336567670	0.054343284667388	0.563251714925986	0.595724513163737	0.203141531051798	1.154293316938870	0.796072912188383	0.312398870001954	0.409188268973665	0.296159243884700	3.114579580494790	1.019711070295210	0.655873025213806	0.380343059772446	0.070343661715097	0.226373013489298	0.439066779214521	0.828028861111067	0.798417749314617	0.485770788816220	0.167906353475877	0.037081745918262	0.374860274937154	0.098024470239938	0.060278571750632	0.881741612398736	0.380648761195897	0.268230248304287	0.373242976842565	0.188992029124699	0.257878424588869	2.477163735816170
MCF7	Insulin	DMSO	5min	0.894650033406336	1	0.192377690735993	0.288750778722213	0.770762122584556	1.314053776046950	0.157787776202181	1.834433238022660	1.419029251850790	4.411645020833720	0.192193907571125	0.321772035775104	0.274008295762602	0.868428881236699	1.666359531690100	0.043796123988744	0.583425655392632	0.761519267984335	0.220621948223463	1.326250921366210	0.789057144225202	0.284666883549441	0.316671547774792	0.344959551215130	2.927204728770800	1.243772330142260	0.880393982413675	0.409266501612074	0.071769649754240	0.222222570312440	0.445728694976027	0.994477035232747	0.721667027411898	0.316511040904422	0.163943369444455	0.030924934599592	0.357890503112572	0.077404476158169	0.057101741710732	0.820042285520708	0.355103543628693	0.237335231885625	0.398284172228153	0.222002118721571	0.276490033118513	1.858266532573420
MCF7	Insulin	DMSO	15min	1.330596317530930	1	0.194871185843788	0.239138598284492	0.799582470492604	1.184319231633870	0.268408549863109	2.708445511316120	1.199130265377340	4.638427860016120	0.134978493012980	0.359673546658907	0.410048166278714	0.805004057960637	2.151660696598140	0.050905583249264	0.609036017172538	0.816669826114940	0.212258830499150	1.160460405976110	0.877217080752836	0.273869592116864	0.367020057963685	0.315657767789016	3.127293007296720	1.231650823501980	0.668249532768629	0.426774115083049	0.066652260950138	0.188695635334861	0.453901169278389	0.718286370571962	0.786521273048332	0.451418444175928	0.156428262528163	0.030587840125752	0.373319813442661	0.103484550568887	0.064839002922927	0.956671412355530	0.368386251748515	0.236369657409964	0.415100297166807	0.188975913195689	0.281501699986416	2.430094224296040
MCF7	Insulin	DMSO	15min	1.702474867836300	1	0.174858642843086	0.253050409983264	0.885511974826015	0.936589475665965	0.208978693710652	3.198250925351830	1.076606317253480	4.525580977115090	0.337684803533678	0.480756567413834	0.209329936214107	0.883455595687889	1.490537864430490	0.058375577718542	0.564865281183534	0.704831208725371	0.212664424801584	1.109435991258670	0.681741398459147	0.284962207127722	0.373212085471390	0.297343454111493	3.037100373009440	1.028884150461220	0.695415285180065	0.394965680278894	0.074088046827170	0.216591261499850	0.461936885265245	0.796438737841661	0.753837835156543	0.503736731294452	0.154100185525204	0.029387005357911	0.363938993418695	0.233539920091312	0.063756936131932	0.700613403992933	0.367937983855896	0.248225038854428	0.374074467457119	0.194580873858142	0.272314074505705	2.662799198029970
MCF7	Insulin	DMSO	30min	1.503016078043750	1	0.192397033884574	0.266832740508042	0.904791619584235	1.103141299313600	0.159513797309245	3.619381432891250	1.325026080821760	5.021102216795350	0.471467080639992	0.593337888306857	0.562258992817131	0.879001310191024	1.417268582229630	0.063827726577961	0.633330601506296	0.760179094095046	0.222531253580559	0.988211808225590	0.737888525116592	0.294473859161807	0.339052431255411	0.341452080348278	3.274106119608790	1.024102585453420	0.701917042027441	0.383502745164729	0.077552510084689	0.220690047832478	0.450911356222698	0.927690221007098	0.893151572341294	0.647349963546238	0.178629820053321	0.033027537521027	0.267684815272443	0.106067744753742	0.074335378931356	0.812524504840865	0.347118981640954	0.242549633532725	0.432709052128336	0.204158282826626	0.306247301694717	2.472052046277740
MCF7	Insulin	DMSO	30min	1.822368594882820	1	0.174444061396766	0.243175531772103	0.874689229121766	1.090947624545950	0.186625575298345	3.610272405613050	0.996579567764107	4.933196956857000	0.392924452005891	0.599938602201228	0.333741653634594	0.873691877208632	1.533227160013910	0.090440822690572	0.621178061726642	0.755112232084592	0.217114284202367	1.086385128475530	0.644855505258819	0.287737937789993	0.332694894896516	0.312251186897054	2.942572878388020	1.323071592158340	0.661796518754423	0.352352520612448	0.070970131305856	0.213081222430812	0.460226412221908	0.761985171515671	0.792736017924920	0.561784995140648	0.159464297595528	0.030757488043371	0.360532807230765	0.161616109621418	0.068258800174660	0.692741236313225	0.351609488799906	0.248783356784708	0.403245768855683	0.192316298593508	0.303724863193487	2.275006828769050
MCF7	Insulin	DMSO	60min	1.430119542818660	1	0.202854859265622	0.278253726485340	0.926923822060750	1.009337569769890	0.164005714713021	3.260445785664140	1.097209561054320	5.146949141617840	0.340407557669991	0.440783883689675	0.335636173009714	1.030198619530440	1.602942850229600	0.106116239267946	0.550396889116987	0.894718721217561	0.229866894055121	1.056133950673880	0.771668870473656	0.296616178745803	0.390219275751442	0.327716743455726	3.318443819547910	1.169733782523960	0.707577897182812	0.402246796917824	0.070937819431645	0.199319552466680	0.463049413658422	1.087408584026540	0.775720420170236	0.495496289824974	0.165358629505079	0.034424339788863	0.370092027582738	0.121025314299698	0.062068872180429	0.833700546432823	0.408097986300307	0.245781728603138	0.418305096907925	0.210114745990417	0.271203194082688	1.984480465381390
MCF7	Insulin	DMSO	60min	0.851170993809684	1	0.161111663734916	0.253537717628583	0.944742873121399	1.334585316732330	0.124529540744429	1.521341272155300	1.382019357609800	4.539306034641060	0.300143612838531	0.373574515908107	0.275893638984147	0.822853787849987	1.525704684817620	0.043255214596038	0.527571217886337	0.943102255629040	0.223258229943432	1.331040695667020	0.726853223046426	0.279550445140210	0.398061511776046	0.294859521361301	3.006062194225810	1.234588653428580	0.878159407572594	0.396242911369719	0.071921783011593	0.198490984895394	0.454659011937845	1.386583039936700	0.638049608066944	0.326712332641609	0.137263206819631	0.028110055324036	0.407753339945422	0.079969680010175	0.055455769884812	0.627696713921646	0.405804155397142	0.236714792689972	0.336081607914065	0.196708846019053	0.233886397531540	1.864245657985470
MCF7	Insulin	DMSO	2hr	1.306277753028590	1	0.188161651515239	0.248833380487959	0.880983772941882	1.057401842827830	0.148209532452968	2.316975064945370	1.261150508305920	4.624808785711720	0.358943570044959	0.417811965917728	0.238004346561220	0.874964486945348	1.371663227005900	0.087140776557059	0.547829340666585	0.885014737805222	0.215022534787160	1.200490603350360	0.800134469672232	0.292906937131196	0.391183843515630	0.303564139080167	2.859610693149320	1.035455367139360	0.690594125497129	0.395841457102368	0.071304241927440	0.203355523432575	0.437540774750123	1.087402730683560	0.750768173069526	0.478804714280265	0.165195298861581	0.033256015878799	0.364858846434736	0.202098454772014	0.058254221007330	0.824047073298800	0.362271662466449	0.208692051750570	0.366523707805454	0.203854013639949	0.272542269188296	2.410096224664510
MCF7	Insulin	DMSO	2hr	1.078709167122940	1	0.153608113072526	0.272873186173772	0.877300775261823	1.096619522577000	0.181137374976241	1.935105231432430	1.231389884635970	4.177328936731720	0.265742129213664	0.423778907315741	0.293030055683551	0.803375370972927	1.399581824633300	0.045912003017587	0.566853339408344	0.967697719747620	0.211008837516117	1.208227195056040	0.692640941378474	0.270353192066029	0.381478159666504	0.299266598196240	3.101573271620690	1.201390274043690	0.749307687301292	0.418653325060086	0.065095644290007	0.213059914382827	0.435094644298717	1.186879027177240	0.784788841865377	0.473210072500676	0.157531247184761	0.026584642621506	0.352504169820752	0.072419499858037	0.052532513653019	0.709474937044739	0.378916068152613	0.248126274633822	0.353121095987463	0.201776065930779	0.264716394207072	2.439711937672640
MCF7	Insulin	DMSO	4hr	1.517661392149430	1	0.182023546905823	0.245288350624610	0.874359867120244	1.103719314937980	0.173626249455713	3.382965877412030	1.322574291323540	4.344599776188840	0.371760928762407	0.428873973051244	0.459247591819077	0.886120687790788	1.415239767150030	0.059949180036546	0.632030045597907	0.831114595069644	0.226539839969325	1.099616398044000	0.800869473107974	0.278982648827600	0.343562292094151	0.330014734237726	3.007169835997570	1.032267700805600	0.716591735635614	0.382294555563380	0.075480378692902	0.212018301217045	0.449759093241847	0.750309301989412	0.929899365007403	0.625192499041690	0.167778538140334	0.031730768439041	0.287795983968762	0.067419877926138	0.078607525415285	0.846703690450220	0.339158942455221	0.249754951649797	0.437802895229191	0.221807641737577	0.303371967483551	2.928894176506750
MCF7	Insulin	DMSO	4hr	0.946505479675723	1	0.161265224906086	0.239731571664626	0.733867158659437	1.003583391513210	0.210966188272471	3.271225759509860	1.192580094296800	3.911674075747360	0.355479026286492	0.414759600695867	0.426679775113469	0.906392961760126	1.666243613468390	0.102432105677790	0.624724455796610	0.898651404193366	0.220342135495843	1.015107073297860	0.651177410266040	0.236594249431999	0.253491020758155	0.335810463426995	2.591085071890780	0.977322665050709	0.701047246385971	0.390305917394446	0.075270977728623	0.227754928653327	0.462828516755336	0.763275384555902	0.922448013609126	0.563127658764779	0.158732144360961	0.025937186781430	0.285261421538750	0.076372183133749	0.078657589420226	0.762618178277118	0.355568645362943	0.236848097189344	0.362951993333968	0.212521228636832	0.305484214699128	2.211661622694440
MCF7	Insulin	DMSO	12hr	0.969323100103165	0	0.165423928741995	0.236129718032478	0.767284255235810	1.084003814984010	0.185666830891807	3.954204864639490	1.388149465698140	4.992148789875070	0.276487123269091	0.342150300377714	0.479535537247140	0.818324557962780	1.527776566269450	0.051382825420391	0.616751699482136	0.741319070297073	0.212572967084723	1.018803255712200	0.751524053879147	0.284651115797995	0.306374431895259	0.311632301214955	3.019800153584980	0.976389069792682	0.666904657674633	0.354337461954243	0.073544633343805	0.223047007892900	0.458060056400186	0.806497517688990	0.915152479317814	0.495102812561223	0.169513488512204	0.030508050792905	0.280286889588978	0.076604781236789	0.069891279812729	0.904270668909660	0.348375774798357	0.262184935080136	0.422687994641076	0.214657144601361	0.300045667847402	2.407901995782930
MCF7	Insulin	DMSO	12hr	0.876132719516722	0	0.150850017319073	0.261731661381291	0.905306639493300	1.183694983864460	0.198966339130533	2.101084929216680	1.350136147030270	3.904173373035340	0.229476684986137	0.395989403822608	0.295013727701102	0.788679460454091	1.411241550529030	0.045287041987981	0.585629645963690	0.844124260851397	0.209158505829545	1.184528233730180	0.732123577453048	0.245638618463582	0.328247018519057	0.295773765084048	2.623131729431460	1.100997352107500	0.718457846022726	0.340046793799623	0.063093110691430	0.210056138004999	0.438892600439923	0.859467775002502	0.724119404671492	0.514994248812910	0.149010233479043	0.023860317722658	0.324079626877497	0.101988510878769	0.065597055134080	0.873374542312380	0.364491244083221	0.280720063290659	0.348430875501137	0.201448107770645	0.250986307272438	2.007711165279010
MCF7	Insulin	DMSO	24hr	1.227196364323420	0	0.164282751538396	0.235031200679837	0.839757399065207	1.091687077864420	0.283620182732304	3.730764617667730	1.491720538729600	5.063016739544200	0.136479086374679	0.451469109278564	0.377733656698340	0.912995117517759	1.756897288485440	0.096102584487251	0.746433263614130	0.724352110654911	0.168072039448034	1.028718899342920	0.840233797028986	0.257237914809331	0.303368683708284	0.323597926166943	3.471272016023070	1.098149625333810	0.697711695884296	0.367154174423138	0.063785832588411	0.208748405827648	0.471960783470419	0.704406181244392	0.963148824759408	0.479712213477967	0.160915886741824	0.029789292296541	0.268395674309393	0.318679364053590	0.075402481211143	0.997989552718794	0.330801212854572	0.284292914737713	0.421431140483845	0.226172879124240	0.305015355163420	2.664184036155810
MCF7	Insulin	DMSO	24hr	1.124454128719120	0	0.151029753048143	0.251293341937043	0.875093289689087	1.018744043007220	0.244936375807245	4.266727690605820	1.206135333956800	5.638671981048160	0.199220085783793	0.479946617689755	0.415389509590496	0.921345681358647	1.745094599541560	0.090239785855888	0.784242721866326	0.720026635993635	0.190928238436985	1.012204076963380	0.772213312796862	0.259841439533848	0.274398376983382	0.297706989913191	3.640135750360840	1.071709962620110	0.646824196444113	0.323759037523299	0.071262764996226	0.202503437538395	0.453802238736696	0.719787209609290	0.857211443852818	0.517002909407761	0.157206572078837	0.028818135546154	0.277650459446966	0.175251524143957	0.062705120753494	0.850325842102510	0.360039751227353	0.259679994286554	0.405835238536690	0.214451827347922	0.297239327482073	3.016819183221350
MCF7	Insulin	DMSO	48hr	0.993296361504760	0	0.164718039382707	0.226570655601859	0.758412061750706	1.070582090206290	0.223891031234088	4.249159376926510	1.352529626649660	5.298937400573610	0.158672875910337	0.300246301368693	0.362196880289135	0.848235108837198	1.628549146407420	0.055058825835126	0.761181669711720	0.690577147735803	0.209985301931565	1.161705985310000	0.907692145212988	0.266715715627483	0.292669364312492	0.321905544047151	2.615481078684220	1.063185995282470	0.738970496629960	0.349373541185752	0.071053484851670	0.217295572160993	0.476351871162233	0.692586260636845	0.912745247593540	0.446925143988557	0.180650577277031	0.032527951943264	0.265444222317392	0.063996364097128	0.070263107420138	0.833573121613628	0.364325577965300	0.242550832115678	0.418377977992074	0.230301556390324	0.299353155731688	3.009632962816090
MCF7	Insulin	DMSO	48hr	0.734936173452402	0	0.163636715753294	0.243540849509552	0.944858357004595	1.160455954179400	0.213086250905616	5.550709760291180	1.394467948096950	6.280476551122790	0.200350948284566	0.404233856474593	0.507300098021687	1.018109134052670	1.540846495116540	0.068576038263819	0.714508949739797	0.726741028799481	0.186874459842375	1.025852161031920	0.849620889103978	0.263514452374898	0.260319735313824	0.302687354268735	3.236117477331770	1.192487423774240	0.772137047175290	0.358911103814181	0.072258963578341	0.209189168686610	0.430504675834186	0.810513870006789	0.938670254327829	0.429739735930364	0.149475844028951	0.027534736132884	0.239704824676504	0.076441427608325	0.062924646130332	0.951694012299865	0.370621916616808	0.228368047581589	0.416772790377320	0.196577388686584	0.296031189029112	3.086947881356300
MCF7	Insulin	BEZ235	15min	1.116270907684720	1	0.176593716537204	0.284605295524202	0.420218786627914	1.287445971386720	0.217831548843571	2.373108935664520	1.219290517772220	4.524972767863210	0.075918270184307	0.315067457691195	0.242145749307434	0.819462839695540	1.871158284518780	0.046864018718928	0.658506929768654	0.428759655832610	0.205090942883702	1.177685897381240	0.753269226475819	0.274397733817164	0.362419190495609	0.313020832619358	3.159007494590170	1.112181317381260	0.783989643624234	0.390935533095319	0.075165939225029	0.215699176968904	0.494217876137805	0.705493893142678	0.806667089394262	0.455104795008797	0.162817984219913	0.041145081813500	0.319084151524869	0.072227684594176	0.071270053462327	0.791317263540292	0.344212227344789	0.244339908963242	0.405975791277847	0.192397717476675	0.267942910575281	2.465528802839050
MCF7	Insulin	BEZ235	30min	1.724986955576400	1	0.176443913990990	0.316058770292714	0.532869712067271	1.201792670078300	0.212682204234436	2.986375255218020	1.203183008862700	4.319606929768560	0.074852544354274	0.429289969956977	0.208320502941923	0.908304152459210	1.729641417290810	0.044063507437727	0.608418311214686	0.493044300747768	0.213025754496206	1.222584760188150	0.725089325260598	0.283494248391698	0.364397951189120	0.308440279980279	3.004032957332940	1.264089217019540	0.776208312763644	0.407980194717320	0.069348497404424	0.221929594300433	0.423580513766895	0.737744366786320	0.812850541355818	0.556733867534715	0.155042423561356	0.044005793103658	0.373092131910676	0.067667297279251	0.062030161692959	0.636270420855226	0.369511958159257	0.242454059357244	0.358804712774217	0.174292043415683	0.273369911772493	2.547503632938970
MCF7	Insulin	BEZ235	60min	0.589223759137606	1	0.203295825463263	0.319934124893451	0.450240644473515	1.505350604582830	0.144915613964211	1.266094651650020	1.598579215630990	4.254350330253230	0.075065603762661	0.374534404476379	0.344804963129889	0.843883446390394	1.727276407714630	0.037897252576580	0.551227890412345	0.520002452958596	0.246886537840861	1.349912587616090	0.850861757229680	0.289501346180692	0.357351506859183	0.349726072029963	2.842105324527200	1.269418163635960	1.004537690161680	0.443858892350348	0.081514881235380	0.209352791025023	0.514964766211138	1.085500248987060	0.678177564456374	0.364593423585288	0.164225042938728	0.040309541423653	0.447981523066117	0.076702687821592	0.064093826282581	0.706512388362053	0.349082872724151	0.233245749510061	0.416043120649645	0.219555789066010	0.286591674678992	1.646032942248430
MCF7	Insulin	BEZ235	2hr	0.853434600289238	1	0.161517432501289	0.318981051481198	0.418829328001297	1.122595485648210	0.253519142260915	2.017458213183980	1.221873373386010	4.474953055428580	0.064486910563198	0.346275341936386	0.219207929389686	0.862986172037523	1.599062957324430	0.042425070601186	0.573438683640179	0.530125932198348	0.209935302443755	1.241043494293860	0.718564242303622	0.265090675697715	0.388605062814098	0.291982375957158	2.947670603060820	1.346238843377270	0.793586846558772	0.392152932191743	0.071354071383456	0.226356282610310	0.439479240420911	0.870756687999367	0.795577594480928	0.503200269793730	0.153235781280861	0.035619165149727	0.370673880335038	0.065430190976272	0.055133331305567	0.612905876247570	0.369647203448769	0.253402347178455	0.361805784745199	0.179482311056392	0.265545502458573	2.620072779177870
MCF7	Insulin	BEZ235	4hr	0.784300804185433	1	0.173832932102243	0.323741562268546	0.444510406648406	1.245696734435040	0.194559394106167	2.258553145956940	1.400876297548740	4.671620483257830	0.068082042859836	0.342958948514348	0.244818734684046	0.892446983997851	1.831001858116470	0.047392614890963	0.583851049294375	0.480187745482934	0.219116900242696	1.299903023609760	0.797494786816307	0.262985705616686	0.360292122087937	0.331615296308456	3.194445852009660	1.196909568012090	0.857509198456332	0.462933317617061	0.079427617935339	0.230571880324857	0.495577008353262	0.715523225630814	0.883493044013799	0.457193645912148	0.176514345320314	0.034766353242772	0.368195129320528	0.073839947179511	0.073779462768861	0.630197230439570	0.341242169561705	0.253099518891987	0.387909048505305	0.206846859699655	0.268391276422435	2.490196911079660
MCF7	Insulin	BEZ235	12hr	0.948690143448422	0	0.168179084948741	0.317761501618753	0.469870966754710	1.178192226685700	0.334320561221670	2.962513930050840	1.269988982896470	4.770716235671700	0.076632593256325	0.499353233290538	0.346350599167249	0.890315262951436	2.260739540138530	0.054901176950369	0.639458785644410	0.432531436079553	0.218636066963570	1.118460052855110	0.783023191432494	0.267203326336996	0.311576215859948	0.322697359214913	3.400752194358170	1.079907773807890	0.751539558963955	0.418171061615415	0.072990679034963	0.226873348879509	0.487217394755430	0.740736137747487	0.931571612634613	0.639059411516210	0.167930626911243	0.029563553429584	0.314996046737172	0.103999667191535	0.077550899476685	0.651403053106290	0.347470104376243	0.265573705933561	0.405910232935464	0.205076420361478	0.314859218322149	2.381642374813320
MCF7	Insulin	BEZ235	24hr	0.981695481315855	0	0.165899070371248	0.281867806108105	0.441937968945858	1.224478275593400	0.201397034741699	2.613933439445910	1.216375005828100	4.338670344284610	0.114513703941464	0.429499782285726	0.326163929493107	0.843391376278359	1.701218782226730	0.139764258142656	0.756321720692125	0.436732221187280	0.214380736789540	1.210301369968450	0.857927469394966	0.273947519967191	0.350585699923305	0.321990835970225	3.230450411084270	1.009965325135720	0.797490335268111	0.376543925928624	0.072000022028347	0.224949908651020	0.486139194957615	0.737533001355459	0.815200418453520	0.503976108548377	0.179739424515177	0.035227333095397	0.323964866401646	0.374916734746971	0.069966980839498	0.570685701199208	0.358901981936600	0.246928213816586	0.389117449874515	0.215527766945478	0.310534251190472	2.700459996897630
MCF7	Insulin	BEZ235	48hr	0.680410457248309	0	0.177977295369431	0.214223797794688	0.391639345829858	1.293780264434480	0.194016645663110	2.093791323247150	1.315051314502550	4.763628858026180	0.089045047364323	0.511008510610022	0.521653791068954	1.090185019332190	1.806391472798230	0.074221459500980	0.817000828164804	0.512995528881530	0.213719134942707	1.228258825042350	1.128197621787360	0.305050722317636	0.309943434700792	0.342187410148953	3.548196230037830	1.072193874387860	0.936093215673382	0.482719762163634	0.074543276526311	0.194750556497913	0.523010685741836	0.805657393458048	0.960760789301182	0.601685513786405	0.184838553024366	0.039057275698518	0.297859939206770	0.146679683155238	0.080677900937379	0.814408030245921	0.350039903120750	0.219209857871458	0.400522918691615	0.212578524227540	0.353182717578725	3.315773568902970
MCF7	Insulin	PD173074	5min	0.794094555611216	1	0.184107354953125	0.266695194279067	0.731326229132406	1.286403968738720	0.137354186366504	1.520120213267580	1.480335934441490	3.828340905843480	0.161442430062393	0.307828786148326	0.259623846716639	0.854185289423761	1.510824530666140	0.049897963109010	0.587684332683168	0.612391088718485	0.209968064844330	1.314920044867190	0.789626519016440	0.280869020821835	0.361023267358611	0.332915239445992	2.855994164434110	1.291013127479940	0.869801868773503	0.410109764940783	0.071757013661649	0.230622993206177	0.461736828164490	0.926290516693800	0.714329672916142	0.303454657037539	0.190561339639098	0.033215445309603	0.398105989643446	0.082269243154613	0.063678071412768	0.860038698695458	0.385603888339947	0.237555546983158	0.382111511083945	0.218277833334777	0.262745649676413	1.883846101493450
MCF7	Insulin	PD173074	15min	1.127478324363000	1	0.170815045584186	0.244232629567641	0.751109032146951	1.096278871529530	0.217254637162759	3.193189377450170	1.128059355783170	4.253275878366080	0.241347551205470	0.351459720733276	0.293571643260593	0.837617940414014	1.693450142924350	0.050357845265000	0.688929698720947	0.663515593285037	0.218704480992688	1.118391457206940	0.690333615198432	0.269770920684219	0.340514409719602	0.320871001913643	2.905768756960960	1.060723662921270	0.735725400673277	0.366225887982233	0.070125728036041	0.215903455370449	0.467362469310241	0.767894455910055	0.862693440685910	0.509385842792880	0.168317728444501	0.032771870945584	0.299334347411029	0.075645998577088	0.074220344408763	0.766125096702665	0.340364278452102	0.247253584759998	0.401976932569456	0.210005368193276	0.272967851218778	2.485207413263070
MCF7	Insulin	PD173074	30min	1.812435743244100	1	0.174414045571672	0.242478986490529	0.806320079288586	1.179338214265980	0.203354119813241	3.320289099205670	1.189709664919300	4.454751136465530	0.342873073753365	0.511251134359065	0.303668181702174	0.899005262648758	1.731910226797240	0.050007919490399	0.610824246263987	0.688003694997201	0.208668890273996	1.067158571356510	0.644845784607351	0.267645839253028	0.349573121035439	0.312494675011685	3.256000836411990	1.157546206987860	0.707385956559444	0.352083433278475	0.074317524361378	0.232408747428695	0.432622427310444	0.816429838958770	0.847982487781644	0.517849115383986	0.165663100964304	0.032546763235229	0.317754924743009	0.075256704238175	0.071263993516458	0.750703346401364	0.324451053410771	0.231635832230059	0.401616643073234	0.204942550641534	0.287842030754311	2.499314779861310
MCF7	Insulin	PD173074	60min	0.669849961808240	1	0.200069491209046	0.246451953752808	0.934834777586256	1.383300232590590	0.123949876335195	1.335313256425010	1.542712298905560	4.314917166258910	0.253818343721034	0.372511975506691	0.397051651974319	0.807138859575210	1.687237373322560	0.045195727861266	0.599946585819461	0.984881947642327	0.216594267460549	1.348105095237890	0.811743758714093	0.290858757289631	0.347754956889314	0.321901920709725	3.080562322962660	1.257141425866460	0.885790817109193	0.419235279891558	0.066138958204803	0.222731193554960	0.432075870775625	1.308266360953650	0.666899319998674	0.352066295823048	0.158446398009676	0.032077731683591	0.319064364595221	0.100786229100259	0.070657190676058	0.744710174882799	0.339578096032709	0.237237470587239	0.394813701093799	0.218211718813689	0.274625842781394	1.810619546484510
MCF7	Insulin	PD173074	2hr	0.905905739826268	1	0.158062585929464	0.240141726054050	0.856007601574812	1.120207205536720	0.201313015122184	1.995336008443830	1.245688734685410	4.453390981012280	0.215366034893080	0.334603763228163	0.348629425564201	0.887444539216931	1.610406358071670	0.041655769566399	0.574356379848601	0.928421914947295	0.215779667548843	1.208343991160360	0.700108304791042	0.278096388877381	0.326038404670189	0.290045696588398	2.915282236186230	1.131384888221960	0.730712980685747	0.365342610203079	0.066463253164569	0.223134491291283	0.433764293712845	1.161845184029330	0.726285230006010	0.437106590679531	0.163575173190245	0.030709359744972	0.331384870021367	0.061845250010800	0.064268831666976	0.707146560843214	0.362094308221848	0.236767536571477	0.342562881962027	0.196754979103724	0.246811919109592	2.412139331187820
MCF7	Insulin	PD173074	4hr	0.908220165404884	1	0.170687354737418	0.240566970006765	0.895304078373803	1.339032703448310	0.115483886833361	1.358944856445470	1.470906262955420	3.716130086124720	0.250794151534125	0.294786601491156	0.440767896410776	0.789639355453592	1.372871296305360	0.045119602697428	0.534515836800205	1.003420112150430	0.222887969151983	1.267912593442360	0.841913065749545	0.273527994411205	0.335862686851424	0.325642912705838	2.934366661898200	1.191258278753780	0.843230652778480	0.438759296319275	0.069765620694176	0.216009084410041	0.433230436948488	0.907609372500840	0.619362087061192	0.353862178581446	0.162034229456977	0.030494135279915	0.346160537062667	0.081019889482733	0.067561167595373	0.749560300325978	0.351591518904930	0.227709314460685	0.360197214411789	0.207982744287142	0.259889341414483	1.873228052415900
MCF7	Insulin	PD173074	12hr	0.990959230923448	0	0.157564436486271	0.241713669457020	0.899793792505846	1.168148778379080	0.247062597792218	2.747964773530600	1.305345926220790	4.180214716625870	0.231478625892096	0.416240755814781	0.360734131339193	0.841975953506613	1.792963344849080	0.046351867638007	0.612076503633376	0.774658880913000	0.214879924219660	1.084267121832220	0.682720794281122	0.238232068193923	0.294471660522239	0.314514810693904	2.880458974714170	1.154971474358720	0.691537429335789	0.327916899232905	0.070749832284549	0.219665757908945	0.427746076628637	0.836225959792827	0.788460563868310	0.504286271377633	0.169499638574242	0.028607793046538	0.291787782888607	0.085017892345692	0.067583899008814	0.897398762208937	0.357141877176394	0.259580567594196	0.365152253258577	0.201102872253116	0.269726542838129	2.477264911090950
MCF7	Insulin	PD173074	24hr	1.019131673006590	0	0.154504546981170	0.219320280129911	0.892494000700353	1.174036277029430	0.197931622474082	3.217043914101780	1.227492824072080	5.589875331195460	0.181570416603414	0.447582432329294	0.341883067146796	0.862371207304681	1.674584596211960	0.157402122647470	0.640372579013540	0.648115493361460	0.203985078850195	1.080121324143110	0.726842815897538	0.248002881729044	0.314053638179511	0.304896745817037	3.246743341507230	1.137185050549530	0.688750008482178	0.331074099002571	0.070281505338913	0.213110819465523	0.435608935673067	0.743961252805942	0.827874188208739	0.455883103561495	0.164867317639755	0.030549651330031	0.285356407748512	0.475437667250489	0.066263119494886	0.863835971826602	0.370344003178933	0.272698019480082	0.384212941266642	0.206329315777139	0.287952645683779	2.541130421668070
MCF7	Insulin	PD173074	48hr	0.669607960395103	0	0.159092320763628	0.214387382578661	0.800388534453403	1.103419865079020	0.259334768390018	4.247111857619860	1.386783071683120	5.846322282698480	0.158365150598185	0.334170956645823	0.499673040230134	1.049357895108150	1.807521487684400	0.066522088320799	0.803829530375614	0.708195676326603	0.218614887966636	1.051055282504470	1.012441394774180	0.292643132235070	0.245099120753484	0.323916532172771	2.809713284347830	1.031322374403600	0.828059300198430	0.349963402506341	0.069848806357489	0.200056572804897	0.470843242323718	0.754696903466805	0.995303144725192	0.490185124153979	0.167644675135058	0.028756582918975	0.259419401083918	0.103425779850817	0.069572108694575	0.913257321014197	0.376470052263638	0.228004185889078	0.411029024075356	0.208258387969761	0.314724323292282	3.544903058296380
MCF7	Insulin	AZD8055	5min	1.570296948867930	1	0.190107202022329	0.264945582298144	0.554037612816067	1.099487577597010	0.184898012376507	2.602017788924600	1.336142493816740	4.922535253340920	0.075432734196563	0.483652207629688	0.193612535733760	0.911597015975773	1.571629187546970	0.046044683540826	0.606371743329985	0.436599480012748	0.215402335455187	1.314151757787460	0.829261120624668	0.281308965514189	0.382737107428337	0.309135430898358	3.389005020870590	1.466436784298360	0.710050381335987	0.388369998745852	0.066803505276331	0.213172759127826	0.437077370188121	0.760058956370798	0.849695340223123	0.505656927495778	0.157556026255123	0.036339448703411	0.377192956223329	0.081269596534665	0.061965734166111	0.869048435932882	0.389701676522161	0.265518512107960	0.398003692108121	0.189124020571951	0.262109123352593	2.830354983091630
MCF7	Insulin	AZD8055	15min	1.149155439734490	1	0.185028292602549	0.246484810591062	0.792364701217393	1.036747999652090	0.181886218406386	2.590205395175610	1.072231759633360	4.080138919813470	0.555728039732233	0.686454827642555	0.235882104618389	0.884555995540486	1.544849019992340	0.060401062188487	0.591937377432887	0.788252684677927	0.212940232217404	1.212400580202310	0.831170971086492	0.289193597486130	0.388515602545419	0.312461150813500	2.696083363469790	1.259530615899200	0.598549046390623	0.415525149595765	0.074616956094897	0.207013882413445	0.453485421914754	0.791569449316118	0.744449450537483	0.737827044817626	0.165321481979837	0.036586983100080	0.338247062578379	0.095587946399076	0.064559498395172	0.845499655339627	0.387707441949610	0.236105022856741	0.368023642743053	0.217744766575189	0.273200691554248	2.198436633387540
MCF7	Insulin	AZD8055	30min	1.392454246201880	1	0.212429991008309	0.313359110933193	0.646155021183071	1.310021812272030	0.176812437318341	2.778450358195930	1.407280548968930	5.263750681881970	0.180936742872163	0.589347460997941	0.321480814490844	0.994258081928800	1.654976184302130	0.058793891690706	0.618699053194438	0.514289412658773	0.242192257174600	1.211417037013590	0.841329416604260	0.302764960651283	0.365931613513649	0.365751434869563	3.281337593853970	1.373462816646520	0.765324301813755	0.418288380442385	0.067524468923692	0.219296177381349	0.452581598771251	1.008459825868570	0.820286249772150	0.555862541590630	0.165831755032173	0.036985180921075	0.331096242960417	0.112886792441542	0.068484552177414	0.852464849403441	0.380612415598371	0.247466421108141	0.436540577530261	0.209275949800016	0.281743707060799	2.153889848492320
MCF7	Insulin	AZD8055	60min	0.936408653584072	1	0.178059103838270	0.237930514537951	0.610539899437069	1.106356194480040	0.184119725648963	2.524925688111340	1.276956755924650	4.753170819214640	0.110333911705441	0.387507842388221	0.274104939598770	0.850904884960890	1.673318856663080	0.055428838472616	0.596398623543519	0.443477757984880	0.202817140823009	1.109570024335060	0.753330053665966	0.296030847532740	0.340570139731080	0.320996520029095	3.135308298924840	1.114395669708860	0.656852356353967	0.383297114908699	0.076028656045216	0.216550427571568	0.460538412051034	1.079422975188850	0.838624130031696	0.553531766923453	0.171561385484922	0.036217120017356	0.326161749618730	0.116802891001029	0.061937425279370	0.778173778054212	0.373269057491270	0.252662944771184	0.410302484150034	0.196478275458345	0.255818233974428	2.205314975113660
MCF7	Insulin	AZD8055	2hr	1.284057037078260	1	0.201952338295916	0.267268058408534	0.600627815351725	1.155273037984950	0.188341507117950	2.589186531631040	1.333481926629420	4.523593829249420	0.120396156563230	0.407087213723006	0.337550518571970	0.890582264375897	1.695434045043230	0.050863098175109	0.614945230660291	0.512014995121468	0.219856546362976	1.118451458926030	0.863743432709667	0.294265736446112	0.367562021769733	0.334441244632637	3.174707216938720	1.227647259895710	0.696866493479612	0.422235728010324	0.074994156508000	0.206083349963792	0.465218969759926	1.020949738178630	0.802385966759878	0.586540247957648	0.157136812214657	0.034434224500698	0.323082211611930	0.080556464564101	0.064848316429995	0.822758120905703	0.374388217559937	0.246797252793387	0.410880220362429	0.210187392999466	0.288833190718440	2.503650690534450
MCF7	Insulin	AZD8055	4hr	1.264689457468480	1	0.185257125677117	0.272292022970841	0.637608489344775	1.209848699493270	0.197204669788679	3.896039899303390	1.453830988533460	4.675484584907330	0.138199377086902	0.506909000802693	0.533847402511702	0.899488725283020	1.705008103578860	0.055505004953824	0.666266640645499	0.512174365017085	0.230046209155019	1.076578675331780	0.835089840087624	0.292808872527724	0.292813368524285	0.313966267185673	2.855579347591880	1.053552695459600	0.738556877183727	0.413264969926550	0.079428929958463	0.216083567383430	0.473327859553672	0.764148460734927	0.876082809290930	0.696906704410114	0.178912614335345	0.035730343878939	0.274394891761625	0.074512808117840	0.078560956224997	0.913761048418889	0.328527618403723	0.220589505708486	0.419080943050772	0.216085703823325	0.302670450133763	3.197541339435900
MCF7	Insulin	AZD8055	12hr	1.372617041457610	0	0.189319250473831	0.282734636236763	0.693977868801643	1.169128881737000	0.236871336835237	3.340476446665080	1.401764248664990	4.743354328025960	0.141897594890848	0.426134032464368	0.435716889077659	0.919167297733265	2.076354007458060	0.049600412107721	0.684413379187475	0.537658756108668	0.228151702827090	1.103260238263740	0.906795796550246	0.287918157189725	0.304359878261789	0.342744561325394	3.173443780448290	1.177740421422970	0.686873177195923	0.372900198605001	0.080878736329457	0.212760584943775	0.471906001601684	0.899928362581546	0.902216885074780	0.592728757850837	0.158292704211557	0.031606543171742	0.278233782362411	0.078299698449611	0.082475304792780	0.849105900228598	0.330834639050920	0.256866491506180	0.442275490990604	0.221751693526035	0.318847868650366	3.006613291877360
MCF7	Insulin	AZD8055	24hr	0.924246564857120	0	0.178263621148140	0.247679960653853	0.645348817471131	1.182477075493780	0.296617827562015	3.076878171500620	1.416243788476040	4.393733786733990	0.075454370329093	0.349247303408510	0.428866789571057	0.865343080736790	2.070615310974950	0.055188462705424	0.801481142951634	0.501227333818056	0.220573424535440	1.134985689621310	0.929917790622392	0.276460802573684	0.260194330606652	0.306909224104545	3.163173858929540	0.937523544716793	0.714219781551353	0.366601943810655	0.071435989458002	0.221375367875501	0.464962056614991	0.824430538117980	0.933884035603793	0.582414684318457	0.165756651189253	0.028210135768854	0.267142680207610	0.091687127549527	0.069952853482424	0.931351460904469	0.348301537744733	0.255771648789484	0.452241591579659	0.219642460108272	0.311533472166368	2.776525252924560
MCF7	Insulin	AZD8055	48hr	1.048226944868490	0	0.171851846670344	0.250988826804792	0.612202617666336	1.126217699726860	0.190441387431439	2.799102154520460	1.392042810091900	4.950387251812690	0.076431941699353	0.307281386483795	0.378481371689815	0.852080798610770	2.318778666752340	0.051471925589349	0.897729614377766	0.492089122551197	0.223784713172564	1.227528546080540	1.043360992038760	0.271140914655419	0.300566396179695	0.331935104459428	3.709886522828320	1.160910682890760	0.730065921077180	0.381576465136121	0.070062590840616	0.208884476615654	0.480759501499620	0.773805327009983	0.949037745999761	0.513850599282957	0.166841700475527	0.033446270326492	0.291778392583269	0.096462986282485	0.072334590878123	0.915447438007383	0.343329895484569	0.266825523280631	0.461487451852882	0.232527681500009	0.325387788624041	3.230525416609870
MCF7	Insulin	GSK690693	5min	1.550969443218720	1	0.186518982139606	0.230672826943636	0.742855974393933	1.117498179342910	0.173325802330437	2.723784726582560	1.318800617776290	4.166633441599640	1.294280542087850	1.535835560177880	0.297314075832586	0.863804606288864	1.476309085471950	0.048014282527077	0.629925673216260	0.577070628753553	0.212420907885855	1.203380482317690	0.801896240631467	0.279457448409885	0.393896078444353	0.294452635375162	3.224216130332910	1.114219331590330	0.673296144165353	0.370672543546953	0.070006447851924	0.221764667252191	0.456924306744464	0.746437007849424	0.895456282125451	0.526494891775035	0.169092915561194	0.034983528751220	0.347847113215117	0.087948521128845	0.067022468332044	0.850885429881491	0.362655949699627	0.244813831509494	0.401384267032793	0.193271232708982	0.269440242473532	2.839626569675690
MCF7	Insulin	GSK690693	15min	1.426460610860790	1	0.197008470809748	0.242645432740948	0.774399189059048	1.135055349163690	0.331313164452134	3.141668982136180	1.271912185030810	4.112665433480680	1.553970592133900	1.855040214880900	0.465357190344022	0.884345456866122	2.305739274509540	0.058177450172229	0.718528426485649	0.578575923396689	0.226075993523856	1.108709505846890	0.838551803172451	0.269433291294781	0.321746075627339	0.346251450739517	2.770554479181570	1.019013361803960	0.702285499272316	0.442735130422579	0.065734035226184	0.206641020855600	0.474999170434546	0.665802902531083	0.983937902238525	0.571460941531180	0.166815125933195	0.029092673324784	0.304105263683847	0.105051627854899	0.071711348283332	0.876199087284810	0.375200585672367	0.239714242552271	0.444461810861275	0.206376273949145	0.320915567922880	2.618547550258900
MCF7	Insulin	GSK690693	30min	1.477057907837480	1	0.202581982706966	0.272370472274008	0.915454488058347	1.173153798883160	0.155388289581507	2.753768307333300	1.390115972678550	4.083759857655150	2.756630596170420	3.093079009700720	0.229530890016761	0.923513282500969	1.557769167018030	0.062427856461933	0.609812435694478	0.735050384109906	0.224840456789280	1.132002815279520	0.833593949460640	0.296734947916614	0.368116132896687	0.322838407587330	3.268295316017120	1.259447046468510	0.774571131683188	0.391761690622148	0.064973318971682	0.205806323301078	0.438933080502792	0.961911856098953	0.768899712563019	0.459800663863023	0.168366807408252	0.035314059069436	0.319513484098403	0.107315746347227	0.067416198955459	0.828390159635827	0.355637702053303	0.213528238095350	0.390661134504325	0.195467689906244	0.259943926768024	2.098316688511950
MCF7	Insulin	GSK690693	60min	1.494064446973370	1	0.204477433183570	0.274886481926532	0.786154957449933	0.933957573863782	0.199651449511910	3.546033944146750	1.157680256272830	4.739257656888440	2.572729967417310	3.132134107650210	0.397462314205698	0.955668490659683	1.651313511581870	0.102253521529168	0.538133834488285	0.646803225487347	0.244243138672219	0.981256713375101	0.732387111690187	0.292426109105727	0.375089442421872	0.355302006806695	3.250542200910370	1.060015131706250	0.661962093573494	0.419542032101359	0.082184511846027	0.242687950849893	0.467265153717261	0.974780346170685	0.815077783426576	0.544919048053339	0.177114258258281	0.030325415390200	0.325111364936226	0.146572384843538	0.070751718301088	0.734668054430425	0.365800438696717	0.247749138251929	0.460737358782973	0.220283917309788	0.302888768525089	2.171145249487770
MCF7	Insulin	GSK690693	2hr	1.514999632524460	1	0.184264197795348	0.246867799336880	0.811493740845983	1.098574913154930	0.173939546056679	3.381120335426570	1.313469464600370	3.863505608447490	2.718237310329260	3.043934072257430	0.513921607689830	0.767813150171977	1.457417889038160	0.061216735567119	0.645487573561674	0.703476673512800	0.213784267629077	1.059067986963380	0.750017517169560	0.272328475734560	0.353430912931940	0.328050869760581	3.243898370039300	1.185800468830260	0.740705612625733	0.354000311580659	0.072099559041282	0.218439242825097	0.434698116963670	0.969820340332343	0.915425640903384	0.564640857862004	0.161620551363575	0.034515653507045	0.292118571378770	0.083989758034506	0.074910908099695	0.801943530168599	0.351219927345788	0.210946684584452	0.414146059876033	0.204260549863771	0.306991856085467	2.935462116666380
MCF7	Insulin	GSK690693	4hr	1.481682016841360	1	0.183672623395302	0.252958364517121	0.797072753914677	1.143652540430940	0.176151845320309	3.244752093706800	1.408102692691540	3.500226893772300	2.645978438242890	3.164869397817870	0.465502942804461	0.801341778311422	1.501868143816200	0.051680590457037	0.624226212518277	0.700303017674169	0.229979412612062	1.022109830044510	0.757003758521257	0.284216297182906	0.338477565017965	0.315223793677303	3.173204126733810	1.114356925741840	0.718627506790532	0.387065341822044	0.077670198180473	0.215904616593655	0.455699872593078	0.707902500393504	0.887874036238188	0.719245418495756	0.162441262173808	0.032730350981345	0.282145791063871	0.070735458739528	0.074495295355273	0.800734740610379	0.318077107627545	0.226179578235269	0.412404659873365	0.207085391445095	0.314231604327545	3.210147136042570
MCF7	Insulin	GSK690693	12hr	0.968840390066510	0	0.166188603405589	0.240970784392397	0.893423859212464	1.165028975738750	0.213384374510756	4.577549427241880	1.302800516645580	4.665065049060860	3.253496293065380	3.457561583883950	0.526211786641479	0.881467823197945	2.166383750794660	0.044771717122180	0.653797930672555	0.714047267469098	0.226270313244804	1.038071801704260	0.724192068323342	0.273503361547405	0.340379373128787	0.307731574129739	3.958968012993690	1.217220360312120	0.666850361504711	0.358654089966466	0.073729525677612	0.206843949885665	0.440822072082933	0.847833524027510	0.949049658771713	0.482056743157433	0.159882866947139	0.029342000871789	0.282309471059829	0.074936143487574	0.075094250654503	0.901161948933630	0.342492489077754	0.234781786336791	0.405142606212882	0.204027869225072	0.297849904778394	3.177644022540670
MCF7	Insulin	GSK690693	24hr	1.222934768762940	0	0.168040956887542	0.249057851119361	0.767012773633856	1.155739042331430	0.303723395100843	3.260257498082080	1.416583928065740	3.956384693427820	1.893171253877840	2.380505160363160	0.440563232567384	0.811316659685982	1.792172373419340	0.058158201799682	0.819336154374056	0.642895701283998	0.215639516093501	1.036194155427030	0.850831593524403	0.275662259024920	0.309215992827162	0.317764867269022	3.414048068989820	0.918079810988264	0.726094722144131	0.357328200661652	0.073681962619436	0.219069352014250	0.488504786509488	0.671439434195393	0.973067034257430	0.664051350496123	0.176139406785503	0.033207547055055	0.278651635132782	0.087160447954144	0.071314878203159	0.959809368654040	0.356273172031653	0.258101924585950	0.448472102205495	0.212027611327562	0.297032461322592	2.653305590382090
MCF7	Insulin	GSK690693	48hr	0.962671006546704	0	0.161426800606624	0.231261233068530	0.708663896946350	1.109389425070350	0.206722937887494	3.731175528586210	1.347796187105480	4.224367470045760	1.847090968939390	2.039733974212310	0.242558479748290	0.827952763653886	1.912166932809410	0.049138262418010	0.765899151649217	0.566280542123860	0.183992831955902	1.155186458430390	0.889753447345545	0.270933114939430	0.315873758850699	0.288305678873686	3.275115708946720	1.060525977920030	0.740819135136794	0.374518555698477	0.069456149660373	0.209484394184229	0.457759577898557	0.698810584176290	0.990051297510070	0.425824297871817	0.177688385124514	0.031231877715833	0.289041681034218	0.077716557339665	0.071428360891925	0.907514374324564	0.355213219968565	0.234909462345968	0.432203496470423	0.233536612423973	0.290371892855966	3.048641019490040
MCF7	Insulin	GSK690693_GSK1120212	5min	0.953186923329374	1	0.178235781244109	0.246914874364891	0.743179188132202	1.226955981388890	0.147958801790047	1.648117598810170	1.316685751861810	4.328444374790200	0.944201156022774	1.167164792696730	0.318769483213860	0.838997111226460	1.670620703791960	0.062677310737497	0.560786981609943	0.639978421274215	0.223674687426300	1.235141683576400	0.748525392036897	0.283770095144099	0.364283695115247	0.329764296568865	3.119927685699260	1.232164647458950	0.878716680321326	0.420551097457934	0.058012793131685	0.225470167755281	0.482262009816016	0.811739264914717	0.694211369539785	0.352890801052482	0.171831042279560	0.038237755564978	0.348534524561345	0.085843695852304	0.069291886809426	0.801057381245087	0.365984945417844	0.242694541740723	0.349324809948288	0.210002204589764	0.257953125002811	1.985780079215290
MCF7	Insulin	GSK690693_GSK1120212	15min	1.146458124704720	1	0.180583049820739	0.234470156214255	0.793841089448626	1.321574965906170	0.187760770411992	2.056585256743080	1.338024920972510	4.045357691403670	2.019573154961070	2.419503683667070	0.345896962470030	0.849324200577652	1.655088466268080	0.050280801893411	0.675961066481419	0.666082014824597	0.221184562945447	1.201048872513550	0.735695604376897	0.288835783425670	0.369030947402215	0.322562092873279	3.162147572733110	1.117946945495890	0.909124912662443	0.407064039726724	0.070638447444296	0.213137487795593	0.450315321160110	0.722064243151784	0.768630357495007	0.439610821912574	0.168205053671164	0.036889048070712	0.313629202568957	0.078953625841364	0.073971498836626	0.813630168431767	0.345841359262394	0.218980215194190	0.384183628474437	0.203056623263515	0.287274089260058	2.443019309610190
MCF7	Insulin	GSK690693_GSK1120212	30min	1.581877459847860	1	0.163035361712518	0.227186654694989	0.893927409875597	1.192277147302120	0.175998098280294	2.902862684821000	1.168974736575260	4.161462579435920	2.985069189138530	3.406850587407620	0.266622914343163	0.921073696490546	1.764220849421530	0.042587637315602	0.614263786678909	0.644372784034120	0.193346012505273	1.313774900339850	0.703536758277080	0.288941418164664	0.385958992885737	0.300502651593591	3.425486516254310	1.206865184114330	0.791078656476566	0.399800329787196	0.065566296918870	0.193788762168149	0.423135679757716	0.764811019033712	0.687050365871442	0.496587102229210	0.148221626965921	0.035678354769583	0.394805147567504	0.070350445331485	0.059967944172298	0.711676642101452	0.387615010104528	0.224181368347426	0.347492659677056	0.178543225453758	0.233329116439025	2.752518219349030
MCF7	Insulin	GSK690693_GSK1120212	60min	0.742729555262637	1	0.181453403118455	0.257271589577389	0.900881600509017	1.318039811394620	0.136872899473714	1.529422712177230	1.422742694570880	3.769050926843360	3.417245352579580	3.483640609324100	0.416920246623601	0.908175428257190	1.696880980545850	0.044263674209782	0.560249064407565	0.786541625099217	0.230557920834647	1.324137834574920	0.803979871534406	0.275977187866771	0.385039732065046	0.312095750253819	2.941509310329340	1.480017028061610	0.911445321708187	0.403190645920099	0.065621852399034	0.224636671713587	0.452052293484807	1.106537744235650	0.647556053174752	0.412100148501379	0.156160066512913	0.036065494860098	0.410930185427990	0.079155440198943	0.062647735949661	0.722783358397080	0.375207906082955	0.213172369545171	0.392389598371594	0.188252637850209	0.252336256699374	2.003922908374090
MCF7	Insulin	GSK690693_GSK1120212	2hr	0.951296350288567	1	0.151469974421404	0.241390326842961	0.839617743158570	1.215618094526340	0.180417420936562	1.675716727819540	1.239515777884140	3.585353565652910	3.114976757791990	2.977640077783150	0.304260227422490	0.880764938726103	1.541499235245800	0.045903458910813	0.539694952513419	0.844904582906866	0.222548399375064	1.189788224328220	0.747775807809413	0.283427980492572	0.362986193376688	0.306587907826495	3.035588414490310	1.237848974029380	0.833056548768953	0.403345670339329	0.059205400018390	0.213782091035533	0.453842285563672	0.952117618346674	0.710150748421457	0.447352596058902	0.152852164351149	0.030273717517852	0.347689532857504	0.063476018709567	0.068256562520957	0.749501026260292	0.376275028891114	0.206281139279260	0.374312642801394	0.195112079204148	0.255902930135749	2.653464469221690
MCF7	Insulin	GSK690693_GSK1120212	4hr	0.746217704894640	1	0.173344243254451	0.221953045657135	0.801287650290360	1.386411541481380	0.116704142830861	1.554891969662440	1.540548245051320	3.241046898133200	3.184102751623620	3.012612280263080	0.484683568757393	0.832912663118669	1.413508962432150	0.045693601829698	0.562991764110335	0.866242832786716	0.237370056276646	1.240598466477430	0.797512700165643	0.268161289306324	0.359449035749086	0.330631795092797	2.849189037832950	1.111798523828230	0.925470402896733	0.408883205176508	0.070140775930779	0.201778936185570	0.444487690038021	0.643811375304203	0.706540452065180	0.429081743123647	0.167952778826948	0.033947288075737	0.314219033609403	0.086321961009463	0.071330612932478	0.759783138104580	0.306668839754329	0.210628882498288	0.393382963054606	0.193476507358463	0.282833535559204	2.037626908342980
MCF7	Insulin	GSK690693_GSK1120212	12hr	0.955089021996580	0	0.156323121471945	0.239260142021872	0.786018508664708	1.129132799037940	0.269656170380234	3.411558262138100	1.261341572409710	3.721800845952700	3.166964772324690	3.071250864465650	0.454416739718539	0.892674268482017	1.583391379112570	0.044831235667746	0.627389383076786	0.647137958133306	0.214671120452465	1.051251675349080	0.701494531592120	0.249099761547693	0.296177516291741	0.301691821970850	3.695311883533110	1.082690008728460	0.703201969705158	0.306459148584836	0.071812805712754	0.220213527132347	0.444333597882342	0.594718762589566	0.874467972090383	0.642861794114660	0.181243455072740	0.029515221085907	0.294525147768329	0.089454596275441	0.074503647222696	0.783533136153590	0.346239152643266	0.253634128299261	0.391249220997921	0.200978142470852	0.303793881232425	2.926901673664490
MCF7	Insulin	GSK690693_GSK1120212	24hr	0.912776353190723	0	0.151912177373188	0.195380661543905	0.765349047424329	1.163180380852690	0.181631365120348	3.186871728627770	1.224627835681060	4.265762465347320	2.261660787893530	2.352292299602610	0.362762369382602	0.901041219479927	1.697864699283490	0.075342145005654	0.761444734915060	0.706165937798716	0.202664733960266	1.152331731090450	0.829647470858630	0.246630367951921	0.314112414020667	0.328170229829864	3.307776759521870	1.117089010863410	0.789581422360991	0.312461808195542	0.072141883839411	0.200694618017950	0.448718697929123	0.604000785928847	0.823561422714038	0.558871483748869	0.171491168118893	0.030091035891795	0.317337118401244	0.229488590172298	0.066184053830773	0.694036031136850	0.413362445426173	0.203610122337955	0.336670091620612	0.201037355491659	0.296174580437964	2.706198520348690
MCF7	Insulin	GSK690693_GSK1120212	48hr	0.759618124757903	0	0.161117207268371	0.224547238315450	0.772440809536495	1.126150815442170	0.219216376985449	4.417220235950190	1.325306820956600	5.103415608664850	2.090731281967050	2.377423987016980	0.467302218273553	1.030715440326790	1.832932100991950	0.057702022949055	0.832449555950407	0.691362522885894	0.194232087140104	1.055505872769740	1.052209267330190	0.262227302538472	0.260974611560069	0.315973064121810	3.400851178002310	0.989024461582530	0.867330407011134	0.347956502107793	0.074083341720299	0.209713733285294	0.509476188234439	0.611965571446122	0.972672371260662	0.653939303927356	0.153953029449953	0.028869364191936	0.253943866088773	0.069602738255437	0.062417988207811	0.901182753864934	0.368378345023851	0.234666728073493	0.386333941248050	0.211159800876427	0.333676033254261	2.946566766638350
MCF7	FGF1	DMSO	5min	0.749541343808028	1	0.185013056594915	0.221080527824086	0.764298658994809	1.127615353054510	0.202584978014721	2.659312823784140	1.322482143824540	4.219865674359140	0.477338970365385	0.588819822833678	0.333767138242413	0.868987008135954	1.701099774963130	0.055329717047524	0.698792816720000	0.713838533943627	0.194464456131583	1.181734314223220	0.798254951135997	0.258270729636653	0.313277586616255	0.324073102635579	3.358219812765140	1.008718657373340	0.745392020044804	0.363213091400954	0.064600306413384	0.218320224319733	0.439930965502698	1.124841830395760	0.866889337902990	0.428653355856737	0.164244368707650	0.033441740950978	0.298045016980036	0.074468539691331	0.068630378866972	0.716790533455875	0.366452183864974	0.268623995547817	0.401126447905389	0.214926608748004	0.270223317921474	1.980929250953520
MCF7	FGF1	DMSO	5min	1.263989269574430	1	0.208180231496468	0.280448855769205	0.592412076966411	1.110443073853220	0.316901006062842	3.542239014367950	1.355841567604550	4.020146822343960	0.078762596532410	0.535533760976616	0.412590935456132	0.891350479531872	1.901977562536640	0.051587239380219	0.651274136751535	0.420248707635510	0.223280412810891	1.138881433476090	0.874004857471527	0.296991744283607	0.337361970368205	0.329607797320854	2.699204872338550	1.063001930518890	0.692834791190590	0.431598789893919	0.073759040563559	0.224198932798691	0.459854556280492	0.747960228249214	0.874533156634912	0.669040164052629	0.171005869346247	0.039076821043394	0.327767694629305	0.087973070061898	0.076160838473837	0.859499586623302	0.381390988700915	0.239544150091281	0.422719713480487	0.203521925902032	0.294708130562533	2.441554703086360
MCF7	FGF1	DMSO	15min	0.923908452903925	1	0.161923180741034	0.180104381014398	0.727659865907226	0.966416686538798	0.225703961727232	2.409021726701920	1.122349074091360	3.898087640893200	0.555710432649946	1.209164256685300	0.243585902186539	1.867757585470660	1.323577984493310	0.053164229706315	0.667923452133830	0.816993871317966	0.210264041309968	1.022869845714700	0.732841416726266	0.242243402442888	0.308824685042201	0.465734650453944	3.053735184525180	1.003337753587940	0.605027214862450	0.416000507974736	0.119705478014168	0.217611130312084	0.468148891861432	1.020349870179860	0.890136689815230	0.489602436985023	0.165517951596073	0.033788100935385	0.323465221702087	0.076910575658465	0.067337753391108	1.187220526762010	0.350408446961894	0.238095284970857	0.393623488924504	0.201968841349939	0.249923333242336	2.282954592823250
MCF7	FGF1	DMSO	15min	1.405185595534950	1	0.196278250609415	0.261961574811194	0.893675208586989	1.134223651946090	0.283137555974641	2.805441582953530	1.256280794962630	4.824591784955200	0.368356299196495	0.527056893202374	0.329030181861926	0.873454658559606	2.242441880957380	0.041443577730257	0.569046134759275	0.944477539916280	0.221815293450874	1.100126161491050	0.797440729973014	0.263412233266263	0.371516188699611	0.321130271119903	3.366489740624420	1.117176504268350	0.592812775137356	0.474653136375025	0.067135262932744	0.208140622915794	0.435309508722906	0.872110244362922	0.753491910499495	0.669803355782436	0.160708168912606	0.030968555105225	0.339039777518338	0.098435528848292	0.061875841860232	0.898662695276802	0.390467717168106	0.239919760659890	0.373420515128715	0.188268953530432	0.254668152553052	2.226958109275500
MCF7	FGF1	DMSO	30min	0.902640791613963	1	0.173843322450064	0.204677534945441	0.723799412314645	1.118448878896390	0.214918078006728	3.002095932847870	1.202098222576950	3.912870971127920	0.237279141536871	0.445765315760373	0.376336806376354	0.798243874124747	1.442760504863730	0.064698137456495	0.702175638278722	0.851143983924820	0.216076482311770	1.081465690432560	0.762890503607089	0.242913027516280	0.264472281380009	0.322240060500229	2.895633271600510	1.003491968063380	0.703850776507157	0.393055183376925	0.062940229021870	0.213091655778740	0.470383527313393	0.831408711340098	0.901587518012178	0.527675962184774	0.167954213863744	0.029035183850677	0.282764996195848	0.093707146185271	0.075068064922778	0.842747030837486	0.374404368793226	0.229476362601536	0.373033223295253	0.202323399415643	0.297642819068623	2.603313238193160
MCF7	FGF1	DMSO	30min	1.196306248401400	1	0.184343476597576	0.251277455203512	0.779744273497542	1.214759571926290	0.167840378952989	3.349534931510530	1.261251154122110	4.218221924082870	0.393728323904812	0.520283455719026	0.549729964084100	0.840206766464410	1.196749650296790	0.052539373061027	0.605960726304042	0.863950685496060	0.228128154045217	1.010601357852230	0.808314224121500	0.276557648017178	0.313290444683295	0.326137304125269	2.672499167405910	1.029023408548790	0.617621688060472	0.496417662851134	0.074658940606077	0.224554455456583	0.450546966254016	1.094550966482910	0.817440293798835	0.900071975010257	0.166982885103716	0.035082746688112	0.289057606150132	0.087104996950958	0.072679618624366	0.831681540030679	0.354243266965687	0.219591144764160	0.383164596165934	0.221616057764497	0.323157506403024	2.217376396585560
MCF7	FGF1	DMSO	60min	0.577609005086337	1	0.171792531877137	0.208129235289632	0.728023043902120	1.171897160859380	0.175987396833063	2.946123999869490	1.351723307205540	4.425955787092500	0.267176860358292	0.352205848386646	0.296038450520054	0.768581167922819	1.417343384827470	0.067468421522977	0.732566901508813	0.830217738697521	0.197410813556955	1.014461432001120	0.766185725827466	0.248968501073333	0.286517502845813	0.318317857172478	3.029222142574400	0.944574302758122	0.710414385790726	0.465811519362548	0.064788342224831	0.248139798576093	0.467010705655980	1.476043911541650	0.992619431686240	0.492956478811222	0.168977438440477	0.031426411310174	0.271061970587114	0.102753110579329	0.070548215430491	0.743145071718177	0.368492036462258	0.231391305336402	0.433818229049386	0.217681537464004	0.285311839125843	2.171427147537960
MCF7	FGF1	DMSO	60min	1.512754922298900	1	0.186355666660429	0.237098595519019	0.838564555690020	1.107336650980580	0.203503841453330	3.099349473189400	1.251349766876790	4.845468325031830	0.260492067793632	0.380446318775308	0.432846523698192	0.887356413764016	1.592944425344010	0.050518528070679	0.648793191510852	0.841432035838097	0.213302539338484	0.977586114104132	0.761769953017283	0.282591882160754	0.338747490524050	0.320766938550867	3.280603071294220	1.116996273691270	0.556500716817085	0.486578841060966	0.069749222188827	0.241422748298770	0.451658023825423	1.503797267441400	0.894255668302860	0.726118464090886	0.155451065454002	0.031677786671402	0.283025899847763	0.093712288094312	0.072524982070437	0.869718581082253	0.382865023384820	0.234247094897180	0.417889155099872	0.200841799981078	0.276881444816466	2.369394342717920
MCF7	FGF1	DMSO	2hr	0.608789114792587	1	0.158921556572949	0.188014054029628	0.716446831073556	1.058236667337960	0.180877021960604	2.047930590108370	1.368613334029810	3.874281431092070	0.219463064307318	0.470286105340610	0.182088488013669	0.837439316050253	1.281060058343500	0.052851062454542	0.618066762613036	0.932380511807380	0.195682746798333	1.043736803045580	0.813256529927627	0.267181569646285	0.361517901871305	0.320859052323952	3.118570283301050	1.093229640011950	0.642298601950407	0.490126580585744	0.059660736398547	0.215956197455005	0.441094895823474	1.564671387912250	0.823884961665384	0.482360722992666	0.147225002112640	0.030448885394673	0.345542601414891	0.075108237033609	0.067905756851181	0.776226687962643	0.380101180333408	0.256461801938179	0.362910146236455	0.213730742000317	0.241808618406593	2.497352799555660
MCF7	FGF1	DMSO	2hr	1.336215287343210	1	0.174134182232679	0.233582790901689	0.852634860676309	1.185394488975370	0.182710154535836	3.620064712869090	1.418068263646960	5.060742805838090	0.385556191878698	0.555568914567161	0.508157198966577	0.836398632578631	1.202172989850140	0.047798337143817	0.641470889152623	0.868055271661177	0.211862379771287	1.035522134211750	0.781242539831612	0.277428262345309	0.319268971153598	0.306204528727584	3.340930396246650	1.032319538951940	0.567443369803220	0.517442390615498	0.073296510550423	0.213857408353090	0.439780523228582	1.576134795462540	0.862351805047277	0.858755238336490	0.172333868057881	0.033964542802519	0.272923845525575	0.069612601456240	0.076387003523726	0.911835783351055	0.350072278263919	0.223520709036043	0.401677821944661	0.209452984926246	0.315188048603030	2.708901277687540
MCF7	FGF1	DMSO	4hr	0.991404921655965	1	0.165352877518392	0.207180163842850	0.802204148528096	1.060135702132000	0.180843632413781	2.841510755225310	1.504469286991640	4.402161830733060	0.347820113190980	0.346944600196969	0.344180514561733	0.796026231595924	0.874802674411578	0.047188438055184	0.596106081136841	0.810101059832936	0.199404992364306	1.008168130033360	0.729126172458898	0.271559954731085	0.284615883824714	0.318969638729940	3.568712238601570	1.011026104656800	0.555580726074950	0.428930669906056	0.067844267618678	0.227026695115705	0.460087129805665	1.134025279580090	0.952472479236670	0.579531663079326	0.172770754826545	0.030910073480595	0.280304649489097	0.065674181441984	0.069834892359175	0.785484309933595	0.379891957284334	0.262871960369851	0.389055959530762	0.203546479192273	0.280847900882044	2.414951614936550
MCF7	FGF1	DMSO	4hr	1.401819992747160	1	0.178139297600091	0.239890088564038	0.900406324037407	1.078520510427800	0.212835593343516	3.688294316523660	1.400240770284310	4.661070349939600	0.344747379525982	0.418429025214685	0.476443609057673	0.922332317808617	1.412193407264220	0.050039314212370	0.613535179791029	0.907784267508862	0.216792847054641	1.042352857534190	0.725062535994853	0.267670140528883	0.289367649312720	0.332975158527326	2.685487312910150	1.120109874358590	0.516566137927603	0.517872141740730	0.071119120966200	0.220314175415056	0.442820610080774	1.086576957376840	0.852137792185652	0.874091915953437	0.148250476173840	0.030714180520666	0.251920603665095	0.065009982803846	0.076183387165604	0.904137939459390	0.339466111389319	0.245001493992120	0.405413255874313	0.203463983148915	0.318482103149557	3.369901728362240
MCF7	FGF1	DMSO	12hr	0.927354090128430	0	0.163528084465392	0.195756146327647	0.748837774230013	0.949874881574180	0.134913613459688	2.734395570166790	1.623986959581590	4.454202436702170	0.214386880745942	0.371723295656643	0.337537821251021	0.841043944852150	0.998684233244643	0.049899811741625	0.659965576346709	0.722313022495493	0.211975655626555	0.999807652069790	0.683926495472793	0.256983189120654	0.270627284385745	0.323109616177572	2.777466836978400	0.905724720701211	0.626619260084667	0.417299412877043	0.074061587749807	0.234374956184676	0.469387124226988	0.968717453951033	1.029788416224570	0.484239210092944	0.180848607278448	0.030710727654510	0.267200760279784	0.076883576668321	0.070760003465161	0.844023929174734	0.276379751084446	0.266148981578947	0.382718950851617	0.237568726375123	0.257639701367510	2.244808313339340
MCF7	FGF1	DMSO	12hr	1.105595245343500	0	0.168634588125195	0.215993797499665	0.879608872414530	1.008489202398110	0.209779801452542	3.344436117706400	1.482408335315580	4.082692801903160	0.235146285602841	0.321592927146373	0.436543013430984	0.776241383664578	1.356726368049740	0.050695348781158	0.601018958282174	0.786130574855112	0.207263272067265	1.016533771511850	0.697944894466410	0.265654843628303	0.276752233735829	0.305365538698291	2.425539337674120	1.121853717847970	0.603046485355037	0.458215140485417	0.072075565861610	0.217857596618375	0.472606884857378	1.000062023010930	0.862708099307295	0.730217637855581	0.179350687357540	0.032826724055877	0.282219527149411	0.073195214806328	0.077737881778368	0.893151281761590	0.349689917389074	0.231749620664727	0.379217875783805	0.209898469982923	0.299388889351688	2.583162578838540
MCF7	FGF1	DMSO	24hr	0.953793312437870	0	0.166623527923216	0.225343533144269	0.882664141216210	1.100408728722480	0.235615758747009	4.271175171314500	1.491880302124560	5.381182189534040	0.148806989577834	0.333894034899727	0.324126545808167	0.827137795487610	1.258424132749500	0.056752972707439	0.715026783052098	0.745043536413266	0.216819027340517	1.015266486391480	0.660023532610407	0.248702178959573	0.302223002888851	0.297065830786346	2.887172411415310	1.041834942878590	0.694112646455001	0.371238475257472	0.068529798044036	0.217768802163303	0.455054027890196	0.838051869028560	0.966429961085005	0.513205708355248	0.166846646831465	0.029597829416897	0.264932883725562	0.083566911400183	0.069110909272480	0.839362235167358	0.391154614717536	0.259149422098226	0.391038881454486	0.190661691201505	0.274042552806769	2.547517665482890
MCF7	FGF1	DMSO	24hr	1.633091415128390	0	0.164101770857350	0.219849515682164	0.872234660856468	0.998145843399450	0.330257026271147	3.566337299155130	1.511265850093440	4.245321619635000	0.116065677932569	0.308624917211705	0.420536399531730	0.831560802651524	1.685475405320570	0.059885865030101	0.690784950421028	0.706663697561612	0.209403146491603	0.994772090326848	0.600226093539819	0.258663570218419	0.301566053712934	0.310379752803488	2.415093353698810	1.089558919546280	0.624161526290363	0.428525464926384	0.068129123926859	0.211223142975211	0.463925781445076	0.820643626228174	0.954601346500827	0.793693406405263	0.162364512466126	0.027288843929367	0.255919953310990	0.075614560166788	0.077015347059473	0.874537868200150	0.366495113859131	0.258056292737984	0.350273103627233	0.201039767568772	0.303588903647433	3.151153579480540
MCF7	FGF1	DMSO	48hr	0.907957170875797	0	0.177829430877788	0.267986076674858	0.786724402624191	1.118917040441500	0.198554603032988	2.519962973441690	1.434102421545790	4.693319539246800	0.075102876684558	0.271444771220479	0.180276371388785	0.922054632987580	1.888879119251430	0.056519138865576	0.668308359801104	0.554775881490450	0.175690559220792	1.163540506156380	1.079352571109660	0.255382692522762	0.341667104303055	0.329048059034677	3.223831107701090	1.057391545719920	0.778533330319894	0.397685217946724	0.068318702546041	0.210030681376184	0.449404678543707	0.863776762761392	0.922739428952482	0.304363143685806	0.176972348439566	0.030095764037183	0.297748935415721	0.100065792139306	0.060377580565423	0.859937441492622	0.389744536415025	0.283523021492363	0.426408004590901	0.203489713132995	0.248311932962841	1.962914467635360
MCF7	FGF1	DMSO	48hr	1.240789230417430	0	0.163400162745052	0.227252232662998	0.730783780603979	1.067318388629840	0.230264783331649	5.816125409410600	1.371982070950430	5.458075297101350	0.110420720306680	0.253377620830693	0.453473351048998	0.793128763856283	1.691316846552440	0.084344770220213	0.738727943803815	0.715917454248527	0.225228879745878	1.055810012425460	0.634616804243541	0.270270603589867	0.304143211266170	0.329124568630812	2.828226456374020	1.121516747732250	0.728959253826425	0.401439283359607	0.069501903343431	0.205541979375202	0.465355769320946	0.701895788996369	0.864168214584455	0.579101238552875	0.174172833424932	0.031178722072894	0.277833701141862	0.088663895975570	0.068116591914125	0.677366601917863	0.341234401098321	0.210874529908938	0.379704756215194	0.205675559544610	0.300243475685747	4.515514112001360
MCF7	FGF1	BEZ235	5min	0.789484956774822	1	0.179065344324977	0.246850259932155	0.448602550013846	1.151125598379940	0.220684562595036	2.114849188511810	1.273021699676380	4.142266446815330	0.063933778950731	0.392844534326128	0.350063339566264	0.875884475289485	1.564365205634430	0.052900874958677	0.649007703773030	0.616614770413653	0.215936363918168	1.162650292483160	0.772752411486629	0.266293280021214	0.315869083440551	0.339879339233789	3.041451804939810	1.034115607221570	0.736754377979471	0.397716033553804	0.060854668532693	0.242627671521050	0.600442537070357	0.843652833462323	0.896933992207728	0.390422990255660	0.163841301892066	0.042822361135861	0.310448212557203	0.082106242926963	0.073280773781138	0.695791514741357	0.315305312149992	0.268727112629751	0.392753743422887	0.208859402725429	0.279449165586314	1.918437022105600
MCF7	FGF1	BEZ235	15min	0.920404370045552	1	0.172162441593545	0.218013236891799	0.458306973410638	1.051219552899910	0.262976385087911	2.660697263266170	1.154877062151300	3.938093736612890	0.062330085780159	0.347940658460157	0.290598704286126	0.803416050925142	1.482511144957300	0.056483462071978	0.679580040801714	0.765799873213547	0.219061892662673	1.062217235937340	0.728850491639885	0.245661398968569	0.313245138053414	0.350308562341726	2.982394375746670	0.870528176380562	0.676296921827541	0.382582247161979	0.076096027851093	0.240131841435437	0.472898182588363	0.740526559824103	0.942223463176356	0.514784527552824	0.169935316872602	0.036153168907514	0.320621420309589	0.078456041780420	0.082006014113987	0.747431578187664	0.372417639966430	0.256294082196068	0.416727687517817	0.209212096891481	0.283910164154100	2.341836993029480
MCF7	FGF1	BEZ235	30min	0.826525137571896	1	0.183819838145234	0.225324169949992	0.416214307519711	1.135785250732900	0.213813102760095	2.114308371981280	1.273823053651450	3.816690663443250	0.065825742926013	0.323870683182960	0.157027633740989	0.821670001493273	1.431985858297240	0.056908214361238	0.692422678933713	0.736412046029853	0.189794066863906	1.154529555662500	0.781372668215582	0.239853072936218	0.321480276108769	0.294317513301746	3.005155720670130	1.014824256320090	0.701651455315042	0.442699736613650	0.059867493726551	0.233454065079011	0.482209553602492	0.726711301213583	0.844839003074315	0.430391760249771	0.196806299771442	0.041713214200395	0.367236813178937	0.094994133335891	0.071748628427929	0.723253077573344	0.339226588657007	0.245237442440207	0.377789081805341	0.200902801659727	0.262462155858478	2.286407990101980
MCF7	FGF1	BEZ235	60min	0.473927713502802	1	0.179988496825253	0.242863099959717	0.408478823603127	1.151555834938340	0.241978272142357	2.863898881990000	1.282207970596690	4.166198301786570	0.064954738887241	0.321552933468694	0.212718562355367	0.804864242770176	1.722942821240910	0.069201644958441	0.705545675587939	0.755428120225103	0.186243418331517	1.039210064479500	0.719384706318644	0.252010645546147	0.278255439980476	0.328553185746665	2.720330166648120	0.961949825361027	0.658658451911178	0.482507838282344	0.080179097629835	0.232121626794269	0.502210397939303	1.159902504696780	0.996226308880150	0.495695050969366	0.167010964992430	0.039070360300117	0.271607796359085	0.133316514457112	0.073758589846488	0.730512890595047	0.373425377349174	0.232922245765597	0.413036526014247	0.232728382814724	0.282027807084000	2.189346861699120
MCF7	FGF1	BEZ235	2hr	0.691447151442953	1	0.185954587925322	0.228078150412475	0.389780782049717	1.198883026833750	0.252685615306115	2.535955880148350	1.415509532733650	4.057049517262140	0.058408800191652	0.345697286393527	0.354133365983873	0.783703246807792	1.359375516579270	0.078803812031880	0.669404525314726	0.670102235934080	0.183272186090564	1.006056470090320	0.860078581859873	0.254201053601996	0.332862366438034	0.321339931201767	3.759272569479720	1.065075704275360	0.603844398108756	0.518279181857333	0.070139402411510	0.218144237047046	0.450070246065393	1.067452410867260	1.014038816932230	0.599153907273432	0.177751206092960	0.035774770945551	0.301430442277740	0.111688970656711	0.070670208227586	0.757843876360804	0.328978620528116	0.257137010400743	0.412665720239805	0.207231305506866	0.279391372194089	2.723192868651360
MCF7	FGF1	BEZ235	4hr	0.735790851352990	1	0.180387186582051	0.254850787188393	0.415059875622043	1.098903454852330	0.291902282213928	2.724189265917810	1.456498710893080	4.547359452866890	0.084976187883426	0.417716334300168	0.261762017434466	0.867525284521036	1.192186765069090	0.056072354226427	0.681626399981869	0.661100411403113	0.216590254541507	1.059481130677000	0.806434032423528	0.261375392537300	0.302006776715185	0.319748101572327	3.390513367575170	0.901379567567810	0.621268687280711	0.525435934096322	0.071068136398024	0.253798980945451	0.494517209140987	0.872123137471599	1.077203102097960	0.619916533304247	0.168658264527508	0.034019963481806	0.285892347442020	0.075720023057878	0.078467496799864	0.766548853065658	0.358398638907886	0.294139287288511	0.427018670033099	0.212219344025207	0.288930602372328	2.836560786110190
MCF7	FGF1	BEZ235	12hr	0.678074211860815	0	0.185799511928706	0.240058181028214	0.424491575721314	1.130197969256880	0.187724720917196	1.996490923358080	1.668574546694990	4.084567478309060	0.055522378945999	0.334950317856806	0.172546576312867	0.859412060343175	1.541629357050510	0.053772265656769	0.663049403995795	0.648137453680304	0.190174640648235	1.101944276510670	0.891429069470600	0.271294039856924	0.323176152921745	0.338067829008243	3.360290107403130	1.101919755441110	0.705743741484135	0.475191251262905	0.071583172140692	0.234255396431037	0.453531240470804	0.915717147234774	0.913181009717941	0.441043128422340	0.167586948866270	0.035292932690617	0.296901150939262	0.078337647305011	0.065665152207764	0.756575633857935	0.333733311275704	0.276214080606645	0.415693462699072	0.220367658908393	0.268391611632816	2.187377297294150
MCF7	FGF1	BEZ235	24hr	0.841493990505233	0	0.198494963972356	0.214185729637788	0.426288177612571	1.014214845655790	0.212688669801727	2.437391618660330	1.624296196366330	3.592303356132050	0.082896443948621	1.003826211832050	0.335561624131458	1.747014987707210	1.290771009168580	0.068794641214890	0.660113208152836	0.610698388035129	0.228476421754828	1.076257683540820	0.858226559102776	0.270139319664818	0.264335782091139	0.493072264550043	2.683169772411060	0.837440402051331	0.729773638255043	0.484084732912220	0.066918213009322	0.249525053649388	0.515806466244449	1.109629786319820	0.959303784255680	0.648616022312280	0.187368568913420	0.039049925446990	0.286897907566075	0.090623451524752	0.079039644552137	1.080012425956220	0.266330832217442	0.223608767663727	0.375420830174319	0.214065238040098	0.321586228895756	2.711749296446600
MCF7	FGF1	BEZ235	48hr	0.955897063656855	0	0.185431553911801	0.269559498648741	0.412942958682259	1.123703022547790	0.187352545945925	2.296228493000940	1.348416773479240	4.128978973693340	0.060982349527594	0.319397722762148	0.356143876431232	0.865474337701319	1.645243893078880	0.077323638699781	0.667951289502876	0.624374566684864	0.208126966217083	1.124250730786780	0.871893921322280	0.260710043114678	0.339111769746777	0.336390882545542	3.625852081482400	1.170974765245090	0.755462275187484	0.433195036161742	0.066851417703535	0.219736727209726	0.479460358060936	0.783583752957369	0.868779779072933	0.527815206857268	0.166871422962242	0.037276305622675	0.310876795237389	0.095468581835444	0.065793852666214	0.646484341383927	0.386263316934130	0.257533920417810	0.420373944594806	0.199414280726937	0.305604747540460	3.297464468147390
MCF7	FGF1	PD173074	5min	0.909375380064050	1	0.171660436131957	0.208610380562100	0.672726600284875	1.041752689036850	0.205348936396531	3.068938799547290	1.227011708789440	4.742128099606020	0.072098054330478	0.242553392805708	0.309474607981565	0.834427018068654	1.543341856384970	0.059346113872708	0.672051388879262	0.526703517349927	0.214743058565575	1.051108263770060	0.707264806171267	0.230410575670459	0.284197323540718	0.330299224852893	3.017810739960170	1.037541286343830	0.724819674744885	0.347831915487475	0.074768650382435	0.232834804386399	0.508191107521416	0.923506056016014	0.946580946630867	0.363250885291909	0.167131709089276	0.027250893862018	0.314465565423439	0.076401149138767	0.072062876724759	0.750813412636770	0.348348244996008	0.266600505682921	0.422558543806940	0.222858462057145	0.274765375729275	2.517723573468180
MCF7	FGF1	PD173074	15min	0.834247979245020	1	0.169369524874659	0.215033283968053	0.651014458094150	1.055905200604310	0.228786630255771	2.816417839748150	1.241005238234010	4.402733717545520	0.078877989669409	0.251352392068424	0.308544134728964	0.817725970889973	1.458370326303930	0.058427853732195	0.685907043173915	0.534532378588364	0.217110099094986	0.978717775361590	0.729833822000458	0.230558636056739	0.282875254001249	0.300309000846456	2.997880287194320	1.016754960968390	0.727053936234539	0.358049016902001	0.073865245880615	0.242679989645434	0.519467270941325	0.915882670987720	0.989284161085600	0.336429694788910	0.173491940908732	0.029579841558713	0.305372110177619	0.086209322199435	0.070394413679276	0.706872616711773	0.326279715429863	0.268530750991319	0.460570815697682	0.220527549741609	0.276594572033051	2.589789158354210
MCF7	FGF1	PD173074	30min	0.755489159530954	1	0.188918122297622	0.246866620738243	0.654031246458879	1.231311108428490	0.186635596324650	2.536643846865080	1.308613814192240	4.409209070390160	0.100895996582586	0.289358987584306	0.336487878653606	0.896118043370677	1.650701930657480	0.071240876389744	0.697607039048562	0.600687835986338	0.187646419643280	1.231939576709260	0.855006973267510	0.261424022237019	0.370458436143809	0.320692952211559	3.217756967443050	1.185056709695710	0.817198821415265	0.375311132817424	0.084698643861643	0.209505625309534	0.474985015950767	0.823663061613890	0.939114570656394	0.313567284536351	0.171109152241030	0.033313730799894	0.363752582691096	0.104558880559716	0.070810082843361	0.800957951511432	0.320177404841755	0.221211500501320	0.426682175993608	0.200022335333896	0.296613480591176	2.610630633318930
MCF7	FGF1	PD173074	60min	0.518474510872940	1	0.179606858163430	0.224216127479302	0.607682391998983	1.120873136777860	0.197356421040895	3.301829443520560	1.311281721301160	4.511697525949310	0.110568720153187	0.305392253048567	0.246586066975777	0.768122428906958	1.896575831439290	0.074240523952860	0.756712372275832	0.516446472450738	0.214583986290330	1.054204647635680	0.798993138302255	0.280039516610840	0.264664607560981	0.334119015328548	2.936574179454730	1.084258555133830	0.787539147909673	0.385400354709285	0.070746308273608	0.224975953947051	0.455671533322609	1.049295397604580	0.991969428193386	0.436851369866853	0.167369285973098	0.028449821392177	0.274070442556839	0.095936853697508	0.079526448113120	0.750418150208328	0.351496691158946	0.250267438095123	0.362098397849793	0.233449007081534	0.295131940767020	2.275212833242870
MCF7	FGF1	PD173074	2hr	0.532273675097278	1	0.165605350560654	0.217673516006994	0.626114145527644	1.116858266390910	0.190348869520174	2.229584824337720	1.402865521358840	3.943459450412700	0.120982931336892	0.273364862615751	0.331674905666899	0.772354012967468	1.603202795074780	0.055699675656410	0.657335346255801	0.660880153080657	0.184384378182858	1.152876951464100	0.822133000565048	0.275934740249589	0.339271249807401	0.312383015625644	3.074914301684480	1.313928310725550	0.799763318477530	0.395423631798003	0.068628553532368	0.231359816921486	0.452690879597377	0.939434598557918	0.847290894911950	0.351749358357314	0.159743469108008	0.030657356201455	0.317532357818321	0.079486594545599	0.067053884607622	0.771251183322677	0.364839623121348	0.235043150967233	0.431584165314548	0.224536919665557	0.273557145951384	2.530160661563060
MCF7	FGF1	PD173074	4hr	0.844818625568069	1	0.171014267211057	0.237114066568674	0.663049279414975	1.019813926818420	0.190526261661034	2.298267756553680	1.304650572251710	4.112131270355560	0.127098597695350	0.242335704188330	0.198093728442876	0.814910640742742	1.322844292600500	0.047245452138953	0.627136298516083	0.632115163276282	0.194069215660872	1.198193799602620	0.813361146853905	0.274276053699732	0.375678283781421	0.285911368275740	3.407263060084960	1.312112557881550	0.697891498234212	0.379009960109317	0.065400995587271	0.236228369892333	0.438139265159925	0.791476262143550	0.834134221968459	0.396728944939555	0.160143221110718	0.031527889949724	0.377637422041686	0.061016269656976	0.057745344035087	0.738063726944105	0.411556786160375	0.241361998598062	0.401611321547880	0.184607747823134	0.227298860068633	2.889821777739360
MCF7	FGF1	PD173074	12hr	0.959619102077342	0	0.172692406327127	0.228381197568187	0.688385109036848	1.092389184005450	0.198403078830119	3.170500048326400	1.402144297680940	4.681779062161550	0.131326487601507	0.274080900531604	0.434713624628273	0.817615387900992	1.931173611745800	0.056197402010171	0.760213134657456	0.581442405263910	0.211249048711486	1.056890025261440	0.746143431314175	0.247039686811671	0.265481683827787	0.313678697130188	3.022728257405970	1.033377583658130	0.692125312297177	0.382433355851394	0.079502597988800	0.232904300668718	0.453252026316318	0.805034998318235	0.962832961517696	0.446260912395278	0.169484882420560	0.027925020205875	0.292950517751369	0.067709325874591	0.075857015389751	0.838621482120530	0.392759917104057	0.253958395596996	0.412622893048954	0.207546342579170	0.303832303321987	2.833344485074300
MCF7	FGF1	PD173074	24hr	1.003261367405270	0	0.167296542225300	0.210002116524173	0.727405138521955	1.156338185278360	0.248380600237817	4.178864055318350	1.328871564126340	6.222459168780760	0.113657719235137	0.336532963766065	0.476505896328584	0.834332495988435	2.006851352750700	0.055004323616319	0.832694277433172	0.568126748048424	0.227356196595906	1.084594935171850	0.873824850171553	0.246039022325130	0.296241701571865	0.332087853899350	4.082377768679560	1.141796674358350	0.683856901774682	0.366249412240269	0.069550927169587	0.216494440613374	0.453332529431291	0.741378771190944	0.905374484838060	0.524972668925515	0.167847244310294	0.029776065914644	0.296219015755387	0.109014812068725	0.070444281717594	0.886256526326504	0.377321892620666	0.250865323842050	0.437354431880882	0.209992061752712	0.298070097167199	2.729053846380930
MCF7	FGF1	PD173074	48hr	0.926940095011840	0	0.177869570929715	0.241125249551979	0.757426540355408	1.085956669382630	0.234836304397927	3.791681707850970	1.439249500442840	4.617628295857650	0.105720634477728	0.284020394128106	0.409982161663003	0.853683772944444	2.076068956477900	0.060115099822454	0.709366570371453	0.603932148441559	0.219053026180855	1.109555994146340	0.964098775430798	0.244485365504591	0.250239159556876	0.345463243515995	2.833217079632480	0.916676815462609	0.755438191868548	0.401715872350511	0.072502523011796	0.224575408853982	0.433921443640860	0.853359061568484	0.971110295433124	0.446485799899316	0.168758076432660	0.029184531813330	0.265451584196188	0.091690325955826	0.071970979261159	0.890983077242395	0.380957402349668	0.242904221870229	0.439850482427485	0.212945727965190	0.281891873014108	3.166441848177710
MCF7	FGF1	AZD8055	5min	1.268938234121910	1	0.187201357992812	0.255625480258521	0.578876737638058	1.008469859075960	0.210600736186903	3.193336829268600	1.257746400337560	4.521604707035010	0.103696453272787	0.483315493829202	0.362408508666261	0.876029142115634	1.475223708347630	0.048034447893257	0.637821008844734	0.663402466740196	0.218167247824641	1.238319508528190	0.792806765810719	0.275223957753869	0.357382884478867	0.330119796587702	2.938816917322850	1.183287731182990	0.620928500451886	0.421361965577575	0.069131725846863	0.201134370830244	0.467397531111224	0.707701483510009	0.799752195313180	0.730330742985992	0.168857037189387	0.035977943349180	0.333399695926841	0.073250783070796	0.064114990219712	0.779459049823424	0.369695543984206	0.264151227588142	0.402900667186999	0.215497757653490	0.300157212817184	2.505110223540920
MCF7	FGF1	AZD8055	15min	1.699102843947120	1	0.164464809373675	0.236713646687045	0.836637045587917	1.224391883042530	0.319045894116145	3.330391484681150	0.990886447636012	3.795436821740150	0.176211809325206	0.764074899686844	0.381292578257965	0.925569308926137	1.942839496681150	0.269401725038756	0.521205036039111	0.625233476918787	0.186730398063674	1.202372690534830	0.680251014343835	0.261848835664977	0.338901731720297	0.285021581526550	3.278030672622620	1.197840064804670	0.559867187174746	0.418098685256865	0.070829390496495	0.183302455440261	0.388243369915524	0.586017536080127	0.818798409935803	0.616016144191399	0.151936199624916	0.034521154089891	0.339875160544186	2.278364472181850	0.064998957647127	0.959360008861773	0.362739794337710	0.217353735552604	0.374205503511446	0.168141503972863	0.298958895687113	2.328571555356680
MCF7	FGF1	AZD8055	30min	1.358071437292190	1	0.195516126538353	0.286755481932124	0.648822578318933	1.193658308286650	0.154251600385070	2.336085029421190	1.414463412793590	4.397250439823020	0.111205553188619	0.456225381600460	0.332142637646127	0.870728937793382	1.235161367434720	0.046884239448020	0.573880886259653	0.759476385041013	0.215946076653515	1.113155293711560	0.823148048857820	0.278564195445553	0.356243235434460	0.341532294450065	3.041461868141900	1.260915955154140	0.615985773544520	0.556564272440894	0.063390862368460	0.209047733921404	0.451299169187411	1.012072444789410	0.760626791944286	0.665302114345055	0.162824509049043	0.034656776978219	0.331556588952844	0.083017794302856	0.062925625641475	0.854779579446005	0.366043287246766	0.228623652474773	0.381919417631259	0.203643783335529	0.283326086987669	2.118295112288430
MCF7	FGF1	AZD8055	60min	1.419872486948880	1	0.190438702281611	0.285112567429621	0.618781094035696	1.082936407515810	0.232770401429759	3.248319775162440	1.155864876559850	5.300128089656050	0.086180127083157	0.353352806832777	0.435152186692600	0.836874456790137	1.678295791394340	0.098941174534075	0.590038467946144	0.749409116995212	0.227381123975048	1.034712499765810	0.753743079520509	0.294314488508575	0.372838603869935	0.315598759351702	3.104270825999770	1.188164558210240	0.596253654260919	0.499391042462977	0.073417728950994	0.237015786923760	0.464683011869058	1.144557387845050	0.835718854144362	0.596205222179241	0.177335017317801	0.032438347553225	0.328754144470684	0.109238641964174	0.070502169447516	0.814065093205617	0.384605225440489	0.225609265233708	0.454345793524149	0.213457390255952	0.290429063224814	2.033900760743260
MCF7	FGF1	AZD8055	2hr	1.206239046402600	1	0.178603468650414	0.250477481602939	0.611388576005582	1.050535209137320	0.227286641543390	3.545707728732070	1.467816646847500	4.386739563128450	0.131476895315367	0.474899972367143	0.551234838806114	0.862049485741750	1.545661169852430	0.051786295006736	0.703128745945329	0.800976061672053	0.228280327084589	1.034951705723350	0.796589679927640	0.287000587122150	0.302541931152641	0.334720394313932	2.842086198855870	1.154589164608320	0.570068229676300	0.599834046309974	0.070218686621654	0.220504784594004	0.440549620084162	1.377005578746800	0.853078297346897	0.943423306724707	0.161572021584716	0.031437486734186	0.271035719301940	0.069816747714107	0.079567623745300	0.894506850612425	0.360449236240354	0.230022818045763	0.396677757016220	0.215115576840871	0.292301887513775	3.365630278611890
MCF7	FGF1	AZD8055	4hr	1.439843674051740	1	0.178422326388643	0.241288244282735	0.667056985351635	1.090605129701590	0.207043779463826	3.344411410194990	1.391533520830730	4.537308776216750	0.127311096631364	0.370739322856973	0.437907653995173	0.817294653150146	1.484952667649210	0.050638438078650	0.615770040767040	0.738682079546424	0.225392149736058	1.069293321801840	0.736402336541433	0.270518080346865	0.317922955232637	0.325892294567457	3.056715368492520	1.033195480173510	0.560822214794452	0.516405179291147	0.073928560549003	0.230958577219957	0.450512184098536	0.997728149187508	0.896395291143272	0.854918256360446	0.170523996924116	0.031524916714924	0.281832290219874	0.065776424654708	0.070787186537492	0.851087036167191	0.324630138061576	0.216090154143795	0.421316292080994	0.210908381538685	0.298733019312148	3.179691989729990
MCF7	FGF1	AZD8055	12hr	0.999769514526953	0	0.167915148183861	0.223658810733389	0.660486552018887	1.027846415934410	0.232146739831767	2.916587477253550	1.514702721739430	3.846672896298180	0.099613754458100	0.424815598223556	0.420244583402857	0.871907900543576	1.783225682042840	0.049370815802720	0.691901838557008	0.680019644842760	0.216278337001346	1.056283626242240	0.754300018580878	0.257803139618841	0.282004966646037	0.318929679689870	2.346956539536630	1.114473438228400	0.580985344385487	0.485172558817755	0.062538937561754	0.217062293401896	0.469232999461110	1.032600577149810	0.918606114429336	0.684432022845278	0.162764059975945	0.032488463848407	0.292161507290594	0.078056190337048	0.077638589136200	0.875944562632094	0.361881853404697	0.250791308836432	0.417193775600305	0.210006684783136	0.293915579483425	2.308369119756010
MCF7	FGF1	AZD8055	24hr	1.302200197695020	0	0.183082890225463	0.245291228928695	0.641507962432470	1.115044441214890	0.280359147638159	3.348273875297130	1.474800123493700	4.789210482266670	0.081996188493232	0.435075645420376	0.531230113907887	0.793522514069517	1.720639617766750	0.058617491582697	0.660507696411681	0.637464981100243	0.210177109508772	1.021124826766210	0.806126738205127	0.254991920443338	0.298486913322216	0.315989135819874	2.934611077457430	1.190164774898010	0.651848960043952	0.413389246165041	0.072500138397207	0.227185211153748	0.456348994386789	0.930369992724221	0.905016093504247	0.877692038778756	0.168225287208281	0.030552013660277	0.281879075257888	0.088783589158780	0.071367667860139	0.822716568689473	0.341981972844759	0.220610479864135	0.408885455979127	0.206017420173044	0.324032764492672	2.728768509804250
MCF7	FGF1	AZD8055	48hr	0.870439094923041	0	0.174835713355887	0.206227111277400	0.577703232614439	1.110279077916790	0.175282171375235	3.048477831150080	1.329959870805030	4.843726777805240	0.058349686043247	0.279449149753260	0.444581133457140	0.876438889636630	1.918832070753670	0.076541661407628	0.721014197808755	0.603909669337899	0.207985400688038	1.143448166494010	0.808236493456062	0.231242869894964	0.271704212165625	0.321838234176297	2.557591165073440	1.148711888857800	0.762891469806109	0.476349999534779	0.061070656515555	0.194379118653093	0.490588793718713	0.896036000587761	0.913120995824094	0.778434747723274	0.155178258383906	0.030513756703838	0.271779162234566	0.099780508207510	0.077518319237038	0.875556206361460	0.390356635465468	0.229841506867645	0.440617804439245	0.210060753915110	0.325628583125698	3.600962862052450
MCF7	FGF1	GSK690693	5min	1.239424988873970	1	0.170216600175251	0.219194691619213	0.742758892271249	1.085322502784610	0.178873086037807	3.021844143618300	1.291510366176720	4.136415320870130	1.966553358071210	2.239872352333220	0.470467662182452	0.812957418486095	1.515175328862960	0.069424331008887	0.641578428725237	0.764414439233906	0.211020882909794	1.091258310785440	0.776279469698596	0.288169817989779	0.308067603288701	0.330321434304367	3.122398840503100	1.249436617627210	0.587951574043927	0.418059257643090	0.073388480308057	0.219903929782495	0.468543019934623	0.681608510029234	0.844397896077313	0.712076383765040	0.163106215280263	0.033011653072228	0.308229338322234	0.076558075435893	0.073671378504900	0.866360747068290	0.373767175732258	0.232764141851776	0.413399045877250	0.227712631542722	0.289539552149607	2.549901034755340
MCF7	FGF1	GSK690693	15min	1.604278158506610	1	0.164400608289311	0.206843799516698	0.798771130383665	1.232605653363410	0.264487181856922	2.674071196177390	1.072992514273770	3.077369624989110	1.884807159188100	2.189070890362120	0.440639348973051	0.657341783105242	1.643419652522740	0.290771715209708	0.504615951413128	0.652917192187638	0.175694857872184	1.113092898072010	0.657110572357528	0.259348977728012	0.311687347941447	0.305758800787264	3.848965482632510	1.333248530763700	0.596459845125734	0.433634084265485	0.073192136149122	0.189078661650544	0.396892802008634	0.613872425118136	0.749571933198828	0.691544167877402	0.150336177199382	0.032511556361047	0.274724676334192	2.861109166483230	0.066910169222130	0.887307081214562	0.375246804178629	0.202855365205293	0.355676494875969	0.175057967585939	0.308170549633264	2.082910432469360
MCF7	FGF1	GSK690693	30min	1.469283996223840	1	0.183835664825748	0.241108980446027	0.767535793515576	1.165257712978410	0.143464062959861	2.285560859503200	1.291236795911900	3.652393776262880	1.930548201041720	2.001140209977960	0.246061656898120	0.824081758225427	1.239325611220750	0.046531351802118	0.592857782224635	0.891819315817241	0.196045724670244	1.114182060412560	0.786435644024436	0.282609733905861	0.361594600813060	0.309921560051847	2.909381781123240	1.301611819919860	0.622785041940702	0.483536209340614	0.067366517997756	0.202460006892557	0.426650769833170	1.026798865692210	0.765362003059969	0.664697991322703	0.159492157521391	0.032051706079148	0.358634462858627	0.071585174698947	0.058097455777697	0.889371443928506	0.385164485520713	0.210908636776137	0.360215613532944	0.185635772859337	0.251601505903342	2.188066950303610
MCF7	FGF1	GSK690693	60min	1.450356026099450	1	0.197602321137630	0.267439200215449	0.863655673144423	1.161922044384800	0.180667670100575	2.540638386621090	1.242583695070240	4.258357367040410	1.885209496358560	2.046583425176370	0.334024131269174	0.856918845073346	1.730166130162620	0.068727372521799	0.600553167503428	0.956584132551337	0.211296982081384	1.166571295362500	0.832351499438593	0.289968413665451	0.376363928460475	0.307140793984324	3.203956913747600	0.969310530458769	0.598027228523663	0.506996214958178	0.070145112783741	0.222048855095354	0.447134091520694	1.393131311713400	0.747348974011412	0.578269309374446	0.179690250669046	0.031745989238893	0.320472048468810	0.125695190148511	0.063185626362195	0.885962820754809	0.357617807911956	0.202090915259808	0.391967505560953	0.196619285578675	0.275678623792042	2.145512496059220
MCF7	FGF1	GSK690693	2hr	1.253383687648270	1	0.179762910068344	0.247219248636005	0.824793558589625	1.075853394633950	0.201726004910683	3.608899182149100	1.370886742312620	3.688303019090750	1.993210770389280	2.191742151565830	0.493425442653073	0.873322530211178	1.239894633939180	0.047421394646181	0.654085943897403	0.891140632312187	0.217171059226029	1.027455860320140	0.759427727224723	0.277374204090978	0.295975444822809	0.334228289180622	2.797520039700100	1.162155939099140	0.566746416409456	0.502730441665077	0.069897236118909	0.202327380357381	0.446417721051449	1.574430174507360	0.836658390108914	0.929764226332993	0.157245637613639	0.031061796613606	0.273097427937014	0.064206386174278	0.076140443780038	0.934469368416213	0.440331161407252	0.211233899361246	0.393553201413165	0.210558161854438	0.310311424768334	2.891198686354200
MCF7	FGF1	GSK690693	4hr	1.614267383296530	1	0.178228111785205	0.253749501663652	0.895175768160799	1.087544620571980	0.201295608289062	3.322434839196000	1.373729913202820	3.752056118757280	1.899598066829900	2.157368309947920	0.560127974239199	0.818652088345834	1.346363508736000	0.050847408381674	0.593523316460525	0.780796017848315	0.214728293460923	0.959220407805940	0.736356762091933	0.265817516205284	0.292760149420978	0.302439447902241	3.124203719421020	1.036267173634560	0.539881896252418	0.492996998464219	0.074822407646612	0.226527293792374	0.444239039575489	1.095148268014540	0.863795358252491	0.976804159686420	0.177304333793595	0.034170828319197	0.267518067535663	0.067295582552417	0.072051368278120	0.830063936065842	0.283921210409513	0.220315713418519	0.386806919746552	0.204108614744337	0.303677552066002	3.162684997742500
MCF7	FGF1	GSK690693	12hr	0.917892909899090	0	0.169559924112245	0.226456255921296	0.846691062776850	0.971321681839560	0.213251877429723	3.260127685648170	1.418554523389990	3.522307587744650	1.511759884482870	1.596426619116740	0.356299219419409	0.846703619200139	1.336638824475920	0.050960677640625	0.599905512666343	0.781743216205903	0.214156695909354	0.933798622136238	0.680904842663313	0.251082474235744	0.279664059757300	0.306525237057444	2.334403039670020	1.225630999041540	0.574235779096471	0.473435543287833	0.069837841687577	0.213293086154979	0.502019837112175	0.963215909122662	0.941393808038071	0.644967955126548	0.159906646091197	0.028706579691303	0.270337993739054	0.076272067098920	0.080401475902281	0.896893637218023	0.359626113966305	0.262879105404104	0.412265315953164	0.226149650412269	0.293913150735318	2.027609185725380
MCF7	FGF1	GSK690693	24hr	1.668483246806920	0	0.163490197358109	0.231221609320357	0.991516272899126	1.161599250413270	0.349190532795861	4.376234095423340	1.555295608571080	4.188918924504950	1.159733584359510	1.395875927732250	0.530740968879960	0.911495867438575	1.769381612148010	0.058399624597113	0.696731810409681	0.716694417144078	0.222575420794457	1.000068050977310	0.663544766072805	0.243327384239466	0.272986859146241	0.299644493144301	2.662529805299810	1.253236852797020	0.636140175234695	0.400847297970268	0.066859973968057	0.214273156728501	0.439826471245038	0.852732629194717	0.913745946667585	1.029555119196050	0.155197072746684	0.028184346844033	0.260844077898251	0.081494425886582	0.062604546331991	0.908047539923984	0.345342624760272	0.218684645094724	0.360831724934698	0.183150842099766	0.302940183551980	3.326347101459460
MCF7	FGF1	GSK690693	48hr	1.271739698115480	0	0.158204655350944	0.245510840739280	0.754565434177044	1.112241846406660	0.248543621365955	5.336200391867720	1.374137969615610	5.140685370912780	0.988481147846395	1.071839304884070	0.455776661347550	0.853256116595018	1.724012006128660	0.068836774069413	0.702804587459502	0.689508340142270	0.205758840000417	1.055821259987990	0.640406153037483	0.255864936158161	0.296763159298234	0.320784658210565	2.829822724234130	1.277205575961350	0.751618999271238	0.406225527755517	0.067161410904832	0.188045815406850	0.460172729647891	0.702025316647353	0.936475432546228	0.510460955120834	0.160800539441455	0.030931846060161	0.267126795006990	0.081992410850592	0.070172363845754	0.732077043099821	0.342747180068719	0.233286413748447	0.388996418776776	0.209693353395471	0.303272806593582	3.787864636617320
MCF7	FGF1	GSK690693_GSK1120212	5min	0.661516294130110	1	0.177564671545246	0.216901011378728	0.718253854562690	1.081788521871730	0.174418392997383	2.074786129754860	1.312092730507780	4.099578952392260	1.601511772511610	2.106867813526860	0.293912165378165	0.813612767191867	1.507995822720410	0.049669909976846	0.637505155952822	0.589919872653550	0.172600629483284	1.052375381910550	0.777524930316886	0.265422345501075	0.315409854165342	0.330636008652183	3.019972761356210	1.139943108555970	0.798447559940650	0.372613059953917	0.066831858496801	0.220627354260054	0.473330292349734	0.873154407113810	0.809010346269923	0.507303599207235	0.174652274985179	0.028403826274041	0.312767827063023	0.082463091205158	0.067654281498837	0.801128520796488	0.345116052311230	0.254541779148200	0.414080682721341	0.216077608274733	0.290318805309284	2.227235118004890
MCF7	FGF1	GSK690693_GSK1120212	15min	0.798346242537572	1	0.167920162070197	0.213376761340625	0.747483473918680	1.020220591985830	0.191526048891143	2.008459362369570	1.234541791598260	3.404969955343560	2.568385386577750	3.075324663055060	0.182395215655928	0.859233650454826	1.429140217010490	0.050779952872700	0.618125812047588	0.580156987196236	0.190487549591942	1.119543730411240	0.779484210330106	0.244021406171690	0.319304103615405	0.294031762081382	3.072121186215550	1.174431939793350	0.763086837209003	0.307848537806998	0.063768480922269	0.221935098324995	0.448458228857281	0.789061063494047	0.901476317355718	0.571888526254878	0.180997063122768	0.032776409985334	0.371747549985088	0.078449768726321	0.062285840965998	0.776774806642218	0.351714228551930	0.251070091515502	0.378114164545659	0.196269371398690	0.251341971455975	2.453171115327630
MCF7	FGF1	GSK690693_GSK1120212	30min	0.751259222997828	1	0.175847921827754	0.233494163984701	0.788768909180921	1.274243936685980	0.150077969533240	1.802037344823590	1.363545967092350	2.410980698731470	4.328059627926580	4.854832972227120	0.311834357336500	0.827793496556572	1.356240861351610	0.057907591333479	0.632349504343210	0.823937274264175	0.202362261372550	1.179941016654020	0.886082600743317	0.252051764368239	0.333970699284313	0.318891772535537	2.984605150876820	1.138539263886510	0.866712452243664	0.496095738451020	0.062300318299750	0.205461734077628	0.443952911223914	0.743649039091956	0.769946361859312	0.609547526893106	0.188872311600233	0.032543049967190	0.316215560927311	0.094694787291638	0.069033060177999	0.798231690518675	0.321898750388449	0.251704235488062	0.408084681191534	0.191737644403143	0.270072060393354	2.077628221872090
MCF7	FGF1	GSK690693_GSK1120212	60min	0.484915968011047	1	0.178785352706085	0.231010634491759	0.796736651378198	1.215324162591220	0.129783618734945	1.788976304030770	1.413560171560400	2.094056819186640	5.270590209212360	5.065952564226830	0.236829120092191	0.789546459846866	1.454807436219050	0.059831254138095	0.616832374032377	0.929299081627487	0.182559999794995	1.131063281311630	0.836120661423240	0.243168393082364	0.316729815638412	0.298084329350359	3.002385973164390	1.132662561699830	0.799418343398220	0.559304450085275	0.070511177106774	0.215066582194068	0.484230547850169	1.291099426102280	0.787126696732377	0.570281736719644	0.196304439887229	0.036057886200251	0.302166771153182	0.102413111930141	0.062337391723202	0.796014691095326	0.369281687333631	0.223073470963268	0.380421620740172	0.218391303027675	0.243256134563111	1.958623073273820
MCF7	FGF1	GSK690693_GSK1120212	2hr	0.621485353447811	1	0.181925340270699	0.215957982340989	0.735360914430080	1.136021662294940	0.154368980617572	1.955428958326410	1.360333626903180	2.199930292978000	4.620119915026210	4.611772346610200	0.226988820733118	0.837675940900016	1.101445404253290	0.046588148590496	0.653352469774931	0.867177184701543	0.195070000883799	1.086854021029890	0.823668318502413	0.272218116439131	0.341846364170594	0.299475066719243	3.316675306739930	1.241181448956730	0.715087539865297	0.557276379849806	0.074283049879032	0.231684540129354	0.471026416030364	1.443975397970110	0.827493598413222	0.665427758137488	0.166014371866249	0.029676384276476	0.319063978465413	0.090395653116762	0.063117004043657	0.794856513336517	0.359035865598653	0.254254905664091	0.368241676049547	0.219942140465856	0.258993987449391	2.572243056341210
MCF7	FGF1	GSK690693_GSK1120212	4hr	0.850862577221590	1	0.178074107633892	0.217244764424510	0.766062493599748	1.207462373289440	0.145050410321183	1.802951258135910	1.456738715256760	2.073601006750460	4.779125670509800	4.645810803181520	0.253672585584370	0.812774031263064	0.991204591675797	0.040990317210360	0.596911646002962	0.862883702086273	0.170774336580381	1.163421402651030	0.746586561596695	0.267952610173374	0.317896171457190	0.277989351057063	3.340804626137430	1.173841948803700	0.673522641381668	0.511415182084789	0.074337058619868	0.218538135008277	0.468108412605899	0.973537830667191	0.804671719029358	0.587740907690711	0.167715945362066	0.027369646428696	0.336704570946455	0.068352420026762	0.063973752315153	0.802014238487032	0.380783633580940	0.244561925426344	0.357800457146923	0.192078651563367	0.238085598043497	2.176717722963110
MCF7	FGF1	GSK690693_GSK1120212	12hr	0.842488135612355	0	0.170058909663765	0.195204831878138	0.785880154316417	1.039421547777190	0.143585861418625	2.163183870172190	1.493699101362720	2.258176149591940	4.111662894653680	3.673004124958600	0.273240022133666	0.804908003794683	1.421461542216710	0.044731917535016	0.559464107232304	0.836413298514656	0.174480025891123	1.124748963396980	0.767654858195545	0.243109210237837	0.315228499682710	0.289501173690139	3.333837310499290	1.211342964319050	0.643377255521723	0.419926172547641	0.069809877847722	0.205910218820535	0.446546282583359	0.950927485444737	0.851906969053774	0.568620933528228	0.178526829310755	0.026389387355243	0.318891710841694	0.066604560693678	0.059969850324361	0.828470776782380	0.401814852499495	0.274050486002820	0.378581189053101	0.204828620273249	0.256260363309028	2.131196269635460
MCF7	FGF1	GSK690693_GSK1120212	24hr	0.927808613961839	0	0.173326441289606	0.206961438719562	0.734059196856759	1.026746573970700	0.263777467106917	3.679021747360420	1.527267272307850	2.494435654058930	3.037385126816020	3.120118916648810	0.307588930005372	0.879403518779246	1.825201999504910	0.052327233765981	0.615140995942578	0.744286349317176	0.215528183032990	0.982457917369280	0.773489177675731	0.248188537432587	0.260740837914292	0.333526165816178	2.285418094874070	0.955523098099810	0.697134777048530	0.394246358715451	0.072774778693010	0.217437825156650	0.438307570736149	0.753934644317905	0.924225280444388	1.165973719605190	0.180406966279436	0.028213684882069	0.274223426799853	0.087703087435109	0.076312486831123	0.898108708267247	0.384980782555954	0.264475520436933	0.369306317291867	0.235184127469259	0.282176310610934	3.137592631122400
MCF7	FGF1	GSK690693_GSK1120212	48hr	0.817254837721885	0	0.173278186694383	0.263214837177874	1.113188662837250	1.238134272704990	0.202815813140803	3.153480825128080	1.602148219428470	3.514001674610840	3.180281170975900	3.139678862882080	0.402282404974363	0.872333407224316	2.049076191924950	0.050763859653302	0.528368022227033	0.839381152793085	0.224608817472422	1.151171862737080	0.809879740194567	0.244288415526216	0.283749188369929	0.305673844901121	3.121912916336770	1.120401098382430	0.780363331514604	0.354207103654548	0.072565871234142	0.189972878766382	0.426583051031130	0.939641571153162	0.740559653350626	0.523414011759163	0.153842076276281	0.025773312124622	0.334329434673324	0.103239973466158	0.048502946922380	0.729603379358015	0.343982453651845	0.243262449957631	0.381073854131074	0.178292002270717	0.232497555512783	2.172503524968240
MCF7	HGF	DMSO	5min	1.240997660332390	1	0.167956863887474	0.219258958457962	0.712122411157436	1.026576919148130	0.177313375057406	2.449531851861830	1.165232343698480	3.507597757097070	1.053945323187910	1.266721185199230	0.259218020383730	0.829863073704490	1.402155498421170	0.053654689464301	0.577511802271682	0.600289209631724	0.206674976012314	0.999721034326508	0.698544235389056	0.259140080105724	0.328285723508969	0.318822239736041	2.852391489137350	1.017253782218290	0.664953746328900	0.387547981732317	0.073788708813654	0.211510754016110	0.500068264913454	0.856590202659194	0.814975522604331	0.688429790362758	0.160359622385112	0.032891558984549	0.355266690299433	0.105954555488921	0.067038795461250	0.693412487702455	0.322999766358226	0.242153781323293	0.400053161085688	0.208158876621714	0.283547513961334	2.008682498936280
MCF7	HGF	DMSO	5min	0.863736410758543	1	0.170889482022138	0.245014573953078	0.806215496629763	1.260293543958480	0.148651609734825	1.551528483122800	1.409028849988620	4.131977310941760	0.600356639687901	0.782556517262484	0.315237282177507	0.719765096828243	1.496684454220980	0.042538326726207	0.560520713006817	0.717703339254106	0.185681609876145	1.290854004585950	0.718646531504070	0.265378489993671	0.364786014232928	0.313416112391063	2.982829480119270	1.194702102866660	0.836055863360500	0.421855479883881	0.060883139342114	0.226013834531993	0.535230945616068	0.887819847011452	0.632243441411710	0.429978786976750	0.152359039090463	0.027600531174037	0.378422746063148	0.079726249992567	0.059675200974469	0.689366359991630	0.324565205007520	0.202327102038283	0.346913214457939	0.198594804303784	0.246465402870895	1.784302934548960
MCF7	HGF	DMSO	15min	1.842171738493970	1	0.166134798767022	0.246142615376860	0.888290399158916	1.139974572888650	0.242409227695000	3.632515730611130	1.113566001263970	4.499049669836070	0.850046258633480	0.864278556021853	0.355013430538869	0.862772693500025	1.477997850638930	0.054125154508496	0.679762704236410	0.895549985661433	0.220826240567311	1.185140753642150	0.680348204403669	0.257460630747013	0.333973829302709	0.306056532257325	3.368717817699930	1.186604590771460	0.691950233684859	0.416848869122906	0.070561630545999	0.233927092470140	0.491138597887485	0.770730641950818	0.831710010432890	0.605890917536521	0.161226883133212	0.030701262112505	0.307127814486339	0.083094504817025	0.069671487779787	0.710759333618707	0.375740128866618	0.228097146457677	0.393549281886624	0.184048075002545	0.284115222135823	3.160132168319940
MCF7	HGF	DMSO	30min	1.112382297477870	1	0.166089708202384	0.212153702842466	0.770388787065727	1.149240802504420	0.141798081668713	2.192709100586170	1.295277822702090	3.779808034905660	0.534737966516633	0.746705285995544	0.243754219878534	0.822343644800984	1.135979367009530	0.045848183067843	0.568857400399020	0.841225516920040	0.215239254505074	1.068347201764090	0.774055165912707	0.266511772160367	0.332136226990678	0.317149098664486	3.041653816469640	1.231685285305270	0.648424999581980	0.499181684801594	0.067237974264665	0.215296222837403	0.487616060698122	1.018525521754340	0.781320758577351	0.603194560644850	0.162381088086049	0.034111528901012	0.358308952426879	0.100706665045275	0.058823549570543	0.703259185923594	0.373668789676959	0.212926984668930	0.370343153646394	0.187587205075542	0.257125391792850	2.100607872100880
MCF7	HGF	DMSO	30min	1.846312195506910	1	0.161124508635491	0.263083737094337	0.794224569135641	1.164011477783420	0.186185938628331	3.499681304082010	1.060530029432400	5.663023046401070	0.531418265158425	0.683105981971610	0.361613727223430	0.820149080608883	1.455076660256440	0.097938777148407	0.572190227513540	0.879713807498360	0.208803690198526	1.023031399667950	0.616285449278078	0.267611625038742	0.348868293783819	0.313251621607944	3.838709464953900	1.209381195549130	0.635589101091656	0.418689483949203	0.073960335997948	0.220445459162157	0.487466102492789	0.756993589482772	0.801085054120497	0.613148772736275	0.166950421867739	0.029872684831416	0.315602515194818	0.162480914746747	0.064534587697954	0.650130682559767	0.357017677208160	0.243669221836489	0.406800949052816	0.195557908784719	0.290702377983753	2.365300213788680
MCF7	HGF	DMSO	60min	1.331036491203630	1	0.185807834646952	0.219139459969560	0.853913571046601	1.164450695285790	0.121506893293228	2.004224551476420	1.356837115657220	3.332436070308200	1.506929698630400	1.440115575487840	0.201218865741150	0.810041995078560	1.167349377567420	0.053866419691945	0.574274728792484	0.944541553353765	0.202436990036814	1.111719082257530	0.738904141463418	0.261410750248104	0.357595448695335	0.340947111327330	2.968835778765510	0.927329037433503	0.651169634786107	0.481127925942665	0.069506449545340	0.204579261261855	0.467851091320704	1.292064966148390	0.766182616017268	0.537325554998338	0.171331312776440	0.032753246613481	0.370009868873831	0.098253008317786	0.066653642706438	0.767707136205555	0.333935348433357	0.230351988136959	0.386196516899402	0.211179431512789	0.255398469345125	2.239706226165900
MCF7	HGF	DMSO	60min	0.767530706269762	1	0.162331661874794	0.243022322173452	0.827855978447316	1.284555609403390	0.136644022631547	1.672303832163130	1.329563406887450	4.353772015313280	0.374210669902688	0.498783218559594	0.253448423281536	0.837627466875624	1.261046304371560	0.043025606611482	0.577050970155196	0.983785781970705	0.203082999664859	1.241739671626270	0.709980911462820	0.257229758580754	0.340047279756985	0.286146894340020	3.106123291816890	1.433384088612030	0.782021370439297	0.491640329603959	0.067344643241784	0.210959607900938	0.514405697134900	1.663052018123280	0.756945568631224	0.431114167488783	0.149987729835691	0.032738196698184	0.403999668409933	0.079007225975380	0.049254013783607	0.593080926269753	0.397930667423274	0.250999153185957	0.359558254832678	0.189585325293918	0.238377580612951	2.120486892253660
MCF7	HGF	DMSO	2hr	1.213561988829610	1	0.152511040739838	0.196333852131010	0.723472409338511	1.043532320519270	0.105226600738534	2.903666959394370	1.327905054779560	4.123425113452840	0.237698609630442	0.317113949086952	0.272913417617379	0.845779344526845	1.321623545599270	0.056990774876093	0.646652979043132	0.710585827932594	0.205381547781277	1.010008089924330	0.758054647909287	0.263667482978788	0.354404622123011	0.292975517436121	3.217103544237730	1.088752483483550	0.594598694452412	0.413579758738429	0.070298319730966	0.210711812598884	0.495715184896975	1.119265803589300	0.882157795739175	0.512381687078697	0.166517598524929	0.035329084744819	0.349543708419827	0.103692263223025	0.064020991864401	0.695301918156490	0.358248863457925	0.230794410354852	0.372600564384047	0.201953878144767	0.265523029761569	2.986520754502120
MCF7	HGF	DMSO	2hr	1.146460773082500	1	0.140753856773031	0.248997127816760	0.794127203363770	1.022029211661760	0.198869318103190	2.284524432599900	1.170154330519430	4.462421835878930	0.302637785506008	0.558671937658447	0.283348089679716	0.818618281092763	1.290520093968730	0.044583050236709	0.567770704989760	0.877844741711982	0.204482389873719	1.122896590069140	0.673345557167980	0.267517410539584	0.363083241341551	0.286799689454016	3.280142441938240	1.262828878647190	0.692079231076744	0.480655848385909	0.067442073981529	0.216338464770545	0.457830236782352	1.210155538771590	0.770366407670007	0.549628448734273	0.153802029855689	0.030038647152004	0.317304394484165	0.080686478384197	0.058924222067725	0.661098657454508	0.377782462426072	0.262392610780075	0.348457143727634	0.197565509244724	0.256932251419698	2.814014676565090
MCF7	HGF	DMSO	4hr	1.439384780894160	1	0.180384855693493	0.243218611664342	0.727717044862257	1.126891908311230	0.195158550277107	3.182253068689100	1.611381874353190	4.518225664742110	0.128343695221639	0.332289246952780	0.329182888395219	0.766234542133422	1.478702594903310	0.066617518253277	0.641874737953400	0.609950285934296	0.229334761647557	0.973706171133751	0.739012046898129	0.274855591964272	0.289284190881675	0.339732537294169	3.226396110293130	1.014258775201630	0.725806315586126	0.382945948594983	0.079624532193445	0.225825160390701	0.456052342532507	0.736327808711112	1.005102821951840	0.621875797834469	0.164170560049044	0.031373325754610	0.289455720637255	0.123757243669616	0.076285793527183	0.678195068318134	0.322544453966045	0.252886372336893	0.390655828337777	0.215305817234286	0.302513323184102	2.762049223373610
MCF7	HGF	DMSO	4hr	0.761245784658458	1	0.183798643817317	0.242198951173311	0.763484714503039	1.237245409687300	0.170055672514363	1.629125462988940	1.575479915417030	3.945051168810220	0.128961655711020	0.278222395754286	0.431636994120547	0.847672748119995	1.803314165476100	0.051937480039757	0.603046168572409	0.764341752076206	0.219099367502020	1.197021107998060	0.801857293713648	0.267797151024555	0.352262012690051	0.316533462187411	2.877584773413230	1.235315475156260	0.837792852744968	0.492791581253885	0.073939214470930	0.211589161676403	0.498334135036082	0.825608038486658	0.728805937948261	0.478551076346334	0.156060359504819	0.031203457254015	0.338585041588595	0.094117201214550	0.070097277343427	0.785238627428774	0.335214597149365	0.277436892701226	0.400694603685792	0.218129191893024	0.278804877531429	1.779245151597620
MCF7	HGF	DMSO	12hr	1.615436284329670	0	0.178452152654622	0.238620591075526	0.698847878035986	1.139584410392740	0.182730480842478	3.310013274238190	1.429971933165870	4.378508647060610	0.163935305096994	0.306103087069514	0.402483177535806	0.831651872271160	1.821588315768450	0.061239687142198	0.737088010463531	0.534870849043615	0.214714450099621	0.956388912337115	0.805612749624233	0.283064680881509	0.339958402599024	0.326206735400661	3.384401592894020	1.066393969247880	0.628899153017415	0.347054532035061	0.076469774698358	0.225655500656394	0.475967545785363	0.841226335912029	0.953972935826436	0.646601518083903	0.176691600548438	0.034301230758449	0.274177392895005	0.107158810547944	0.069669777531113	0.756565207267091	0.318275979430304	0.247957594568893	0.401455111240193	0.208164084249849	0.285747037564135	3.322707116397990
MCF7	HGF	DMSO	12hr	1.095205343152090	0	0.150289899301434	0.230918422800782	0.755137610824157	1.052935080623230	0.254193163499264	2.993642915862450	1.245211785704890	4.557526951459570	0.221801977139664	0.506840947047934	0.341771586386290	0.837447703570364	1.590309948824420	0.051790061965119	0.621206477722601	0.648972336232101	0.231626959117064	1.000692893483610	0.679991334636060	0.231507050593428	0.318707643131133	0.301044937097084	2.947015878743970	1.155956480994740	0.633380269591911	0.411756720096040	0.065520788210662	0.214099655853646	0.477146308388383	0.818538759394860	0.867796752776772	0.563037357303396	0.165346796879912	0.028325851779359	0.286686933541460	0.113771030384097	0.058358371477078	0.830727912991188	0.351039269757730	0.282256974234660	0.391774109191427	0.206963074176912	0.281108488103390	2.712385837620210
MCF7	HGF	DMSO	24hr	1.648558843932160	0	0.169800758940220	0.237544551462419	0.747842462193479	1.262174860077510	0.172186305235849	3.306899493202320	1.456020707108400	4.918722314436770	0.117938955478878	0.356597356014909	0.320345591380621	0.889733253798355	1.753801853002570	0.045632837124089	0.762265792550815	0.525707840676528	0.206759395894415	1.080582458363900	0.856907798183476	0.268807245266825	0.345877231127798	0.313848619302697	3.840660632065730	1.359941274934520	0.677919364392330	0.337106491565414	0.072860493815652	0.222670342505592	0.452415439626533	0.932270459887161	0.962205530163414	0.590140524359460	0.169516216742995	0.031211896434414	0.297100310752787	0.102399858599071	0.063965085508854	0.888565205417663	0.378435067936514	0.264133851763106	0.404605158656667	0.194778580495878	0.295380421718870	3.650557589236360
MCF7	HGF	DMSO	24hr	1.012339510302160	0	0.161995344766588	0.227355677164168	0.876427274125516	1.198006972976320	0.186718840368249	3.884184913192470	1.323879199786590	5.712093926070690	0.157185490605441	0.380227234960925	0.474380689689363	0.925485144802747	1.627389417463460	0.067190312308745	0.765877992494383	0.598119594873848	0.210568568410956	1.164640796520920	0.830435795826250	0.261879994586650	0.308393061848126	0.318314758914612	3.445781515316800	1.160250615087980	0.657430990181156	0.368256685850630	0.073237128470305	0.197499847213526	0.449490485535185	0.832296377656331	0.851261660535160	0.501332390584959	0.160457844507364	0.028067932093075	0.307519049747688	0.096848140297843	0.066845896521126	0.843391186962150	0.372036727207541	0.268887787811316	0.398245322559033	0.214852696724317	0.289908831357937	3.206623220124500
MCF7	HGF	DMSO	48hr	1.077877642431740	0	0.164988166019269	0.235399884105136	0.700286589006791	1.051978827846710	0.235242591866643	3.708628997384610	1.505223224269090	4.565837933030040	0.093500265392933	0.283771778420836	0.427341985260497	0.819337757553203	2.144036168312080	0.048370909348743	0.740563191824595	0.538445333031780	0.210426450064638	1.160335948751240	0.986747856444164	0.285733893196176	0.295571847143468	0.315086442172939	2.884035644291290	1.137084662518060	0.716626738628606	0.403647234126575	0.065967974560172	0.212251259254121	0.475238800643881	0.789416660890672	0.936946667094075	0.522227961706914	0.161059976174663	0.034096182232757	0.282448440898926	0.087868870492341	0.072998789663470	0.910230980231503	0.400806604389526	0.260062652108695	0.394795111273910	0.208192740225844	0.297105095246605	3.532346447028270
MCF7	HGF	BEZ235	5min	0.865643705710284	1	0.191841238557858	0.265167822828987	0.417006256801502	1.315488860863900	0.180958669137850	1.699533086201970	1.345065177011380	4.231266109134970	0.060495052355748	0.551993517033619	0.345257886922925	0.934260593417667	1.732638811286170	0.044292343103128	0.563147973736705	0.496989018122670	0.226540675337748	1.276486408210230	0.796251639639273	0.290072034789416	0.379484810920135	0.323663241159854	3.015184041316770	1.158084081310210	0.854420214144265	0.445805860803164	0.063873058934886	0.228481684224304	0.520491192868598	0.795297669408354	0.649175403625692	0.480687453570727	0.155362233483493	0.049497653536229	0.342048191034570	0.085467770447587	0.067487487200331	0.795495274864257	0.348404615248621	0.236352344920544	0.398382659482064	0.189744352614973	0.250410879733775	1.887563100893450
MCF7	HGF	BEZ235	15min	2.015926617841730	1	0.181708399626961	0.305799699695989	0.529472877705931	1.180105270559220	0.302762152887713	4.158298775165960	1.132818707091950	5.445075933771580	0.077796870073467	0.438249962619975	0.426360397024034	0.903842274894503	1.703587675611150	0.055758548507430	0.631666907201423	0.708260151508571	0.238564209071792	1.232339791219760	0.695376940741826	0.300237737762851	0.346336362068869	0.313616767026208	3.085514424449210	0.957867424606490	0.693090199247814	0.381873884574574	0.074162401513958	0.232102456199847	0.466840869137495	0.658604174766644	0.880172775686752	0.749702024977112	0.161518762111498	0.044419851931048	0.307395530796374	0.078150827041592	0.078468164730827	0.696837163300028	0.342409493995820	0.234394084597620	0.417307999968337	0.189542716153056	0.292067319753970	2.911666821309400
MCF7	HGF	BEZ235	30min	1.723475705006340	1	0.192255881520709	0.324886996634631	0.535874860324604	1.157239071222990	0.263000697378493	3.796936806881360	1.067357709899450	5.050912037189690	0.069911863421466	0.487521539197552	0.271165415962002	1.022983352864020	1.924471421374020	0.107996720109607	0.579296887267084	0.745176553231859	0.223486473027502	1.148191652448130	0.691569680812874	0.295097626894804	0.382603738866330	0.331000043126829	3.274338107979500	1.219632305658430	0.678876282209964	0.436532987758966	0.077019780570093	0.233138395970355	0.487724219578966	0.687800938304836	0.789515459081480	0.622526510441454	0.177295462746359	0.045503555331982	0.323232378840291	0.295497632765545	0.072343831918305	0.697552788266785	0.363671406499497	0.218530541545088	0.410800621982559	0.187579525268563	0.302690904384660	2.942256554640370
MCF7	HGF	BEZ235	60min	0.846774065089868	1	0.178590207256595	0.260170882000998	0.396042576528963	1.363362230637980	0.163663160190401	2.220731179510350	1.240459962076650	4.285483521540060	0.098187190467560	0.340705713596301	0.360209778078498	0.721289897064970	1.406182357964880	0.187038526769056	0.549414334848897	0.559469883911479	0.191552787005755	1.248346596932330	0.722864018609430	0.257181541423223	0.341265134988916	0.382545142873400	3.040747735837100	1.222117373287740	0.708992283432393	0.464414296419820	0.080680234396838	0.213591813008862	0.460409553104757	0.898205069941702	0.647442603727314	0.400225442383320	0.194800976780510	0.035919624499564	0.329700750600910	0.408384934196437	0.075800166709312	0.728815696843240	0.407599943485079	0.232827309863954	0.402250439842246	0.180445365558593	0.275756831386344	2.072376088351860
MCF7	HGF	BEZ235	2hr	0.760085204084430	1	0.165651694910661	0.302623865306442	0.395293215151997	1.241246912296880	0.248834484831860	1.759651211386410	1.306856629464830	4.678636509796090	0.061456512274796	0.389744502916013	0.279357423226757	0.889662527080493	1.788343835908300	0.045277705842892	0.581594560358083	0.556131343214492	0.210528023474638	1.333533832132280	0.769631664791582	0.297017252128174	0.355638082366558	0.304724817408071	2.863730206452650	1.258966347482590	0.716763772966810	0.464311197156963	0.074860924225199	0.203598403378529	0.455471480753732	0.912505099800330	0.744619541820421	0.524548057364658	0.156064527163531	0.037697928267095	0.364326189305873	0.066295395466066	0.060367465256057	0.659534091094449	0.347127377650424	0.223259402275101	0.373730881716479	0.194936805107432	0.246465633616771	2.368414814397620
MCF7	HGF	BEZ235	4hr	0.902422871941535	1	0.157593461206526	0.287694907762992	0.459611035549879	1.124724935279630	0.208251270095628	2.173970740925650	1.263567164695060	4.481035042059310	0.061417053202797	0.253213822552327	0.274392242611065	0.907894247993815	2.022835040066750	0.050665255041033	0.514572610711088	0.462986464751877	0.220546696882273	1.225839891006860	0.733964213655848	0.272373083741597	0.366715452859256	0.324941384851243	2.950667660880660	1.366343878313710	0.690191562159551	0.472446143085683	0.069086464571044	0.222384946774606	0.447531019423102	0.637993488857366	0.784345786845508	0.408925207591666	0.178202660066344	0.038496885730105	0.353805882606929	0.080263266008460	0.067357825892113	0.601913492852059	0.365583062164635	0.265371082811165	0.388939430626887	0.190883252456922	0.253195788032055	2.502006843417580
MCF7	HGF	BEZ235	12hr	0.813824947145713	0	0.169419734064534	0.314206837362389	0.458677820140405	1.207339677232730	0.237754111021799	1.848489645501290	1.321010334552970	4.404702516574610	0.081838455892020	0.576295956796890	0.316277039610733	0.945870899706836	2.230708836802900	0.070621627305782	0.559453002506904	0.501439804703719	0.242133540126377	1.289315562324320	0.860926214493900	0.297409487762390	0.327530473842517	0.333623275256038	3.183217238861910	1.232011775372160	0.751772054356775	0.539927733131335	0.068667435555036	0.204380846107658	0.464811347551836	0.811662628617780	0.691355269690086	0.527230310750930	0.167612159178946	0.036549815685302	0.359529409527981	0.143526004535342	0.069094218003261	0.716930221570914	0.321881052910006	0.221848363055448	0.370201215486376	0.216707831469965	0.281722807302886	1.949408170373880
MCF7	HGF	BEZ235	24hr	0.901625991255218	0	0.173255141224990	0.284939390288324	0.414805487540195	1.327377161635600	0.191772206620112	1.773161797216050	1.370187855451410	3.659396439608640	0.086232961170977	0.633256356267147	0.405491914933205	0.871596873851927	1.672592065366060	0.059777929662327	0.617318546556209	0.477792208975199	0.233443546798751	1.224181686559880	0.863339364132602	0.297690199858235	0.332526667386496	0.334572266985311	3.317114900555320	1.073565866110420	0.714822661575658	0.517096216515389	0.074688372261458	0.233637662643438	0.493716222538343	0.810592054467392	0.717917383912542	0.517927968777395	0.186759939839706	0.040550686786597	0.331943061495871	0.188694938624478	0.067113031157210	0.556730197762777	0.345901515823973	0.248106537988572	0.395632301185463	0.222072079758491	0.283882760018408	2.445450538409790
MCF7	HGF	BEZ235	48hr	0.667689176679764	0	0.182726688201151	0.222553003124439	0.398877001466490	1.170533453408090	0.174552279652769	2.278796704130000	1.334817705999770	3.354711215162440	0.095212926660566	0.663585978033300	0.530706534533639	0.825780199799423	1.429362973212740	0.241618698947840	0.646856170623519	0.454889046795066	0.178655218512754	1.028087381656630	0.873950713172585	0.300175660846925	0.300391319532693	0.327581277662197	3.398083855402350	1.059401947400850	0.686105366400125	0.547115570228530	0.076915073615058	0.212476749382430	0.475179147999893	0.689081671073147	0.744309508612032	0.652756442073767	0.152896947097807	0.034950679383874	0.278111317211297	0.720406365339380	0.081145811462513	0.700094406764472	0.403591827669853	0.199719403597885	0.403057311128082	0.216543534976125	0.335224638451224	3.124806804081270
MCF7	HGF	PD173074	5min	0.884661986975490	1	0.172954866558903	0.217302918440681	0.722755252088720	1.302295759322430	0.166394208431196	1.535990135307000	1.420654761486730	3.752277825470550	0.703324480319036	0.886311756737139	0.376719386547847	0.813719285419302	1.766068560098930	0.042448998343957	0.587534290798529	0.694235310711569	0.217058819698239	1.194939723155010	0.711996400893672	0.255178933902809	0.321773626728122	0.320616579589253	2.940061230998570	1.141814851482120	0.796431056503416	0.385910718447694	0.061655526320114	0.232286880022676	0.498843929569591	0.902353806876602	0.677179763666622	0.510388404334456	0.167585493880918	0.030489180072958	0.332304050295506	0.073694730266561	0.066065506517805	0.717107303211179	0.373662726985819	0.227803189330007	0.379166465342910	0.193274861549441	0.254989304464579	1.774483456928000
MCF7	HGF	PD173074	15min	1.215345365835230	1	0.168070496051774	0.238054351334460	0.808544133502228	1.118510355146500	0.272703726491216	3.478126903238660	1.080677915200060	4.791081157492330	0.700223657418479	0.782824972180354	0.323334897948946	0.873078010350615	1.611807184333430	0.048644861154292	0.610141828596001	0.820444215467253	0.230510067854987	1.100042556224080	0.697828295866400	0.273042946223319	0.334855962185633	0.306185705422403	3.213278355182160	1.241918849541580	0.672864852834476	0.389191016577401	0.066661699874948	0.216763535864532	0.496500514168587	0.795286913120178	0.802522570493667	0.575092334839381	0.151142888939476	0.036089584227763	0.286519093514191	0.066064821883510	0.074280761053543	0.701447147376732	0.350474296683170	0.208750192617571	0.396435764633666	0.199812429889124	0.271207332001144	2.876207290940650
MCF7	HGF	PD173074	30min	1.925996008199830	1	0.183460285480525	0.248417164005514	0.820048579280969	1.062052663340040	0.232440310314928	3.393036909831840	1.000061288517590	4.658376838897340	0.454920894416950	0.649671188316824	0.279295368099132	0.856373693984386	1.606727453633210	0.091372525270574	0.621393504475050	0.818894881772754	0.213718931850074	1.099340572261310	0.688843457024403	0.288208338573274	0.353627849266838	0.309008089283052	3.232867525824730	1.026683673888530	0.626750754066257	0.393557078633123	0.074673032038636	0.236302816971848	0.510595941276597	0.792599171254752	0.818993811066563	0.628379932650548	0.176561619622476	0.035763871736381	0.315570959444557	0.230614116651299	0.067504870445510	0.720384697077270	0.373364722596848	0.234220809679649	0.395463890902285	0.204669024170293	0.280533582990734	3.161014587283750
MCF7	HGF	PD173074	60min	0.795837065328282	1	0.177355266852040	0.195126462315031	0.641188750097274	1.372221830284810	0.111200713360013	1.481026652133300	1.259917677047260	3.825169533429170	0.314950570622158	0.419298248014763	0.412785768744036	0.669613492985750	1.312575262069090	0.237269544574012	0.571329996676692	0.868764460881901	0.192797623985139	1.143125029487390	0.741762637906696	0.263280672574602	0.346015668669624	0.308603764790692	3.272026605547290	1.279862373401280	0.670290216748205	0.469617099131465	0.072849962162208	0.209052991197710	0.475838063777810	1.097628201304830	0.668327990760113	0.417760850845680	0.136198176522000	0.033688809587993	0.336080240672867	0.543591652540994	0.078365215574887	0.801522165769608	0.360278315725484	0.217612483930356	0.441368626776961	0.185996078356131	0.290821984116393	2.093228121628350
MCF7	HGF	PD173074	2hr	0.874642921215960	1	0.169049552414123	0.221633493949769	0.763922190932164	1.109647854519340	0.194756314033563	1.638068867172420	1.248430479895970	5.215998846716240	0.244458838162081	0.421946707667100	0.295344170730607	0.906224538617830	1.525685870525120	0.048485981254416	0.516015575362749	0.848962996879088	0.225173671928622	1.235619263914670	0.722521572159817	0.260197664102541	0.383145397210204	0.294558598897600	3.085718269040440	1.332639796638730	0.684657653908963	0.415959637997964	0.064808028423687	0.219806398978394	0.447768970101078	1.371110785747430	0.667152841367986	0.453924801250139	0.149799752011932	0.032166427533687	0.347642680037218	0.061064232241449	0.072939860746923	0.729953937205361	0.385215615638557	0.209581609290725	0.352563537541050	0.180972173831185	0.255097188288012	2.568468067683780
MCF7	HGF	PD173074	4hr	1.003712451673460	1	0.160237119127370	0.241555181466917	0.802712327984737	1.193675719744820	0.184494659351307	2.293075805056470	1.128370231580760	4.779342702531600	0.133324669855291	0.263029131153594	0.297068570854700	0.958031824801520	1.823904010724980	0.104675276470358	0.508266149848283	0.773611968891168	0.225030769850656	1.113016513490300	0.724753403119822	0.275002697969395	0.358693108552455	0.335252116136364	2.851019788163460	1.220425589793980	0.668729583205275	0.437981143216316	0.056216248204770	0.205872290056726	0.456533030349980	0.781210385420143	0.784797937767325	0.429289196263492	0.176818201317111	0.035261063655708	0.328758950062522	0.255360444609093	0.067975927695800	0.727458340132722	0.364428611791205	0.204148258633799	0.397963691800876	0.204064841202397	0.278998719677793	2.150871064052730
MCF7	HGF	PD173074	12hr	0.816676089236235	0	0.156510161174616	0.236020901777796	0.800793609876987	1.104121263334970	0.235657324210001	2.291248853718940	1.299729840119610	4.647396864301040	0.177021951127547	0.422635713226586	0.376973599439744	0.883164423297434	1.890189164122130	0.074894442837316	0.559754610421650	0.723217836978203	0.239999867424483	1.193950753954770	0.751675263601317	0.249235861201436	0.324798383173164	0.319062051913852	2.845424825914140	1.014166904822360	0.683429846923970	0.446356413301625	0.063715845619371	0.193074962997983	0.439190042671117	0.918103106479675	0.723331049093749	0.509023703017565	0.172870060949518	0.032760228093110	0.331827774667619	0.117911849441015	0.064049944292367	0.869276445491149	0.379148064952138	0.223140317552110	0.369807139294211	0.194463505014585	0.265885634273549	2.138786598443240
MCF7	HGF	PD173074	24hr	0.950269985542485	0	0.160467378668933	0.249238099716914	0.834631177033648	1.251147644066460	0.211482636025894	2.686624109812340	1.342429999632860	5.431903438978880	0.153958417412824	0.413689442345614	0.388632898634704	0.913514823456052	2.008746526946420	0.077098093929235	0.672162076770324	0.608428015883945	0.222777545270200	1.178242591061220	0.847902692814830	0.259259764704432	0.318302266625596	0.321770233683372	3.377355271288960	1.355461998444080	0.643134452132957	0.394604353400739	0.070371997451179	0.218686484695076	0.452508259467364	0.800553270233015	0.784170553171099	0.530870559981895	0.172421224132716	0.030214081963811	0.302943847986087	0.095601008828415	0.071028169641407	0.873992969410450	0.382761810554084	0.236986129327682	0.374373050279329	0.202051127114445	0.283337996474784	3.292333667111080
MCF7	HGF	PD173074	48hr	0.777775773045665	0	0.155252141841099	0.215073375358185	0.702782557785489	1.157644902434790	0.227338037373987	3.188666490625790	1.338070644255400	5.178122278021940	0.116825125566034	0.370822814959842	0.386207088200046	1.003640148485040	2.114894341129080	0.052078865461722	0.715752009595334	0.579497099328026	0.194135325821023	1.245030403312700	0.973172136282721	0.275407464650122	0.269190532678273	0.322054224155081	3.019182772329090	1.021197678349610	0.796398608785086	0.395800338395974	0.069354706341764	0.218727257881243	0.482422906715889	0.813996052911387	0.946659694095020	0.541946608763888	0.168207940748049	0.028556176254673	0.254084548778399	0.086451562067465	0.073814888284089	0.928696433717093	0.336173344587735	0.251919764485569	0.409178599600739	0.205454976666244	0.318189162152695	3.249319476552090
MCF7	HGF	AZD8055	5min	1.012283041380600	1	0.179113888570998	0.256064948680854	0.553244158751241	1.116053006471100	0.189428098821099	2.399137631163100	1.132207682422390	3.751410057216820	0.166139795516178	1.107855599200670	0.347654531844844	0.879984381338250	1.473364785820270	0.057450387816849	0.520984588793418	0.564999520393511	0.235997840602060	1.087914626243100	0.755810165595922	0.256270417449385	0.348594257542946	0.344194911696173	2.993747288131080	1.144596703520670	0.699780276250841	0.413127648593371	0.071040229615865	0.221136841199756	0.519602454525074	0.932136378189687	0.826561230827948	0.832194017930804	0.164952300540434	0.040804257202736	0.320137294937145	0.188548887597601	0.067452799642155	0.654497366802688	0.374062725787518	0.207861793801330	0.376518450237461	0.195686047232750	0.283273534119931	2.206379517419920
MCF7	HGF	AZD8055	30min	1.123148069332960	1	0.192070115745953	0.253709553248609	0.582286997654220	1.121078836706310	0.174939707051827	2.475668296147960	1.356904214872130	4.382295712743120	0.124731593902936	0.678378589850921	0.333238510631386	0.844937349964878	1.189571127006110	0.054441778518006	0.561154153888051	0.679294180197552	0.220270117659993	1.056152158688270	0.747468085448938	0.255951393696393	0.337148727393043	0.352666050027271	3.184250520446500	1.031109446733660	0.697006220225981	0.484837360855338	0.083059477538874	0.224135008434592	0.500406817938496	0.816407482558668	0.788333260289558	0.581751352231599	0.170868793803504	0.037742026987559	0.301832238011989	0.123635538565235	0.078901680112137	0.781693810276947	0.340551758322131	0.240118586272062	0.412257616275651	0.218924297183035	0.289941674561890	2.309550807463980
MCF7	HGF	AZD8055	60min	1.401156035063820	1	0.173145754246386	0.254236005779244	0.666528799204218	1.096311321637500	0.185951780286539	3.253988973681920	1.282335314087570	3.852072633273970	0.454834708047625	1.305329500790300	0.456952990831513	0.831840532146564	1.317684158949620	0.054764611617197	0.632031682319304	0.680155229011006	0.218959201901912	0.938721268245930	0.753856436336663	0.251946634730815	0.317722817118659	0.333933621826984	3.035325703919770	0.878805620224014	0.585027111179146	0.494005108664066	0.067716093720749	0.231634723767872	0.504973819274190	1.159260582273360	0.886513940784340	0.781336020289724	0.163603445204894	0.039300400076681	0.344201740902650	0.093758350996330	0.069734393405387	0.712020834810215	0.361165208343824	0.233269243407506	0.416082024377631	0.203133318542505	0.290319789574368	2.848162858747870
MCF7	HGF	AZD8055	2hr	1.271456851891300	1	0.182854394651680	0.226641128013300	0.570205292580806	1.203472104228470	0.150338340846911	3.105265352194350	1.384937333103880	4.265648182004810	0.070481701566042	0.297519375181162	0.252721002524883	0.853451500744939	1.596247030830660	0.064215551838477	0.641319590574183	0.542704957049261	0.206271104344438	1.023447329993400	0.695415433411476	0.260369652306128	0.322279324617554	0.335888037432796	3.383088667747330	0.963351332463768	0.647600327517560	0.432655355952581	0.078960832371786	0.225901114637397	0.507079359184089	0.925312634676152	0.858072103077293	0.493851823245110	0.180892376593199	0.035930396157931	0.324893250856264	0.126845291213847	0.080352563388835	0.741210291162742	0.327939564063069	0.252476328195990	0.401479891907088	0.227639331403649	0.282670845523769	3.020977408606590
MCF7	HGF	AZD8055	4hr	1.009858487594060	1	0.177295058793349	0.235471671268727	0.534822288325982	1.312315083601830	0.200878514769113	2.251948210247070	1.415951769726580	3.890849755741260	0.064837223663390	0.346028424990913	0.501627762113387	0.818389531554683	1.753403235271580	0.063832859439922	0.598672188907911	0.465826147030186	0.222303875092682	1.118017102150150	0.934335563389178	0.291012256672120	0.331760083839111	0.333590940415265	3.218514380833760	1.049773194142600	0.676858019970471	0.472994185586267	0.071065007549969	0.198683578687960	0.519801210288908	0.629598676424949	0.823988327726790	0.538186429278000	0.170313011891898	0.034966782877343	0.326677535719842	0.138051675525354	0.069376141908289	0.736260783342138	0.347628290107788	0.219297068246327	0.404302877601072	0.207232440131083	0.277675704545583	2.349011126679630
MCF7	HGF	AZD8055	12hr	1.233554161192170	0	0.187765098384889	0.249708317050070	0.543600421969787	1.127108079908920	0.186252466500867	3.003183146574830	1.550255518503780	4.250097459104610	0.079769046045026	0.393820914242798	0.331929717509339	0.813414985646915	2.067967826172820	0.058797484398957	0.705126853444810	0.476197357211832	0.219989093138195	1.074546085663420	0.843112600048854	0.289321414466350	0.269213096886578	0.347948163556298	3.109058503117900	1.133795172946720	0.738483828065688	0.423502947653243	0.074854955710824	0.218699503480224	0.491474771260338	0.900274693857415	0.896486897681152	0.561733615551601	0.169704725159219	0.032251917836547	0.288504235283817	0.099559904874687	0.077840981103577	0.714994513283706	0.333654226262306	0.237667358740107	0.405609665066540	0.236226385050666	0.312584196496504	3.662242301853850
MCF7	HGF	AZD8055	24hr	1.017942130990130	0	0.174227349117221	0.235437632963906	0.499267292697367	1.179490592679830	0.171634934463170	2.556282065499300	1.343065487649770	3.801047660768140	0.073424342360399	0.500756870380192	0.537350265563844	0.832256323445416	1.616133459500190	0.093675662116877	0.747159112347529	0.436566476335110	0.206045773100187	1.118664057441930	0.952440430848974	0.301084290410718	0.304615465881673	0.343665253614142	3.385898650744000	1.051946468123550	0.663740964630032	0.425367918632587	0.077695997205968	0.221288435017236	0.476330502913609	0.967749204721625	0.885658277764310	0.615798818318094	0.167507357017152	0.037929502844156	0.294394289680365	0.147070728856279	0.076839852136930	0.747370140871407	0.350814407814788	0.260964968158077	0.398491634161657	0.215518493888476	0.313980953055263	3.644128458089710
MCF7	HGF	GSK690693	5min	1.189715859568070	1	0.166437684510794	0.207435001106727	0.650120934394256	1.048171825095310	0.168924203166696	2.441737751789320	1.194573850165840	3.284688375562900	1.443996417445360	1.843863073056840	0.327887000140562	0.840092614389838	1.393372425305970	0.051288379280321	0.565001967254711	0.610375124355082	0.209197800729528	0.962988080327736	0.689267593696073	0.243056362442949	0.303604542588595	0.340824951713660	2.585389126900070	0.972947974870767	0.659218250322346	0.384874223290878	0.072810555678935	0.224707927866123	0.529167510923420	0.823894880452066	0.838677759714418	0.679319694546412	0.160290612275797	0.031784357832431	0.312828309300338	0.131710578562517	0.067654406832715	0.682103398079238	0.323692990308643	0.274116766824422	0.412604802290497	0.208587319644172	0.276093453586695	2.085475795242170
MCF7	HGF	GSK690693	30min	1.217594529697010	1	0.173375696169833	0.224657219036206	0.774516972739895	1.078594880016540	0.190005881324054	2.793013948682360	1.188425454015250	3.406303673468340	2.265788001443330	2.546077305120240	0.334463341050871	0.799559951835524	1.253970302611150	0.052930428977559	0.604336203288444	0.756432733193750	0.225311511444318	0.993052710201870	0.729677136535337	0.243610682957396	0.316157603544094	0.330390337683254	3.263930284652550	1.003655573487780	0.639195701568128	0.448511077720494	0.073375914269293	0.219557871077384	0.489220934586694	0.836369332808278	0.813116843233046	0.604125317779522	0.159010151365959	0.034199493255772	0.297898938226702	0.111889232207616	0.071159793223536	0.736310539109431	0.341594062715691	0.227525143201724	0.416590869680676	0.212910551847757	0.274222191924308	2.392478724955370
MCF7	HGF	GSK690693	60min	1.413057865838430	1	0.175590631674512	0.195715787935936	0.762614686300915	1.087299884147030	0.181686891369110	2.904915349770780	1.292527034808090	2.445688221615730	4.598211020711520	4.619342820818440	0.308799504894626	0.825303532515537	1.482481652320290	0.052876849441656	0.655369995657052	0.818311241786161	0.202252085581221	1.018143242682790	0.708528529428153	0.253853839100578	0.322979492774415	0.322980518782909	3.067139837374350	1.097203065144130	0.611718940894310	0.454970105985414	0.070087884213108	0.233002119517815	0.484129954462251	1.167174338497120	0.899678839779504	0.739119837094925	0.160131758883150	0.030081385325711	0.333594790969642	0.090258320614445	0.066205842569285	0.724497285051340	0.327148876119054	0.236507802989521	0.403934483418596	0.207997673054248	0.271458859156476	2.985381639188470
MCF7	HGF	GSK690693	2hr	1.288116574958050	1	0.169260946136207	0.209666936658447	0.736611588002658	1.070299991403080	0.127345983105185	2.983850736387310	1.368706917747600	3.722749121445060	1.105366787521340	1.239942578542050	0.363289722201417	0.844282176050050	1.439320626708760	0.058958048531022	0.686964642752562	0.660844552139124	0.209943895116340	1.022127913231650	0.733590482722162	0.264255388846641	0.320792099450202	0.338018732128004	3.108309999045870	0.897652076563985	0.613713057608539	0.392009867360212	0.071720091314459	0.208915848901614	0.499051745914847	1.090503128807830	0.945793098337860	0.481631614118887	0.164394682239792	0.031052459863555	0.331733189027806	0.101411882103051	0.073141724389146	0.742727773413531	0.334103525251273	0.250613961656709	0.389070073995423	0.208551887321131	0.277305799371906	2.819031602654380
MCF7	HGF	GSK690693	4hr	1.292058164787620	1	0.175649427380399	0.227502666105047	0.655831730210217	1.052903249645620	0.211010168328476	3.043170652605660	1.573009016672170	4.639194292521960	0.964403061884384	0.998083951342531	0.374428522860855	0.791482800213029	1.712063586096850	0.065683244535489	0.629374503654014	0.577630348677700	0.227103338189887	0.967182793208900	0.775813095507100	0.274394589987981	0.337306943889589	0.334945297316132	3.459575825264900	1.086871575921230	0.697152730776541	0.417968227088055	0.068539685941926	0.229855651497241	0.459898686521430	0.723409801058513	0.968792435566932	0.571600056232338	0.167849887765322	0.031181827661563	0.275585953118803	0.130008355557543	0.077180043780436	0.710068680565126	0.338492230437863	0.253188314207186	0.412019628136573	0.220928684459046	0.281052668983652	2.629715866009660
MCF7	HGF	GSK690693	12hr	1.433534277384050	0	0.175915772586475	0.252275396514537	0.767796488713901	1.248136096185940	0.175031687646402	3.550086811037190	1.587267499466400	4.256983657313290	1.024943210289590	1.101257954242340	0.419062778403374	0.852161597065597	2.095326635233900	0.059087243563608	0.734385780775547	0.581156259215292	0.223217396831781	1.018631804926220	0.833994518501978	0.277469025183468	0.297005528227664	0.333654693077384	3.180306794425840	1.028171720964720	0.692815771988224	0.379167107410846	0.072958918770837	0.228183101056958	0.475167179489845	0.890767924592943	0.959962642401563	0.681310399634035	0.169489814892632	0.030214264586648	0.277857888864337	0.106813963240954	0.072618657200613	0.757192188381387	0.325548927006602	0.233625038297674	0.387873331416037	0.210381645585371	0.300045380536871	3.333589505917720
MCF7	HGF	GSK690693	24hr	1.421563708347920	0	0.185808983909180	0.241438506556249	0.676536946681804	1.128825559067020	0.183644998460915	3.420904145828610	1.496636629715560	4.226794680558410	0.891747284856800	0.939283762286448	0.382756983434026	0.781425700288736	1.907024654331970	0.050406947619634	0.786729149740729	0.549298011446114	0.212420756706617	1.103325505809680	0.945672764203392	0.270805933611883	0.308136208365508	0.331822480022282	3.206471971204440	1.112214638229280	0.775354327441363	0.377164388107708	0.066626089836195	0.240830665787661	0.494679435884348	0.949048673474944	0.951241672659628	0.651981814332395	0.177079483931331	0.031564772278846	0.286586449292588	0.094455466017092	0.069122724304509	0.835338245216200	0.340547690690721	0.267291482798429	0.393543447197186	0.216445782876311	0.316595137144916	3.432808380320170
MCF7	HGF	GSK690693	48hr	1.063818765356350	0	0.169335621619276	0.222201392517390	0.661921405934966	1.114406520261970	0.230497763120874	3.346440218929690	1.522497670901760	4.171512921132820	0.739607679183006	0.903685784217885	0.332803968060691	0.837101890127135	2.032726743916280	0.052089679769405	0.704092861120553	0.494276192933313	0.212831927986493	1.116114827322770	0.937180916251567	0.269602367401365	0.280554653757305	0.322198658438187	2.978530856829450	1.170338548325570	0.756971824408184	0.424898083677913	0.065888312786364	0.209968473017084	0.489311803560211	0.718016238453772	0.917994295738419	0.609462815109466	0.169410440330757	0.033973447026198	0.287661684282977	0.100223650646434	0.069216050254756	0.926577407543515	0.358430216484441	0.263814873695083	0.402826057337273	0.219315687548486	0.327947472908140	3.135327627784620
MCF7	HGF	GSK690693_GSK1120212	5min	0.776658778025312	1	0.197493230859678	0.246842618239709	0.698845463146511	1.352735144928140	0.154530113478016	1.390298388779220	1.367836138664190	3.662077534120250	1.290987028092560	1.583223844219340	0.260804445377786	0.753910775542322	1.759904666270840	0.049260684033025	0.606267590743420	0.581105982503537	0.205174438107776	1.394607177204410	0.799094667619779	0.270126262957803	0.321754347556892	0.310798629130951	2.833121397125470	1.199108629764100	0.960941133492053	0.402516856503897	0.081915485728999	0.210077317470233	0.516893555533510	0.856250882170087	0.661191177473507	0.449034417724980	0.166836129878758	0.034542226094593	0.384536533262950	0.081099490631607	0.061713607230546	0.747689650444376	0.368853055920585	0.223013108103806	0.379832802970632	0.214630742635634	0.264094035019225	1.836997937225170
MCF7	HGF	GSK690693_GSK1120212	15min	1.750207935186770	1	0.176583839323249	0.279098281413204	0.829220638301938	1.159933451911870	0.176948325688831	2.681468621275900	1.188663842850070	3.200874620235750	3.269209083014340	3.594268394081050	0.250031849359764	0.885743979263958	1.526052508065170	0.047574306945763	0.612644750801100	0.677159848589346	0.230368625827531	1.201657182277280	0.701156896714438	0.289799380292060	0.353132623716505	0.318849442533048	2.820512606015840	0.988779808515930	0.817174676997140	0.404093083058212	0.071262534001993	0.239214699571533	0.513696534438462	0.704742252034740	0.771465628891138	0.708785243356290	0.165630058880629	0.035659608345366	0.350218064959861	0.062327939338204	0.066117575090356	0.755542046035929	0.341697924046065	0.228289306853682	0.386283542383622	0.179550893067325	0.284058281614391	2.461357968515090
MCF7	HGF	GSK690693_GSK1120212	30min	1.049003891538530	1	0.164534621276386	0.220967841086556	0.727575716193898	1.122287740310760	0.197021415650674	3.401540168895880	1.214677786780490	3.833806308527050	4.141502260350660	4.215425972225950	0.311357574146446	0.818912779489813	1.629125878972360	0.049530075730181	0.689648242545805	0.660623560072249	0.212971753472716	1.043341575203430	0.650552195119084	0.233200334985498	0.321384143960888	0.317428265016265	3.400622644651230	1.275927600448290	0.811851713430654	0.395686860535462	0.069707605588081	0.222459846584726	0.484198273427442	0.705942601861325	0.851937915053158	0.662562925948404	0.174726487872748	0.034518452749972	0.301445971601692	0.081187736706936	0.073124229227992	0.686581976691023	0.346054902891273	0.244281815584772	0.400868405826054	0.208020338634817	0.290588790909318	2.761689688036170
MCF7	HGF	GSK690693_GSK1120212	60min	0.648333953320072	1	0.187646013367606	0.260531025826073	0.801357899554556	1.313099770711810	0.126154660881305	1.711503225071660	1.465264789285220	3.574738226112160	2.977524875231560	2.990496854002090	0.353952341367982	0.803470548730079	1.357820251416200	0.050563869389255	0.600951182320471	0.720413445209730	0.226887738656926	1.125108917414160	0.755893719246173	0.262835334700770	0.296903956948322	0.312271721965069	3.127246970623260	1.298122346358010	0.979756177859915	0.435158219763780	0.069711834661444	0.214625410976345	0.486431630116901	1.297885429019910	0.705866761911978	0.498064049992394	0.156443203078474	0.034990416553717	0.349863618715485	0.106715575353427	0.063131727454314	0.669626716811880	0.339244979848009	0.240092150246312	0.383573322309373	0.213609533369572	0.273307249081877	1.932540891216390
MCF7	HGF	GSK690693_GSK1120212	2hr	0.863810144723007	1	0.168639103298296	0.252914276915665	0.743582554967090	1.131086036768280	0.212828956860350	1.876373082608100	1.277497036994820	3.679443427672770	1.665515720028360	1.812181652612140	0.280406358809312	0.836223096900473	1.697346919025940	0.046094981312943	0.568671888678011	0.706370891504727	0.227379340940099	1.128380693616710	0.699792465687455	0.255864416609840	0.331536823683755	0.278758460203258	3.008391006266720	1.213682143186670	0.888599298790139	0.371436227387475	0.079565800860023	0.223081213641887	0.482589181754846	0.980921552409963	0.774484630822584	0.541351486284448	0.151936304219452	0.032828480726345	0.351206152347854	0.074290893305655	0.059842221414576	0.637225896290834	0.362235710380254	0.247876308269307	0.372620046320769	0.195857794216754	0.262112578533531	2.545898561854630
MCF7	HGF	GSK690693_GSK1120212	4hr	0.921984503727945	1	0.161946917267046	0.245063571557608	0.632250040384959	0.996075337040451	0.175877796035805	2.023284039145110	1.245576839611180	3.870343465934170	0.986977129835136	1.045265760989090	0.285251224192726	0.877999947223665	1.995416149952250	0.046714927240921	0.588357114102264	0.588861083428243	0.210142323389933	1.153074097022140	0.705433008675460	0.282355780498356	0.365339970944989	0.324541955241921	2.930616391553310	1.238472967790440	0.877332588872540	0.411370426807121	0.076248127214933	0.218510030381682	0.475537398883131	0.480624232759024	0.844816203099302	0.493652142637519	0.171635470904151	0.032431578320337	0.335151786036321	0.077600912012383	0.067407900194363	0.673290309692919	0.345571599092535	0.259843334421940	0.396781646213567	0.225026329079140	0.267380860697204	2.438411126768980
MCF7	HGF	GSK690693_GSK1120212	24hr	0.927141408430892	0	0.165629144703424	0.213159366118883	0.672821568269694	1.228427062058670	0.203771378868911	3.271947294544460	1.279094445116680	4.836932849324440	1.304051162916520	1.370666456999730	0.354673940790491	0.905258538867770	1.767757953286240	0.050888627341331	0.786147647221320	0.554177877768540	0.212764300966582	1.101064243673350	0.918944526739306	0.250440594150083	0.291465098261766	0.298138987246241	3.499755315980260	1.138382118944180	0.812856058059433	0.344768235297410	0.071801946095848	0.215525665594460	0.477361261983323	0.585274719549954	0.891110351924296	0.571003745117444	0.163721304721954	0.030667163168679	0.319614129650977	0.116974265029556	0.059394172127207	0.637757754651112	0.378515414738585	0.254029190389134	0.397171745428202	0.195912449995087	0.293476578361467	2.840633544991440
[truncated: 125 more rows]
[truncated: 106 more columns]
