# Supplementary material for: Context Specificity in Causal Signaling Networks Revealed by Phosphoprotein Profiling
Source: Cell Syst. 2017 Jan 25;4(1):73–83.e10. doi: 10.1016/j.cels.2016.11.013 (PMC5279869; doi:10.1016/j.cels.2016.11.013)
Supplement: Data S1. RPPA Data, Related to STAR Methods — A zip archive containing the reverse-phase protein array data generated in this study. See the README file included in the zip archive for further details. [file mmc5.zip › DataS1/complete/UACC812.csv]

					Antibody Name	14-3-3-beta	14-3-3-epsilon	14-3-3-zeta	4EBP1	4EBP1_pS65	4EBP1_pT37_pT46	53BP1	ACC_pS79	ACC1	ACVRL1	Akt	Akt_pS473	Akt_pT308	alpha-catenin	AMPK-alpha	AMPK_pT172	Annexin-I	Annexin-VII	AR	B-Raf	Bad_pS112	BAK	BAX	BCL-2	Bcl-xL	Beclin	beta-catenin	BID	BIM	c-KIT	c-Met_pY1235	c-Myc	c-Raf	c-Raf_pS338	Caspase-7_cleavedD198	Caspase-9_cleavedD330	Caveolin-1	CD31	CD49B	CDK1	Chk1	Chk1_pS345	Chk2	Chk2_pT68
					QC Metric
					Antibody used in analyses?	0	0	0	0	1	0	0	1	0	0	0	1	1	0	0	1	0	0	0	0	1	0	0	0	0	0	0	0	0	0	1	0	0	1	0	0	0	0	0	0	0	1	0	1
					Phospho/cleaved?	0	0	0	0	1	1	0	1	0	0	0	1	1	0	0	1	0	0	0	0	1	0	0	0	0	0	0	0	0	0	1	0	0	1	1	1	0	0	0	0	0	1	0	1
Cell Line	Stimulus	Inhibitor	Timepoint	CF	Sample used in analyses?
UACC812		DMSO	0min	1.164413281113960	1	0.445754996595851	0.578946811772229	11.865036554356314	0.848259626478425	2.995804468394692	4.639253894432383	2.347368901733910	0.568409668740918	5.681071942649391	0.530164746819156	11.795369478010041	3.011560721734294	1.660424742801417	1.272218746030688	1.845660490098421	3.184111863513645	0.365781929741429	0.432715382680504	1.270213896697824	2.519309320102486	0.793153388241721	0.743709160776630	2.376542322477588	0.071591153050186	0.496356594118266	0.253187527866741	11.410373340606055	1.109091695823782	1.058452277984138	0.544214831424390	0.612929354047855	0.867268606608111	0.827236347555140	0.837481548476536	0.062043862806282	0.687668938843987	0.078818577372876	0.582306972986010	0.554130741145008	1.518245964673511	0.832855940188796	0.761729852047551	0.165759388425724	0.550554521794502
UACC812		DMSO	0min	1.176567226871560	1	0.408997138631759	0.564227720278672	10.369659273328381	0.870784103571891	2.882614546446707	4.004940659973701	2.100538197962382	0.529298016980232	6.507355230343402	0.521590224967188	11.903081720179147	3.050082041360229	1.502545377862624	1.290151805831537	1.916060939251733	3.635230926750460	0.353814096599289	0.452879127887622	1.265570384020077	2.676841490321746	0.818703109003010	0.772855767554076	2.479459281565420	0.070198506374410	0.509901491831171	0.242053927186600	10.379666984798639	1.128419469199482	1.111759368230856	0.551834970864295	0.625699431281472	0.900220016127787	0.832527769196211	0.840017458365183	0.062995062049409	0.689257978407749	0.059006562256327	0.552406743942884	0.551069414811592	1.601134784321763	0.924226094673876	0.808334534734069	0.165081164805452	0.571332410509071
UACC812		DMSO	0min	1.254000979600579	1	0.418221036588495	0.559170771497142	10.004499462262014	0.784340158665229	2.941974861442022	4.219230320280926	2.366206374224468	0.527303224151674	6.834156616333147	0.522222028706730	12.258228129026429	3.165398991303408	1.779306529406017	1.125764235012027	2.187499532403406	4.357722456437022	0.329028154924023	0.395420173931916	1.268915785209012	3.191214816222203	0.809211170539219	0.875828014601587	2.486884973855784	0.065794084430564	0.470715590264315	0.225112587758935	10.813176639053914	1.057726810966052	1.034679956910932	0.551946398590078	0.610863989520316	2.200013097365741	0.798612109932168	0.901636135464458	0.073443415817563	0.628244932228788	0.066351983922929	0.498291459428549	0.479917781026173	1.742762823092065	0.877670281171487	0.768431527357723	0.144377964314533	0.573623287977819
UACC812		DMSO	0min	1.011503766309321	1	0.403720220257894	0.630434038252781	8.768839442654546	0.819417382126275	3.157846637275688	4.121581181638649	2.321057733136764	0.588010589534094	7.016774565276839	0.512031396670767	12.506710272330761	3.310418022255650	2.102752603361271	1.232081995826171	2.353750934498573	4.651948508286597	0.254584553961943	0.394115171812018	1.236761346275839	3.270992008977943	0.837326686336345	0.979051600946549	2.875262231690167	0.064042483100583	0.485849838297251	0.314228020320204	10.657141162572094	1.249860688590592	1.111489103641756	0.513489941365940	0.582429757597006	2.788995862067206	0.811929852631841	0.949985096321283	0.069086564455379	0.556653086143472	0.051336832848098	0.481372530301036	0.511604678567074	1.775254447751425	0.895106571753549	0.742574945506189	0.149931793506490	0.580934179873497
UACC812		DMSO	0min	1.429716282774454	1	0.410498803098128	0.516154574357831	9.839188306742786	0.831034965834209	2.707182425141602	4.077879945925513	2.051071974586863	0.705702728008501	7.247054084144116	0.548268842587751	15.205989033343720	3.431622070850664	2.007081321215860	1.141355392360036	2.076613061527300	3.324582360080850	0.330240328301837	0.408908308041972	1.370645668374357	3.085467069301615	0.776591639420069	0.780088257360263	2.357053178362467	0.069043104839913	0.487608981016291	0.226623265086760	9.940166023078161	1.172442698221303	1.016048949368012	0.556669915103229	0.602941086925536	0.831268051342341	0.934183821679159	0.939020606290810	0.064500800369416	0.687461403838915	0.078996565899634	0.549723448760865	0.587944691509870	1.478425128257002	0.868434335585237	0.742696137323070	0.172442263258721	0.573813566381038
UACC812		DMSO	0min	1.317249959247759	1	0.463593789006502	0.555748540542778	9.198198614071966	0.830101591344324	2.822479334655198	3.981090127571173	2.183355803360078	0.707498668169159	7.222819405088856	0.577977685463718	14.517856380283705	3.410564515623679	1.939983086481623	1.186196025816088	2.001614219643193	3.379475638118447	0.338498979534232	0.425758199655322	1.436491417780430	3.166218456297040	0.864493682362404	0.751872157646177	2.374018749318702	0.066905923526803	0.524052038070192	0.237940436952539	9.369806751136141	1.178582358268905	0.988191691213664	0.579557932512820	0.636518996884433	0.812750398367969	0.936187616548310	0.957936032316654	0.068851417725000	0.707486895728308	0.053075315043776	0.618659435402841	0.596028610699318	1.479421732506880	0.949495612482771	0.810135256188688	0.176399251454689	0.598857924666545
UACC812		DMSO	0min	0.933688131508237	1	0.385152178405538	0.500598315715085	12.153852129300596	0.617773611666594	3.637729795028393	5.294335272486512	2.518149584864970	0.538152457228601	8.847488931426829	0.455904032735803	15.286016169568210	4.638369310151337	3.238105518182500	0.928457036562097	2.900947219167007	4.961412567596192	0.223578211937976	0.360469634922288	1.305876108852407	3.907111130924613	0.659564193255780	0.690834434709409	2.863654901200201	0.065982736513561	0.387274753896732	0.191053270380534	13.633461662215389	0.990013228504870	0.930960257908698	0.443755811408318	0.536923523136540	3.139915268347447	0.691210780484260	0.873601434497469	0.063086888343331	0.545484273938916	0.051786575226586	0.455567630676588	0.448925326226714	1.836740681222086	0.798823153492405	0.710026703229665	0.124606208622294	0.563949853656183
UACC812		DMSO	0min	1.519462414434572	1	0.407918934170073	0.592167528338998	8.119700128907065	0.802567912247163	2.751472707842164	3.854053746826089	1.770877877000573	0.757888921848925	9.412094158079249	0.563912951166071	13.755272331544250	3.766367131227951	2.122207272034693	1.192414576804825	2.024513311075852	4.683957298007334	0.295845913984949	0.441583093227657	1.475126909514345	3.680735137907506	0.739483149973276	0.866358073696476	2.301575268317301	0.064974101380855	0.542206764342561	0.238051335225386	10.453938184139878	1.413986802681595	1.068137442972976	0.588709862256057	0.629637900807891	0.692298305111919	0.979527642648913	1.131008572337645	0.070715738215112	0.606791740446756	0.047920967303927	0.514164395752441	0.530122803515054	1.448625721641203	0.990121984759511	0.782592883105044	0.168280309321405	0.598536506015305
UACC812		DMSO	0min	1.205732429933758	1	0.497179113403743	0.631018000933246	7.901113761437388	0.865882207764944	2.776180496220028	4.220808865394890	2.124941727673654	0.840534495443168	6.964133340381559	0.526079126689268	12.068593842147635	3.521403806730818	2.585542834586307	1.169162403596704	1.962987360313087	2.362304436512332	0.310908441716803	0.415811871291814	1.425328231989817	2.761445579409876	0.792734477568268	0.793908842057603	2.514176428708634	0.066822918454778	0.503175695154576	0.228457590778575	10.068232148755124	1.185823019029892	1.021294288430073	0.529699031734077	0.633429752426411	0.812252293564166	0.910517563360862	1.027627776216067	0.073940950467725	0.721963685525499	0.079248207668254	0.527873089562043	0.582398910201812	1.668372924373147	0.948815918114360	0.807451562059621	0.155421015665723	0.571032127369862
UACC812		DMSO	0min	1.203701382108501	1	0.470610227179166	0.626419887807484	8.000900672442400	0.801334024640803	2.797137383208486	3.543048571117045	1.986557193048878	0.934785902970543	7.586880307654595	0.539085509225631	11.612179863092878	3.547667125986420	2.595785205750072	1.172032335307476	1.955401651960714	2.171304215645673	0.261345655152466	0.393716929797753	1.357056112879898	2.697969045801144	0.779421541966320	0.762803629292970	2.393329549329954	0.067863340713448	0.476766711221925	0.226726030592760	10.810917074102440	1.143531354981800	0.985466542677622	0.525612907650532	0.620875475810302	0.792187432941543	0.894935726999114	1.058331894780493	0.068334475612169	0.668898873301618	0.053658758617010	0.557666076515362	0.552439705746200	1.517920280680564	0.937041670635163	0.770005945813315	0.156529104539313	0.570071932829639
UACC812		DMSO	0min	1.517554954904690	1	0.432276615211720	0.525379639853425	8.931410567959215	0.850818355916339	3.309399473097489	5.175872482460407	2.532843946563393	0.871220545661371	8.735082933023962	0.475802774947716	15.951954404430676	3.910554723712142	2.637740493212861	1.143040540248654	2.026720755115247	2.961318220038841	0.295841629513395	0.331709881793090	1.324299789780774	3.008958116640183	0.712399685426424	0.764778714388190	2.713199685187780	0.065911679233233	0.463294882281478	0.172440086685426	13.959209048729864	1.190334210014830	1.077829480040894	0.476553235257888	0.610332074044446	0.807342594168363	0.889939608021814	1.029044682283940	0.065874174945303	0.615426769822927	0.055974831712333	0.521268112434793	0.486818825792197	1.540020683079469	0.900838837074109	0.713059952406254	0.133732397405020	0.561566791822220
UACC812		DMSO	0min	1.420165419957251	1	0.389254737695316	0.540154625132303	8.513592952930750	0.831328186796836	3.062150471631723	4.152719805122541	2.303428835385208	0.885492920266307	6.767994928462938	0.466527618045827	14.093549392044265	3.733426021167253	2.798833887687255	1.146745636930349	1.948625890204181	2.416027040458453	0.285178117098162	0.381119831658192	1.218039682381973	2.986254224291471	0.703053310211622	0.843507936555604	2.607608308974434	0.053856366852020	0.552306933385341	0.170788199708104	11.910371129435759	1.299510239689205	1.023216483947185	0.521856493492623	0.638027613194259	0.824869314574282	0.868791087940782	1.001483714165349	0.071278722803236	0.654536874912864	0.048750902690224	0.460978829758439	0.495777780823928	1.552452507845610	0.985275959978140	0.799200025553772	0.135150451776208	0.570588998996516
UACC812		DMSO	0min	1.143235335522315	1	0.484383654785684	0.682720839647236	9.031688000025607	0.833139869035035	2.904833707971167	4.583565768894252	2.450757238830465	0.835266601358623	7.558381461947135	0.551074377856982	13.534040070176296	3.230911213483560	2.432621534816612	1.204387207497296	2.003374185313144	3.015496015760128	0.319394480629875	0.416015978008441	1.414565113685714	2.856375125708030	0.773960274713506	0.772470055560233	2.553214908822898	0.067931071450491	0.487911666650401	0.248762161292301	11.795678928752555	1.190082115117450	1.022657679825570	0.499700989105409	0.613752236343306	0.842923594918092	0.892150811263351	0.928098726402711	0.071310062318652	0.731545558730727	0.065217910389751	0.574217805584819	0.567001079889131	1.690695844045254	0.896701162991113	0.810749267099896	0.154458852772415	0.573661924303714
UACC812		DMSO	0min	1.159348363189336	1	0.476652244531813	0.609263791416321	8.756556838776598	0.829800248207047	2.814961791868626	3.958010350729165	2.156437555744397	0.912184733796558	6.942708263018969	0.556048454043954	12.318983171972713	2.935594798062668	2.339999473329176	1.185811780432712	1.866606233357247	2.700416123711353	0.295394061676065	0.415904708145234	1.311407430051348	2.565605404541446	0.742418101240498	0.721244865880501	2.619750139169959	0.073992042443283	0.511294434973956	0.251133848539383	10.875422930749849	1.139597283039686	0.949881308323428	0.506372019208994	0.597277246362728	0.759646509051463	0.905612835479172	0.976512163146882	0.068420536950976	0.731904318767689	0.053377423812343	0.545674841483423	0.571802867430778	1.595416747405574	0.925445674083279	0.807325320174944	0.152425784958499	0.544207530353781
UACC812		DMSO	0min	1.338096797399500	1	0.439952356817623	0.524522382258056	10.019782011444970	0.810187316537567	3.216358597464697	4.387228735080618	2.097502623986323	0.870536125838907	8.855500823345322	0.477677948457839	14.887960791552775	2.962862098077227	2.421152496774325	1.048906501166926	2.118503008922464	2.509511507694826	0.277080108477981	0.361228042121259	1.303927377598926	2.923886279527726	0.765209722131330	0.760646589217180	2.629631548924142	0.059678257329744	0.523014514079270	0.151667093480591	13.450491360402959	1.207729647826749	1.001217414255271	0.525663924839615	0.586717217840350	0.994244884341504	0.903177387495558	1.023097062226857	0.073246814806226	0.679255867960068	0.052930829198517	0.460890568647427	0.516713220431608	1.590830199406704	0.997422982776796	0.736583059880007	0.134468439864506	0.581110425236662
UACC812		DMSO	0min	1.234734653687560	1	0.446271362428020	0.557683450719961	7.345399491775347	0.822143805133867	2.946206588975879	3.765240576670717	2.084182316945344	0.894055748658590	7.986443793890009	0.525310991123854	13.482172761403135	3.132040803499519	2.478453736326969	1.166424576957226	2.007287551246100	2.326455613041037	0.278316524630592	0.402457728466182	1.353537788515239	2.849859336686678	0.802747931307531	0.853641394794965	2.472601055863276	0.065582680018499	0.538676742665984	0.195916851853984	12.139594013855694	1.173870800370577	0.958546328776525	0.571495820071873	0.667933624185155	0.749939480565832	0.926016724415847	1.139037720668375	0.076325443552130	0.686903406344072	0.050292114437397	0.549287539859659	0.537237858439558	1.533629329565331	0.994263722030199	0.814806260097773	0.151750494092362	0.611895597045948
UACC812		DMSO	0min	1.026517700633930	1	0.422274126781051	0.659164997543570	6.521184345303553	0.773110327864256	1.781443257652794	3.131723591316463	1.874491989170476	0.734731522136019	5.482247678699799	0.547580391961033	10.062624732667240	1.931322375636689	0.992149765525744	1.340507464546735	2.033230997487004	4.176164745954250	0.321950075491674	0.455966658123853	1.426403149675628	3.662156193415472	0.825840842321674	0.735255505202303	2.478388133555319	0.079249858211121	0.564942166237046	0.246555711111013	10.711973535696481	1.181524668167937	1.090722610213287	0.552102826252249	0.597663953460801	0.724530584360833	1.049962407027713	1.121944506619879	0.066709867611174	0.752045815930112	0.061850631533417	0.542261073291071	0.534467171428715	1.646081918803384	0.970007616122279	0.922918537734793	0.182447248595557	0.645291995100067
UACC812		DMSO	0min	1.149096483413050	1	0.442631347462916	0.623629727979731	9.007571863962694	0.795772895631789	2.824797909931998	4.068773043294313	1.897987065880677	0.758020300242120	9.546878961398750	0.562350515085235	15.599201977525556	2.062596563823333	1.082163864015381	1.224527074203758	2.250389142066022	4.949769900910584	0.302795380030447	0.417732658125190	1.450818055195784	3.278275253601661	0.813352876317970	0.842129878961889	2.279452911884929	0.072473645526539	0.503198814935530	0.212961471364092	11.314848029020681	1.168866043368954	1.025025462419479	0.535024740704466	0.590052427888742	0.705278098078958	0.964916698817882	1.008215283979292	0.078240897681743	0.695781690043220	0.072035216456493	0.554766223056725	0.555655538317409	1.530537965067062	0.953046451380925	0.847050273637518	0.158479384319306	0.605003075736349
UACC812		DMSO	0min	1.414758124132080	1	0.385185411239243	0.516550568213768	9.805699921264953	0.789934542662971	3.675205520560734	4.871121833159246	1.756619392340765	0.855738028948507	11.619627564357735	0.521520041304903	21.661614259731422	2.719217349865264	1.263784612228640	1.132040645348691	2.935037550000296	6.218549342523037	0.361997135928870	0.354931611275159	1.602269811374731	4.695969005051693	0.822149951215917	0.927701492157665	2.882342749044578	0.062823644559791	0.471539946001845	0.185869664052116	14.097651163692568	1.152534247134601	1.010259515384945	0.486081511099891	0.557692653699790	0.625620864561668	0.927459030572749	0.972984987910376	0.067692949709899	0.616774126606229	0.060442126184104	0.546027417559413	0.451190127120670	1.467004776882336	0.817461981145408	0.703877713445281	0.137015978212823	0.555428178051608
UACC812		DMSO	0min	1.037355409037470	1	0.443681054795760	0.675846845104124	8.105640090271534	0.807775605684043	2.657876865325255	4.163476626275755	1.982271903459413	0.629217820177725	7.256792161203108	0.575821523709967	15.445635346849292	2.498142180834723	1.372496967380376	1.289754545165616	2.204223084529290	4.754660749417990	0.313605379914940	0.418969059324315	1.452006601632418	2.656627106863983	0.799646098782180	0.830471806576403	2.257673142132030	0.081570547043768	0.507881398614232	0.242823339666606	11.942836058552341	1.117826676235024	1.049219659051100	0.529914262805615	0.646151971880103	0.815217595345436	0.930689709964377	0.866099408015660	0.076064056302882	0.729950990498412	0.065479459361857	0.575530156762405	0.604541448924661	1.425877794805329	0.937653782950793	0.857089006791236	0.163310953038580	0.605698686772227
UACC812		DMSO	0min	1.037364596713480	1	0.432716616131266	0.605779580616053	8.269667112949474	0.779947114988960	2.494572486442308	3.729669200700351	1.972335207429329	0.584836133169438	8.535395476018131	0.586697579592810	15.989302739759550	2.320241643905274	1.300308176492917	1.203402259522595	2.065970523005579	4.659800969148991	0.307219273119882	0.459011802163491	1.592914011280461	2.989452628771092	0.783511072192712	0.841720313708099	2.285207690812326	0.077110887389655	0.524941261706473	0.220543775327979	12.125264799395330	1.118114555501903	1.051088785709045	0.538794625688184	0.657106332140611	0.896128384045911	1.043111906532268	0.888307039256349	0.076530903805566	0.704284365290149	0.061938741100590	0.595424618049562	0.614471361379153	1.445999363317078	0.918745516333577	0.843028163429861	0.168967135221751	0.634653573332286
UACC812		DMSO	0min	1.005927277065290	1	0.395732787562829	0.554811892477254	9.575155877175748	0.833695650169259	2.746791600902735	3.944609083847394	2.095012951998755	0.506492593787512	6.105682986171804	0.564039500003985	14.903503731096063	2.706670460007738	1.328755262496610	1.268941082467390	1.812536195268208	4.315640302919475	0.318057748656940	0.527214544605192	1.436949762192475	2.556921928948309	0.786288328183765	0.762027454848603	2.252533831507662	0.068912013284542	0.564843150897692	0.255310745004128	12.058962992934129	1.184365270219927	1.012119435524038	0.541487932553584	0.611463535789258	0.855812444731984	0.873923173475322	0.824231392471529	0.074829007567757	0.803408671808469	0.064361472408050	0.477187027228735	0.635302942205220	1.434459654121646	1.000909358262432	0.860451993549400	0.171504403873504	0.602920486873574
UACC812		DMSO	0min	1.073283436245060	1	0.448449641173612	0.558915967371520	8.057403042840392	0.784285802509590	2.561071748105607	3.807993942477858	2.112657308823023	0.528490408430528	8.102476310577950	0.590007962982699	15.559571878850285	2.848018181372445	1.328901138096522	1.302495884793305	2.040337638744760	4.207611115363157	0.321211084334777	0.430948801424795	1.712766475841871	3.131174402356451	0.881672081023924	0.756317644574554	2.039271557313279	0.075707124744727	0.444649131111582	0.242337188428716	11.141597756887329	1.170611545033864	1.008088399883571	0.530639856290028	0.660849525083140	1.131497959204071	1.086106940397755	0.943267695491776	0.068109862927368	0.716914439127590	0.063871788979488	0.650088845238849	0.632629961928191	1.423603269019142	0.923368675899063	0.811819955393145	0.168701731966569	0.636883425061085
UACC812		DMSO	0min	0.878214108804609	1	0.464913935975090	0.687658737807349	8.439280283432446	0.752311132971718	2.474096648573037	3.397960825338701	1.884763605990555	0.979680514245944	8.171670578631870	0.553138682271787	15.070205241423766	1.858793252258198	0.936438575253258	1.156645093342478	1.947610616724408	4.711274421638931	0.270584170079714	0.399706197184594	1.337200185838614	3.029207513357421	0.751734222846412	0.781403651693950	2.276440225009583	0.085754562382170	0.460674352886788	0.219076144575362	11.446093380856450	1.203922904534492	0.905617659248591	0.510086374164831	0.602021633664456	0.665055004852657	1.002508789881060	1.006004761955852	0.068619996905407	0.709139842578929	0.063695751313779	0.596541373827776	0.633365301869724	1.317474485841628	0.905445838264494	0.927178325304851	0.170357739978612	0.608752084306209
UACC812		DMSO	0min	1.585818847646420	1	0.426462647135715	0.535616783146888	10.124274232264916	0.825973321099928	3.204425387178807	4.605239830928192	1.876071062996039	0.732352982320498	7.222997299014915	0.561288645633833	16.659403067243016	2.835043433182571	1.621476138085796	1.067351642673058	2.291330075792000	5.227983026804675	0.303265117412326	0.401836385347186	1.424144772784904	3.035824736684291	0.782925511110002	0.856813322126677	2.787631003996229	0.065218594011991	0.584428340961049	0.190213527506283	12.862105097322674	1.227950208745811	1.000008986173920	0.574240225425101	0.609742262375096	1.056878882108444	0.814875670314066	0.763677280023127	0.075349179022225	0.684233310430190	0.043143208473293	0.502871492430736	0.496483395410594	1.729490630018022	0.950974740992398	0.712375418659561	0.127918983273373	0.517198090592140
UACC812		DMSO	0min	1.369558917409550	1	0.529688521092025	0.645459396599636	7.356353864347666	0.792836091812250	2.836443335359684	3.847329211413450	1.890474760021465	0.911425318918539	8.081832049535134	0.615514947689861	13.088164200844444	2.581933091805535	1.833246103695365	1.186368886476755	2.214716725596260	5.380589213311641	0.293648791672988	0.437790016667363	1.639229046770576	3.532360677275980	0.884626710637602	0.862586654201713	2.205913719749507	0.076758257709166	0.485691053165209	0.250559316078757	10.315063984062874	1.148273121619214	1.023387374108607	0.605609183821238	0.620162999005432	1.393064490461719	1.028704468065611	1.141681432344336	0.071548279958734	0.663454923958173	0.055641381168784	0.610758565488972	0.526323680706968	1.757707357256741	0.848247946017011	0.737177679341599	0.152943163475947	0.626244318588848
UACC812		DMSO	0min	1.493362909713130	1	0.503550362373453	0.591757120464831	7.634268991462531	0.799968654537438	2.795034103534332	4.492571775450836	2.105426903027280	0.834650151504728	9.409804884900968	0.577174683693279	17.170851478527492	2.800996010076255	1.810438935213769	1.113575756211798	2.452861893451236	5.348765103191645	0.310507503626278	0.412700568068688	1.670831302252852	3.921317531060678	0.808228847097108	0.854554947504617	2.710057638671265	0.078077807257872	0.562112135588506	0.231346641101711	12.033285817730041	1.150824773828788	0.980488917016703	0.599970419737083	0.609764668193314	1.137934546145381	1.003005702141532	0.966331283192251	0.077770111833643	0.682467463602623	0.052028416436975	0.637460321706312	0.500662702292503	1.563509926804503	0.946530392414894	0.768071001688053	0.139803166068971	0.627716334216544
UACC812		DMSO	0min	1.306551682383890	1	0.394433411334557	0.481245248435701	10.196287205254484	0.810455621221080	4.352460879085206	7.646003912440521	1.879009408196634	0.837067047785512	21.129386063677011	0.497403320041629	25.231031645764951	4.635509027671815	2.214551519172107	0.714928735809614	3.515562131100708	7.547542818687845	0.371952575298115	0.244086503273405	1.974481752516015	6.550196751052803	0.682285462190658	0.667336252937067	3.190594293319604	0.062097603889280	0.405517452232829	0.116074598691462	15.708536109755309	0.914765368616088	0.927128020522497	0.400104999951866	0.521304149800173	1.262450398565933	0.943858460415594	0.840284501739674	0.066529135694168	0.560278036896180	0.033741455397779	0.502934708468609	0.333304705875576	1.817476974342930	0.734312009729877	0.555498294141446	0.110299839902264	0.485791483359109
UACC812		DMSO	0min	1.490611094521140	1	0.663629221170087	0.556604555594914	9.274421846165536	0.834605345848414	3.613975413874278	4.489873628585431	1.931839887630599	0.540171180119021	9.152485557293041	0.569242823086237	16.331952060042454	2.046941050391253	1.194842711886693	1.088417273275790	2.095988001010972	4.253849329044972	0.303270039582859	0.425210332202428	1.359191107952864	2.996012895025431	0.871043194941489	0.752866273799539	2.881147790964559	0.068367569815144	0.563581765816863	0.223682637628894	12.754725570999161	1.037140304885774	0.991087232973320	0.569284234225693	0.617183362642829	1.156148568241000	0.785474182460613	1.015284752913427	0.080417616474252	0.697094118449513	0.051417554628302	0.514620953934830	0.554983827986467	1.620484729132154	0.890465902886717	0.770953674938653	0.107399832160255	0.562157590968543
UACC812		DMSO	0min	1.411691851342340	1	0.505176330147251	0.608360337704261	8.059009753922336	0.831462143226754	2.752588083509068	3.689490812928098	1.899287193371771	0.647676482561000	8.521554394637962	0.587325717036316	16.246381343590173	2.230997079073913	1.132950978165637	1.108381531663878	2.087575390057629	4.306681492691720	0.315442322421618	0.403731900814780	1.569702112867430	2.935285668715428	0.886816440362874	0.725107783668615	2.567806439157912	0.080916925774854	0.498620986281807	0.214068446236400	11.929738984039115	1.119582177000743	0.893766274229109	0.565390768227017	0.609209457084341	1.063666269772812	0.939646019408984	0.962926315087039	0.076946531295121	0.659830940062774	0.053331201055301	0.582315147938879	0.572301484407666	1.442140228638530	0.888945584772002	0.795940159073678	0.142427402763488	0.601357507559236
UACC812		DMSO	0min	0.988717312524744	1	0.454973695734506	0.705877848426123	8.611294255278903	0.787630333905435	2.739261020013899	3.870102868044365	1.880567873951601	0.656234603280798	10.125939098417238	0.570530703556383	16.701150419181246	2.801045723201765	1.474198231863115	1.155151965898634	1.969441525203231	4.409593378987490	0.305011969599023	0.387643761960461	1.400097551591562	3.370243505893380	0.897506072995428	0.874458983352068	2.246122934298107	0.078534592871969	0.473184517717960	0.261151448588438	10.752255197615195	1.152122083894759	1.015474326591727	0.544019298400369	0.654473670199408	1.172326428832089	1.072481511593466	1.038753034495313	0.069709857396359	0.729653465980695	0.058516091247106	0.628532115986882	0.568766666574452	1.639555197082534	1.007069089014458	0.905204894316183	0.153775166279326	0.643808266756755
UACC812		DMSO	0min	1.480899889318540	1	0.500998427459123	0.600983561323702	9.398953981115177	0.807140739319182	3.008855211795447	3.736384640079992	1.786997433651672	0.643075038345018	8.240398635345915	0.572295216294770	13.916300265402700	2.209561784186138	1.320002139963948	1.087166106291623	2.061021098990794	4.328567677354518	0.309129442106289	0.425494807464128	1.494283301198479	3.563164846303946	0.882469114371045	0.876138715832423	2.666721976017143	0.073003014039452	0.503039377539122	0.264679469298508	11.152680635118834	1.154479763038079	0.937839780620472	0.582470318153765	0.647487995230968	1.100627469341438	0.918065205226127	1.111686571760719	0.075421143053610	0.631453795799712	0.049072425012997	0.590562063171581	0.559432373398929	1.439066315307310	0.939862450483939	0.801633800665469	0.138475529346324	0.573461524050974
UACC812		BEZ235	0min	0.866748724412627	1	0.477580944948362	0.699537266874225	10.722294959964188	1.158477326892841	1.248401969301669	1.688144226953810	2.426309673831705	0.915985561772126	14.362411251413313	0.549151879845037	21.144596113336004	0.200451198668451	1.534869076581337	1.067208146442912	2.931391613427401	6.188215496005371	0.360836390902113	0.415632520072841	1.724851700948586	4.712483417667793	0.668725707471896	0.942960362744341	2.834774713182807	0.081892432078663	0.469084924151405	0.233151640033487	13.198207588954295	1.256714319127368	1.193580087447553	0.539214870429404	0.631114588730478	1.411555924401712	1.015987135209525	1.004494531011815	0.073763855102136	0.594476980681005	0.093604640004540	0.592919280107306	0.618434271519479	1.573129702666341	0.969626657815402	0.743733561315971	0.167443747337703	0.651314198115493
UACC812		BEZ235	0min	0.904663323955991	1	0.458082131880928	0.703987908717277	7.364042380343618	1.126284168533663	0.862433039850623	1.309849376353843	2.291013605544200	0.891317394737942	6.296745413541508	0.644704053754431	10.713460237893502	0.186995404061788	1.047681151316481	1.301478503737880	2.108574263126060	4.926123744757413	0.351982794629084	0.468198341227343	1.855395415824392	3.382233418183971	0.680677680332650	0.905462322454428	2.538815882253834	0.084378358423381	0.444911351613326	0.286032335840622	9.796207576168973	1.226457285942577	1.111613155984781	0.545691030341218	0.720715110137023	0.551935121429282	1.112425781622430	1.070898703656875	0.072096293953937	0.709074128403029	0.076493653483026	0.592692949487241	0.665944708975852	1.589945259657754	1.009102111630325	0.843209676992402	0.191386715046912	0.630044971380945
UACC812		BEZ235	0min	0.829253565172529	1	0.455733761883981	0.643592621952461	9.975925295038241	1.169871417744670	1.056277572402862	1.312344759374593	2.839477305254863	0.638138686383664	3.717971791841683	0.603141084088174	11.675424253872722	0.209129656693239	0.801423325704583	1.437411950373860	1.951432815634327	4.417584845434408	0.378824620270680	0.493761681113124	1.303784999457102	2.477695738239267	0.792684507619520	0.801259130088180	2.933765498196857	0.084409141493248	0.545612534407960	0.289669178676642	10.030105699294381	1.262582216865037	1.238146799698248	0.519603343556418	0.671247625028643	0.876725887417172	0.768706445731985	0.813353428945117	0.076439386511260	0.756971068507767	0.088897068739313	0.545332727839249	0.649039690511417	1.625978644870595	0.935302668460572	0.794775258671207	0.181582494394722	0.616793999872129
UACC812		BEZ235	0min	1.052615906671470	1	0.445790144235621	0.665172702313593	9.961472314818302	1.109129038875901	1.154330180949767	1.412770855949643	2.581974940528842	0.814629811246740	10.492411822796601	0.578525808780901	17.856339776473785	0.157336396186198	0.992402160374682	1.251956280643966	2.374322689128705	4.876851147140090	0.325409064782398	0.408418424034033	1.764101584085349	3.385912665051304	0.635031663240376	1.003943128117625	2.711839578864052	0.077138983136511	0.519005341580895	0.244016589477319	13.233363769163743	1.257877997282229	1.090403935105220	0.534121439284389	0.716110437467710	0.508754381699719	1.084492264595687	0.847640792447911	0.079812577814815	0.783996121823062	0.075453564591852	0.578833001445014	0.626574413342599	1.544546940578625	0.960978667541329	0.849827995942793	0.179155491212854	0.622899007951131
UACC812		BEZ235	0min	1.054929775303990	1	0.457390115071620	0.669777287936454	8.110659396103387	1.081586264291137	0.958777147228230	1.397084980640089	2.488340109336162	0.844310187133100	10.631251248838606	0.592952474541665	15.415991265092471	0.186055319593414	1.133649436793073	1.332473341747780	2.254658062804382	5.322804452694379	0.344713302730262	0.481941860973518	1.805207957342992	3.094124512355858	0.558669289867744	0.920361531537853	2.327267689791955	0.076382468914275	0.472544031377300	0.228720615503543	12.208288291843305	1.175770277265840	1.018295806967840	0.533949726308855	0.663709676982081	0.520452030921449	1.083991826326806	0.857308586369433	0.076491001665861	0.750160346977855	0.060394848309978	0.617142158436746	0.695940223991770	1.570989306376373	0.986666864665357	0.843292161939841	0.145408312653248	0.671544628249982
UACC812		BEZ235	0min	1.037793856290620	1	0.475787660142032	0.686989300782810	8.260050633886422	1.092343621929291	0.985961470465037	1.311282780947956	2.188318767845397	0.640928051498581	9.197312699571505	0.604452526376666	16.849918739002376	0.190216492322254	0.565009680164645	1.306820318770599	2.195621453799466	4.446218438956239	0.325674754517138	0.437892563435635	1.672686513159080	3.598822474979686	0.714084522464461	0.839101462382657	2.564333838428192	0.079344136076939	0.495964478601268	0.253145819951512	12.226404150734504	1.206705103576757	1.028543973860824	0.563871469632945	0.687626448416677	0.501086544787170	1.065847747436348	0.996724301445943	0.078652913203562	0.738575831418188	0.080748225392787	0.598252859650329	0.620367569233706	1.559895645574886	0.950955807468504	0.851155603451104	0.177020902845008	0.654597762666280
UACC812		BEZ235	0min	0.735843927494106	1	0.455474213585430	0.585359432836507	10.610441220500560	1.252327759137133	1.091475507823309	2.194215178002568	2.950656747559992	0.526869191622628	6.596463176222127	0.535927240814533	20.834285012331023	0.185359848980960	0.554727159160490	1.184765819705754	2.018977035821048	5.815856864778950	0.465204434204133	0.441318426705227	1.268981652452215	4.161688251243279	0.637426906043729	0.738723220564469	3.934294714657993	0.072953140183209	0.516337130352165	0.256220312769302	14.108414046382665	1.104946898434657	1.195392402832955	0.569271400429486	0.608710981602478	0.405455636473256	0.722216751173574	0.776616313401735	0.075325815834588	0.611356632656317	0.055476075716301	0.516646673718053	0.567404375740105	1.353201941505820	0.864872089475353	0.752443256963877	0.188394573269831	0.637625298583843
UACC812		BEZ235	0min	1.670312282689590	1	0.494141375028472	0.611324384395921	9.209580397859030	1.149079473492629	1.234341104521755	1.552177258205439	2.000596290193955	0.780297113700503	7.595550944042158	0.606992385292750	18.584004844072950	0.146812223794725	1.069322539568568	1.088365144575541	2.433241720368924	3.900134446079175	0.294464294255023	0.429519183422629	1.630992843099960	3.197479073390423	0.624831576389919	0.863587803786208	2.754030590334958	0.083736922245413	0.530022932733136	0.249686422047047	12.035805925230502	1.227525715854753	0.972140079178953	0.630215824047839	0.672623533740019	0.771662224250022	0.895387363915034	0.929835187588578	0.077921551327066	0.690034057131509	0.053871711574897	0.579942638562580	0.614887185427144	1.756269396596891	0.906842864087960	0.788249416202822	0.150370789700552	0.579182183285348
UACC812		BEZ235	0min	1.518177573717580	1	0.505243716874971	0.573858427749611	8.779061034414927	1.102560889207914	1.310310479191293	1.754088156831139	2.017546365233579	0.871389277390724	9.105856245970088	0.605862815734968	15.924642900532660	0.162246988668627	1.426510209355129	1.138541714576119	2.298350226226282	4.056036343890020	0.318838280346874	0.428186599075316	1.765132291495890	3.810267068802586	0.629353811702962	0.874598722272119	2.623957280569063	0.084820044214882	0.477047704703462	0.251548090254099	12.060561494631841	1.198560657151993	1.016103642323746	0.635456459453220	0.666942202224249	0.696884201374148	0.979863122517893	0.948364208930658	0.075096789583659	0.702938126420848	0.054461750450934	0.604147541728024	0.598975345237734	1.633262471160150	0.883440504783006	0.777432851094826	0.155065049084211	0.581764282501245
UACC812		BEZ235	0min	1.372378699172000	1	0.535225943635987	0.642400213011016	8.463672121101871	1.126663209033369	1.051547281758803	1.322704480041637	1.974737477245339	0.699346692157729	8.355674707444642	0.626140174179924	16.361906677541054	0.159369912527119	1.116186956856837	1.152739861513566	2.327587661699687	3.714983620309035	0.305963359662212	0.452992928953343	1.617882717767814	3.787363998146444	0.654648912246492	0.853672586770699	2.302362099194505	0.077509295219690	0.497951401061454	0.280589136550753	11.708821789906329	1.174383060950039	1.044397801191647	0.618764295170550	0.647982982964213	0.574946738286543	1.040767749663510	0.941594781882333	0.079710419464077	0.708479483705243	0.057324420138803	0.635859393309318	0.600441439137769	1.514889600915159	0.942048457905432	0.781364024934278	0.151754326509764	0.645543687651979
UACC812		BEZ235	0min	1.651197346944870	1	0.474324743051329	0.592131220485098	8.910267393356017	1.088968355788156	1.220506291408142	1.226621487418142	1.950343294305965	0.686728238192197	9.109044556434636	0.578305107662206	18.797813984483586	0.150660459426374	1.099622398842225	1.094831969071178	2.497588287985685	3.718843461969680	0.288488714987644	0.442329576295418	1.308717635870067	3.498503662917380	0.616295896461035	0.836088057835009	2.523473173572961	0.072666775666092	0.549268738397622	0.252488899130978	12.374718686906876	1.226581198877299	0.947902098742956	0.628305917763054	0.581210007216332	0.599940853033023	0.938064988693148	0.876649514694328	0.075460215903934	0.707201693002204	0.051328611688744	0.579261369543462	0.586485084085331	1.694398273079784	0.959704829102721	0.718737733897063	0.141655164684883	0.572382652831999
UACC812		BEZ235	0min	1.474199407015020	1	0.457859415535164	0.594565018800987	7.979842057011704	1.232661564842052	1.521059889499603	1.857364515247271	2.009964116871521	0.721420990167818	12.946831148038189	0.569809563725120	21.765993837138751	0.140484733286167	1.070742169170512	1.128462876086689	2.670454257525171	4.495308611651892	0.350054399122113	0.409987379572807	1.564356928920450	4.053284783896792	0.655484219188936	0.996180009779439	3.025742724219948	0.078322105462694	0.545018813060971	0.243288932815523	13.843824721430178	1.148042478381444	1.076663120852445	0.602500329830063	0.606183603187350	0.822261524526521	0.968644031263712	1.119958024183565	0.074853455356278	0.656021987219830	0.125287919108676	0.621580185690921	0.561515093430460	1.698844038391182	0.866242042137056	0.730795973900002	0.138593394203832	0.566814872119819
UACC812		BEZ235	0min	0.880323145013994	0	0.465098934817448	0.641183700336803	8.754060994349004	0.779301144280109	2.856893851967104	3.985378704793946	1.999982231351524	0.658328489855550	9.993277140384944	0.538262882583041	17.540305238065923	2.846302441991949	1.603896471181299	1.038557722504110	2.465968419634390	4.820793167791032	0.331993277862959	0.364690475512769	1.443896491400156	3.953619783836448	0.859993206497854	0.733419477763106	2.356153029286420	0.078584986860176	0.433818538459905	0.218391910874370	11.936617516292969	1.190898990080490	0.945066477030564	0.554130079391677	0.572265514209649	1.345273545531844	0.982681244153371	0.990073390143048	0.065411261788227	0.639361269541903	0.056387166452154	0.632990482274082	0.548461409248567	1.728515668902608	0.962527067556247	0.766270804610359	0.130837435023729	0.579957276139966
UACC812		BEZ235	0min	1.534428101181910	1	0.506101855383250	0.626571493217485	8.181443195894818	1.119959132384146	1.351102624295073	1.812411038775006	2.193583450046702	0.831494702177738	9.167233832283825	0.604859799890664	16.674284620352296	0.158817221311503	1.091970550283461	1.110850598972465	2.554348279245121	4.866543748103942	0.318639589900669	0.430380333558685	1.734166641978927	4.054438310110377	0.631627828439828	0.936512101096458	2.683345323692269	0.074772071473262	0.506216493675192	0.243400172711225	12.391720564653259	1.174211948203257	1.034324930336804	0.627127853151287	0.672504439890476	0.686905905258309	1.025557628994888	0.958573776491797	0.073864065593081	0.712240747738875	0.066103186021556	0.621339921451565	0.554650352504180	1.838492249777005	0.884363225724601	0.765941384292352	0.140057491277875	0.567052812625115
UACC812		BEZ235	0min	1.673568822737950	1	0.422273774113543	0.535318749111246	8.592348459256886	1.043097478748180	1.435402669096092	1.634986847226748	2.052521442224390	0.774386722169947	6.619454541863528	0.581086928724430	14.865520494199547	0.162609003545480	1.038158193899239	1.116982258245386	2.461649370481782	4.092135464590170	0.283851923409027	0.450759429072121	1.549079769631212	3.170056826731872	0.668334678130441	0.807673041521433	2.565909558730900	0.061664997033910	0.602713953500956	0.210444350823357	11.295384045712096	1.319682504906940	0.954290787360286	0.589595783084978	0.612697818317270	0.577980429246121	0.964908931594655	1.027952251896081	0.077537892758463	0.813750533477777	0.049814470905754	0.477091157163844	0.606531537675892	1.756537499298241	0.885731178438712	0.779467777679193	0.133601244817426	0.531116194883957
UACC812		PD173074	0min	0.997262051383756	1	0.480584766552044	0.674599286555944	7.093914299899243	0.780994305192835	3.011736980642501	3.779822516999924	2.025656867500159	0.939538055874701	5.452374314961046	0.602948558268320	10.681444828160103	2.576464122765637	1.825604167781795	1.186238739884503	2.571608675121438	5.506933603575796	0.345538623156497	0.417354697915182	1.677447995296174	3.611901644316229	0.939128640333205	0.929570069545312	2.280316837052216	0.081786138372432	0.433506488262736	0.218500993897405	10.348044669170410	1.158571680325229	1.142174759956891	0.541551628450345	0.680949218691485	2.300237577618108	1.020706473927464	1.093544883572595	0.074696531374386	0.644380192409807	0.074273113443190	0.641126262450543	0.584795556483900	1.635742313882270	0.946786083644656	0.819372084698538	0.166007518789843	0.656384138662856
UACC812		PD173074	0min	1.029793038613210	1	0.403236424410468	0.614080547399079	9.683653632889746	0.771768933477286	2.866962466132727	3.878855895498284	2.205073953077865	0.768894444434083	8.509109411236379	0.555231741143147	16.062451671732141	2.839885068538545	1.850762494973061	1.055264132760766	2.304118283178272	5.710497704459041	0.338837555392816	0.387303324304060	1.473409518022755	3.297650679217390	0.877842779668697	0.900386197785704	2.263387486556785	0.068977923122094	0.489732778255323	0.207137721915981	12.083071375792077	1.089901482971207	1.043240226933853	0.499040622051168	0.626173776539818	1.955029451574269	0.929301236683981	0.846995630844220	0.082924151118663	0.694014708481532	0.075882104743157	0.603424116256419	0.582527128581480	1.627714381026704	0.914687381775987	0.805563597296659	0.158512586329130	0.594295507369529
UACC812		PD173074	0min	0.919524654917354	1	0.449382687890828	0.650618995120102	7.305557002344893	0.787007983358090	2.681704255826406	3.843769352827938	2.459923836576718	0.888207610117180	6.133988945711591	0.579622017135633	11.518677160499596	2.362662748171169	1.414784550552051	1.241283263111256	2.044154555803941	5.390200980773328	0.343164121225642	0.420390224901553	1.725547301486246	4.466442749345601	0.803814820567742	0.867830557117322	2.467195164453585	0.085412073888486	0.507499049433838	0.247671911247672	11.180064365509921	1.233107120717563	1.038349173044459	0.566544323178867	0.719835455973619	1.816204358620364	1.013151164237905	0.972409601961945	0.071261663554162	0.733414279193477	0.090847904980857	0.596497102432481	0.666450740849751	1.590375728773633	1.005796183856571	0.868861776021989	0.178129530628112	0.598614872946347
UACC812		PD173074	0min	1.037854842589030	1	0.437185876154048	0.604431101690989	8.858332497465080	0.747190600064862	2.789813050440333	3.598712649132745	2.323856625203282	0.717740809743429	7.915593938308326	0.533075842494235	15.422872040724620	2.319635686129367	1.270721883736957	1.254971608699711	2.054281805125745	5.585783332103909	0.296190829036549	0.417968906870229	1.329405759460841	2.807377063364609	0.824191213428679	0.762838266036937	2.339943928182716	0.069043029109724	0.518450592217313	0.219100830478584	11.046355479282864	1.177611354941918	0.990607424187962	0.536473991674364	0.620879951560498	5.384859336466201	0.949577155744298	0.796014384959348	0.083941762621991	0.814388049938925	0.089883977426501	0.510618404301606	0.591303936175463	1.610337606786243	0.978989373352804	0.888892084358121	0.170136738744065	0.604859445550813
UACC812		PD173074	0min	0.950307120762952	1	0.438454312664469	0.652702269228632	9.670503438855794	0.786622434507250	2.670832226562923	4.452166810976366	2.337538769261657	0.764361714922701	9.313060552483931	0.583247712443950	16.477806431562129	2.716185449459403	1.599015106703983	1.166623847778352	1.987892956704033	5.075136830406635	0.328925804363013	0.432032509973592	1.524001961976153	3.201563297281054	0.773794952826411	0.801168953164823	2.348528514836439	0.081005974034446	0.473025842059841	0.236913350938071	11.906348864280076	1.176597661091035	1.045276750403207	0.543896522857535	0.687068205650389	1.092010129377920	1.039838827115388	0.903705620188138	0.067729349191238	0.730452992120153	0.078389801267953	0.605344347879172	0.597814660329055	1.655976340880096	0.978099041282152	0.826386258209807	0.171507723401906	0.625502255853151
UACC812		PD173074	0min	1.010060938693870	1	0.443261505423061	0.585184002605577	8.936158212441043	0.792710867189282	2.901277140726182	4.821618753163548	2.527902385800478	0.694239622261504	10.277893700086750	0.604681238801742	18.966383517003109	2.535976653182989	1.533382593526522	1.271248273334482	2.215472188018104	5.037664934550552	0.349409033420594	0.440399276074386	1.814401036856582	3.904266063575581	0.862385682087458	0.870671245285701	2.308950103500597	0.078172466054374	0.441230552835835	0.264163234002689	12.803397841762617	1.164758841280967	1.051764413254754	0.527084010321928	0.688801701515752	1.327064776360453	1.102022184741030	0.846646178635266	0.065611074503106	0.695848679581981	0.155393766318564	0.556526402717509	0.613689719381245	1.665883743584429	0.968016135691480	0.816898330073975	0.171383769059889	0.602578606744039
UACC812		PD173074	0min	2.832828903195310	0	0.485264792896837	0.539065334595831	7.494261912750832	0.826305163161826	2.611761229293134	4.214994815008716	1.916910014083689	0.574976764223473	10.974157192672154	0.596713262597807	13.110005289630656	2.730689947093548	1.187868272952406	1.208373122805722	2.128860646733906	3.969091464632042	0.329959420852811	0.410989106509415	1.461908034759808	3.511469482639499	0.738015397265372	0.866050718208468	2.534799850992295	0.066073425723381	0.532751289149726	0.240548029381639	11.344656011930731	1.117899285306869	0.965127414580229	0.602505122702952	0.630617381834133	0.834796482567926	0.932564111039519	1.179059267111943	0.062406932933354	0.629600125085549	0.099674387095010	0.585595769877748	0.506318868878317	1.311916770731899	0.826907385581712	0.664815700178913	0.137779600380780	0.511848494930932
UACC812		PD173074	0min	1.114200762762320	1	0.412217739442688	0.607524233205051	7.632235005849893	0.736969899584949	1.884840936902427	3.544533727366101	2.263575893114134	0.540975508276027	7.806586220009421	0.547954674467418	15.591100506200640	2.679596897475514	1.138510245149048	1.258752415458867	2.159773487368542	4.159325303362692	0.343913196301868	0.446974312295542	1.519214355997276	3.358030265931278	0.811080572466137	0.786153813630987	2.354139901438891	0.075273201955199	0.514608556251395	0.214491532678815	12.230477831294779	1.178746928131338	1.054636211859992	0.561218470502099	0.580005724752189	0.952918720397310	1.017540453368613	1.021672666923674	0.063609408132564	0.753704652941242	0.134936994831735	0.536380272466721	0.533775004389706	1.488433534599108	0.949498953608879	0.877335233524870	0.162043861871719	0.625542426570896
UACC812		PD173074	0min	1.660529709360940	1	0.466719968625052	0.586653931822659	9.317029137960219	0.773002216133719	2.943563413019330	4.017956519051118	1.965098576172604	0.785829140026150	8.467585326249388	0.562207285998696	16.580048670287997	2.783159003389413	1.805812778781209	1.060872360567955	2.102461775478284	4.224676785451897	0.283839084074496	0.393996900173875	1.503740563371594	3.465073868028360	0.832199841235844	0.882546933368741	2.531622378506282	0.066467548396616	0.492775890461902	0.206536509914813	11.949735090464495	1.307798071430050	0.994534127494403	0.593735463692227	0.653537729157352	1.233036870665963	0.937773967336283	0.899131000474214	0.074405318944474	0.640970115468058	0.054838253545409	0.610344530580927	0.509337094786606	1.585003036854849	0.884868345117285	0.730057543070619	0.142307905151520	0.558103323570592
UACC812		PD173074	0min	1.017411310704050	1	0.423192689740883	0.620303837160655	8.764250618087164	0.798597727456664	2.737734537639504	4.516101771202517	2.039764597722824	0.772501865845676	8.715448825794208	0.536684281637666	18.235111326524827	2.637280659645288	1.963935602916146	1.077155994620856	2.158683336615761	4.669770984711273	0.321190172792275	0.356105640464325	1.268509120139908	3.248810243846097	0.878364451642113	0.790707241225025	2.361452654115463	0.070627052829062	0.564614533708240	0.215826332980894	13.390141467637466	1.224074714574037	0.971863748886374	0.539923477297257	0.530388432386977	1.287962917311508	0.976911658384522	0.796172300832828	0.074320214623666	0.756091092645152	0.041652632202604	0.509193290488415	0.572777710635531	1.512617729038745	0.978659218205475	0.778715609885414	0.152060072014539	0.545296042850188
UACC812		PD173074	0min	1.487116754535570	1	0.449037455205481	0.560762152198534	9.525900907632192	0.852349114201163	2.765138347517646	3.903084887857475	1.783530376148208	0.593377105366811	6.957829055516942	0.563304617211573	14.497473990629498	3.311050308797868	1.997617198374314	1.033700607354331	2.007681308500990	3.233123015777603	0.306567133869001	0.439280544294443	1.357976208811430	2.725205308712845	0.808011172822075	0.785715807597526	2.551063851414613	0.063487242362550	0.545796911045021	0.249919161122060	11.043816014034718	1.128779664831920	0.921813912425323	0.595117174421549	0.594493080378930	1.121929963449922	0.841938922717651	0.847679866396966	0.077424712658318	0.721070602557855	0.048384465013570	0.480518375357543	0.525017094395742	1.620906366049188	0.920046213434664	0.757947497435558	0.134146614602093	0.588368476141013
UACC812		PD173074	0min	1.401050295082090	1	0.463805435635374	0.546790220422499	7.988407992088023	0.827890668924391	3.050288097906599	3.733331682285571	1.894508126592850	0.674600943762611	8.319045518565597	0.574536572104753	16.068927429477846	3.030750169190818	2.056467282825033	1.109617652622751	2.339200780652551	3.868399741378163	0.319794187103459	0.387572026148032	1.744842476657827	3.457933991709129	0.873089317200439	0.837286341667020	2.474511789246709	0.069808212141887	0.503161909621355	0.253730805614363	11.039893497674004	1.178447420767339	0.946769454402230	0.561298950192310	0.611383392837689	1.384710658239780	0.988194906151621	0.993488817402369	0.073618022609577	0.692793802180591	0.049788155001820	0.563474601847977	0.518929521063847	1.604168813372239	0.842866093108864	0.729134418990421	0.127246628913930	0.576432264787148
UACC812		PD173074	0min	1.686241574589270	1	0.458424498873721	0.646567481980943	7.096728717884318	1.020784562787338	1.133261442745922	1.580507672895582	2.114860358707882	0.693641231871318	9.812731053952035	0.563807151820599	17.377030193284003	0.138800849602824	0.884575813241992	1.111367021141450	2.453033685070553	4.243283318602902	0.283478711946629	0.409893852311838	1.555616270210493	3.725155214999853	0.600694463997609	0.912894480588567	2.446643557772213	0.067474560521521	0.542506131672407	0.229162154285330	12.953100194940269	1.231793564268198	0.960398405683639	0.622481332071544	0.613501583386740	0.622823194369123	0.985237630351508	1.035711538458189	0.076345900955083	0.758805930263222	0.056263493902829	0.595550887475470	0.584862205320127	1.740932553190152	0.932328191092262	0.783623407109100	0.140626308337979	0.548915010622079
UACC812		PD173074	0min	1.029583845162350	1	0.476965056614614	0.664527138103734	8.130806759416489	0.803751837422620	2.950300935212056	3.625909302224386	2.041317814686322	0.725035737532195	10.608544595126359	0.582868867802535	15.305871605840847	2.534079202874397	1.465035389831022	1.182886658340303	2.429800772816475	5.209597610333575	0.317285740497440	0.401088237219363	1.749576095966551	3.735347016994142	0.929486278598800	0.850378311581766	2.310907703985061	0.077894067950324	0.465463622428163	0.237149205161363	11.079701173791332	1.227487887934952	1.036046443625944	0.562949277707430	0.631130348487513	1.510868877190684	1.166336515282775	0.994425289919201	0.063106387756114	0.685130685069173	0.046741612924085	0.623278594320691	0.585037124935384	1.601282153339513	0.987026922905082	0.823437561966479	0.142513425813638	0.593799586391356
UACC812		PD173074	0min	1.588524869460350	1	0.506941803771575	0.633153930287224	8.639865265764531	0.828850428894908	3.109860328898104	4.173453335662772	1.973413308096019	0.793870166781257	8.304698512059286	0.601247908485431	17.943434624799895	2.878419545641147	2.005180630380140	1.127537144485035	2.380599938915522	5.325359883910991	0.294719636608975	0.436434852069499	1.433298772282466	3.863101600214394	0.784488671418212	0.915959495895697	2.343096934839955	0.076660411063768	0.511990506239647	0.205310553857107	11.675345918979382	1.174121232601010	0.955259235934097	0.614009924949121	0.625546718196973	1.016229652174001	0.980628396211545	0.897287832101652	0.073212619712804	0.735109924804977	0.050192225648102	0.618622517954343	0.548115183380543	1.659740705804894	0.976868821229787	0.770386435421145	0.148687727399942	0.574622216642466
UACC812		PD173074	0min	1.580073583442850	1	0.467400483019674	0.575356460942376	9.188490632358935	0.775967745345408	3.413733002340893	4.468311599852215	2.107837378549636	0.788171504761577	11.422217445270865	0.571887400368973	18.290187322924975	2.786437897609541	1.891921580836927	1.101983072652796	2.644794615322354	5.714927949149605	0.325123823162858	0.384861033390841	1.669579033482493	3.918547982824478	0.799868902584422	0.877046203509734	2.531771118356057	0.066763241258281	0.528567045028376	0.210740495436510	12.425317159192291	1.141334105805714	0.960833584276989	0.568364037217969	0.596742669556175	1.089903327183039	0.999619085332619	0.965366276430124	0.069629187758576	0.702048920573784	0.049192090442569	0.585244024750140	0.529568671868771	1.895858785856648	0.871879687230223	0.740769586136116	0.128670465107348	0.571186578869236
UACC812		AZD8055	0min	1.100501085620228	1	0.435868421143081	0.545182618450328	11.615051493686790	0.970546886856483	1.866549252003374	3.335127512679442	2.335348417822326	0.683488918205133	7.376611278365164	0.554185773556117	17.051076895338088	0.697041129872044	1.357681649330871	1.168676924583675	1.993908021548437	3.915178771136655	0.286978444581038	0.436031904725637	1.198291626456067	2.971967069458382	0.633692529334155	0.793278321948415	2.606216536124006	0.070768700364094	0.485525358976954	0.242943581007910	13.078285853924672	1.155000413086217	1.014965648467419	0.535342370623619	0.583841400352942	0.694510068916354	0.864676309285652	0.878405805831789	0.071699040310233	0.714163535374168	0.107388385326221	0.539467590858816	0.591250938240282	1.508678776873458	0.867113340673775	0.791520022626410	0.149649663877575	0.582562835139865
UACC812		AZD8055	0min	1.106042423039059	1	0.508306113088779	0.596994371404147	9.550698737758331	0.956315623428093	1.904642061370000	3.311961511142557	2.391413809291787	0.752830390664557	7.565067318590713	0.578957950069466	16.608301560295338	0.719437676282595	1.535613654268482	1.155949580890519	2.185370580789565	4.476590707978644	0.325119361235782	0.424590467489994	1.301912628197548	3.503705383158596	0.578738420468233	0.786790153290403	2.501547781824507	0.091119548349701	0.444795367694844	0.256707644790325	11.422330902986360	1.195564816672472	1.087855833674221	0.547792528145961	0.606954963716512	0.668740541571042	0.900554679962919	0.910710315609049	0.063346883909294	0.666140407800549	0.066597463296018	0.641725269532762	0.529161359117321	1.507919631961657	0.831419891006841	0.755951281506245	0.149715036950044	0.613962773374715
UACC812		AZD8055	0min	0.838318021029282	1	0.456425506157465	0.600078762694159	13.712940818284533	1.180709831124150	2.486319936103247	3.907619061451366	2.868157987771877	0.675038027974524	7.756525555222757	0.545870784892759	17.008248336833489	0.640494941954613	1.991125518424570	1.144135255543488	2.405739601596590	4.526370348887470	0.300370096051318	0.423312712111995	1.251843929262436	3.439701809538621	0.669067218275873	0.950256705739913	3.258419043567923	0.082544866341922	0.466558734666562	0.237021641879429	13.462584406155411	1.158760910121522	1.200246067733010	0.555356278469577	0.616259956437901	0.727337675480997	0.759870240916282	0.864469296201721	0.065612305262955	0.625230677909977	0.086570005654791	0.622038457701832	0.540279965699416	1.468817656027252	0.854176436102177	0.807599664638417	0.156187574007217	0.618208391082864
UACC812		AZD8055	0min	1.089030469372244	1	0.419647480215093	0.621454863744069	9.673716654964226	1.048920434339607	1.781412707012694	2.868723012576909	2.356419261126031	0.586635007110039	5.852779402660620	0.544775278301042	11.345689698249515	0.556526831460272	1.448306835581320	1.301171820386303	2.071815053260615	4.130736045050784	0.354286997238885	0.423298823589612	1.329492578228621	2.864521485084554	0.672260972421847	0.811181348304754	2.560421668457303	0.082514532061596	0.502640532359180	0.280132814586897	9.138795356445741	1.178623820830986	1.131398782041729	0.585656388541978	0.632810771227728	0.959530666545444	0.864594108744062	0.898526966023836	0.062620966999355	0.631198072591619	0.056300167348574	0.624929807292954	0.596190078599555	1.642852650956807	0.882291309322675	0.826636692150745	0.177437623026986	0.596571338415484
UACC812		AZD8055	0min	1.119381714450067	1	0.464708306015185	0.609978423833588	9.940086864379525	1.051748482573877	1.975127479326761	2.791217803580266	2.175841893138916	0.807922392202650	8.483654023040858	0.602245956547491	17.407193923609501	0.753746477741032	1.932247826022066	1.230483998169557	2.244527245930709	3.765507308262517	0.350427162864083	0.444845715444149	1.302175269311416	3.112857103350800	0.659834889530661	0.852287110469610	2.499907143691003	0.078539062869293	0.490445318466005	0.282971694361773	11.589615211286194	1.176738115781773	1.043154688418430	0.565033403238969	0.629911617902981	0.771433894331765	0.956149375284931	0.929721603478317	0.076710388456493	0.694277219246657	0.073169074900970	0.626586969889161	0.565698139400772	1.458298311865579	0.931845947967859	0.814453642413313	0.185762501046747	0.585411619154494
UACC812		AZD8055	0min	1.107091773717955	1	0.616165690353645	0.630697897449559	9.726518681292813	1.020833027550460	1.791113120054792	2.942155704842398	2.314521202814729	0.775411504635281	7.423500986015410	0.573863190635664	15.967758342097714	0.645713772658944	2.103261321480528	1.227399153624144	2.157375532221428	3.435561875300978	0.361606019925811	0.425482273653584	1.301228659325000	3.260922988708552	0.612615143114460	0.774982093105360	2.443839272189100	0.080049704648028	0.458542048270754	0.269273306119592	10.421696818565973	1.164891443862262	1.028730487261658	0.553253006524366	0.618925040130469	0.855044373139307	0.920835680583009	0.921645612841264	0.073371379758138	0.655605155399461	0.060966320263424	0.588645969551722	0.576014432336739	1.504991570729050	0.855309910496646	0.795194323860352	0.178785922281038	0.610849040043014
UACC812		AZD8055	0min	1.399745929254864	1	0.460789660274128	0.599953722637256	8.121066446613295	1.026448473412770	1.577275667774446	2.601283556831770	2.113330345855320	1.025046629868875	9.326096422904307	0.590228393519820	13.756718932218526	0.623862478670879	2.161795181434025	1.206671506947123	2.401047586505943	4.492709658624317	0.329972473160343	0.415167817104602	1.634941942506717	3.692080564986093	0.602675727939470	0.813956524972753	2.427469935535751	0.081947261285760	0.531201560640165	0.251785745858452	9.694755906837406	1.331042764309729	1.075203171760106	0.610495645489281	0.631278341493553	1.623020958176269	1.030413649963856	1.126996737193535	0.076259704667450	0.663974579527000	0.076257672821660	0.650892590114664	0.509611696976482	1.663357565216496	0.928230533965247	0.785330470341505	0.165761244690822	0.615512102337843
UACC812		AZD8055	0min	1.160697570524734	1	0.497179113403743	0.608993385385947	9.836319651079801	1.089429932470638	1.849359915991286	3.196767035759622	2.420608257684243	0.656290430005033	6.730419085838831	0.527861284634701	13.102799746527555	0.589057851574142	1.953136719893624	1.245531202364206	2.095403331296511	3.680335435250850	0.355655547503822	0.394595010761254	1.339979511738735	2.964049905096354	0.628762323139558	0.821548057572167	2.580624734073726	0.072430986075736	0.510019460806286	0.274227745760975	10.615515011494185	1.184442367716720	1.128304700874516	0.562149454796555	0.600596775914286	1.139183869757977	0.825677220652614	0.879094772546228	0.064605212715578	0.633819862197519	0.054436584250971	0.639782331278581	0.545562614686942	1.598839136111349	0.857150658334232	0.759655341208767	0.170010640901170	0.602495551459053
UACC812		AZD8055	0min	1.016538499480130	1	0.470515351403227	0.656029408605237	8.181614544426530	1.025564147685427	1.865357246185935	2.978167822034331	2.134555928684236	1.027097620790265	7.661795416325525	0.607128056369885	13.017548305199950	0.851536087898935	3.026446778625690	1.215608140350155	1.947014007788650	2.418128409037047	0.289405529526254	0.424871483034898	1.301362454747211	2.821852432295076	0.674089000864849	0.782276160191415	2.421257209849024	0.076716613774030	0.491002183227245	0.288159978864443	10.726402930818178	1.197506620957422	0.988782841529921	0.574512247480751	0.664536534197589	0.811605180712139	0.995230605520243	1.059889728569369	0.079751649177007	0.720249813796941	0.085921883334738	0.619092589895159	0.604846419216998	1.576246124345501	0.955464400336546	0.851629207284444	0.170268952773917	0.619869835642433
UACC812		AZD8055	0min	1.122807222496728	1	0.483384319957840	0.613990207099898	8.351759685204467	1.063476024066996	1.994087438236377	3.019303591335786	2.145322837512728	1.024202969046817	7.682114464807771	0.530587797506176	12.860934622943059	0.818064215708746	3.360368007825517	1.240256900750510	2.277462668940962	2.459782617369101	0.295576009307872	0.406643343674975	1.208534641638136	2.792542667722228	0.598380134769697	0.828663948799264	2.725192865151568	0.068290543000701	0.483357185728451	0.254497431185020	11.671869147375510	1.180313952131258	0.948799414692683	0.507265488952194	0.626365969482325	0.630587304284619	0.899446425439629	0.990295218792015	0.071592818249038	0.686589953941877	0.056396006110088	0.557637250359417	0.574070577046270	1.464074818909851	0.868508941032481	0.752831011356318	0.149188859107250	0.588894622461296
UACC812		AZD8055	0min	1.056885211960860	1	0.497179113403743	0.631113968473253	8.731987635282064	0.902184973224510	1.763836799426482	2.741920416722963	2.231332366481636	1.082526755209412	6.585736713439321	0.531915554986190	12.361225547213857	0.662442460418799	2.503166952213699	1.255434027136048	2.069914788920056	3.137829143009331	0.269953831716401	0.401112306759788	1.353466549629574	2.782022526895347	0.636071128973599	0.801729834995343	2.439434929834287	0.073823182912236	0.514396722367769	0.231437633052473	10.791419741398551	1.211978258665727	0.997317802921357	0.509595288085309	0.624471467352481	1.120918047042456	0.943193634722149	1.103218733883765	0.074995978439880	0.717774811158856	0.079321835891880	0.568660759493923	0.573901540357243	1.679744000821213	0.923375735323935	0.833480951793243	0.159905877796791	0.599867070792109
UACC812		AZD8055	0min	1.228264152653818	1	0.489706200154055	0.606329942881476	8.719496415712648	0.981293970965171	1.788738855616774	2.857593991718385	2.399075507381410	0.968444107827541	7.417182883462311	0.574312135748698	12.965698077495036	0.713426815007517	2.724291494658435	1.274961142187540	2.353505490096818	3.021656530238760	0.289107097213852	0.385127034203919	1.355361028902650	3.087013125099659	0.620934422370511	0.806330348063631	2.581274774130327	0.069347890313510	0.504776764336063	0.271473511937145	10.957658215252064	1.238150485820502	0.993785450171512	0.521625254702885	0.653915737014794	0.949656941275139	0.888939749247737	1.052649170892601	0.072107633121282	0.643525539351775	0.055573210303584	0.584938565989276	0.564330309619859	1.691378981706907	0.920113013053714	0.813258062902101	0.151507952374321	0.587514984673086
UACC812		AZD8055	0min	1.120770009656317	1	0.432117652473698	0.613494155883933	9.525318938260279	1.012886034169255	1.917577003085941	3.062716961861398	2.204489756402890	1.056186429408193	7.088697143909748	0.606353219995147	14.201772950927349	0.674706918442636	2.384872385112823	1.267766937927529	2.062492517797540	3.060243828521011	0.294123116417862	0.431481378103915	1.254133336677480	2.471121967306766	0.630666465199419	0.780018218556175	2.763458935276913	0.065369169024118	0.497974362070801	0.282943276889356	11.387677679932033	1.174228122528100	0.954753384134741	0.558864605450839	0.633716566771149	0.846199950532996	0.902690223031094	0.948295381471770	0.080788147670396	0.760259805231254	0.067103436004941	0.571946800625079	0.574364211454182	1.565114998849971	0.949342021159041	0.813279432260857	0.169598366335064	0.559631088709661
UACC812		AZD8055	0min	1.143825640454140	1	0.479116669104317	0.620960993855842	8.552232272181106	0.998250963587068	1.805423018425702	2.883167345116870	2.133596231723474	1.029069760896917	7.136086878104257	0.627028173982851	13.715983564117156	0.749678205566107	2.432050493423080	1.263396603944716	2.029004249651375	2.845446213008278	0.328096046798660	0.458239496021608	1.318870468227432	2.579474704850832	0.646510755360116	0.809911292726777	2.668950067166832	0.066795726535133	0.536909482298507	0.280099622055990	10.396081404858554	1.208739409400003	0.975537662626304	0.577735785221463	0.674410608129284	0.704432366156277	0.951907766692779	1.019694243158249	0.082558337981256	0.774165188099850	0.054541751172449	0.548739356437471	0.616143568310960	1.587089258852847	0.989794513134154	0.830729203659631	0.156055413541987	0.586401082490796
UACC812		AZD8055	0min	1.091756550725076	1	0.482734382090410	0.605983444939713	9.246877049585295	0.973292344929957	2.102672754484904	3.027887265398817	2.157028949950380	1.051694630826701	6.745355749575285	0.542005007346402	12.538073108267580	0.625861566621835	2.171686870876573	1.212670863791051	2.069405417559770	3.250810606741490	0.275677765277077	0.431174221369549	1.228891717047622	2.651969575260361	0.671203353145746	0.851901721273085	2.744057927041959	0.072371570757583	0.552887070808675	0.262229078403349	11.414580577536228	1.211540086254855	1.042361712592204	0.544422781765784	0.644049621404478	0.580479572530720	0.891802642692773	1.002187183597324	0.084312998279038	0.771883978194588	0.067481640494513	0.564032537289857	0.576914543722176	1.496514636978469	0.942922567872065	0.829934143469635	0.165920258471308	0.589400354791357
UACC812		AZD8055	0min	1.082640116313450	1	0.507138337175287	0.638643513114239	9.620972250509489	0.899134657441564	1.892965375797647	3.056887390801704	2.256719470623618	0.961520584614826	7.333469190326215	0.599815474795800	13.353723736525396	0.693263940346251	2.477532000980051	1.288502583802458	2.128533532828612	2.778352312987512	0.274771766899472	0.430372933328252	1.352269803777638	2.786170213921938	0.654230708261874	0.767526615911015	2.676764754055431	0.069527423925618	0.539631779036038	0.279923872907532	11.352595387270444	1.216521404734335	1.028402631171567	0.544250930949778	0.653561922942342	0.656747126407284	0.935045225621927	1.031635903035342	0.080440889372426	0.720010368530479	0.057091394520614	0.576692691015691	0.599231583130024	1.508506069362657	0.934838220275201	0.852372489828438	0.164538137116809	0.595164882175157
UACC812		GSK690693	0min	1.290062162728900	1	0.472871575095907	0.582830755984544	10.691966831719796	0.881619724870885	2.642626349598989	4.529985868147000	2.382819817257218	0.627985093727872	6.140246487622560	0.518302515085780	14.923831624169111	9.617521528360671	6.893595301007221	1.173854642516741	1.911314263082848	3.519915618681067	0.345216079092942	0.397111526455035	1.268953575647487	2.903867268381716	0.659930475145819	0.736898686251246	2.383413763304945	0.081663907822490	0.449618166411905	0.245752977578299	9.937127893048420	1.078123802428258	1.081530919988229	0.539849817870994	0.595244613576800	0.927104013280696	0.838257784156094	0.853905089456702	0.073114441737380	0.695340830007340	0.099301185226639	0.624421028585828	0.552003064881050	1.525875288897064	0.857636810521930	0.741591412302521	0.175279147366000	0.564905898000881
UACC812		GSK690693	0min	1.449016117648686	1	0.456417283664208	0.565064303613074	10.397264346970143	0.787236257741206	2.656839994305833	4.164580179958627	2.031969333646237	0.718149689021718	7.881623709193064	0.577019922863142	17.150390493516312	10.784107195873069	7.275109792751513	1.188669934786903	2.312749304334187	4.024649465985500	0.319805620080787	0.432487629981805	1.379306168182620	3.130730854573441	0.709628870557055	0.782105280751853	2.271280893947021	0.075649942327231	0.470015649848963	0.230702375960993	11.766729077624060	1.161819761250845	1.035808690890051	0.592887752545317	0.624928485403129	0.811687856289274	0.892845243379427	0.898163458909025	0.065019692647860	0.704060567468175	0.058424852632778	0.597741423683987	0.526072758572061	1.501183220403681	0.893090658715911	0.737326936169244	0.134280432418129	0.567657827544710
UACC812		GSK690693	0min	1.160998829906675	1	0.470288357924530	0.614422516157064	8.891889911307038	0.837125297047977	2.687822262976294	3.914561176810492	2.306236006835411	0.588312109803267	5.937053381377557	0.537461568223671	10.470726461327590	10.867497441959660	6.697330497764792	1.257716100759656	1.944282406565418	3.862516901006699	0.359597859659308	0.410973954643320	1.354283756997702	2.773201199893647	0.781582882230238	0.868459343366982	2.367859208649307	0.084878044234150	0.518857997771767	0.253471691444762	8.930151188990898	1.133696808987770	1.072281106310339	0.592487150427960	0.637408948504951	0.894063957493459	0.851368586318364	0.895738874366805	0.068627312726554	0.651310776216442	0.101938323178951	0.668830812993329	0.566896251086020	1.601645368443025	0.899915378686967	0.800564265206451	0.174670277810529	0.595492510732723
UACC812		GSK690693	0min	1.282576601530553	1	0.454642844742526	0.630643294797844	7.681788791782705	0.760440037233946	2.508962182468680	3.732801817618480	2.113967806060358	0.751885808421026	9.204997918449594	0.574259347778236	11.242659346786061	11.143540728213832	7.530086124187473	1.142792843804581	2.145397819628595	4.864095591979780	0.332023429348910	0.398705030722229	1.492329572441372	3.166933781402524	0.734697027168732	0.916970909086434	2.137700620633853	0.088195909382297	0.485750519380139	0.254575711811224	9.697235377013049	1.127095242948987	1.045777105616383	0.617568994645366	0.654125986576611	1.078305986503109	1.018767837594380	0.978427404354745	0.065271482815843	0.630387442853929	0.055929425549392	0.604707107930139	0.529315712105029	1.713959500172066	0.899987395744983	0.808207642574055	0.173252541891491	0.614748455188281
UACC812		GSK690693	0min	1.576238568441898	1	0.446261094868434	0.562498653484986	7.379322293279673	0.780725384413308	2.166559835472175	3.838218351950533	1.968393908408146	0.759852332113733	8.245078971562421	0.595202086337722	14.925026647255361	10.949678950904465	7.084511071731381	1.132291057281530	2.256614928444864	3.465062154737328	0.341632782423121	0.406455980397088	1.429739832041639	3.237461975049046	0.697686780032168	0.774686342629088	2.065124276181795	0.077316449879460	0.449321102612021	0.237577761030155	8.712794892144174	1.175407645664393	0.958021210265920	0.574671875751408	0.620719498421763	1.348472889409369	1.107054803441851	1.100124276626806	0.067664300630943	0.646289998730617	0.077907557120497	0.647870519282508	0.577810100493143	1.489112095195416	0.874456118763573	0.777005710950826	0.156448357885616	0.572673214555429
UACC812		GSK690693	0min	1.456152998358772	1	0.468845118180905	0.583660135298801	7.630623622216279	0.815705642561523	2.272403187078079	4.005815424642090	1.995821535565018	0.892650170629955	9.021004425368774	0.629821716973896	15.433774928766823	10.451302877349907	7.280196910899250	1.182138448859432	2.074681834448843	3.262824731317080	0.337299167201270	0.428261990013346	1.560546582219790	3.449605786118163	0.728890735597551	0.833578918802722	2.075919451778940	0.074822579989746	0.466419158067894	0.248527510472894	8.691848502415819	1.143715655895070	0.979980258150826	0.589057753516932	0.620803714539165	0.947263988571695	1.109445953171118	1.102663574267437	0.070358637997847	0.672795453363740	0.060125033159917	0.698002423825535	0.565911445793227	1.426578174119169	0.924173684133089	0.774235322950239	0.167226898144825	0.619879566181832
UACC812		GSK690693	0min	1.371930593266283	1	0.421636205920526	0.603028808718881	9.547589621886763	0.811046480188623	2.658724613871647	3.977422352584207	1.972991498041671	0.828856864523986	9.742766019699570	0.544936288357931	13.876060539061108	14.990800431122365	8.880705436340719	1.075705181040021	2.233103945853598	4.386838769278437	0.317133918067753	0.354878614565926	1.520472412307002	3.569866083208190	0.678168595031606	0.903001552952516	2.219594306741818	0.080415762744278	0.468469707264993	0.228499999947394	10.746736639111244	1.153179867574961	1.008285438364169	0.561421295339261	0.602821189382902	0.873015586106386	0.973277318297226	1.017407832060595	0.065041656371379	0.598775887228794	0.068021037112605	0.588026348948110	0.525202330260510	1.585097332807617	0.886164147926778	0.744881906449058	0.163758596424563	0.578812873931672
UACC812		GSK690693	0min	1.035843505496214	1	0.424500410896779	0.546952025150179	11.283036753907417	0.901479466575955	2.944818554703883	4.978446291279943	2.283457272128484	0.611334180135588	8.710167979847698	0.492114730648055	14.059533700276884	14.709152908337202	9.496460697795552	0.953062115315201	2.681354211138528	4.969834028780144	0.242531675449241	0.360563297582040	1.265794507867953	3.751809634815988	0.677201951153281	0.841306437337170	2.765737159334685	0.065552343244708	0.443526456085221	0.240783999413202	11.019191698484480	1.019766520322808	1.006914463831494	0.469174720305554	0.542713644059574	3.028874907773392	0.805369062352020	0.862044301515253	0.067948274255777	0.573228721119956	0.042671744200365	0.569947560325295	0.505555889713480	2.010512349791737	0.770841456695300	0.698347194625901	0.146894661295931	0.562272352716860
UACC812		GSK690693	0min	1.688061602841343	1	0.424422484899620	0.492777019146928	9.094316865824823	0.860102713952044	2.781330521395832	3.859766476530798	2.091602800691823	0.854817878816851	7.380348393267009	0.512808323554362	14.361194232659670	14.184361641743067	7.940328713534515	1.086972802752675	2.117648627836421	2.175903553715947	0.270757952728287	0.429529465706953	1.347757876083710	2.993426576987239	0.674425082094339	0.721083199020486	2.518418946085396	0.063986351033422	0.524973548810278	0.210497752544364	11.425750044944113	1.244343347732223	0.949506839061495	0.494308427619016	0.574496509262883	0.882877626425081	0.903553712879921	1.019680177615399	0.068970929143514	0.679625676969652	0.076512379476131	0.474569738919366	0.546093210232929	1.657203277084513	0.950224474588677	0.758516155993745	0.140171768364532	0.494915787512337
UACC812		GSK690693	0min	1.204289964929931	1	0.496991885432820	0.613326112003641	8.095080803347873	0.880167795182929	2.670065147748516	3.617886222915490	2.103889864172157	0.865250015652037	6.648379170045087	0.506404063761895	12.711432174126251	11.530455394818700	7.645600680417190	1.239169595942152	2.025005019859937	2.050500947604367	0.313714055768865	0.423885204463409	1.290378131263749	2.841891962705441	0.696330050104713	0.808585136250711	2.416637882827894	0.073684968033508	0.490683759922564	0.222751267567343	9.718633370081946	1.144709144693443	0.997731405663937	0.525817137320260	0.613643335478279	1.163141024460470	0.855719071955844	0.996036645962500	0.075681601026868	0.685229222937830	0.054362452560447	0.588970525264117	0.596532562220911	1.632346178509175	0.961582869666934	0.787618083579712	0.155618509102582	0.533532408015350
UACC812		GSK690693	0min	1.210271816071883	1	0.410986872645606	0.577052419221819	10.096394319432386	0.899269874021933	2.785984527920563	4.346393946310434	2.295799151007923	0.808175019215631	5.607771200188333	0.556581614892406	13.640880955418709	14.224286978077194	8.051008528861814	1.251968519532266	2.014921449035366	2.563661670328454	0.322150702948587	0.410138016106661	1.284380378485317	2.352016330246489	0.735625081941056	0.847669347845156	2.771898351110254	0.065333872441800	0.571950417001273	0.240663530309848	12.934059929584983	1.195312328899791	1.075812518757524	0.523856186841724	0.601024828206765	0.883545324767124	0.810325366440862	0.892414851514982	0.077054203818189	0.723227585444697	0.072609125615964	0.496418277096337	0.612490106929548	1.567403927294583	1.031999030903608	0.808349406671444	0.156809158914120	0.559015073689468
UACC812		GSK690693	0min	1.366586588651352	1	0.424130856747162	0.571977768833440	8.798880919977927	0.835335946289987	2.642739422712714	3.813401262792535	2.137459273198338	0.920216745410563	6.357593355731757	0.511726532882797	13.303390322435661	12.837753082883323	7.275110148069736	1.163253602727519	2.069863698437837	2.456072274500914	0.296897923673545	0.403193155633227	1.316134230034298	2.769733026649096	0.679636906536394	0.799478175364052	2.494283159834752	0.064888272136566	0.531991561569360	0.200532227573682	10.737075952345689	1.223451508674047	1.016641406248360	0.543585937522980	0.631140441783446	0.709115031893476	0.863929716384697	1.053353506266847	0.072187221865116	0.691603332004775	0.052275074640508	0.523486676576555	0.522665803999220	1.592490862041498	0.987887136738332	0.769800936012644	0.147158762194264	0.585312235064174
UACC812		GSK690693	0min	1.732085653728629	1	0.402958321203422	0.494120797502759	10.239640454528274	0.968808576106713	3.047161771188410	3.968057047778671	2.234991346852684	0.986029303559668	8.195488948251985	0.496818080486582	14.452786031602285	14.450292173669531	8.230515332671585	1.125997250683825	2.244229778381600	3.002898831280924	0.270546680028561	0.449013096130692	1.250291008971610	2.565754583517071	0.631200501601978	0.741926053832447	2.802344794865448	0.058216161894631	0.538163827250074	0.215351279018302	12.212779965651103	1.204713917082772	0.997874348571437	0.520599471986386	0.590503147100987	0.749344148851806	0.819140551177058	0.890287116688993	0.067721956237083	0.731926551671650	0.055323699061995	0.425291472082106	0.557186169095323	1.511537735896678	0.950794103752309	0.748656566125083	0.138123828728146	0.506984363718648
UACC812		GSK690693	0min	1.232427329733526	1	0.474483044444357	0.577223615941473	10.274612644549695	0.857195110027298	2.695054126297659	4.076700390127111	2.303541965692832	0.927443660291217	8.136845496177260	0.503671465935399	16.213035014303738	12.769796398624333	7.705256011315000	1.160488594209052	2.079997325156301	2.856942973193065	0.279808599036177	0.398325699135262	1.239607527428792	2.723927232321856	0.665456843354940	0.711547176691500	2.596229414862747	0.058905939694135	0.493588710151142	0.235329669037866	12.027627295352458	1.141265593944422	0.921497861961362	0.492385105633603	0.514896780859451	0.873913406681111	0.800683783963002	0.898791547143034	0.072170484769164	0.696375987776341	0.045987739559794	0.480186399997377	0.540136305506320	1.609633250605742	0.904691837535930	0.703996561688903	0.145554590026321	0.522194702759112
UACC812		GSK690693	0min	1.097311694568284	1	0.473613821528280	0.612295234046989	9.603212783485700	0.871393215288454	2.762410235220182	4.071930894830028	2.127270781857965	0.918199731955369	6.109593422090266	0.552300539483515	13.321144631360379	13.966008683844663	8.108264904628856	1.201174998203365	2.013449520557952	2.667458089059527	0.274798947087809	0.445347385850649	1.224276611309396	2.403003214150388	0.725874864007160	0.800786365399339	2.741004643061829	0.064111340061545	0.593450477022746	0.234210012236113	11.739528367206507	1.186728712491127	1.021948181438835	0.556353758123999	0.603410208615299	0.696107437913806	0.869390102408315	0.970441445101512	0.079197931576217	0.795165344966876	0.065513986278588	0.484571603470662	0.621229109716417	1.615918468430587	1.037382600232905	0.866598868303794	0.164052214086830	0.576303224959775
UACC812		GSK690693	0min	1.351719127043523	1	0.500148038689272	0.614718621197631	8.056308639197733	0.851540586146531	2.538806329313975	3.548518587021430	1.945147604856810	1.018633187649260	6.881316246649116	0.581725053289076	14.058578240214826	11.696851852854653	7.538422157745882	1.144718247530602	2.128332286480172	2.391287633455483	0.222506745709053	0.418375563928817	1.397569417458430	2.814661057900656	0.695885856349634	0.797806191733422	2.450240917637010	0.070602584419604	0.540207029453551	0.225596053713416	10.685318480498758	1.193700189877795	0.998722009963013	0.542924432466300	0.658561061482702	1.411432649483159	0.942452137148558	1.139622084419285	0.076401339712808	0.736002796265489	0.051883878203410	0.517082275414284	0.563161280061108	1.743916911477766	1.007493265473430	0.798825571206716	0.154695524440653	0.605443511040777
UACC812		GSK690693_GSK1120212	0min	0.822754905662593	1	0.472276440085928	0.687100991789361	8.167074818310200	0.814627444191404	2.515512614282749	3.932104184081290	2.475259159198709	0.743087403217166	4.320505407953230	0.600380038914312	11.010800030382201	5.827079839185654	5.755969395682593	1.235946800596709	1.940289054892781	4.970326375925963	0.368047466920318	0.495454529954363	1.362715387414918	2.332237330187920	0.716438596150626	0.843230562073589	2.610992036929460	0.069831540605862	0.519660846817842	0.312231296457704	10.151099579744596	1.155524521925021	1.258384180379106	0.548450706697212	0.706795765588534	0.874989402390404	0.854990463170215	0.910511139128125	0.076030977390310	0.730668659870740	0.063258883305183	0.648756965825864	0.650390672675584	1.688375968558016	0.905189775772094	0.780750913248644	0.187158030184697	0.640549309083553
UACC812		GSK690693_GSK1120212	0min	0.790890434336098	1	0.430085465831497	0.608585978934777	10.720934815651768	0.848161160556195	2.768676633337277	4.210589233915074	2.539185682865159	0.671134431641560	4.550371260176902	0.583149629079464	14.860955353871526	10.627369307211424	6.889670165982846	1.198387706917403	1.935298388189187	5.290031670131516	0.347193200474612	0.469240232592694	1.295990658879047	2.358481230445626	0.822839245907917	0.874344046922392	2.973525782890151	0.062313536180280	0.546932683788257	0.278596788774392	10.212571431473965	1.180741934570501	1.256253393349773	0.522180990129751	0.618006880868924	0.965445775808275	0.813905896906590	0.898096006017522	0.076217811684285	0.688448730458029	0.086446984037926	0.536572017564864	0.571476509479401	1.855401014422718	0.882533828772325	0.759634693525516	0.180453132326120	0.608694812729046
UACC812		GSK690693_GSK1120212	0min	0.830671057802964	1	0.465729743208146	0.555917241936611	7.631414969514564	0.864972229508319	2.495016105330870	3.811371643210166	2.650365464648965	0.673013297075993	3.950382734955733	0.582087029954198	10.969015997520358	6.039486579391171	5.438453006737917	1.316507810777282	1.785733342118772	4.963356318502517	0.353143675380737	0.461855269916748	1.261933230585342	2.519936061403413	0.746034692195242	0.873893168500638	2.761296913870064	0.078926846738207	0.583959956750686	0.312443168185615	10.134443059254384	1.313798592388395	1.346224819844963	0.610575047219071	0.627693517564308	0.909414947482608	0.784806409480098	0.835142604760459	0.074728313136131	0.729534343487426	0.059752121622466	0.468252740032993	0.583461796930893	1.619318431208642	0.942563544676564	0.852132368230837	0.202634873003995	0.636115924350731
UACC812		GSK690693_GSK1120212	0min	0.992398130889092	1	0.376725029547964	0.579297646976887	7.424586681068140	0.779054803419763	2.341411598541336	3.278374165209992	2.309601216208885	0.817562128144912	5.053989571044594	0.526462881406673	13.109608994835554	9.998501421439203	5.863082456367245	1.180700180593533	2.126146230484548	4.805062917057216	0.343622165606280	0.484964953902107	1.527699255527657	2.621804602040841	0.828116637234004	0.788955961071988	2.375205241814923	0.073762144485015	0.552539522032363	0.230362824061218	10.579046226178598	1.216468158892965	1.212444698341736	0.563686392937604	0.637103329346627	0.772322452354204	1.020389084433774	0.846725159459650	0.083129788653830	0.843305818910825	0.066948705152794	0.439802805234300	0.565448725178144	1.618342937629802	0.945219039166002	0.843992839248676	0.182942909024944	0.597878989008134
UACC812		GSK690693_GSK1120212	0min	1.042700453590590	1	0.428871113663615	0.614947820475207	9.554470393389734	0.827123276106358	2.373037749235967	3.939673821736633	2.373540907815000	0.817169966253440	9.263341910998994	0.597912510197725	16.893753615918243	12.712842705199247	6.667596371181020	1.173985959218939	2.120044819684094	5.042278098895913	0.339606252095426	0.393113012134721	1.583182547857645	3.281511811726907	0.629147051720321	0.805451586385874	2.469084409699174	0.075820854394637	0.484400254085972	0.252337674916790	11.936379759434120	1.168044360201864	1.146991335577528	0.535686221895781	0.702960891266586	0.490515203237942	1.061719973708811	0.900384934103344	0.067494909203324	0.750968999531364	0.077746663657055	0.565923714105084	0.629338113030649	1.659291446181155	0.936095633766454	0.821050106718342	0.165131293456331	0.621319437724724
UACC812		GSK690693_GSK1120212	0min	1.007565328857500	1	0.460708119861577	0.638712804436664	8.002182433577987	0.757646603444129	2.384266895517374	5.513826448778708	2.193720340632805	0.772811133290681	8.753937461119742	0.583268533583808	17.598707788634787	11.642101378315534	6.489089620972227	1.285354066538185	1.871664955376760	4.960938663558361	0.346051929914895	0.404462393071435	1.534313322025740	4.599192236188141	0.628523280273605	0.758317366927924	2.150626602973986	0.080079993309847	0.426164281614375	0.256854292812280	12.002666543499569	1.154907442079895	1.078976272060051	0.548606538193616	0.665699159822039	0.670968409589803	1.106003163553062	0.981202454724803	0.064122978642105	0.670344214835416	0.378329072757059	0.619007311663542	0.628582613727328	1.664899242531283	0.944030082930573	0.842647410173903	0.172061906440141	0.635552797432173
UACC812		GSK690693_GSK1120212	0min	1.095333560051570	1	0.425909563510721	0.605808682022965	8.938638919285705	0.879211337017564	2.826352193341006	4.442116984110340	2.149913971377815	0.553892803859284	8.104232079023122	0.553069304700792	16.510562794577922	13.222360966888363	8.376248006347389	1.261076006831376	2.115988671369827	4.851946823605058	0.322758736715294	0.433312924346402	1.496146319705939	3.078763597628023	0.718401752874335	0.876642349286314	2.543208061268923	0.074673317956656	0.532407375117899	0.216257462963373	11.904301368154492	1.150053644349304	1.132072814720820	0.521086290436884	0.648825586182260	0.638745784640512	0.914443286967705	0.994163798846154	0.079877057737576	0.736862587269487	0.070115811994579	0.547933989213137	0.601549947776005	1.744467877183368	0.994650808146842	0.857747262416878	0.157015226478039	0.616143399028902
UACC812		GSK690693_GSK1120212	0min	1.184987541083090	1	0.403244879021751	0.583027472031300	9.793604711667090	0.848533919758480	3.576571880908994	5.198153096307334	2.265120402469237	0.540598816625226	14.943676693922043	0.538716630497170	21.682576697665560	16.834021078575301	10.995253125697030	1.092131952670165	3.031989952913734	5.575470508717395	0.385057035207143	0.313059325505022	1.819823127097445	4.770305174450329	0.719601029717012	0.882505162438870	3.309953851608415	0.069851387403397	0.448945122385832	0.167355232418201	14.453893441499053	1.206951446343659	1.173220068715364	0.472555869418887	0.656043673288033	0.888268500577668	1.070173575464471	1.105204853354953	0.075452065805772	0.618533869492066	0.063277373607417	0.587778743616478	0.532072735534377	1.756084957667171	0.853783743397699	0.776768011656491	0.146482464350932	0.599848195820962
UACC812		GSK690693_GSK1120212	0min	1.672372353604550	1	0.480295955281591	0.575239706675845	7.189646132896923	0.861608000598054	2.732729846533607	4.465701923034608	1.952665236758806	0.771738966516271	10.341881931949969	0.571290456244321	13.154770952866842	8.579847406894720	5.866071570952917	1.061811809931314	2.179299621821863	4.387924325239036	0.292470604769368	0.379865423332845	1.578046176923033	3.351741278177759	0.744772698541360	0.835997468484023	2.307874976960617	0.076692127502285	0.453676887131043	0.217625063438574	9.775279714087564	1.056628520145984	1.012734993250383	0.611230122426947	0.548515096370789	1.136221712157534	0.948654021557626	1.374294879601074	0.071521014790955	0.572858511706949	0.052592926192346	0.621076568944896	0.492961336492748	1.811464248768607	0.827522050526381	0.676040139702849	0.141361642042251	0.598697396280986
UACC812		GSK690693_GSK1120212	0min	1.476418572624770	1	0.442503103109311	0.584159364335081	7.962880693186695	0.864396540063803	2.803143555844275	3.941358995503189	1.994314386652714	0.843252328017551	10.929769026629756	0.586650742410774	13.181001262692734	8.728706796620781	6.217155794206112	1.119925601551664	2.261299957711816	4.412384005120866	0.301320722559567	0.419355401435060	1.572553360510271	3.472149012156089	0.719306993253552	0.769216754853850	2.366061777804617	0.075654762657323	0.513373911596008	0.224118463563253	10.427474923002183	1.085822548354771	1.057683774312221	0.608711669660335	0.642371560122475	1.175283422181043	0.972429774453885	1.316384313181252	0.073926979420739	0.619993452315136	0.054704044259220	0.638652883686085	0.511519214016198	1.689235141603306	0.901956798986038	0.722471936778727	0.136775066409066	0.593187458636114
UACC812		GSK690693_GSK1120212	0min	0.994010373358326	1	0.413856761569200	0.589562230478644	12.174968051922992	0.802630123073287	3.922000225000554	6.683639658151259	2.626408632052576	0.536554568174263	6.447953544924344	0.462832346847029	22.026598269137665	12.689037478300170	7.473162441711328	0.906935341297580	2.432508006114295	4.129891549926536	0.390482475622525	0.363446760784381	1.341256377863669	3.565610444978188	0.665101778848604	0.784560347473225	4.259095116302686	0.057849601045521	0.548106948555114	0.186511773948244	13.632391605797455	1.095281610201677	1.180381855345307	0.499570852861317	0.516990342384161	0.887454683349601	0.672923542663070	0.887754967660944	0.082437747094264	0.805168346479865	0.039293639645348	0.434455392699659	0.417295340820635	2.157572615293046	0.913286095479200	0.726667859540386	0.121217143288003	0.546644618284798
UACC812		GSK690693_GSK1120212	0min	1.350546243703380	1	0.478268841444549	0.581194137597289	7.809928708596457	0.811812747571740	2.861760033959564	3.927520092433875	1.836184283038661	0.690584970259429	7.981114444263536	0.597527546118185	14.218219175601035	8.870643166650298	5.946646671481202	1.114155864810243	2.058470417419192	3.770737817650694	0.290784136839190	0.397442746872693	1.522607779692595	4.001259796524543	0.706276557137098	0.817906073482239	2.288231335214993	0.080009933176411	0.446316727636399	0.223217870875101	10.634264348732032	1.164243413093323	1.017206520827999	0.549159244822237	0.627053582925189	1.054019644931646	0.987925845175348	1.065551410062425	0.071723777775898	0.674530222990312	0.046204708606189	0.620776469321162	0.533966087767023	1.591140144008557	0.859715546303417	0.745256190428725	0.142407392364032	0.595450569669109
UACC812		GSK690693_GSK1120212	0min	1.782238097524420	1	0.472699345184789	0.593744428023015	7.607114733932873	0.798160736555093	2.516293249815694	3.645089106671515	2.162651944254220	0.686047317486067	8.471268001430330	0.550653129605761	17.947428027610247	8.806591172557713	5.373060282277471	1.005002520128667	2.001446800220391	4.094716454205109	0.266463555824816	0.392277281383624	1.402426259524436	2.994518223574560	0.618391455028072	0.816927874380245	2.269981489497379	0.069343086282215	0.490329129456745	0.210801456295752	12.593094043992011	1.173902311943356	0.940527807305360	0.564409508519487	0.608567183522321	0.751092086152980	0.906187957982673	0.938889769878960	0.068657117728779	0.685102546267949	0.051115155344354	0.580233906454968	0.554132865202770	1.700383600643037	0.906865322477304	0.777535040783276	0.135986810853704	0.550565589553117
UACC812		GSK690693_GSK1120212	0min	1.634613940354690	1	0.352390333926528	0.417426890443379	9.548454672765576	0.734044128472395	3.562619488382547	4.947675214971405	2.698570689068196	0.500432935207094	8.288065811824943	0.466230357803157	21.864874893607126	11.994083334568341	6.245608711054315	0.936644174542212	2.768524203852637	4.994337959033914	0.354695961132109	0.308791465269135	1.407910211677988	3.738605466399870	0.713563612623265	0.699451241034692	3.144611046260460	0.052937541517562	0.523414408662882	0.181405187665610	14.157954971868485	1.095177866212098	0.946859295593263	0.467396903063498	0.540345454026474	0.649127229384742	0.758060582688147	0.700794632679299	0.065388246900303	0.700402995754210	0.061391086724916	0.429909874077965	0.422832618103045	1.913628513098455	0.748605822058572	0.654080957256935	0.098040098410161	0.442414280070484
UACC812		GSK690693_GSK1120212	0min	1.716971473237330	1	0.528281102104893	0.614346544527242	7.398528677857206	0.843485629282955	2.666199827649224	3.986636760065646	1.940440725740230	0.691484639134614	10.840437137811978	0.540726174438659	18.033276127285916	9.876125617856587	5.941315862435245	1.044932508150605	2.188413229145862	4.561511538503387	0.305114018882735	0.397384704935703	1.414660867410470	3.609216509084325	0.621513975415430	0.770226076457662	2.360763196579705	0.071975646348512	0.554428302109102	0.237427441205394	12.208771376106618	1.170541541689144	0.964183971366734	0.562882088064489	0.584655162131299	0.782875673777638	1.018992727654477	1.043219205591508	0.072879755789016	0.638635061568909	0.054799331937371	0.557206076049212	0.510444614570090	1.691289116508185	0.902323866755429	0.728910762326968	0.134258663814156	0.561756117309364
UACC812		GSK690693_GSK1120212	0min	1.503065657140870	1	0.425741538245124	0.582089388816983	8.202398873613211	0.810103600369711	2.975545553643238	4.121094274678893	2.125975292645991	0.751851049819333	11.246229197952024	0.575683547377805	17.484025132296853	10.629471949024961	6.201889567904951	1.072147439717427	2.649701335661735	5.657270146698785	0.310280167855617	0.402676234395657	1.567476157084135	3.536428260729393	0.684723277121095	0.858311140167353	2.381607071397301	0.071361137505651	0.538877433904830	0.218762317065315	11.471505603378978	1.077166841019176	1.018005927582262	0.575301477756350	0.602300479466519	0.956894690272772	1.060903893669819	1.303584633644167	0.072198998629222	0.650279662953750	0.050301505219409	0.588645732251346	0.566415093861592	2.022077212318473	0.900146179857945	0.760402728572469	0.138878346943079	0.592201036568692
UACC812	Serum	DMSO	5min	1.373119103593364	1	0.366088455811091	0.466033950871483	8.970253011451337	0.721478087066511	3.906216429030275	5.502693772636120	1.995643214886802	0.545622354491410	9.721818306841161	0.430916996202916	17.737943583814104	3.109879882471828	1.438785076638356	1.012783913726701	2.420096390741830	4.420830732012896	0.219643897128257	0.319061539521787	1.334984464667480	3.486919487678506	0.747816456059991	0.713032772898643	2.752582920009230	0.050712755075923	0.457694615208601	0.180249233155299	14.917893060478484	1.084847233256454	0.900640275910106	0.436499183720971	0.536632584970565	0.523089563869139	0.949601889470071	0.924360210504153	0.062777432192613	0.592248928888350	0.040356714504762	0.431978118825574	0.479243071207717	1.437695059688977	0.857517600200506	0.663031519859184	0.116413851294030	0.517024974453342
UACC812	Serum	DMSO	5min	1.768686850849430	1	0.447688468463918	0.542038445448955	8.377583398857510	0.787986595728415	3.528024067947430	4.417221250656132	1.863409480075802	0.461448744468357	9.246135454352295	0.554502388468085	17.358810074575441	2.554614960788846	1.444892353154729	0.981865330882236	2.576306141788519	3.279358814550988	0.274057719033133	0.374038951015346	1.693319592782053	3.980931729374342	0.842214610170265	0.786129610525365	2.786203539977051	0.063606846285542	0.502831671553262	0.214013443630397	11.886334801469287	1.257604549154771	0.934829270731382	0.539438687279306	0.639711542987317	0.767864572485878	0.989112224558987	1.082375788884521	0.072774985555257	0.654954933257350	0.051172461345570	0.532885027880920	0.527505952304234	1.614928039259719	0.858993752440928	0.733222779314575	0.118994811631410	0.533477698217523
UACC812	Serum	DMSO	15min	1.336166190396009	1	0.478810371667096	0.566813380098299	7.607359091804478	0.822404283750672	2.618483650429265	3.616052877724951	1.403265552247006	0.633857373663436	7.819961631879467	0.611545367125295	12.325673446318252	1.781275770352546	0.916038963337152	1.156813590854333	2.121111958707373	3.840163271882502	0.297995315120313	0.444690709826407	1.354220149063464	2.897399770444325	0.841526076080104	0.812937073279950	2.327578320321657	0.075699823599557	0.596194063527993	0.220278381875162	9.418820673698248	1.217311583585579	0.906507998316550	0.597030201049750	0.626787891149636	0.638237931935754	1.018041020935701	0.989697470947084	0.074586463690199	0.718210594178382	0.050515099229907	0.552191238639869	0.613353743003340	1.530841024924212	1.042498362388695	0.815866856726007	0.166204899870909	0.599215835206641
UACC812	Serum	DMSO	15min	0.899373533799129	1	0.460336531175398	0.667434623295173	9.312593185921198	0.747764381726553	2.653127055596852	3.824665274380785	1.913469335469727	0.544738683772500	5.173844699912357	0.555044029834630	12.909204851865645	1.833525116475420	1.320242310161655	1.092544991594106	1.859037488532990	3.198878439208023	0.271042369329078	0.425424775218574	1.223930838022272	2.511154810345108	0.858664328263899	0.767058975894385	2.465500038277801	0.083474118192133	0.593067016675713	0.225166803543991	10.477411768602536	1.189920512903432	0.967283340040358	0.576924342150409	0.570755838117293	0.718749997869339	0.900996968751085	0.860005276189887	0.073533034522046	0.742380130644941	0.049650367396427	0.534109186642354	0.586107108568718	1.687040982921271	1.049027407637286	0.893868883592959	0.164277573428802	0.582710294964358
UACC812	Serum	DMSO	30min	1.444558127292257	1	0.459423850865595	0.606521324885695	7.125746558144273	0.797095547239612	2.794829704554033	3.765568180572627	2.008794374230597	0.655864430598387	8.067863647522277	0.566690446766167	13.810304534580599	2.282813038775902	1.279458207425147	1.128937519920320	2.234155531854794	3.916194710750130	0.301187100792611	0.379934958725848	1.346912388540767	2.958881943376859	0.848658838914709	0.887179071281791	2.290449206812484	0.079410336847138	0.500339291907377	0.214355119046770	10.851891160842049	1.155727431755310	0.922077674064605	0.551854870574887	0.659463058708328	0.744106502796510	1.067668900458087	0.959395391453473	0.072029419158416	0.721912980800538	0.049167934551692	0.608416052305975	0.573428405914991	1.506593763183349	0.961464037888543	0.823525988630217	0.161552560675315	0.590699805113968
UACC812	Serum	DMSO	30min	0.918281266980673	1	0.429159975910973	0.642201464198872	8.850954422600459	0.759650116046052	2.568287230029673	3.846733476581802	2.061673734933658	0.472875384794078	8.177119186130026	0.568711840149580	14.596722674208545	2.849392473959416	1.579980012082838	1.016705758689704	2.426102211965827	2.943197157800135	0.259616244679812	0.401264535748913	1.251961382110660	2.878915296051106	0.884740271292464	0.700685275333361	2.228565265325179	0.078656612423678	0.524327767557125	0.244717815605020	10.394276219836618	1.180731556378348	0.887417719876354	0.551675867968379	0.561468904251722	1.297567508472351	1.046619999221741	0.992052597390442	0.077047032011323	0.716669876361362	0.050323713563378	0.563162120250954	0.570701368277149	1.671313856207309	1.082597481748293	0.857196794435079	0.153777605739742	0.599745235457776
UACC812	Serum	DMSO	60min	1.706824047182902	1	0.434295950620048	0.517878192764441	8.881249529726924	0.844319095815519	2.711479677509985	4.122927040629518	1.748366776722700	0.924644779290123	7.412427264255140	0.530208040002501	12.650953224513001	2.173923095303666	1.298769455978955	1.097633682666069	2.842862145534640	4.766217793165037	0.282902518000329	0.452680625694729	1.306664248372639	2.775231437017129	0.933980055658876	1.021678039536332	2.678540938226701	0.067813407408483	0.567277572231324	0.190393486225228	10.480974847654227	1.183785473600872	0.950502288732845	0.530439534574128	0.653327524088226	0.740712989184741	0.901300743575426	0.910862653586858	0.074685536255530	0.703338395688423	0.046804684027288	0.512299989693839	0.519673968963776	1.544044243001920	1.039508608243458	0.783438747938004	0.146687861505067	0.518777431234481
UACC812	Serum	DMSO	60min	1.735048949188140	1	0.478226457434698	0.692958447731945	7.336198001630208	0.887093826706108	2.969737754460751	3.765330360342978	1.922789957627328	0.492926816853985	9.233461695407000	0.630345269185654	9.798303003434214	2.115577664555056	1.374511145942533	1.154480125001064	2.312799853418895	3.059396395148430	0.285188484337414	0.427905603442729	1.572644830155221	3.280476126532545	0.894907880937880	0.838840535028919	2.275922702417891	0.083876802449832	0.422493354817392	0.252329899089862	9.265807863211716	1.127759584938090	0.981435332677499	0.646219171431916	0.595506294911059	1.838971607992999	1.042095806057847	1.200414517377286	0.078762628274750	0.632644589627081	0.068353100240727	0.656590659568877	0.612401673713136	1.785412121563432	0.947952888991491	0.757483307202055	0.143788840670572	0.601948614332996
UACC812	Serum	DMSO	2hr	1.598248308632273	1	0.560955195777325	0.693802152632815	8.517358914241049	0.913804657677805	2.891499022681574	4.914579690718869	2.471523622285476	0.640532579233166	6.359520931296297	0.615882964119521	11.531533223882136	2.560670342033040	1.543152944201768	1.223857637636381	2.561302177002309	5.132477364453564	0.348981161539534	0.474817389546439	1.226136962540163	2.677417300019891	0.893125212014479	1.089767308491021	2.611392600519214	0.086645837228500	0.541723050866516	0.247576350156828	9.517045641059761	1.135640492235483	1.055260872887694	0.595066454140046	0.696068555782588	0.758082142882588	0.852712256891961	0.806359981375195	0.076706882182859	0.679325494530214	0.053871220194280	0.730883145060291	0.577270133734143	1.247712955693294	0.932522887047264	0.768456209399634	0.141776098754628	0.595145132059427
UACC812	Serum	DMSO	2hr	0.655729241275598	1	0.463845579854221	0.654999290060821	9.354290440647279	0.780095019508220	4.026888576066362	6.371920864550230	1.480292957822598	1.112248601643720	21.052818453427495	0.573170687008921	17.358427381148363	3.620094305370227	2.134113456926301	1.083027428013716	2.682757026327172	7.647223385740643	0.285176420571723	0.384801545012296	1.427348225122008	5.878825154110687	0.747894169980715	0.823006410280689	2.703568246239957	0.071859622030626	0.368421147809475	0.302047778143613	10.124332602962275	1.088775273387137	0.839401902158584	0.471754632027946	0.640686987310786	1.366389664397000	0.874361614926409	1.148052887702658	0.064990355916612	0.590786174531731	0.060740399714468	0.613191009360696	0.503507853930257	1.515916827087074	0.929355887711908	0.717402224712907	0.144335058889172	0.602841133210554
UACC812	Serum	DMSO	4hr	0.864477086425924	1	0.482336467667023	0.657407580195109	9.746524603577086	0.871851830885121	2.509604316933331	4.613028931303072	2.084843562442755	0.423438382445651	3.802411582000736	0.528997062653324	10.636019546999965	1.795643917211421	1.311892581681379	1.292351747671046	2.120712115119706	3.660839871237701	0.301336880786684	0.426762414281989	1.197528726592334	2.237898394276164	0.834209226930315	0.972590466764767	2.827505505024210	0.075716581463504	0.550793308790047	0.243941147962722	9.675571312168326	1.150981418624852	1.135433922787483	0.552583954542845	0.685036354792814	0.993440408221233	0.778466303039177	0.711916042020706	0.078837668482763	0.728302356529023	0.056556771225767	0.592686583901450	0.594244389095940	1.744882669010244	0.995036383041050	0.844319220104745	0.169078392149276	0.634265678392021
UACC812	Serum	DMSO	4hr	1.369924992957550	1	0.505420383362893	0.686931668745290	6.806501567842588	0.852583866944398	3.049283300375543	4.311833477579243	1.557303738522312	0.843670103300390	8.319149077208920	0.643381762179664	11.163009895938423	1.529232534400219	1.272159609069245	1.138703301286017	2.236397320869521	4.597053301164801	0.274260158816007	0.458560810015396	1.203288632442941	3.151477778024985	0.776345207977793	0.942355847064572	2.257882281164687	0.091000294075886	0.457921591543741	0.230836572786224	8.587136564314056	1.088714106641778	0.923599018195414	0.626220184967669	0.636535864338147	1.167383618285261	1.029140718884618	1.074532665577075	0.077834948764949	0.648858859774275	0.056607756507152	0.693924291228490	0.563216213171964	1.459455776408636	0.962830900245931	0.778960806737284	0.175202258570502	0.654222051657537
UACC812	Serum	DMSO	12hr	0.984649269509076	0	0.458975748287257	0.632272937354475	9.166095987424338	0.832782074992990	3.305544888079333	4.506801343450287	1.767524588639074	0.410286756465030	6.032191210153478	0.552641383827291	13.724016727864813	2.420387267658175	1.358117666875378	1.161517349723662	2.149111587097902	3.911868632265776	0.251854637099064	0.422652463342226	1.447484384216708	2.580597768699307	0.657834021209294	0.825736358061561	2.738603952292583	0.074907499131132	0.502704987613245	0.211559992737787	10.482532644088989	1.110481896979033	1.087371830948787	0.557650817632221	0.642933639629006	0.967134883323174	0.890309060034917	0.744487130555218	0.078695628585065	0.681610705076537	0.063939273655252	0.640022277724067	0.577691251090784	1.719535911074904	0.972107673668622	0.813030166272637	0.163409164358322	0.621468575115204
UACC812	Serum	DMSO	12hr	0.976740990918691	0	0.458091977349078	0.656663943255145	9.450980937591796	0.847548581144420	4.340044787457324	4.622047458160820	1.985210513836655	1.149255340363240	13.584531866427470	0.601602534235454	14.318093578907291	3.408303722250637	2.886859942057108	1.109920992692690	2.979610073313957	5.990998507708586	0.333642530115241	0.364947659924884	2.230525730380588	4.556172706676506	0.778496041514497	0.904961661700043	2.552560474821582	0.075887560899334	0.445402916691880	0.191681651635913	10.502467058101850	1.209340741644171	0.998907909539690	0.551341059639791	0.716581912804474	1.169567906607527	1.062891661281763	1.009580415090003	0.070401171036134	0.554471106698245	0.052734510120893	0.585434893326678	0.575911480317020	1.581323026376514	0.935717036028731	0.792613307898663	0.145413904243503	0.615687411605609
UACC812	Serum	DMSO	24hr	1.011006251907149	0	0.473621664097883	0.689272925994840	7.507137489486649	0.866994200992062	3.420235790852465	4.129605064485068	1.824903078184112	0.581675495647191	6.992571793101451	0.602610787454001	12.473238329614555	3.540220800870558	2.411546760190312	1.149220241690238	2.015112631131847	4.048141594242225	0.268605028501001	0.446528928542428	1.397330895257972	2.108636187815301	0.807778410012544	0.926445380534039	2.622655023685788	0.091655491572224	0.516220734600708	0.273535570951723	10.407455343658418	1.153187234882027	1.246639339411659	0.641056308932700	0.685733643078804	1.150475857129779	0.931231203081718	0.866034108808163	0.088608598879027	0.709772298563158	0.075318743172106	0.731218842157074	0.613360375563008	1.563280484541357	1.092678758114197	0.910354476629719	0.182305793009344	0.690761921388142
UACC812	Serum	DMSO	24hr	1.188004967147880	0	0.471549829751353	0.598184555314473	6.986813750443738	0.832867103738846	3.271217646805838	3.764583543825266	1.846777382811272	0.829924040528971	9.592652705035707	0.591428611500389	14.843327016359421	3.141189262132203	1.883069710379559	1.080348711419134	2.384213145809126	4.961209538246199	0.257225142261687	0.409501157515774	1.113981507723556	3.074710856692527	0.757123725821842	0.919540606138396	2.248131087146589	0.075178138065015	0.463071170614468	0.239257452762381	10.849359592553252	1.240019483772315	1.128843281771935	0.669323942034093	0.630149245251976	0.892127501482015	1.126820758433968	0.790642293065424	0.076169243534823	0.698453115224966	0.054396458119080	0.581523069273295	0.537636433503344	1.487966311493128	0.943213094878158	0.830297339582842	0.145108463849939	0.630123892139874
UACC812	Serum	DMSO	48hr	1.401120759672688	0	0.464855135682136	0.558818168614146	8.086786337661321	0.923291435708836	3.374522898111547	4.200270553693953	1.856199119093743	0.388878437949726	7.696197487576376	0.515659474167471	12.983628968659790	4.071856374921866	2.185222721146635	1.042624711158821	2.237849261267046	3.016512421154512	0.196243072954475	0.416544952228835	1.280485987655527	2.922434711320610	0.686763787214929	0.797104556924799	2.534379546828337	0.073130366563711	0.492314565770622	0.208486266891623	10.929910548283889	1.158323246307674	1.140043845935652	0.569308470401962	0.636411820820430	1.021396996181865	0.950118835305564	0.749945133841004	0.082291930557490	0.737018588523333	0.081034004387579	0.578476715243064	0.543982403428362	1.662534711384132	1.039927544661612	0.819475544864490	0.158254159728320	0.575693415149147
UACC812	Serum	DMSO	48hr	0.998320063094038	0	0.472784340486864	0.692119775984999	7.491799632512459	0.864539222317379	3.231093384955935	4.267018473816485	2.077404925550246	0.511224994821746	9.588031232464182	0.581901357402007	14.299980892582251	2.995608780047335	1.811157855852518	1.059769806540110	2.175646296383433	3.560263578726557	0.199482283640350	0.408829843778095	1.348058632092780	3.935446361375985	0.759322551138531	0.915139431958773	2.397363034945439	0.083001327139958	0.437157900410967	0.239766316725376	9.753125461807393	1.215356362485660	1.191533943262187	0.611868211043472	0.730531623276786	1.164126997544328	1.260846281911411	0.771611301465974	0.067319512750809	0.685092355675825	0.061700128424994	0.619488103558909	0.582510179716226	1.559770765987986	1.025420277366691	0.892186221350279	0.170000664346771	0.653668456937446
UACC812	Serum	BEZ235	5min	0.977974639093098	1	0.464760938277320	0.689375373630111	8.671418373043215	1.198192182750373	1.140495498312982	1.665106021205466	1.978111261889810	0.607474833309581	6.375465490546580	0.578978027462940	16.519508313291936	0.224857720790798	0.854950312999905	1.111103630671581	2.017654723467438	3.005155956579928	0.340317292974314	0.430345807806907	1.239958062109073	2.981484347113022	0.784559307408014	0.955914928433458	3.084475112312304	0.073482442295758	0.579348678109923	0.260118270108479	10.837944857542352	1.225821727592885	0.969164455558159	0.540254788504759	0.673365141235512	0.228519237084414	0.954958260164177	0.847999296690717	0.097512067522833	0.845321350540378	0.045916928096873	0.542031623806487	0.654761419481156	1.506687773685585	0.986664215914396	0.889824730032786	0.145359337314785	0.601986207131834
UACC812	Serum	BEZ235	15min	1.362354190129750	1	0.466895247750592	0.590455292054236	11.764749665096724	1.032793850153585	1.279025592457851	2.180098943471517	2.311339280252444	0.588854082930866	14.873505235414980	0.566051211491180	24.400819827138779	0.484522925547846	1.507960393263360	0.940232079221776	2.882878867964712	3.278819864230168	0.283867228325588	0.422239689599004	1.454619355915940	4.695829362684464	0.720894393863640	0.911703868327840	3.384572843896759	0.067615449255660	0.601577917361716	0.222517544122475	14.678091690586868	1.297242867364296	0.926328093680106	0.546284310614267	0.568335514141873	0.296605417507385	0.952739013779320	0.969351080475774	0.087506814611954	0.746936737228953	0.046786299353539	0.513989375412768	0.560394669880283	1.560294363829114	0.951018171075692	0.793204663720130	0.126873644955856	0.600179220178788
UACC812	Serum	BEZ235	30min	0.769450891603706	1	0.447308898486258	0.672420670833740	10.562219802350594	1.180239778510307	1.146421666480775	1.985203193637073	2.428407166745404	0.526532298632362	4.386498476707061	0.618376405312524	12.379435790328644	0.341965875312631	1.324871863151325	1.182241145734758	1.964715993073059	2.933280158284614	0.360491755740532	0.478811601682472	1.261932453343347	2.423436348870775	0.783057038900263	0.728282896546915	2.750699562349869	0.087326737297154	0.565882068579423	0.304684588868671	10.852958356786486	1.186717835845637	0.951887476404111	0.591459264315181	0.681342016130367	0.371670471592094	0.806610037046675	0.876078966817155	0.085957307689235	0.879868007367267	0.053212286853229	0.470969698995532	0.621482774808900	1.710022140105670	0.957651212312755	0.780476025308196	0.162612747871165	0.656727419955742
UACC812	Serum	BEZ235	2hr	1.326214620601030	1	0.516012641501541	0.687941291523331	7.239323307888167	1.191497070897474	1.189967494470173	1.744537421756028	1.906561666498695	1.080722302622340	9.637085277734512	0.620221133957265	12.936088740577770	0.467984047741800	1.970649544698903	1.214573456199034	2.336304272192761	4.661333005954598	0.334731372565254	0.467190902139188	1.586420180671819	3.666670739772692	0.635126474793441	0.920192067060774	2.644377841756042	0.077004766640416	0.486822358298888	0.305627615115416	9.068851249173227	1.176513953799108	0.970707937331956	0.583227464933118	0.704324817137768	0.487147936885419	1.022622172643471	1.374991330673262	0.087207101662344	0.633217579243445	0.058201027455313	0.606995427282455	0.567024037432645	1.567188355277008	0.898504006917736	0.777655675610799	0.161647119014278	0.638711918685059
UACC812	Serum	BEZ235	4hr	1.161916648890550	1	0.555341740342118	0.781798946329063	7.376445303041997	1.075273982473530	1.297126108663808	2.169280634938091	1.658159419161946	0.852872273733890	11.041641624402359	0.693952795277468	11.072234382994782	0.387968510422548	1.464800802568604	1.306129467989584	2.589544757603598	4.836227449888933	0.329124627752557	0.537671606190881	1.242930343249791	2.833851178849208	0.755760354957768	0.978579506712762	2.275693384353062	0.098886995811581	0.513398860104560	0.320690607588739	8.435778789321477	1.190041665845632	0.995760343714010	0.739771202556806	0.707127994806791	1.675103881665360	1.107761149377883	1.120301702601491	0.090343216079934	0.732992587569441	0.515237822829606	0.706655278091848	0.676500335238013	1.509771946699160	1.035260937732735	0.831211980064456	0.206066659684651	0.755643395015627
UACC812	Serum	BEZ235	12hr	1.071603142279520	0	0.525267427005112	0.692397967162080	8.686002036239691	1.088377686393580	1.434112019968452	2.083386732911758	2.264820709498886	1.284831860437688	11.277441149149357	0.643999386332263	12.199324433020381	0.804465136264339	3.437377336120873	1.181683884647938	3.582981944501915	6.287213013117897	0.345586471406662	0.435106792111578	1.718484300288900	3.924374802842756	0.660758008068989	0.945717276444019	2.784368974248292	0.079504456309788	0.471223618566338	0.309601341821960	10.648304350076014	1.204711720339036	0.918572856832330	0.675481131027582	0.675078837479802	1.286261857661510	1.108957455875235	1.322880813363318	0.084721643947018	0.686655748903077	0.068609908839709	0.654195819372800	0.631371203738752	1.503236801531743	0.870080028130807	0.741040672913861	0.155289536093938	0.665853116022590
UACC812	Serum	BEZ235	24hr	1.252863411706680	0	0.499178745691491	0.631945525341397	7.227229836441783	1.010581458133778	1.683698961286453	2.958899315128675	1.728915670955892	0.713413020914808	8.123111259892504	0.618292837124743	12.101174252233319	1.777959718715076	3.566582107264182	1.235845873691277	2.761518353880962	4.972075038425357	0.318771058630295	0.424003566890051	1.513823175431358	3.411599435753144	0.676710313477321	0.939384372663644	2.707878553490069	0.076578828069130	0.415165854267420	0.237081927741798	11.432026942723093	1.178163933965465	1.011969764763324	0.650609900765257	0.719383832288572	1.285451025357340	0.972268270207813	1.192718166198757	0.076964069825865	0.659570849106486	0.057226502882078	0.640764971642986	0.606015533549221	1.668850450289440	0.810332106156317	0.662096049504389	0.158179839509747	0.640767535675379
UACC812	Serum	BEZ235	48hr	1.023839348533580	0	0.512776734007862	0.740328328221113	7.787526274021859	1.003613937331985	1.338927898416361	2.080684052778338	1.768288122175025	0.501002999432262	5.948397973981624	0.634485495583002	11.360745023174841	1.365703467566575	3.404432381529718	1.302506719963578	2.761791835944297	3.839738933596654	0.299548770727112	0.473088743760058	1.874287852645959	3.136308120057489	0.732593605764674	0.909306712867112	2.704381953608292	0.085059598259516	0.404014846686432	0.289716544040764	10.228362225005331	1.186325653186113	0.957713553471986	0.615778612206236	0.761852449630216	1.559975311650784	1.113397910006742	1.146118234498599	0.081918654442313	0.750679061551947	0.057996242728800	0.658378049643365	0.662693699454685	1.654824645970473	0.916101548329894	0.744551269593501	0.189639191432430	0.692413657420480
UACC812	Serum	PD173074	5min	0.959950925889286	1	0.468609691681440	0.677838057556621	8.730335117896123	0.781250221255974	3.041651615794017	4.037525011965634	1.735175315028242	0.637483207939904	8.941867473911190	0.591472983719968	16.604153705243547	2.218171655072119	1.270193746269745	1.124425429144432	2.216496771866558	3.718998004406822	0.339731166997178	0.383843631655803	1.500443209459456	3.594298595926973	0.966980774484886	0.855233325978115	2.195455828745727	0.077939413952983	0.452558598275701	0.231085876671878	10.074955850411069	1.208266981144566	0.946014134093947	0.530788269267025	0.672182947385459	0.936896931233674	1.173469216926070	1.101832299611028	0.066857658733731	0.691241287493113	0.045485921551700	0.595955402752883	0.567582902911670	1.567464761613232	0.934449282212457	0.863832872021805	0.149672395454101	0.586264155910875
UACC812	Serum	PD173074	15min	1.435822273917540	1	0.429660550164238	0.588220164317978	9.417261294598688	0.803661934550617	2.984406965219981	4.559640879785642	2.170044063484828	0.550133143842354	11.740875799526727	0.576406434642323	18.195109183398078	3.139441690099450	1.402810589049048	1.102530682569377	2.376234704270702	3.200119878510497	0.275578667370253	0.428473142397898	1.492563303219217	3.679308513281258	0.853847109716936	0.817750183074124	2.505420938226275	0.071755809904485	0.519988584331996	0.222144698106799	11.487631854713364	1.101582875468064	0.907731520035539	0.537160191148783	0.648643390013663	0.987881851666980	0.935514999271982	0.957177848859476	0.076395560793754	0.694516897195331	0.055891735371617	0.604944918255843	0.528352110154899	1.448548837453555	0.936287172326372	0.786710561482796	0.140307701529882	0.593481330704065
UACC812	Serum	PD173074	30min	0.813238614102866	1	0.432380025789074	0.591634370280650	9.396584863010538	0.726870484078643	3.491730568594104	4.232098373978796	2.428332109986138	0.504130953049640	4.107050458613026	0.563388699255495	12.984885483423216	1.996374321185914	1.215293538767531	1.151694962273585	2.032840648582210	3.236537890508348	0.323276124025883	0.404739846636308	1.186588266266581	2.877768897166076	0.930040504898880	0.764146212669479	2.925245247027534	0.062349718411195	0.577478711165456	0.265566651325642	10.782597856093872	1.185990392811205	1.011494420127923	0.554875520921940	0.601424429491932	0.847603926314643	0.725709234503448	0.800623412346055	0.078502958694826	0.736164861533000	0.046425814575804	0.497971445460900	0.538553516274776	1.701259342498330	1.046301477645258	0.715710854255976	0.147164277161436	0.613291381018023
UACC812	Serum	PD173074	60min	0.928729066435987	1	0.522547009566355	0.714935457781036	7.711627805831217	0.850412159713495	2.911523645933003	3.911418989016609	2.013067739262031	0.485308353996270	8.022569263152324	0.612448703922767	12.946767045230553	1.956229191430388	1.292050823659605	1.167746742916392	1.777847293728320	2.851787092887009	0.309685153949221	0.420988615361903	1.602138224134317	3.698992841404259	0.846318667653772	0.770857043031467	2.207440623288638	0.080070384573453	0.455132423689991	0.262757705023687	9.370976559373307	1.223669692784704	0.918812525616674	0.549382853942923	0.610591046902431	1.096391977344465	1.189879239898595	0.971826824111849	0.068850046841010	0.609804876985470	0.050994153109611	0.620232063521034	0.585153391554861	1.611186206204464	0.983949773731249	0.807467079214331	0.154985597810655	0.625422194855698
UACC812	Serum	PD173074	2hr	1.558950953126620	1	0.481185638874197	0.605396785808823	8.047089752598900	0.854502821341527	2.696588160465014	4.429176793132244	1.766378046956927	1.214696262251790	9.211710237892344	0.625507639362391	11.032395848263777	1.974628782051930	1.562282126523151	1.188840102031991	2.302411405210525	5.038085842991298	0.326353101942357	0.419510732157926	1.637879995622250	3.278520948819625	0.812381625580900	0.854205655175276	2.324572286723440	0.079256534411067	0.470782147754134	0.248672753018211	9.070503917457973	1.139717587905475	0.940431334833631	0.576713958686429	0.707136195793979	1.352157325144708	1.014469532133604	1.260053606970746	0.075171881060225	0.615951076600340	0.062046069753815	0.616174822948661	0.515098484839768	1.512584249937579	0.901131473162473	0.714310385874552	0.151697277771784	0.597116662221038
UACC812	Serum	PD173074	4hr	0.940986630408962	1	0.392354256518393	0.627877374734445	9.186915168304251	0.775619145382015	3.399295268199249	5.215865053193115	1.665836986162116	0.734163416605260	11.452048427433088	0.496092003301565	15.046171749984989	1.776490240951452	1.343054962818596	0.966470473265350	3.017870713203974	5.257871061108215	0.338435045379884	0.333894291364637	1.283712782804096	3.710610578068868	0.709153860126979	0.820704856423761	2.151712924353842	0.078414222073736	0.509248325310661	0.171922360863478	12.391699817531681	1.188345576467880	0.822844752209146	0.460562711621442	0.584381731472836	3.335735450541943	0.967466547952601	0.759304055093689	0.084794917582164	0.729479630144473	0.363199548047783	0.548580702974827	0.470539083918975	1.623979453057807	1.008393472904224	0.845572669670746	0.148484168585694	0.586425024829393
UACC812	Serum	PD173074	12hr	1.148002163958850	0	0.425334802734063	0.628708825745549	8.660169372068969	0.841156187455784	3.328056969914142	3.667915789882660	2.016685892148258	1.078791959352863	7.656456613389686	0.592733010866982	15.213945512460107	2.444617443606284	2.067507679765412	1.083359429460202	2.171333889496384	4.559670594555077	0.277096476348276	0.407933872986789	1.388515947031451	2.993248333493448	0.668169109138098	0.804212747608989	2.089167622200729	0.073759640806353	0.514810843717830	0.219042780574695	11.625311617174781	1.186938370109969	0.958625074711070	0.556923275533852	0.590376547671517	1.467655793433372	0.992694819085465	0.745197954868053	0.082689537630581	0.739081650836284	0.052234905104083	0.534168623530080	0.544002789764892	1.494296005977785	0.995105582057556	0.827805587153881	0.143488754080565	0.557054071471298
UACC812	Serum	PD173074	24hr	0.854633004377059	0	0.427488834676067	0.653093149475434	11.526320231708544	0.960813567051305	4.142321014642570	5.531047596539193	2.318713785867969	0.521146479548055	4.013744402747962	0.570547628187994	12.273517256688942	2.522036541245011	1.677663815818766	1.155823881556415	1.900983545399015	4.420843584530904	0.325401925240969	0.426447629798128	1.057129828242164	2.057692432346500	0.821289992876557	0.931212659473782	3.363468379811465	0.084166409981200	0.600663493214049	0.243111316670475	10.068596703889046	1.145211331417737	1.352922041358811	0.620892143045152	0.675145052342048	1.153545472189596	0.687759406559583	0.605912949830565	0.076834067561052	0.806399006058887	0.045383175028362	0.540187965406079	0.569060230212376	1.856882814402479	1.068377806404354	0.767234060908499	0.164883473915572	0.573118853381102
UACC812	Serum	PD173074	48hr	1.151288677648540	0	0.438797903144737	0.629163490236406	7.469281347783401	0.833878729632368	3.299204469840396	4.467708059738854	1.963318052421872	0.546334306105843	9.318758801640087	0.543011435442547	14.952425401012754	3.509488528560405	1.846785372430813	1.044959959663242	2.690041582284470	4.586903262155983	0.236314886885954	0.393183364525090	1.243540664141931	3.772502073015239	0.759196249344730	0.900709261239961	2.317709976350187	0.079908523495684	0.526443198105289	0.231353146051378	11.726309609908277	1.226542960372670	1.150339420910340	0.637872864405050	0.609762683193052	1.171717338234870	1.149006403918548	0.728579050159044	0.083013213790342	0.752296402706505	0.052950818232156	0.574037103059707	0.532619421154757	1.564011591786664	1.021859230844443	0.864140031045742	0.160349117856972	0.623411239397523
UACC812	Serum	AZD8055	5min	1.295015431496308	1	0.444619661061611	0.552418061557890	10.685998656996453	0.794610626927992	2.745243155045991	4.145219214733080	2.008519303113975	0.770601334620836	11.100595871222311	0.421962962058029	18.949574439170497	0.936099911454520	1.530157459004866	1.038214156104245	2.719171363610256	4.480832792492480	0.209844075906588	0.303325672881076	1.370422114357691	4.069941759016380	0.584993699910228	0.726269518024276	2.689759752089998	0.055571969666193	0.408972031399596	0.222874749615051	14.520049369757711	1.155212302931881	0.847913726786824	0.409287683013152	0.526620935420998	0.522791481374023	1.080565206370214	1.003814502835846	0.058394431246001	0.630754870321396	0.045726451750070	0.455640541236951	0.485926845274153	1.583680084538298	0.835545824624817	0.689214043295001	0.135754283385370	0.537355794223030
UACC812	Serum	AZD8055	15min	1.281928500970703	1	0.491182547980909	0.629105581581286	8.152262759752214	0.856284660498431	1.997024136322814	3.211502783260278	1.688246246490325	0.620377480364534	8.541066791305630	0.624186472190464	13.557534697694409	0.871408868947870	1.154552178471185	1.153189636960079	2.176910904307610	3.336496676215820	0.311322846949298	0.421440170905571	1.309806572106412	3.244949358078498	0.754530259904252	0.791748499015550	2.488107110494429	0.080822635924619	0.509056690211314	0.244313336537434	10.208793580710473	1.165732937330132	0.941093773415419	0.560236819136541	0.630000229689335	0.594315774571980	0.978783458885876	1.052520987674846	0.082148907405228	0.741463157293065	0.052805533108385	0.590869520953295	0.598433279653750	1.517551176503547	0.979891439749787	0.822937024260191	0.165661180916885	0.594521188685921
UACC812	Serum	AZD8055	30min	1.288472931349925	1	0.447533015890796	0.591651056067328	10.045655433276075	0.843841263890889	2.285363220957774	3.426562106781680	1.949808320369853	0.570973110030416	6.959482500880553	0.568998985256700	12.804499157091600	1.011972280668009	1.491785031785108	1.151142012395335	2.058197418135126	3.251998708372216	0.306093872982981	0.425845075159809	1.269040590937099	2.670848635766802	0.735611685534059	0.791083203238141	2.680273352837998	0.068637210733265	0.535960028441659	0.241424262936153	11.430214623464662	1.161056767978220	0.913526784371663	0.547437115437802	0.633951435344460	0.742941806351809	0.905110636103790	0.872977830274922	0.078837668482763	0.780689803011481	0.048559691137582	0.551650700460559	0.601818030223173	1.593034767312591	1.018662070487339	0.791943227531694	0.161486878322463	0.576943629295668
UACC812	Serum	AZD8055	60min	1.614408171591342	1	0.437766813589231	0.576619650797022	9.710682758352434	0.870773972691409	2.430025468723179	3.155142500260863	1.742528569314227	0.935699846471418	8.463059249819448	0.581187557060233	15.132895140198547	0.858582945019199	1.337369631903494	1.101321841696955	2.368676613672290	4.114622620311928	0.287344163097874	0.471868470279651	1.316388689026565	3.067346745145627	0.666465817294402	0.815667613006374	2.734122960655304	0.073595328178047	0.561090347476612	0.235036034107835	11.529183313756585	1.231298921492698	0.900150875995682	0.574293950039914	0.647278141079651	0.751048032961823	0.969846117761975	0.989917293877422	0.077820435757857	0.792563167369522	0.048567065082088	0.530768254147960	0.575107515034511	1.574712291615516	0.970834879126552	0.786451238519495	0.162624736770747	0.527976440561903
UACC812	Serum	AZD8055	2hr	1.598946812511813	1	0.540273197443331	0.627017439985030	9.371100159287879	0.878755151679903	2.204054663909072	3.290724220893788	1.766708380590659	0.634873392035488	6.997592601515366	0.626666614062440	14.105956671099596	1.148174258536487	1.723272899143338	1.124429488373733	2.169172162926591	3.614728005441525	0.292839123089416	0.498603196623552	1.135025672638747	2.888998865615115	0.648275481368016	0.828037411253334	2.762221137133872	0.078939170165441	0.575809880000585	0.240488698136510	11.730381308616415	1.172619587204746	0.929099538397886	0.590737617838624	0.616159650916421	0.741841999956165	0.944874990797668	0.895406902983428	0.082785090978326	0.772631375844856	0.054515349860323	0.542868744471744	0.565414907286820	1.649233805781286	0.935748253280924	0.794348567496819	0.156935176615594	0.586964586187634
UACC812	Serum	AZD8055	4hr	0.818462632291539	1	0.483257332317377	0.657917609315998	9.745315849260891	0.882655935101565	2.308352089231850	3.813401262792535	2.173916590587078	0.432261070729490	3.840091511028549	0.593862655100327	11.066324854577552	1.051711464151170	1.680328544429454	1.254083926505284	1.719880200074781	3.070626912529395	0.305755974521863	0.447407440265933	1.124114133575507	2.281148580560826	0.672938562209726	0.814672043511156	2.776160525287415	0.085573527340072	0.525330948552382	0.245270039484789	9.576535478666566	1.133448623021606	1.085093441462590	0.543071500048602	0.635740124229425	1.148035564312200	0.805746957038162	0.776307855946264	0.078501650371612	0.769197477085758	0.052090370899075	0.666523531328876	0.628815335932277	1.798179725491533	0.951866025548412	0.791774027832147	0.163322285892311	0.603123670633035
UACC812	Serum	AZD8055	12hr	0.752966326305871	0	0.480492522945079	0.647510143986418	16.374212712236858	0.848848686082511	4.105215349403641	6.391461170636219	2.424299481910449	0.326339759926174	6.435324154626072	0.585495973544963	19.268402562043025	2.208352059471972	2.546263928789567	1.169588166384946	2.415156804802957	5.716907610160453	0.283135575159515	0.367124784986443	1.287611406477877	3.017168591946667	0.620674657653271	0.801303677646242	3.827361763701075	0.087007906528543	0.433969287595819	0.256332460658990	15.176330870821303	1.549352176028702	1.150878079243139	0.533131610008082	0.616593008926596	1.530586045449172	0.705679510214533	0.630696208483060	0.072259114585615	0.651846610860829	0.061282901132108	0.637854595303392	0.603018176074732	1.724687584010384	0.896851755173687	0.696901874006385	0.161441642173630	0.616020121647391
UACC812	Serum	AZD8055	24hr	0.881975007194169	0	0.460475281438754	0.683356355457451	9.506864527643973	0.828394230679063	2.956157473570704	4.012553486400860	2.299648315400541	0.372346287745377	4.801846185793152	0.588681873214048	12.802960135606583	2.355049840021130	2.462499820910164	1.214316718398554	1.751975642924448	3.316637625440847	0.267537250896682	0.428383476779019	1.241715759028602	2.629827050574468	0.705083726323024	0.813545309016751	2.832701240186558	0.083367942965071	0.453455293503976	0.245928376782978	10.724029752409672	1.066502673374970	1.125687755139913	0.542974107562274	0.656691727755229	1.030124972614155	0.773696900094905	0.698897391717637	0.079340991563303	0.696850407275858	0.072444037126408	0.669865474718679	0.638569024312106	1.797689085104349	0.934009775200564	0.811122721174408	0.167547372341695	0.628079526258941
UACC812	Serum	AZD8055	48hr	0.916190041893992	0	0.468523574146431	0.649548344313742	9.817597826784194	0.954826471457831	3.475059154168045	5.353180779313624	2.425132830938440	0.265208827389791	5.588151073594482	0.554467586594680	14.562374059990070	3.623217237140807	2.894507505753024	1.062183153122131	2.192714754412552	3.263284286682046	0.220841604350771	0.390697566060748	1.377257097491152	3.047218862030255	0.678422060473910	0.739236326051552	2.960071405222530	0.081895272124321	0.410021404906252	0.275383220549175	12.139594013855694	1.059179416488018	1.166871055831196	0.521958230012851	0.605674595473961	1.400357104397243	0.914738707878580	0.720507911740209	0.073865276898605	0.655702589358740	0.078410325478877	0.609825340378723	0.585596118372569	2.011131558699791	0.941033027112611	0.731549653722278	0.158403052438545	0.646447356624039
UACC812	Serum	GSK690693	5min	1.433581364306190	1	0.414663982027736	0.529581784396504	8.682514248209726	0.827448938105410	2.481838986744993	3.466436858538342	1.504275078802641	0.666183078990341	6.107620122737083	0.530580559829647	12.886964235018432	11.569818344124627	7.140831446932396	1.154012462979267	1.966741155920755	3.070995596355266	0.302042400708995	0.438105534878069	1.284262333328759	2.561320656761814	0.726603686996282	0.762487361943428	2.533819197157460	0.063210065888709	0.556868792519776	0.190493988338558	10.669320621155084	1.181064971585053	0.886489452559241	0.535049950858121	0.618967552690425	0.571024264640248	0.924814156737910	1.044711740940591	0.075600156344944	0.708994547944649	0.047063793154075	0.480553038201325	0.546314594456495	1.532928150713827	1.052135059930058	0.800062610302408	0.151325664178017	0.595295012762698
UACC812	Serum	GSK690693	15min	1.199037642668324	1	0.512773375174512	0.632421787260296	8.060880249912719	0.836451767767790	2.708954842014327	3.699874198472884	1.406101856378125	0.575731763771562	7.508516268368490	0.586711696595923	11.977180206530058	10.279147647728351	6.390698032217059	1.210216777892044	2.190099142068027	3.548994339028742	0.322471417968895	0.420123167451312	1.398249627798266	3.134273203278840	0.763475983478405	0.800782849600612	2.377343068620943	0.073751642628424	0.533904320634953	0.271070242947554	9.061467787985656	1.126513039759541	0.936913687944027	0.554589323473811	0.637390476621564	0.630453005711767	0.999383325721511	1.000919710311933	0.075398059939674	0.736728272296033	0.051882118375374	0.559737161214519	0.598633881780332	1.779151529730337	0.987559877205607	0.825845708677800	0.160231717946377	0.590435139925717
UACC812	Serum	GSK690693	30min	1.297093294087299	1	0.450466450321106	0.597332126232691	8.500798971475600	0.784069406333723	2.719971695936426	3.876438111189648	2.023341511913847	0.625799318317734	7.138396416309476	0.558149412947978	13.166238075559923	12.088879646301981	7.200338596627276	1.167962945621931	2.067117810602799	3.741714320674202	0.313149184105570	0.400097008603858	1.248179667444331	2.911212829087486	0.710285199713191	0.786372628743727	2.384261380400691	0.064557725484545	0.521884288600303	0.247856703553546	11.444532695341795	1.131488998011957	0.871839296391734	0.535342114231421	0.613958406129564	0.604947503951399	0.863199479860023	0.901203869181039	0.075684102442676	0.739783734209062	0.052227661398945	0.509550519836141	0.580714399820096	1.512700802358129	0.991786387069734	0.792557577047406	0.143549905736618	0.585681389588408
UACC812	Serum	GSK690693	60min	1.147112003189115	1	0.425589774319157	0.591657811215218	9.465976709847093	0.804024976763584	2.959428119212052	3.900584830838608	1.774120183019703	0.700139405133396	6.526693580443273	0.582189787787234	13.214523810820095	10.477878874799092	6.910666208005941	1.188227377179734	2.087526347149044	4.322274369672105	0.271592823567206	0.431871674952200	1.292999223446418	2.897889905916709	0.725523048143904	0.739648148854438	2.544215373238767	0.067757609336234	0.515331002165186	0.265253302696970	10.943636885559753	1.109110185443310	0.865964082474807	0.517528011687547	0.601219198893202	0.733664267085761	0.852018253632940	0.903171564507975	0.069722709302716	0.744583443322147	0.052124420918367	0.557693631166836	0.601418146787487	1.641190825041182	0.970236618950119	0.774959638534917	0.154854465025768	0.542132740155988
UACC812	Serum	GSK690693	2hr	1.524764468246598	1	0.499758187685074	0.628414038770816	9.450999028312685	0.899409272863587	3.172182324014038	4.707947369070102	1.890929925424984	0.643628443805549	6.315748440462031	0.591765883415642	12.439136952039686	10.223840639725481	6.501531350152580	1.212083708423189	2.211526581006744	4.005562315221607	0.308605412632470	0.457178673499507	1.278893429778663	2.709753562239336	0.671589723879338	0.816614142336904	2.654627315818760	0.078207165661725	0.554482846783467	0.252225049574661	10.972119783526969	1.141879944137221	0.978135705994848	0.561599935853980	0.642963334766943	0.742937034027369	0.865511482382539	0.855151684856015	0.077231177996058	0.735295375778900	0.052638168277011	0.592103794116729	0.586811146197162	1.662521078136021	0.976450140007269	0.794218743540961	0.172156875789942	0.559021665506922
UACC812	Serum	GSK690693	4hr	0.884631830250195	1	0.450625180668465	0.703970328758217	8.953929052282454	0.886365235698234	2.857368906394076	4.257853117900062	1.935373046943330	0.440503780063135	4.005486196199811	0.611276384176953	10.863405492984301	8.359638789908825	5.009749569843446	1.341102629054636	2.103798362386961	3.198072889725194	0.303062060276237	0.446788054485705	1.259165078715636	2.528431464789736	0.723829305886882	0.832535603714752	2.635004263722510	0.076415020529903	0.566483197576542	0.259493353559504	9.037204802604954	1.126697926522760	1.060209255809689	0.539435466060471	0.661700384710618	1.219025414796743	0.830345708612800	0.776317777185334	0.075410227222721	0.753177846958546	0.053589057279755	0.593308838715607	0.641814367764955	1.818000046271205	0.983377701938328	0.860325595061402	0.174412300758562	0.604985458239582
UACC812	Serum	GSK690693	12hr	0.770380842238042	0	0.468250841464849	0.669962413520464	10.067595385607387	0.873910874501550	3.272659926161794	4.663819414157750	2.084218136904516	0.333083311894179	3.632791223572711	0.640376107890170	11.357354954531994	9.355579994486122	5.504096911549642	1.279296327946816	1.737906932889438	3.664533697384037	0.298919458163929	0.458419812834156	1.444825058059853	2.414005320493845	0.710687641332042	0.775800979242050	2.848792768645787	0.074413265675958	0.501495536354570	0.260721603814346	8.700696441596334	1.089094724290068	1.203752267812751	0.561942276945407	0.675265849721263	1.240459011498775	0.764021242135716	0.721261372895662	0.074963098899995	0.692895532405133	0.057516385199037	0.649779835924312	0.614561690662645	1.826069445459751	0.909445740912367	0.796818862251325	0.173272095285022	0.645902081792495
UACC812	Serum	GSK690693	24hr	0.849890310321651	0	0.464118457848914	0.664890039254609	12.179466636338695	0.810901648948778	4.637754232769334	6.445750703636191	2.343805855348411	0.416432535243359	7.536322071004989	0.566148711224900	16.638770536107081	13.509576371299826	9.278775161843502	1.088710161783803	3.290515197806362	5.936561863744194	0.273367784976222	0.417475394141614	1.400386436417447	3.524361909506637	0.672793124819618	0.779830938179657	3.463445574717100	0.080908856631735	0.443598145396574	0.292027454134819	14.697579089399500	1.082698270814899	1.206753488819870	0.532895216881937	0.650216775148310	2.634148035428413	0.827286803836978	0.658037911213504	0.073070662624652	0.638350666821658	0.070135384315762	0.607846933879784	0.618317401309449	2.139667464171492	0.910126162865699	0.811310576079605	0.169063563578297	0.644609269889289
UACC812	Serum	GSK690693	48hr	1.101361211407377	0	0.449709883475080	0.604946398114137	9.625745543554036	0.977731059560631	3.855310689725825	5.471495969965329	2.309342714312060	0.303533109918722	6.821697974069952	0.535793121400435	12.657020699295254	9.916784743400648	6.755215528347011	1.185414885430392	2.122166656067127	3.718709315650396	0.217504791545678	0.392259292067967	1.257378160338182	3.163096133633313	0.682034852808755	0.756048785423676	2.997851825410295	0.075541584852570	0.444824624495658	0.281069200582272	11.420993114161151	1.076412545182241	1.265996691363150	0.554060188890192	0.606153321155980	1.245879818378814	0.848074930394690	0.734849558025019	0.075956688593764	0.646174775016745	0.078543376613134	0.593022701913574	0.539326977897786	1.999309068841752	0.900456274403139	0.775945042388495	0.160731831239129	0.601748216313423
UACC812	Serum	GSK690693_GSK1120212	5min	0.998026822243587	1	0.425371919912948	0.608789114821353	10.477389915194255	0.817554029609566	2.947307662138146	4.291586417940654	1.701996808452485	0.590155137174923	7.512816221306862	0.562350240109156	18.877509094964417	13.942414299161953	8.932764394607389	1.027717377317338	2.289828669682564	4.011159708315317	0.338169380661950	0.374038974082166	1.296773465260710	3.029239827528325	0.663049695069145	0.818356026388269	2.428128886338457	0.073553297676719	0.619613057779849	0.200662602480769	12.097059999736945	1.181089151411348	1.086971147839779	0.529229491187476	0.596056053258238	0.469473233809665	1.065975751602120	0.917051937689887	0.076354013337432	0.801888446179945	0.043008163793886	0.491504920719642	0.587345730945525	1.693449031563092	0.963663069225675	0.824862342781170	0.156416643215497	0.563672735036268
UACC812	Serum	GSK690693_GSK1120212	15min	0.850217043651813	1	0.440234393506329	0.659780407027129	10.873064985442152	0.880229259830575	2.973910318864179	4.285252068206680	2.242618067439328	0.437534140343066	3.548925211346766	0.572325963692924	13.655937639983136	12.582697802430715	7.425782720767977	1.154342844873870	1.787633597621715	2.339712719634675	0.309578670245517	0.479097285175265	1.141199562285578	2.212193332511180	0.667973051064665	0.707626005402187	2.830048946346431	0.071205760915418	0.601349287593430	0.296290166539413	10.698145086692715	1.201451813043747	1.163080943808857	0.574003770328883	0.625737022387809	0.635008844115238	0.782089564689267	1.134574226703994	0.088600163345909	0.798721050228568	0.049146446778520	0.513963746920063	0.635673215560032	1.927643912296198	1.026681245804464	0.791381695056135	0.168555726805220	0.569272156597896
UACC812	Serum	GSK690693_GSK1120212	30min	0.772516504371763	1	0.447938330942677	0.570984416244143	10.802870601534721	0.885274577033135	3.486914386467826	4.988128754588816	2.805119519771589	0.518758056566745	4.689291147958482	0.551440034257437	14.207381133601697	15.547292558097000	9.693998071040733	1.091525142626217	1.949087855186712	3.468965854475751	0.325999424800946	0.457926542595418	1.159863458426841	2.291099104133990	0.684287701137303	0.821194564177672	3.542619275315622	0.060589088489684	0.631157640190411	0.277454855219463	10.535182755109382	1.173834321991545	1.218364017116835	0.530100823628329	0.640090388348130	0.326643784170115	0.678244399213632	0.899495198120095	0.085458997560443	0.923869677682968	0.051051362214404	0.432267567199109	0.531097738581555	1.955673116896405	1.027127757068075	0.755982976706800	0.151249986791403	0.564629341951915
UACC812	Serum	GSK690693_GSK1120212	60min	1.178625928523620	1	0.499032420513639	0.685979857956444	7.502953695548039	0.902081108909265	2.953085121713757	4.273471402127572	1.753244509084071	0.553879460174660	10.654776804877672	0.625394843764164	11.754438474798938	11.214776020541963	8.160332762912661	1.243832375456186	2.182638381918058	3.128598065530915	0.315812951686966	0.461555147967039	1.668748557847126	3.865824401937803	0.695053286490257	0.882412166679047	2.359430866430223	0.076616574969980	0.452492453566269	0.228524782705817	8.561786257621234	1.179829175840564	1.168620008409080	0.563264002581701	0.683120167656412	0.622936985637128	1.098347884557986	1.548005653958324	0.078589313076072	0.660328822223031	0.058807798343742	0.637840523077123	0.547726196961859	1.697127872971869	0.913194876312117	0.714586342491221	0.144089020178649	0.626317465521460
UACC812	Serum	GSK690693_GSK1120212	2hr	1.431374043459410	1	0.467786312191775	0.621832865863342	8.892184622927129	0.886815063909536	2.913374461047787	4.425033825171781	1.881905410182780	1.069656747682507	9.928940857233672	0.588579869367301	12.958201845525274	8.914206544791336	7.122913002047502	1.160579817514180	2.493987691462428	4.717223537128687	0.300839111407860	0.387458491983219	1.458323335982985	4.059662441562638	0.613298153767912	0.882637296216161	2.457870303850075	0.072466977566052	0.473396470556537	0.247820667671178	10.075971669033475	1.153706126467816	1.156210314808645	0.568261359944944	0.663705006775177	0.626864907718006	0.967663872217380	1.393218951557974	0.070720519565552	0.633709046634912	0.055994475169322	0.607669306212309	0.495712785199016	1.593992357274697	0.837655176769591	0.674814943089455	0.162130491880442	0.578203116677810
UACC812	Serum	GSK690693_GSK1120212	4hr	1.257054537087000	1	0.482794045252932	0.692472687637950	8.049497686731877	0.908555011029130	2.911251251063339	3.831844660673932	1.520697281106109	0.723704491047982	11.047030467657645	0.662145016674114	10.545571849977168	9.374681018895172	6.241384505798720	1.238134000186410	2.660174735084858	5.541035921023464	0.316694641443236	0.472940657183834	1.586955402045654	3.169675455060506	0.672233384070604	0.915315514281869	1.930880672857361	0.081064073128922	0.452626012758870	0.291854658789476	8.461855256807521	1.131628659974636	1.154741114480134	0.632506143971630	0.649414827189627	0.998885025518161	1.075272337207560	1.276826655757513	0.081437863580736	0.691891978128117	0.064318650257334	0.687543893722351	0.581258128683360	1.670545758953052	0.916618041861432	0.753540945739358	0.165509989566338	0.682209789234520
UACC812	Serum	GSK690693_GSK1120212	12hr	1.083821024044550	0	0.497867174918717	0.685917778485148	6.436870507104358	0.821791314236999	2.924848995961945	3.832843421136558	2.147572062437555	1.204810211785713	9.694517163765006	0.645009296127162	12.520065557176832	9.099530357370904	7.012751164776309	1.206703788418602	2.241257715905861	5.560780715284196	0.305881840090841	0.420658591721487	2.171808512148331	3.389851142381755	0.614894444902086	0.956361245527539	2.148081413035949	0.078598562949391	0.448157599601180	0.276466705152886	9.775500704766749	1.136988380598266	1.376332505618391	0.619983372103862	0.665998165288485	0.942914818437240	1.117389726101605	1.207339842464910	0.081742757189835	0.673500218188545	0.057619404783522	0.612754931902827	0.595318162874929	1.541618670930870	0.915950745673901	0.791656132300865	0.155751972976140	0.677607800696014
UACC812	Serum	GSK690693_GSK1120212	24hr	1.719825003536560	0	0.513843560897580	0.672969578793975	6.387274363311924	0.913480377866786	3.226285415219951	4.218549505877701	1.840273613860914	0.750705239724456	9.990088986598124	0.595093972768401	10.529788004319284	7.098632086997108	5.854264206043530	1.154346593857137	2.609033268226790	4.934795024226431	0.324442727665340	0.448585954149486	1.983360604063220	3.743270022851517	0.606004920965371	0.936424206726616	2.398447036588288	0.085508361882175	0.471154854866220	0.244355134102554	9.951733512808415	1.172593422591750	1.379148726088387	0.724024691940630	0.624015339340240	0.923977004225125	0.910107850327390	1.229378969491625	0.073699751020033	0.649533403378719	0.069765409296220	0.657443393492098	0.532843684345437	1.710163384848315	0.820055695524858	0.694114886030404	0.160125587049162	0.577677453524525
UACC812	Serum	GSK690693_GSK1120212	48hr	0.847907039008725	0	0.465300598343963	0.628991849858638	9.555997905603441	0.821133621951008	3.126798819426680	3.508548646790885	1.656187860003015	0.549340229060068	8.711725739312616	0.582837857851005	14.424429485041316	17.160896904722801	8.183348205189418	1.132787715704924	2.437187291843306	4.200684546518366	0.267925315279581	0.410127421010719	1.965437736778010	2.655124379932956	0.619439470721316	0.975708706795693	2.253622004106490	0.076453600570027	0.485165351016275	0.256654830633962	11.696624033722594	1.269562194334135	1.467821170867652	0.707702648262817	0.681718165921089	0.871834425888011	1.010439474463948	0.868212202746386	0.076142151415287	0.793453716319485	0.056458543755377	0.572593264273478	0.605665704865943	1.645156016651525	0.920159035000125	0.776438857506279	0.142557367334869	0.602113977037696
UACC812	PBS	DMSO	5min	1.771987924215712	1	0.459242929466620	0.545782319759167	9.064425523582127	0.811266196196936	3.168497369248601	3.997100784058147	1.761819423018495	0.599878221175956	8.082664400739327	0.530600282127482	13.742035441979718	2.590307443254893	1.441056433472130	1.039875804605906	2.195512054687081	3.556123197212058	0.277950267838216	0.424952374864306	1.309236347083042	2.652000652295846	0.806960201618662	0.773702769364221	2.538938968734366	0.070522609090597	0.559782528444992	0.178811905479351	12.256507138277676	1.134555936092083	0.969763578351354	0.574685974381102	0.594155522413317	0.929871064573132	0.955618373428407	1.011645766934081	0.081218316233573	0.697663263244469	0.046232947208351	0.508536109877857	0.501154751342200	1.508519993429735	0.997801398529443	0.814325657329506	0.149195677669562	0.566689360598295
UACC812	PBS	DMSO	5min	1.520916038894350	1	0.409248652266340	0.550023151739041	9.380392205627448	0.821799344973634	3.130523585388357	4.052859385354132	1.653126859127780	0.508277900718120	5.588716241581121	0.582862713789188	13.513762164620614	2.519571735646071	1.484127310572275	1.035149627122130	2.076712472473478	3.202990786424663	0.248074542998599	0.457116108810173	1.169332973221491	2.603345400359882	0.750556777167609	0.818094176961200	2.433905638639256	0.059758370119544	0.586123426809015	0.213391534388665	10.675809216348490	1.156985986900453	0.945601765483975	0.555275461455704	0.609320682789171	1.082227927452071	0.859921247028154	0.947388977736819	0.082697097013189	0.729271291663444	0.043109645216780	0.457021290917088	0.498502130280661	1.541987873204708	0.908208002474722	0.789486000582693	0.133842977266673	0.521718510502382
UACC812	PBS	DMSO	15min	1.171785380932136	1	0.478255265724228	0.669116991185782	7.672530348616896	0.827317626388873	2.617358900573122	3.757657877438740	1.715948548978750	0.756347193493490	9.345249877598992	0.625772126647300	14.251014812813338	1.565491261338974	0.927626874339159	1.175801169342047	2.035884037441390	4.317220535724683	0.319293595912604	0.423275459466554	1.520030841357622	3.293216398931163	0.804256148150357	0.845149143553714	2.137250389942950	0.087367447422483	0.521472058330161	0.257582488491432	10.719789907642776	1.152059697464247	0.979250538574488	0.574886808782164	0.672840485681609	0.706145316542200	1.081542440300265	1.047900788463128	0.078409271246715	0.758677007375377	0.060539943150501	0.667642729181515	0.611696741378982	1.489112095195416	1.036938889439935	0.880431422304541	0.169044777530437	0.638198240417739
UACC812	PBS	DMSO	15min	0.831583312365732	1	0.432197827957289	0.628803290097234	10.991689102915798	0.792965109945754	2.774297062170822	4.426811050641781	2.092128801168899	0.523284526086460	5.984286350405738	0.532446247381934	14.440294808789877	2.085056293587698	1.313867756338894	1.083494630714078	2.018656187668280	3.320299118492359	0.276948031286650	0.408841405560041	1.206129458851007	2.237074821057863	0.859819335110618	0.744990275951698	2.408051830843810	0.068979471299400	0.546808479061123	0.231476615211924	10.297549135834039	1.171155138054606	0.973484303960429	0.528971607121194	0.597594048623621	0.921164271979921	0.791875400412993	0.903512009118987	0.076293856681426	0.695954902237203	0.049917547123478	0.548346679176619	0.488389842154187	1.719834805193371	1.080758196138666	0.780080925464484	0.144763524089454	0.612863311451795
UACC812	PBS	DMSO	30min	1.223407060473964	1	0.455884346616311	0.616345429572078	9.141919696879713	0.826769398480981	3.098687204575942	4.207353392258769	2.071471408176697	0.611108995189554	7.400294838448071	0.558440032571345	14.403055664224876	2.026066668808150	1.353209319089395	1.166428158709157	2.309134032997683	4.309574017098104	0.318278257350961	0.392092547956047	1.311015985342285	2.836575077604899	0.780062272734056	0.829773197665035	2.429242609583455	0.072558160761497	0.498833213298195	0.245424696350923	11.988921062548673	1.126275693300122	0.999567042540351	0.534533962487013	0.655742254589442	1.381677250283655	0.879421461981965	0.872915991085866	0.078972073317352	0.712643833394924	0.050720731129349	0.566677988909915	0.576982230572924	1.618665502515463	0.990235741115861	0.823260832528447	0.153332398956406	0.567342603210392
UACC812	PBS	DMSO	60min	1.603786410552182	1	0.469056305291744	0.547118610388410	9.123209118268420	0.846502043285341	3.235370875728161	4.411828409873938	1.736919809982061	1.055129796651482	9.587795423434391	0.566451122486037	14.034344640771488	1.963402231719377	1.360473139831600	1.110487575565991	2.863697808881235	5.382680556680320	0.285156205938601	0.455496150113966	1.275943184661408	2.760851732150597	0.905250324846048	1.002443489105075	2.695267475765148	0.072926828917564	0.561955537752918	0.239422167360997	11.511907298101672	1.183914775223562	1.007213999195500	0.548373781153745	0.628270337220708	0.734606394739093	0.874696411183889	0.886543569488829	0.076560112520484	0.731062404757117	0.049491956671259	0.531228414927073	0.545406686342883	1.569055055917096	0.989149096831119	0.800654880434943	0.153151116236177	0.541643731292202
UACC812	PBS	DMSO	60min	1.534519971750180	1	0.479865101193674	0.616523664959473	7.643080322422615	0.860944532941016	3.135088413242626	4.362139130444199	1.976929105997484	0.567991656719735	9.031774357309541	0.587099431816966	11.792532061503953	1.742667326006419	1.144705553315103	1.136004477184448	2.143099646519336	4.076558881648668	0.276572498373539	0.397156874354853	1.429801386909950	3.680388653566293	0.748352953748569	0.830253904819828	2.487457120305590	0.071096392098099	0.462384238840447	0.243288993151138	9.657011812927475	1.101796570278193	1.009126904427322	0.571672724776349	0.633768024261308	1.196057050236194	0.971407210739767	1.085545720751979	0.070685245753547	0.580146891588236	0.058957404895563	0.590307513883878	0.514109626510149	1.581093869684734	0.836431232693268	0.699277485899044	0.139122335229888	0.591107018377169
UACC812	PBS	DMSO	2hr	1.690784775699487	1	0.440561188954129	0.542106076683121	9.619105661207030	0.816318941400218	2.810603594223263	4.562454096656800	1.738760046954864	1.314207949763652	8.504203456710719	0.580432848600214	13.617411614674698	2.096737149331266	1.635655712046987	1.070482630485306	2.770372648275588	6.002295772578639	0.281757775748413	0.475307125100436	1.250818747799220	2.594980926026936	0.810984662468551	1.026436955438693	2.866778581313824	0.065751540862591	0.616932632966038	0.215862973193192	12.215112221933145	1.178458858019740	0.996931543754538	0.564880977007792	0.615937089352756	0.552298221953772	0.916127677749194	0.883064816530598	0.080414678031004	0.758606053587645	0.065337225049893	0.496979675352053	0.503626754935839	1.483044970342739	1.033644942143023	0.838236274304560	0.154381427466101	0.543070691698366
UACC812	PBS	DMSO	2hr	1.035853113297440	1	0.479331287189297	0.704565114991319	8.065781163025241	0.885129652472834	3.132320931825607	5.009560070367027	1.908597543824689	1.298264366003538	13.100716813688591	0.605662641792382	12.129240068740115	2.468676704274644	2.142363237603577	1.257002037870969	2.362578208632992	5.231900359423260	0.395727456624180	0.379905164528047	1.516941527009625	2.781414106495767	0.827105394361065	0.899636570031582	2.286379547512004	0.080315328238923	0.432722482529690	0.250970017083197	8.878618865419439	1.104180759042122	1.073247831170679	0.528822102001792	0.730231040656121	1.483657550358408	1.078566177278391	1.163660074557640	0.069309041047914	0.643763163949272	0.351786098151429	0.620968238704447	0.531909834224955	1.542344203460596	0.967349703392274	0.772777370608640	0.253182172538176	0.615550993030239
UACC812	PBS	DMSO	4hr	0.835558309806533	1	0.488791939012530	0.614261446087187	9.927883885313250	0.902154801618257	2.682564707357600	4.865325213808782	1.953270252286539	0.726886116763926	4.409941934906904	0.609172331734751	12.196413335213812	1.770887114129455	1.501615535678775	1.313212086459612	2.343326635344709	4.650889943628698	0.303184324910224	0.442082285032887	1.167411302833454	2.390367464429186	0.807057390887761	0.977187569701014	2.837295392812479	0.074937287917884	0.554559427620216	0.252575104691185	10.057070514849187	1.137605277510224	1.165014971634942	0.562612925258723	0.667602622122110	0.712707628843159	0.831036318428395	0.770441583735528	0.080523868960269	0.720586209821708	0.080619217725223	0.549649745578015	0.632941610255179	1.710260547688617	0.971491285313842	0.849619065537464	0.167645115074991	0.636097264470759
UACC812	PBS	DMSO	4hr	1.213057773583200	1	0.504673911699870	0.682776368734126	6.641458249963616	0.871566868728411	2.740423918864467	4.661754547626358	1.594408479715759	1.051613438941399	10.208319700153909	0.643508283741264	11.840825767366510	1.776352110084479	1.527153666292549	1.208069622079300	2.682216384661593	5.348316784616547	0.284764636500162	0.452195310828477	1.417936270203056	3.534459260857909	0.731562785576571	0.860858366399318	2.208891083609215	0.087801696403210	0.470050511071703	0.281477768929633	9.061011709668495	1.158682958191478	1.026512309606504	0.603407766438639	0.671773509390994	0.605295120603612	1.075744666235533	1.241681826936281	0.083231654282485	0.658945667170388	0.057272075977961	0.676559543592403	0.590202675472518	1.512422574572969	0.982726004515302	0.829734846251529	0.173895272571772	0.694848033020823
UACC812	PBS	DMSO	12hr	0.804406349450400	0	0.454629165333707	0.627769440469806	9.978224617594405	0.901391022523299	1.878062179461975	4.822420054553152	1.805091886278274	0.327209936533969	2.440903656244383	0.595688781032657	11.857147529942225	1.294841903150330	0.941494364995414	1.271796143332777	1.334441750279218	2.415565610391226	0.292197057163765	0.467095807838525	1.375907340778920	2.407422456322285	0.611456223418053	0.540362380355325	2.947759566390232	0.084412654800770	0.539648952440970	0.256882618881612	11.264618998339031	1.146216282359694	1.227206080965096	0.550561965289465	0.667250195616280	0.769589087033964	0.818394355034264	0.761056406932800	0.075978429803386	0.771024237512796	0.100276069581418	0.612100459821382	0.626508293663523	1.757940580657607	0.962702561357389	0.868097714661946	0.152600810537319	0.650619984227770
UACC812	PBS	DMSO	12hr	0.999116189662059	0	0.509624787245261	0.698906971425770	8.411728223925726	0.870262144731190	3.180667391598690	3.920564539903765	2.021187544055741	1.131282878570100	10.333678420562570	0.621772130391287	12.840983973094611	2.616862944184408	2.711172598500479	1.235660901231948	2.109384871752095	4.383811384577655	0.315939579151099	0.381995658550242	1.725542201764549	3.064619510133374	0.663978060662862	0.832745994667184	2.036952418627904	0.082533946923227	0.456622325854169	0.241957544304615	10.035430628842546	1.201513029348153	1.142328061427703	0.513129915091638	0.674970262679831	0.671835998062959	1.114382355769000	1.101278857400888	0.067020055049936	0.654451610865525	0.052894486086643	0.603028249569959	0.564029508185103	1.519261058865586	0.964308891343219	0.799863553630678	0.154623317628701	0.645300022311204
UACC812	PBS	DMSO	24hr	0.866830430868453	0	0.501441662301671	0.626583068097003	8.832376981956841	0.844472552673566	3.415872208114746	4.438446921166107	2.111926207213295	0.555731282719153	4.565013189369527	0.591434747773985	11.182173790177540	2.894971690801433	2.054616994601005	1.243535964253208	2.123477247782724	4.127093774211920	0.276407442149268	0.442765227721877	1.453482532440667	2.565268715068010	0.834835461923849	0.837400322594112	2.776557922714289	0.080687289223333	0.517928225986697	0.285779259755007	11.852133003485040	1.123753872065149	1.360631288356447	0.537048174332433	0.669254129368205	1.262643016525392	0.796167151843091	0.812218278603061	0.079953415025921	0.693827713481792	0.147838607022641	0.622545940618798	0.613801729850351	1.745733054056101	0.945603918786439	0.847870748643784	0.158422326582168	0.648038480584151
UACC812	PBS	DMSO	24hr	1.039961433519290	0	0.459622471424678	0.673625065744657	8.566347636276648	0.834656912420283	3.162665612036842	4.270671021854617	1.920118240020317	0.988353188579389	9.056976655346253	0.578925315335761	16.219197548312682	2.803699731220566	1.990714373573356	1.142556563941402	2.421636480664323	6.114145802232907	0.289609389996134	0.429401898037288	1.553575339564478	3.507657937153188	0.732848367085167	0.885345444583511	2.511163233450829	0.081832176515768	0.492484708834533	0.233654357058259	11.203371430633243	1.166490862448428	1.212232027845996	0.554366072046862	0.681626813657839	1.096169770275134	1.252867907827536	0.867026724389147	0.072122545469021	0.726843816291807	0.054107843474366	0.580348754109886	0.609644327903952	1.631896101823897	0.970714524782008	0.872035076122143	0.151065902569057	0.620287605490914
UACC812	PBS	DMSO	48hr	1.272374429663081	0	0.449251714714540	0.612163897295498	6.698495840830828	0.920705348025727	3.106126335730452	4.417598204169285	1.943017115870834	0.577249208684217	10.232950467331943	0.575742379332591	15.755069168614792	4.265427228895730	2.643811447555595	1.087673107581128	2.591164565143526	4.382399297123090	0.238399945149073	0.367262856608138	1.918491848178379	3.821007036258323	0.713112488768097	0.805821576697075	2.468870960077616	0.081153969247463	0.461258139216008	0.244993828240528	12.887611077827525	1.168689779691946	1.198997458952299	0.534211615250669	0.659240702557686	1.393885686441184	1.139162662831267	0.881150110579571	0.075562767843256	0.633483630220497	0.133186494893440	0.638977477618291	0.567893278586807	1.714653291443014	0.922422181358578	0.772175595206498	0.153537938596057	0.640564841394298
UACC812	PBS	DMSO	48hr	0.926638063123646	0	0.457683899864078	0.621475812296185	8.273333629336474	0.832507889376983	3.539709194169580	4.721107196841457	1.841612862522504	0.600814931906076	13.377229793118222	0.505435262079054	15.091588274738235	4.022270726282595	2.237699597090056	0.986303798589172	3.233555592020651	4.922408259992936	0.276303650593079	0.362869824336354	1.813839986984006	4.908670471448830	0.804414133644676	0.801973094275846	2.590679249453122	0.083150795253148	0.490792752074254	0.199798579753126	11.768346602261307	1.219174490183941	1.258665759026318	0.516095994944435	0.657246335570417	0.814054226275054	1.225808259015524	0.855517519215372	0.067696581622017	0.643835742368102	0.052849058581012	0.594726098910863	0.532842403504237	1.703981665705317	0.939299673596673	0.794393583433266	0.157716684300472	0.611558677610918
UACC812	PBS	BEZ235	5min	1.265752700655910	1	0.411109409681491	0.547945237895815	10.923873529262288	1.049912797070965	1.229434604003762	1.730469083067558	2.034893729021449	0.826942121109921	13.496227342390934	0.516949673235618	24.356891592757513	0.174405903433890	0.981996158956375	0.960224623567816	3.377474295583533	5.820569589684887	0.406909457706971	0.364208258606474	1.748562036530172	5.204782957662189	0.644076611579454	0.780694462567028	3.823728120503913	0.067359031319635	0.689298773431086	0.178639625696683	15.744646968834605	1.264500623123239	0.965515585755906	0.524519557595364	0.625362799515000	0.308902456099117	1.061541770176245	0.980378890677430	0.083485980535018	0.724983589007103	0.039936649538854	0.513164953656136	0.534959717794562	1.629952065260185	0.894228066755453	0.756907551849885	0.121831724930778	0.604760465727915
UACC812	PBS	BEZ235	15min	1.409789059582240	1	0.491951178302539	0.635348898399585	9.916116163715280	1.197115051998277	1.501471438666003	1.698936436369128	2.198980384087297	0.617936957713731	6.961771735770097	0.573473040820985	16.273628016498673	0.156613336912232	1.021905563566403	1.167412637451980	2.203195574473081	3.206646948658048	0.298542500457395	0.485223448238917	1.234058845562746	2.978689960243366	0.650337432517212	0.854756532801437	3.256091837032092	0.066735002566679	0.631503000006820	0.279719010132859	12.150173349433482	1.122804062450971	1.036641483616414	0.582253629420772	0.683308493058018	0.331010394279244	0.816928190504661	0.941708137977442	0.089034206401495	0.716300312881029	0.050846109116946	0.505200969904158	0.605817669416927	1.500855797947715	0.929532003374189	0.772044176095103	0.150996375846280	0.603606441579141
UACC812	PBS	BEZ235	30min	0.859517493552705	1	0.459468154947970	0.677692312450275	9.841335465164153	1.157786622700131	1.107290449607840	1.533076069818796	2.389158476436126	0.620880198636434	4.116316739972350	0.580764320701603	12.921886194413160	0.091340651624018	0.997505563125280	1.131577669212922	1.924247873481567	3.657101479915199	0.276363033514043	0.450599788780057	1.200905446102452	2.600722650982556	0.604593636132197	0.849900558439174	2.808584236357302	0.064576426486458	0.602526061351109	0.267017780238676	10.784265823447361	1.223748039442335	1.111070421354718	0.540780360688267	0.654471640773938	1.698007124052568	0.780160308849626	0.844977265770444	0.102692384426357	0.885724689601617	0.046067215903655	0.488957684134073	0.594782481453660	1.665724323085982	1.006964199589289	0.764257562036984	0.157872203915713	0.566650018821098
UACC812	PBS	BEZ235	30min	1.198279418247810	1	0.455376577736288	0.603177920671630	9.106293146885303	0.840473449364690	3.011031413978832	3.821419192634021	2.014755070849642	0.497808505550287	9.158525950100906	0.596390724118293	13.805280241723420	2.408964904460918	1.435338767206483	1.135389189030732	2.247306452582725	3.795408788949194	0.292339874701150	0.443146784329392	1.534977922690892	3.465586276898284	0.764511432882355	0.862897100711126	2.109306753734630	0.073070823488431	0.480237025439359	0.221571784772659	10.852704015187419	1.223433768642867	0.972936300286982	0.516158145143706	0.644977595467550	1.117490562117727	1.017796377895480	1.061368578836494	0.077985946486780	0.718218059484210	0.053534071963239	0.580436490701173	0.538027763614581	1.738750539877084	0.997217447864437	0.763480386030711	0.131855866896069	0.621525015217064
UACC812	PBS	BEZ235	60min	1.056109709301380	1	0.503604856246191	0.709742499498996	8.775712573329210	1.201963651740730	1.381332082359896	1.899780212914166	2.241507433843823	0.863498827897996	10.258379883776014	0.655824176608144	13.925692137474693	0.136951791914444	1.221577136238087	1.237834858662183	2.557147354612608	5.039644070766824	0.364415605616120	0.383614269106641	2.047197295061021	4.876584363488966	0.632511517060399	1.047785178935272	2.831514136010629	0.079395714260758	0.510960224826290	0.267079086958199	10.431192170528778	1.321904636562491	1.117375414649421	0.521991013359097	0.707821996488684	0.909641913093945	1.241787054596938	1.445267775123464	0.084061338601948	0.682676251877905	0.062055887028094	0.632946479591896	0.587437010214557	1.765075917434595	0.888706304385350	0.734262248428055	0.152475928120267	0.681885387764680
UACC812	PBS	BEZ235	2hr	1.257495977343450	1	0.489523405754078	0.651640156202319	7.693154461519191	1.136591695846339	1.062934186888947	1.132687344688723	2.114178416632250	1.195939820109792	14.036820803380898	0.616576507972605	11.289475189106414	0.207819801506831	2.080557676875718	1.209528612153954	2.670169385778565	4.239868511807288	0.333453764625041	0.445204914225554	1.506421130627117	3.271858002539918	0.545850886710192	0.949452104387435	2.363998551821389	0.079817661888107	0.451693287945374	0.288191984092984	9.307739829356002	1.148531823523136	1.041895616793989	0.602130131298143	0.668132058342146	0.741819630402984	1.037705976318535	1.411766074591989	0.092701331848165	0.643779453518347	0.059281309801835	0.670265776779413	0.546028092850061	1.415811826688730	0.882980522924820	0.715718815810290	0.175124116935570	0.646319311751466
UACC812	PBS	BEZ235	4hr	0.967628730801177	1	0.526276340434182	0.765271272185871	8.893655289652619	1.148586284196577	1.207398384476603	0.993648868702324	1.844388195642277	0.950304673108736	11.363647114249890	0.659999959848342	11.670427898571887	0.128506060763178	1.510120697296921	1.284009969798069	2.403908397047812	5.257150102408743	0.343605284778742	0.497686775088015	1.336287489564662	3.317232757438958	0.573921496390429	0.801242619772583	2.466022450097930	0.086095158891857	0.480294552583365	0.323425741627194	9.482775851659993	1.242639412791765	1.025103069966600	0.599533171139119	0.673598893959574	3.038636183353464	1.161603523310101	1.150100391693365	0.105063067305344	0.707759724892910	0.055647451838841	0.691399123623144	0.626162160154306	1.678111237839908	1.022709422354164	0.840463694863867	0.177703764342123	0.645324743405097
UACC812	PBS	BEZ235	12hr	0.865214104342790	0	0.459968957583876	0.699192463312160	11.223935536224619	1.037766660110907	1.019401269452838	1.173670106865724	2.345668553548030	1.481114916398356	16.302312522537655	0.531972412944808	19.683665968017138	0.207009326679296	6.446405559103476	0.958567161263478	3.531348996936309	8.115805607893178	0.362955930790275	0.360808032699836	1.232984794123774	4.776634895825631	0.539426901860646	0.924210242785407	2.710081894458377	0.067619137420128	0.412776226435355	0.263600861855719	13.165421835475222	1.246185981365282	1.022967441159926	0.559918746853051	0.746238695864333	0.293597825692319	0.895965043792750	0.998877946276748	0.103551365956652	0.695140007840217	0.044345402011892	0.594596583565204	0.546336706698201	1.289541775141357	0.939061179360167	0.656187087942267	0.172802269129332	0.634879803115324
UACC812	PBS	BEZ235	24hr	1.000611959690230	0	0.492218101819622	0.695573170540880	8.345440208866410	1.056784880637190	0.958523415022746	1.857408119851730	1.999805054428650	0.834628180926838	8.434349694634078	0.607599427385817	13.888785393434555	0.876923704518815	4.354200455357670	1.194887145647452	3.279158565926089	5.740475999179564	0.373479770329114	0.426805746518046	1.317059203200097	3.723907107187639	0.597890351321553	0.861241048236963	2.430576727658705	0.086467330743737	0.472676346914903	0.270792581033465	12.508035533827940	1.201455199395939	1.042459762278894	0.571399141423313	0.639203135138778	0.492958715268053	0.905027652873325	1.274986417317139	0.089241749851382	0.724856994397294	0.055834841879599	0.627893480990225	0.659512599852290	1.529181044727299	0.915152787313046	0.728371567367393	0.184526803842769	0.663782750420759
UACC812	PBS	BEZ235	48hr	0.851449258704471	0	0.494158333848821	0.779174602891236	10.307514070229523	1.096120756940013	0.974627049014140	1.145529533919316	1.695118897420071	0.540322104742602	5.918685670505021	0.624488237448232	11.560317547021924	0.478261792853565	4.021828430501734	1.384175243191174	2.974736063131925	4.817613710319264	0.350592962070068	0.479149976897475	1.279123452315092	3.259195930335170	0.747339293673701	0.874683248542538	2.664376376112896	0.088865965589752	0.444945658932672	0.278722195440190	12.454514638875104	1.206512699936367	0.931372205377336	0.525848706668739	0.703214912709688	0.540498839107439	0.837319307233907	1.182057859998895	0.092976747181511	0.740479017842925	0.064379829789250	0.647981907999329	0.787954959950849	1.474328156054119	0.801330296942116	0.694298378722329	0.197710016878824	0.647909719002618
UACC812	PBS	PD173074	5min	0.904952760882395	1	0.423728635781306	0.628209523067186	9.774186037166123	0.812733133479710	3.004105958801915	3.566583461926829	1.732478344059460	0.562871795889088	5.559397744509973	0.559260310377251	13.466459870484744	2.521001597689908	1.240000400103124	1.091612504342879	1.890925276311449	3.906526288256590	0.356341667552375	0.425240315975266	1.315988521815923	2.637441825024716	0.920762501524478	0.701463327678471	2.518829874910419	0.064047817461367	0.574317968449306	0.278133873059764	10.682616178591378	1.155383504141659	0.900791360541089	0.554354866759946	0.540963438786903	0.820287285351436	0.859877504729591	0.933698199166453	0.075255891299738	0.813161677624727	0.046139148101356	0.531067748277272	0.624639782505514	1.614642681311069	0.999953682808449	0.755407085340443	0.138997641220574	0.585779703612934
UACC812	PBS	PD173074	15min	0.776941434567908	1	0.471151264152328	0.640043240551682	9.087842499497418	0.762092550297342	3.459816407103263	3.885618264489569	2.281532332372820	0.454197052137560	3.738838659882863	0.567332127893732	12.484248778197600	1.808727834581545	1.170421063389067	1.126057270233679	1.705693703854492	3.009820355986419	0.290952095583809	0.468122541821426	1.292699868092665	2.082111284026708	0.977608806991003	0.878728723652383	2.736484730036403	0.063146049640900	0.538798857933857	0.221120056495076	10.030426693732522	1.139268851941107	1.064843149217407	0.547055502551068	0.670316894205457	1.166505016622309	0.734486862354348	0.782869512354609	0.080426802139961	0.752905543712572	0.049148172128551	0.536714248776492	0.556314374392890	1.773053877081331	0.934241157588987	0.801542626379325	0.123418022630295	0.557402841919555
UACC812	PBS	PD173074	30min	0.867979986640610	1	0.469493060367473	0.666838301715979	8.909400296338934	0.768877376537270	2.730552935447082	3.662887780858056	1.940383858586903	0.570843029524629	4.312884204523817	0.578653088829004	11.881968567514765	2.025455542448193	1.209622030263678	1.194516188427657	1.997941144602351	3.633237730125702	0.248984113173608	0.416713667714214	1.173182224151352	2.389948315318866	0.878861939153139	0.824116041386342	2.516887584615660	0.086643917161432	0.607294852848087	0.237999214446762	9.937373494635192	1.232424213437596	1.050729392237416	0.577596418769977	0.582413420749375	1.113911201119096	0.845943700013712	0.864758152764603	0.078035396750707	0.819075963693791	0.048771966004563	0.494379624570534	0.601782115697507	1.653850567169385	1.078952899889108	0.865903019211108	0.163536148118407	0.568418290725608
UACC812	PBS	PD173074	60min	1.589166319591320	1	0.516365068377737	0.649692770894990	8.240354645851857	0.878693905939513	3.072763672741107	4.231787280307645	1.935547144534599	0.699826851923167	10.967283399740802	0.587376884520689	12.153685420581986	1.683507297559043	1.431056957250536	1.151525592273610	2.334220021866554	4.798993369879170	0.338206149495241	0.398180631984991	1.519176350219612	3.729209803715142	0.782004121849550	0.924370400141824	2.494904230999075	0.081586895494559	0.475967688348669	0.223322274893177	9.578710434736451	1.229993821281107	1.052532202597362	0.619021543573069	0.621922205176068	4.095500258963531	0.997292074144765	1.390305477632746	0.079438750223070	0.636465606663451	0.063078578227779	0.617555666850546	0.519003011693694	1.564468773601752	0.880046405331082	0.722304748445900	0.158095125753720	0.594290589956668
UACC812	PBS	PD173074	2hr	0.888601347941382	1	0.479759677633726	0.739861010350040	7.970031191330340	0.896676674747083	2.968337407826034	4.161527659774315	1.981299194831007	1.141870938892106	12.200861286604560	0.607962014321496	10.842049105797122	2.429128802477909	2.315197788503708	1.249617301790026	2.548452186616638	4.553085796744303	0.316640409599203	0.400516947857761	1.478878058057790	3.212394964608360	0.786946564177638	0.828670302612674	2.078916752346400	0.085192446517257	0.448044418208791	0.245204138489248	8.919465664641667	1.192140107373851	1.041915474098492	0.544112007562022	0.675339965103978	1.813620327253374	1.103302404872926	1.103612574169303	0.068252603307003	0.655070065087110	0.053249847951148	0.615848760146305	0.625361893207188	1.617104377524743	1.012562588044343	0.726048597488480	0.154265182528961	0.639605028099172
UACC812	PBS	PD173074	4hr	1.029892143948930	1	0.479727295916507	0.696366941061543	7.595927185612291	0.859332790884714	3.167812815832724	4.573728474862776	1.932384473369189	0.985945699095671	12.071674985435013	0.650669481642989	13.807099828702825	1.379880605250277	1.361900563917841	1.246909699683335	2.648992186816567	6.192614308378998	0.339034553393938	0.412668816964002	1.575993924146699	4.572636806303545	0.682634881663951	0.876025299744204	2.110566767789422	0.079778571188002	0.422445924008618	0.252148693521011	10.273382145837587	1.175373174151853	1.094240222516491	0.529055325094782	0.726539343949738	0.602456626493246	1.069962094287714	1.156170201511531	0.071638621849002	0.672384213114654	0.053398925142427	0.632667195133779	0.575097224404682	1.487908080537669	0.915665562329572	0.763993757484706	0.158326812085091	0.659048300066372
UACC812	PBS	PD173074	12hr	1.477587684521400	0	0.501302246885653	0.699319342209795	5.750257534900294	0.884255043551084	2.842303417423359	3.963989304235593	1.813711206343069	1.145184553165808	8.804474649275434	0.621459248847956	10.551191021233045	2.664742475686209	3.230123448661170	1.128874466271955	2.209226414292920	4.833815566342556	0.266223524083873	0.433987050552069	1.618252786676912	3.066616205847600	0.674093319515448	0.918281891862017	1.923497655125269	0.086739644680332	0.481028327819694	0.240407912872048	9.435311514870366	1.094958792072134	1.117910652030147	0.610748458120098	0.615503872631241	0.721501684450555	0.980594469325220	1.205085543690688	0.077370756838451	0.641390394223328	0.056506238837217	0.645440958841973	0.579365624974476	1.342635788981464	0.893326648164483	0.756649502576858	0.175339694124054	0.647148430238331
UACC812	PBS	PD173074	24hr	1.111074108084220	0	0.492576845314901	0.646316718636934	8.318647173264520	0.886423317889182	3.739292919929021	4.169200613076866	1.744905435838233	1.026933473758497	12.765619432344410	0.606994329269088	14.851863917575692	4.027377520343119	2.800013414603224	1.218590026545287	2.996336161378252	6.818500276948472	0.323298750400325	0.411524044672014	1.975792472752019	3.515120571541730	0.788496399246295	0.885854038530936	2.226615441151131	0.074998690252426	0.505149622944888	0.242729809787976	11.343826139625254	1.199536576236984	1.207235354792970	0.529623402315405	0.670404964176360	0.592813646143464	1.172666718282827	1.007095215992625	0.068485747934209	0.727558698392939	0.053523868343305	0.610578520643898	0.599596545321420	1.467033012107367	0.936816140513461	0.786678892008213	0.144623260173949	0.686489461709236
UACC812	PBS	PD173074	48hr	0.878817023819261	0	0.448979842379480	0.636447774836816	8.414403521765548	0.878972876992994	3.165241375760600	4.234743499920150	1.809151704379516	0.620279595070194	10.833776348133576	0.558763665458149	13.772278882425756	3.387082457557906	1.983820294230711	1.112802360022910	2.596059125676748	5.357875353338393	0.257072402693180	0.400808010320516	1.767270986407426	3.603157309030530	0.706387518478186	0.771914698557612	2.444261569946447	0.070634367090777	0.461407363719278	0.236827220272754	10.004504952844393	1.177395133188723	1.180097442991818	0.516598345454373	0.711218976174248	0.548122357565989	1.200359837916921	0.888327502001664	0.070701652745340	0.691372874801058	0.053359429688825	0.618594429603968	0.629030867631178	1.567944114674510	0.838850210312084	0.712378735888654	0.159483771840450	0.637240691987922
UACC812	PBS	AZD8055	5min	1.052784178741862	1	0.496700994426853	0.662693730672828	9.486226650642076	0.914167899668208	2.181824905644446	3.642756913715294	1.866451842524256	0.719995730659172	7.313535617071174	0.535787151579463	13.630773141177984	0.771093840813445	1.096829209499699	1.217249940714908	2.081981109846673	3.981119843230036	0.304071807518163	0.419878929381663	1.366961464694419	3.023547137606788	0.721886986247502	0.833093619459176	2.413033594055643	0.077218806744540	0.525644554098966	0.260741838254756	10.379516254812193	1.168230495211691	1.001982438259294	0.548171513506698	0.632733752702744	0.759645750159201	0.941784443992924	1.081282541636323	0.077744915206025	0.732049486358259	0.062433041612275	0.583237727752115	0.593427895604493	1.489112095195416	0.901204916438718	0.857177398837281	0.160189224676098	0.600923961798854
UACC812	PBS	AZD8055	15min	1.652832663301484	1	0.506042177738345	0.686113355527234	8.404501561852484	0.887811621998043	2.068670115897570	3.197027676017460	1.728170557073416	0.763217860524092	11.274514617282904	0.657181853829409	14.123868829250391	0.691848681765173	0.939769516239832	1.117887956229061	2.140646649186408	4.380914033963811	0.298098426146476	0.443967463936940	1.375556660534663	3.138119716390502	0.663493329697204	0.792637647970574	2.261999986506720	0.084729193468262	0.492509365739167	0.263454399580072	10.598506832662723	1.155276211640255	0.967988023280765	0.588956070941061	0.654440943625030	0.597102358442642	1.064694673336455	1.155541066550154	0.081694273712778	0.720129919066840	0.059828444911970	0.691158307377213	0.583504098933738	1.485929232374904	0.918490819731479	0.811335109872016	0.169756956190602	0.603667339011571
UACC812	PBS	AZD8055	30min	1.454191593448505	1	0.470817820899808	0.598367143056805	10.813207336009961	0.904405597922553	2.266168575174924	3.764281847773448	2.125734336018148	0.760155690122169	8.704959135957861	0.564116912522550	14.044764284717354	0.706999662112693	1.284570414033857	1.142503332124282	2.143116612284194	3.947437440118467	0.302890148760306	0.437317101087458	1.180713877165597	3.017348521066331	0.651566693395580	0.798403602522918	2.622624237451356	0.069210604020854	0.521462077670772	0.239673293984160	12.863916834431835	1.205268118699502	0.954710783919811	0.568749808845641	0.641838524807785	0.659590517561294	0.889930587938205	0.953687025315031	0.079863198276189	0.781374995293919	0.051914800028924	0.564895785024038	0.593884759833320	1.496693457757835	0.968021712746224	0.790727430364817	0.169233207502329	0.585405068550096
UACC812	PBS	AZD8055	60min	1.421645860843357	1	0.495564784061205	0.671009614035553	8.739295369577242	0.902894578596280	2.063341844957463	3.282355614406241	1.741980918989182	0.936122432048488	8.685589824866261	0.596552048158651	13.646983877427102	0.698916477418346	1.689848500393547	1.127308942052940	2.086095754236069	4.495549806764525	0.304625774169459	0.462050862852243	1.248206700711036	3.002317770066425	0.625279040252062	0.863873006432004	2.601019007198943	0.085554176961895	0.521081603967649	0.264966653426999	11.239129314863028	1.244975427850374	1.003409037983760	0.587254378425732	0.655744068897821	0.736538558964996	0.978026824178743	1.004278872825043	0.084348604450923	0.753098779301905	0.060188089908770	0.635529282046299	0.590749475996802	1.601289055588948	0.981117913732343	0.777449062888307	0.174288411442398	0.588269817028362
UACC812	PBS	AZD8055	2hr	1.418442661914710	1	0.507744359482151	0.611683188570592	9.606738177202550	0.892043408271897	2.008613624249229	3.202341147334728	1.627978043532037	0.968271495601558	7.920747263044738	0.609745655038967	13.880848638703197	0.828026714368600	1.921897038449056	1.095276486489301	2.048638733914893	4.768848805601255	0.299778349104387	0.487099183670944	1.162766268975940	2.785561995538207	0.597116870726862	0.878833563711376	2.728286478668598	0.070783047614219	0.548808342052284	0.239156886603817	10.692189129649908	1.252551943406009	0.935264731458456	0.583905499957222	0.643422857393583	0.681163424700562	0.923009318439107	0.928420097001700	0.083539940019743	0.791895830195029	0.062544937104320	0.571024577630669	0.592296372248276	1.672494427289609	1.013375605667848	0.775821397802768	0.166185904536950	0.574117337237233
UACC812	PBS	AZD8055	4hr	1.469039770699098	1	0.461038064111475	0.560700987524160	10.593309236469375	0.933559899938526	2.324341234928625	4.143427720294326	1.915481458934353	0.802881955786890	6.205307547215392	0.548131541159787	13.555103461640886	0.855696513895233	1.650867890222558	1.171291080491565	2.224494624496818	4.559326486182460	0.304462961415864	0.476776956791269	1.105934752314185	2.644346993443602	0.581955810861045	0.821481216593466	3.203004752095112	0.064839368150709	0.606124661658271	0.227435576484137	11.587716228962096	1.242899313624327	1.024882947592532	0.582002117400901	0.647727265827404	0.776765960848252	0.860109260719049	0.802771722828736	0.076900482154076	0.810557718732360	0.074031876339192	0.488508906041701	0.581625777979573	1.680983938398603	1.022380781691195	0.771595926405556	0.168995806685970	0.558724444959391
UACC812	PBS	AZD8055	12hr	0.855155540526482	0	0.492893899372944	0.700065206043378	10.021307899447461	0.890196875068272	2.283248611553068	3.961157036150000	1.943263398309040	0.514729601764294	4.207018694293990	0.566512968553496	14.135075892626610	1.643366872683194	2.307039840640656	1.167813821126864	2.021923887332642	4.626187160808505	0.302170239618411	0.451164939770563	1.273727338428617	2.458258575749333	0.628977608441221	0.844767330775517	2.842496983813793	0.082407279301722	0.519808003886140	0.248191987233862	11.342914932808887	1.154651209190507	1.154067091197439	0.551784380909864	0.660713889141747	1.089861243931530	0.792665104808280	0.838894486651461	0.080613080914699	0.771666496425997	0.100201040883711	0.634885750447315	0.654988941545874	1.764687938005101	0.961985272511831	0.818586452702702	0.167717848623194	0.601579598292571
UACC812	PBS	AZD8055	24hr	0.856157879832822	0	0.456912087350522	0.732057583284706	8.798011276240350	0.836041936988226	2.675135809216957	3.769032786297572	2.101301659335864	0.526703024117258	4.197347722460976	0.571384551944646	11.667724740278356	2.159535476335120	2.323972919181653	1.287565575965003	1.969434937978202	4.474694349765835	0.281439576891543	0.453495745420005	1.386731623522638	2.362960347801719	0.767376901313564	0.855038641132559	2.571599188548629	0.086853703738575	0.505905936942206	0.241507306156964	12.596829936796347	1.129898882757503	1.181689799397179	0.547614020788061	0.663490202662875	0.944364661355444	0.816324926214561	0.815927894586819	0.077130035040469	0.749845363217467	0.156456363453843	0.614050848082029	0.675035212914752	1.685061534431102	0.943125659436895	0.814783873823482	0.159734295586700	0.629451914364865
UACC812	PBS	AZD8055	48hr	1.709254019497126	0	0.485021207876014	0.638289674377195	7.425880635441379	0.981509586130892	2.632904452185063	4.066683036605786	2.120708571325237	0.458055888439582	5.466629413122398	0.560616990999479	13.686083269066401	2.552783781642285	3.162820479006602	1.150659492831916	2.508488010850646	4.282836074849675	0.249303980304257	0.402335035127563	1.532106795256579	3.038829933187774	0.661297537415269	0.833036269291347	2.535754125115073	0.077938887580834	0.474036607868735	0.241585647432026	13.299485247032361	1.138470475286714	1.108198871350710	0.559802565501716	0.645182012103558	0.847533837531193	0.911665887459419	0.864467207163167	0.070126759444062	0.710894537597358	0.104393825328053	0.546736982553480	0.560802390730428	1.514783333285535	0.932465138951500	0.733364753543278	0.154167127957538	0.541109677972650
UACC812	PBS	GSK690693	5min	1.118878927092813	1	0.485724447110055	0.618838107164391	9.255619833225776	0.877468048083508	2.743663492531892	4.082791663347986	1.859813878453217	0.646954515409380	5.854037386098638	0.568499799215981	13.054394726215772	13.386071096176797	8.108772434749163	1.234822523281722	2.121510529025867	3.591656141633229	0.311844203428754	0.426873938251410	1.262891478075302	2.706036213630608	0.738044890256574	0.789800244865847	2.598335777702800	0.065441223972415	0.556363469048500	0.251403821660815	10.118233640079701	1.164461221408175	0.962191884192099	0.525393078206666	0.606803079680194	0.617903326640554	0.887596771232563	0.950531089752607	0.077276065155134	0.791886404022818	0.055660265841791	0.516422027814613	0.622110390606417	1.575307618061816	0.956728323969883	0.845998634110436	0.164525645721955	0.583942324596925
UACC812	PBS	GSK690693	15min	1.158822251058157	1	0.432250649491680	0.623422294859753	8.519036624172408	0.809705385213433	2.594082753704371	3.813401262792535	1.517651679154078	0.746371007300148	7.610722248542992	0.571201352642676	13.115157020733754	12.284437668957814	7.169174641576723	1.154938691950896	2.066479965736878	4.158359759379751	0.297622878978455	0.437100237244086	1.372500756623512	2.975461234838236	0.725471987218496	0.773441360769149	2.274973924704580	0.075325472630395	0.529945469789062	0.254723988811259	10.093405981619441	1.138417556664326	0.949078617748369	0.560993066437614	0.604950014269357	0.649089481777191	0.951926329466894	1.007156562909644	0.080910275266211	0.740747201973369	0.058452495208206	0.569920173561115	0.622545476965897	1.397389122230165	0.991873263689834	0.841544938834198	0.168490417008175	0.563998900763995
UACC812	PBS	GSK690693	30min	1.223184782359518	1	0.463545512842532	0.605586692451283	10.697703457043104	0.814626189758227	3.107891384860668	4.574321227797508	2.021954226003667	0.731582646624808	8.067624297100586	0.559579985454908	15.183759174797567	15.379826872840248	9.031119904298469	1.117348245206439	2.295112795363439	4.539727966268435	0.304849645133174	0.384466022809301	1.295183907877293	2.990333553556789	0.674483681170751	0.801991716804683	2.681834905553580	0.068109498364890	0.494521230360227	0.241147427852245	13.960967406709301	1.121929614118198	0.944511265864746	0.487258699131611	0.576036191083573	0.697187347300435	0.850081923227771	0.925729819728237	0.070901017499768	0.711745669404622	0.048388926178077	0.569785501922554	0.553756373253459	1.501318065584444	0.900267505493623	0.761906140854026	0.157895431920487	0.565181539318197
UACC812	PBS	GSK690693	60min	1.644677234724970	1	0.485552932964244	0.562770394812628	7.846028179006584	0.861965758931776	2.876013696011071	3.686951342483211	1.637335996941193	1.077005009544697	7.847413262017160	0.590583677806592	13.711836109794961	12.242688500441480	7.150080396510743	1.087442500387258	2.245448372815155	4.324465224118542	0.282287383081618	0.456552906520709	1.304892628403133	2.915944001255458	0.655795555190432	0.818969689130432	2.699757797318228	0.068333393564295	0.566406589909818	0.226804676785411	11.685078180588274	1.202403875165141	0.942438261292401	0.571404687957514	0.613377660600662	0.598401396508258	0.946066503169386	0.990897917669782	0.075398108447418	0.752601594451281	0.051171506287771	0.515173413241945	0.537293839653670	1.658673989865013	1.033644942143023	0.819133031335590	0.159126624842533	0.557846060298254
UACC812	PBS	GSK690693	2hr	1.376263215413238	1	0.525397668528386	0.650623717418313	10.231565248714295	0.897496694586463	3.215201033301811	4.533559314612233	2.056256150693250	0.866892086043308	6.098730203286795	0.596861906723277	13.687976191777707	10.663130630105567	6.510182261348595	1.253686527920362	1.946978471402853	4.729293837908067	0.322447744534160	0.461337622219664	1.221937574215647	2.574620646790150	0.663672105207851	0.880615354192081	2.924740676346206	0.081182834901514	0.579711811789959	0.259123298782819	11.896379953361349	1.174109991653129	1.064929055271921	0.566559051939482	0.647902017048784	0.609614445847829	0.790738214708503	0.816402598671534	0.080589083786698	0.767564032952964	0.058916101803266	0.575831600343480	0.588065918652120	1.474280462233316	0.969662241414645	0.762579451478106	0.153466433805098	0.590560737165676
UACC812	PBS	GSK690693	4hr	0.801664891569087	1	0.524338590057853	0.685924461320773	9.469125828451828	0.873925934925368	2.632904452185063	4.345791944952863	2.023494744622700	0.573847607269961	4.108064445910653	0.584089780388824	11.379509658205844	8.496145510266182	5.000202998595231	1.297030939768280	1.694201327628283	4.159905888021953	0.315789007304101	0.438485184674878	1.225760606097953	2.471509645201701	0.644983513200192	0.800961913906079	2.594277250197687	0.082386139533008	0.524749969029127	0.243207470871821	9.508591760759989	1.137528268371692	1.129294698991529	0.535424836319278	0.651001103628570	0.644420368337679	0.843160382201269	0.747061720180584	0.070903495306531	0.720318539677000	0.080235141126911	0.649317420989387	0.626189380780952	1.673731057455993	0.892316511125066	0.787036911218043	0.176419262504678	0.592976430748501
UACC812	PBS	GSK690693	12hr	0.772716379989227	0	0.486217907952306	0.630569200751502	10.704769348966542	0.871066652682230	3.031168041787349	4.455117448217213	1.857281480690946	0.466006679727790	3.493443571784894	0.559072124089191	11.836864296278790	10.689449754273214	6.678296171451136	1.239714177866894	1.865078839886966	3.966623086820686	0.298589219758826	0.439565923472553	1.248581765842793	2.145751989568685	0.652341737656629	0.845578006569708	2.903638120740760	0.085358967638268	0.539930122101382	0.254461028840732	10.106385630967624	1.154447636671225	1.185788950738007	0.503100714657327	0.623940142561637	1.083112867416356	0.795182684367550	0.714435496232969	0.077662566592806	0.736607898800126	0.091751360062227	0.558421730788434	0.593619836612514	1.630277488159747	0.954422836080652	0.792034232986581	0.165728786548490	0.601205449692157
UACC812	PBS	GSK690693	24hr	0.877324192662134	0	0.499038324437491	0.654840387209426	9.821276721141665	0.828081443495163	3.086143524597648	4.190366472596118	2.130725007622326	0.503182910370407	4.181280770459855	0.582953619861017	11.227148202017752	11.331276867362670	7.056019885695745	1.267154531655161	2.026418833058192	4.518337449674307	0.284792911150652	0.435957366376392	1.351883507886638	2.490458901480053	0.688953172582133	0.818337244086823	2.874353680487468	0.080320995480317	0.536414446154121	0.226853600217557	11.722730100675342	1.134364653777477	1.221901275243964	0.544175887633062	0.656148189733247	0.824889550019397	0.818741376695146	0.810284746170705	0.078037200956377	0.744984799408581	0.145872056862466	0.594157767639860	0.641910315958765	1.625431822247039	0.958397120149416	0.828158873000643	0.164379269948876	0.609515951710162
UACC812	PBS	GSK690693	48hr	0.969631372846889	0	0.426191098496928	0.606870180712459	10.295396705047905	0.983413590518449	3.119095205817426	5.238069562363018	2.272373726785740	0.344289430106132	4.662034624727938	0.528232535377341	10.006076365053620	11.185250346170156	7.404449787820711	1.316939003268707	2.386985086750149	4.270776135855046	0.247564675116453	0.378239843136140	1.460883294993350	3.004262513735290	0.665874303600148	0.723605259935839	3.058125049065224	0.073897635217923	0.462197182289344	0.260979983790001	11.990492818998813	1.062723757908131	1.174479326865661	0.490592999355965	0.612961891646451	0.847020705144319	0.820202464203040	0.770933712451403	0.070212663516297	0.689555339378924	0.146142760731382	0.577479144674286	0.575107352294585	1.726700521834973	0.869763042573158	0.731719798431824	0.161350808486880	0.603850263195631
UACC812	PBS	GSK690693_GSK1120212	5min	1.621102012151840	1	0.452584295447799	0.577059872857773	9.234702289019227	0.824747558661264	3.205068640501021	3.780388695468192	1.775991096123529	0.697919319318260	8.965498507010654	0.558071119347539	17.257427006556927	10.523372137460598	7.474442539245830	1.057355128870757	2.331836082640647	4.490827794823663	0.331871515986127	0.417432392638219	1.317314619404337	3.873735538222053	0.603257898114193	0.847869368507119	2.673905918899468	0.064659117255791	0.570789975470470	0.219505407091876	12.295113833178284	1.156713331338395	0.995806497884477	0.528915846580813	0.569810048441914	0.380545576342893	0.897453238912563	1.127314986387079	0.075167736259883	0.690791656241453	0.046673308919434	0.522853574171200	0.534989902507574	1.669170624725693	0.950586107512673	0.723526773915823	0.133339115625551	0.542171655792516
UACC812	PBS	GSK690693_GSK1120212	15min	1.450743633374850	1	0.447230934984064	0.579086203668260	9.584271332758375	0.806564178099902	3.101332497426172	4.348543970219221	2.039757471056188	0.570935709376672	8.360556708668627	0.593404454904366	15.768415608572864	12.803473707097019	8.839876061598211	1.104424180866705	2.146300575123655	3.683367777190412	0.270878915598167	0.417764694997544	1.324019034595844	3.220856723362584	0.631316859338127	0.898412275956548	2.581076101230623	0.071043056179700	0.516383690738306	0.219177054220566	11.155447001338478	1.094872851808005	1.092742679483264	0.587403209519902	0.656482505134870	0.663184268494892	0.902076643064716	1.103643428019575	0.075563414235484	0.719695510044439	0.054986687986642	0.550185912480375	0.545983148317672	1.665738271592798	0.908717315874713	0.774707775764784	0.152097118664235	0.583683698844688
UACC812	PBS	GSK690693_GSK1120212	60min	0.724842222791123	1	0.490126351357545	0.644448157014432	8.860415587228140	0.861425911736668	3.025600578095253	5.149777377236767	2.072807404663577	0.804809949713825	15.204488393957240	0.575976149400703	13.407600290203330	15.613647567244996	9.705617236128765	1.111336357082697	2.574182802524558	5.368249984204637	0.362528712973354	0.406444016373072	1.852765327644601	3.894821564419848	0.600341806831146	0.789016499324017	2.573510968721243	0.075141014554169	0.461607626820652	0.244148053028586	9.576844743598594	1.150842715526572	1.162641472369711	0.546759018101283	0.606664895129116	0.471917325154318	1.095817514894890	1.579774176464222	0.072839224224303	0.619451989812607	0.052174324403245	0.605139540830689	0.569121186255487	1.662617973981565	0.951001486824011	0.771130462788844	0.154195984587922	0.693047585925458
UACC812	PBS	GSK690693_GSK1120212	2hr	1.116885032775400	1	0.590139258415498	0.777870447004828	7.650644209509345	0.974885339271607	2.617590005369402	3.884357676447988	1.915267145951280	1.204445170357654	11.471395198380460	0.722033583005256	11.105444839667427	8.500582683214081	5.897351119651562	1.347160347288509	2.301523906986346	4.113037989333053	0.312767367913585	0.559634129946699	1.403286149114162	2.939273851213218	0.723118604002398	1.082614204067737	2.207546938934907	0.089071480680167	0.518925379109661	0.321025066058334	8.784078564507247	1.218894458978448	1.213652756447090	0.656396712969422	0.687852314562829	1.210448947960389	1.109668032439352	1.189531753413212	0.086663100806234	0.717244783568224	0.066909087116644	0.709858153758312	0.726063471562168	1.491533035435261	1.104458013035218	0.837856397398970	0.169772735591360	0.722933884047866
UACC812	PBS	GSK690693_GSK1120212	4hr	1.037984892449430	1	0.550261479549381	0.767107541946258	7.486234238163853	0.889153457285476	2.636247055507837	4.064414817071374	1.813017928532649	1.035230584010921	9.740348089450979	0.694611888881155	11.227616160946122	7.763087846485943	6.730276790987356	1.348556550369556	2.231389026271791	5.647163717012633	0.308832735774777	0.515815757763395	1.353536356430905	2.998467753449127	0.615467411476229	0.922828218916215	2.091426466331781	0.081910013606327	0.488493850470891	0.309030230698218	8.736095716328082	1.162217088075865	1.258026791129667	0.599588768000765	0.717219696075662	0.324357846333748	1.208412814886581	1.270944226028379	0.073119060144580	0.703412685545114	0.059073743204660	0.703441628580787	0.619857001687197	1.575407426221261	1.056748577650506	0.863357782238041	0.324233041034123	0.681901471950241
UACC812	PBS	GSK690693_GSK1120212	12hr	0.817331131286935	0	0.446643281956512	0.526527520862991	9.440049344294650	0.825438364083193	3.439524551456554	5.893278941686380	2.593278286922178	1.408787140652824	14.916343214755038	0.473506227772057	23.692090555036415	21.485996291036678	13.624462687139140	0.976990207317875	3.957947159974093	7.115761234172781	0.331390490102351	0.296188399647393	2.065490620283023	5.643856153424005	0.534576603911241	0.718837006983538	2.739828588101875	0.068601039668821	0.586682413650187	0.210180585306323	17.116503529357555	1.542319385784635	1.314252976531568	0.487412591686395	0.564647703006029	0.300107985959068	0.958815832954193	0.939009643803964	0.070862323025624	0.708196147742545	0.046189998956078	0.502234624114295	0.517250680453322	1.375815716907569	1.028754970773055	0.864947308021193	0.166581683173940	0.637923396971364
UACC812	PBS	GSK690693_GSK1120212	24hr	1.437136340214970	0	0.504272538094571	0.655378773300021	8.710488720858150	0.909087617047122	3.099039950450163	4.225167152662716	1.822003588932149	0.908717867027436	9.333282335240833	0.648232126237014	10.766104812245132	7.648048690069535	7.075652537814461	1.214131183017278	2.486684507625975	5.869431824002035	0.373861664336445	0.477986910602668	2.235307337413110	3.573837612275931	0.588403355013609	0.724671813598218	2.563181656402262	0.083863451635478	0.507482200458012	0.277174987273348	10.682229273030595	1.115642207927613	1.440798753411174	0.568390477010580	0.645519266379830	0.460066988364886	0.989127594517896	1.430257046970688	0.074730183262692	0.663586573508196	0.059368316783729	0.678985624287267	0.606364971560346	1.571769922591212	0.819900237470259	0.688886018248348	0.154561855590446	0.617468259889217
UACC812	PBS	GSK690693_GSK1120212	48hr	0.853441055722810	0	0.471062014453983	0.691825511395343	12.359582575993572	0.842241199978219	2.730319857314608	4.346220220669843	1.653042489648004	0.588562807633859	10.320077374853970	0.542041548469778	16.940430407304241	20.795633926757599	13.859832424955682	1.073949655076013	3.347928873958966	6.429129826272373	0.348219456317880	0.419475916080268	2.324007859485834	4.098294990961391	0.554544318891805	0.850785550847062	3.149158404819644	0.067477543439636	0.551703748463495	0.211746456257485	13.612708271248195	1.228995192533446	1.790676670954729	0.528561140842040	0.628467960263252	0.410586181202440	0.984814604848648	1.095325146427560	0.070434238778971	0.652191162465013	0.048207339443566	0.618738976204809	0.612350543804617	1.624869931378361	0.842031388093666	0.667229963563803	0.151589592100901	0.634686178521511
UACC812	EGF	DMSO	5min	1.206955942896573	1	0.425544432182370	0.632247627257668	9.129540619207404	0.836658543555464	3.088163962466596	4.096924467759680	1.976717136214536	0.592228876144595	6.373375186363568	0.576545428079684	11.770724411138239	2.110235220976756	1.263713838353874	1.224149665744526	1.970482497385135	3.265752775168356	0.369986109811095	0.429683334809482	1.309095794151938	3.012117363590710	0.936100588964017	0.783316362646958	2.350395189038773	0.075686536015274	0.499790267312289	0.247889147143707	8.828518709770595	1.133011476478218	1.010490568477759	0.578079407677289	0.600734293736031	0.818237628534777	0.906564840899966	0.944790561259282	0.064802709145366	0.707854555397077	0.052039176905579	0.579708412531006	0.554361062627489	1.410438537138268	0.925909583562609	0.873889465982952	0.178493517556653	0.614822416455618
UACC812	EGF	DMSO	5min	0.812274930462910	1	0.481783346641502	0.557896918447257	8.717168550569200	0.751071499375508	2.416213536369555	3.911237801247901	1.963283106249416	0.681612848221715	8.706564000904118	0.555140013797642	16.893843438957706	2.612400579747849	1.170334513041606	1.113310103096814	1.727874447349697	4.903409270327461	0.329009229899926	0.361270358819275	1.490646882083257	3.751104006554613	0.823715173109648	0.701280537388326	2.448289005243449	0.091432012359897	0.446519002292766	0.254159656865754	10.940116380355278	1.223965937289582	0.949957843095836	0.499105457056815	0.700877081683486	0.654435831903490	0.999490132570164	1.146059301793224	0.067825970462117	0.599283249719618	0.054374264800921	0.651595736942691	0.573813741451134	1.411844475323403	0.876238676496541	0.793777824335216	0.173523683602910	0.613991924362143
UACC812	EGF	DMSO	15min	1.144731790023043	1	0.466752201030376	0.646983060217844	8.552437290452051	0.774156841196816	2.617103658729449	3.927649762241566	1.768669838398800	0.828154079075921	8.985492829053150	0.559301730781811	13.113243062710104	1.602332061607709	1.065889824661055	1.128451375579517	1.941190469244453	3.937979087662025	0.345817854484744	0.406810682546395	1.351519639788145	3.228379347604596	0.872082303157151	0.808190970300886	2.156819703627588	0.070872418500433	0.506982953755989	0.248087221361665	9.624643797458473	1.182740020336766	0.971884228196873	0.551835131675988	0.635027716046013	0.787583167829596	0.991904262912736	1.020911311637836	0.073625099450258	0.753151517978190	0.054543882644368	0.583647760808220	0.518665060915633	1.453134780317069	0.977813968195324	0.867002710730103	0.175131324669405	0.596715012733862
UACC812	EGF	DMSO	15min	0.828049247869939	1	0.473778772377579	0.528066601763172	8.494015603222781	0.744039321430969	2.850808399770902	4.086704460665949	2.062821761893903	0.714875540915265	9.376233602431320	0.518893197190947	19.809206573210581	2.116762365409792	1.006982305091760	1.048499516680486	1.834492529981609	4.331737197165923	0.351264018732461	0.372064906279560	1.530158543226289	3.461025721369345	0.816612464363266	0.763136357230651	2.391161708081493	0.082491231738106	0.467290029665471	0.211685152256307	13.095239340539557	1.241650381635635	0.871422782777792	0.562639272854229	0.619792884936244	0.705734947407889	1.027598708787541	0.893093189460800	0.066471882697556	0.611926103293614	0.054556146641872	0.608262046254985	0.504078916959901	1.293266958631732	0.854414067971273	0.849149215978023	0.181912524381859	0.600994670380333
UACC812	EGF	DMSO	30min	1.121890106328579	1	0.437780314973549	0.622696504579678	10.466076308414706	0.772053355376100	3.160510235071379	4.370009303017855	1.974150233778955	0.815069010031911	10.558460922462926	0.521052470726043	14.463647531765041	2.096028424677960	1.282564988213225	1.125060342567189	2.220155610671177	4.772075313934849	0.296148812169339	0.367529601332445	1.448207145099725	3.463451051322418	0.849879963206678	0.792122069702960	2.598276727862163	0.068250460488366	0.455694089820239	0.231423053760447	11.795249533079563	1.222807753864824	0.910069052396966	0.491567935346640	0.549938031280688	0.860837640616866	0.951711520719715	1.005503649634004	0.060876816355236	0.686366724140368	0.053289139505800	0.534436171076365	0.540906525903289	1.405131901468621	0.923668735086784	0.747917663777323	0.142067163787862	0.578798053160088
UACC812	EGF	DMSO	30min	0.711500676332991	1	0.438540804556622	0.573840734457156	11.466454550109125	0.779018046062516	2.871593002392903	4.632274335756423	2.091611787558716	0.643766496174828	10.248279845726911	0.552144991907295	18.291075862534434	2.409403912675858	1.275818841584308	1.104221703486912	2.121535143685216	4.838550291465751	0.274171835900027	0.388083673547658	1.528256614408947	4.024528046210580	0.777527232232750	0.802400957966019	3.130701823746215	0.071132651957616	0.469793947728537	0.240174266072370	13.973627042563221	1.139083184825220	0.884809026602783	0.484128053567091	0.647589407393326	1.406682314508560	0.940970298594751	0.838658279480366	0.075526215402364	0.749842424489938	0.062565171658315	0.521714066861086	0.514007423566800	1.367224244521019	0.910200272942772	0.782661447927993	0.155047003734955	0.641426300826167
UACC812	EGF	DMSO	60min	1.312577077471082	1	0.448906790020274	0.643513748622595	8.427727713357943	0.747042991321611	2.773383905056664	3.762969778035619	1.838218303736832	0.750912410251955	8.784446322341346	0.581701836096347	13.140229457907880	1.890295630189380	1.311064898790863	1.163838311590443	2.026775367558880	4.328595987881613	0.326786433275545	0.424253621011334	1.414696952107902	3.285563912282908	0.782494833585691	0.771322486947132	2.325966584616339	0.072356362955166	0.504711064206575	0.210195626215793	9.894764869418101	1.211177643696548	0.925130208332624	0.566415965893909	0.631419476354843	0.824035468851102	0.990070229760773	0.972561840989572	0.068824097579774	0.732442019578957	0.052153686281989	0.556490215644145	0.575818375234818	1.510057223444640	0.985789958697117	0.812343348758578	0.161728621598767	0.572307364217726
UACC812	EGF	DMSO	60min	0.853000432491408	1	0.476445165346380	0.628856025521773	8.354394951464670	0.751752370104550	2.625903248688885	3.756695903901182	2.041871987257691	0.602975512830476	10.038680925184575	0.541504865383875	14.622143914300027	1.576117610629750	1.083667327889641	1.184232250536940	1.897228116964048	4.034766538934298	0.307206786578936	0.397688181266562	1.652227410007233	3.370627607638635	0.802060127519590	0.760976176382431	2.329683131742462	0.087054941462231	0.428785498965742	0.208438223462890	10.727553898670731	1.175290606493305	0.922596778616708	0.539705807007553	0.657961325029135	0.703705059048115	1.108564442617347	1.049565958161957	0.066333371504889	0.632918752870807	0.054561687022002	0.595497434190350	0.629532606083257	1.440887843499489	0.881462035615372	0.718349266808926	0.157694474641417	0.609924403501205
UACC812	EGF	DMSO	2hr	1.221676180226070	1	0.523856298301854	0.708818861982986	7.309116155684284	0.796721805412025	2.662246783783199	4.623630641632901	1.622113337279029	0.754873149421366	11.038337324925514	0.631265996351189	13.757638412357064	1.932461463966547	1.536544933642954	1.160255721545035	1.994666042371194	4.546321935230259	0.359557348997870	0.406339203639064	1.616868032067210	3.825551224285476	0.717860902695407	0.786367960969848	2.213358701443982	0.092060377679557	0.424287928532533	0.257634357173024	9.060505185926596	1.145060935307755	0.950324475897432	0.546986373557076	0.687645173684297	1.125318325383477	1.207703810835520	1.110495135799409	0.072435547473447	0.592001881279964	0.058808544053407	0.671756737496736	0.566490962993629	1.525374532532351	0.844576064919999	0.735977025813618	0.172145504604548	0.623647158501174
UACC812	EGF	DMSO	2hr	0.827125696545956	1	0.472067738530846	0.660151351952075	7.429720686534783	0.749845112520756	2.372018333718432	3.701533571646911	1.649489098492299	0.780866323283681	10.431612203687054	0.597678803230937	15.441382986682836	1.415244614452379	1.062314386066347	1.186898625226093	2.181529667878486	5.402053387884292	0.336219060044370	0.408837369559876	1.549165358596620	3.170731346458064	0.694003076732964	0.746175210231784	2.557575147442321	0.098057648286364	0.464297526458678	0.218428457076528	10.226867850319733	1.152705780889253	1.002831689375554	0.560092553400125	0.649454799945768	0.888182428787606	1.182511619632353	0.991157487527715	0.070320834360889	0.633920727618766	0.056375260113142	0.578432577716463	0.498205194856924	1.701656298096681	0.874506387110707	0.716129110878670	0.178250217888419	0.650165500501132
UACC812	EGF	DMSO	4hr	0.897458900630769	1	0.502960459913177	0.684568766224294	11.187471310736885	0.841044557642476	3.432458697185123	5.329913652460164	2.033221282890052	0.746044132967166	9.513863176327831	0.523907760457321	15.520198483871440	2.055048033490540	1.482856191352610	1.204830892224008	2.264266986023534	5.950595073752034	0.323911441784464	0.403423581015326	1.455463759024128	3.506302873921960	0.673698269098340	0.786828952473357	2.747596449020293	0.078665654604932	0.447398198779292	0.279744108249953	11.681786869024908	1.206169164102502	1.065323462713981	0.522456739278291	0.624638528568119	0.672353532530657	0.973605993545518	0.892367602495357	0.068338590268797	0.641952205508283	0.052347899013560	0.547672400060446	0.591993683732379	1.453796499754138	0.910945791345779	0.770396220626567	0.166198171612098	0.618264793658933
UACC812	EGF	DMSO	4hr	0.940417783356950	1	0.448486923094591	0.677144792862425	8.215568655265640	0.872563750705450	2.382222615396478	3.979313428461365	2.051560106232699	0.786362177835442	9.184025500990927	0.556778082274549	16.512909985339295	1.674299629973450	1.084687883522086	1.220669139928588	2.119721947179846	5.213467632087720	0.311932891269869	0.422909016016355	1.349310735231593	2.943606795659731	0.624867115554467	0.920036667800150	2.123071917909130	0.080850810046208	0.515299040633465	0.235042347022620	11.927510807360482	1.199284542236570	0.894473637093323	0.563810545525038	0.691411691320729	0.300155162471555	1.130618409213920	0.831038412175377	0.069162695348142	0.734775657465262	0.078792154391631	0.594574455590440	0.611516681054819	1.589508323647685	0.968699659526137	0.891315129222181	0.158400927445447	0.629044185900646
UACC812	EGF	DMSO	12hr	1.055901709129607	0	0.469287940247573	0.695391545291632	8.054126193307623	0.765910497229513	2.700057543254365	3.817884075337727	2.014438644378590	1.056238844567987	9.397342189375536	0.571882602900211	14.576863326478140	2.853402946267168	2.112587170653033	1.132700097682621	2.078418627645315	5.125634489353569	0.346743176138249	0.402520681029066	1.635213539014767	3.572270145146124	0.713483959623262	0.833994365684784	1.999086957650627	0.073559289649835	0.470715590264315	0.231541631151698	10.392817290202487	1.248820547058386	0.948790354613617	0.542981299475004	0.686537716376310	0.909814427388544	1.179658907225096	0.957462179973441	0.076337532012244	0.741098570207325	0.059174143999346	0.578174396676861	0.626478681142716	1.420450747767150	0.954191928033462	0.858631654800087	0.170644830418759	0.641882291663310
UACC812	EGF	DMSO	12hr	0.772207539037365	0	0.444583985282088	0.562051995438619	11.423847676420483	0.942475754437864	3.933028296451363	5.644841481942775	2.065285763570384	0.526337702765694	2.665687814450353	0.511864564184337	17.321269433580504	2.490056330796895	1.476020099109770	1.202733124161218	1.982981203785481	5.379116298056809	0.374205572098456	0.445041671940935	1.280710075359928	2.446297720416322	0.723983785383882	0.794002312947731	3.229700155846443	0.061417078706674	0.657898979621407	0.256532004143523	12.117736393071215	1.145892126877978	1.058256111768004	0.523110046231092	0.567154187657649	0.567593498772523	0.659596150298678	0.693810723401035	0.080468020976010	0.791195965183341	0.069041723389803	0.483987887412304	0.595781800369668	1.459177765517987	0.925774965947354	0.723661402737478	0.145816756148994	0.571406661416264
UACC812	EGF	DMSO	24hr	1.424931933857536	0	0.465759682921557	0.673747382062851	6.826297789461128	0.747752350339020	2.890873038766424	3.563721728855403	1.863338554142304	0.888941780095072	9.667239377370093	0.610153809911722	12.909994783755600	3.105560058514592	1.483114674214199	1.064527634716299	2.012854884299367	4.791332152822013	0.307652636808397	0.394887160485682	1.542326496293634	3.680735137907506	0.795342337582147	0.840583356083991	2.083636686625987	0.084423236155969	0.480051029828777	0.254926906100527	10.773143560171178	1.188115732957674	0.894613187143692	0.564188022264039	0.694516025534907	0.705335368079675	1.226222745185370	1.064043804091780	0.071373404510342	0.673870972207258	0.059012801205738	0.612768032698794	0.627993897943011	1.197916637698437	0.979111328589831	0.918336817817939	0.167261642178121	0.609252857292212
UACC812	EGF	DMSO	24hr	0.955800167817082	0	0.525658503289748	0.660819706310636	8.279985387854318	0.820092273595222	2.872384791218945	4.043416362821954	1.696491634106635	0.884103955992740	8.855444008969014	0.563968136038057	18.533362480537928	3.279034552688101	1.473500168819653	1.097160155062519	2.517753409298998	5.668752745185586	0.302996210129546	0.407420954816759	1.405213936608265	3.237330204561773	0.716765326857296	0.832185575631671	2.233388860515469	0.085392285888730	0.507417933436863	0.253522724404405	12.784113535064769	1.157919825464330	1.003985333121513	0.566216769575698	0.647349762710674	0.587099642845324	1.217115580693304	0.814201559848092	0.068952652825090	0.740309377349085	0.059754937692337	0.571498088727255	0.650305949101771	1.325489705220043	1.052108494855647	0.921126519875497	0.163534070044992	0.586706698910602
UACC812	EGF	DMSO	48hr	1.546032410155099	0	0.480610102264709	0.666477633556266	6.946152100712554	0.864392049453850	3.044029614658784	4.172076765645762	1.970291342784940	0.804772559364149	9.891836843924470	0.615448966648644	14.495447626383982	4.156595578051689	2.323882218958742	1.076967569568517	2.564229713679003	5.214793482476735	0.278561517772754	0.410868282408793	1.755455325838360	3.984098644524568	0.756854366527079	0.819404595934719	2.198574817505880	0.084272267026444	0.484551068966426	0.254348732449560	12.130948125385208	1.229834357640742	1.078902224115494	0.569153548992601	0.713205840837748	1.104860418538696	1.272995877923870	0.963245284632904	0.070973776233811	0.622796289966953	0.059055491173679	0.610781005623614	0.585046599325830	1.409524385685008	0.925640581703001	0.798917306190589	0.157420928223434	0.604957366846950
UACC812	EGF	DMSO	48hr	0.851218489739334	0	0.424247093810877	0.555823842637020	8.322267054130162	0.838646406685508	3.673974144537371	4.484535940465522	1.962830434980314	0.637079507772882	10.757351867950455	0.540821841717685	16.859767003476378	4.224153109986881	2.811580729782496	1.060288999462648	2.623707882853172	4.648975690969333	0.244626004354178	0.384255825171632	1.903946990877938	4.430481456494783	0.730910366640873	0.793593959331358	2.368040498428721	0.065177650481749	0.413674975590957	0.202107119376034	11.528200687659588	1.185991294879176	1.202687808253021	0.512636261244796	0.639982928559299	0.473813409146612	1.106082943276060	0.870671885067945	0.063684678111555	0.616853601851273	0.049427059842195	0.608751479978541	0.606888210185080	1.221455846045012	0.870804738089169	0.699458492075051	0.140958871597711	0.566964740232088
UACC812	EGF	BEZ235	5min	1.029795314472430	1	0.462524517424299	0.621346840517969	9.348977739841411	1.165023665823799	0.984667138043297	1.310007999777219	2.027108014955917	0.945363603945991	10.833459534114180	0.610884807231286	17.274692072100130	0.116744906045746	0.716708685400326	1.195956965907254	2.020961104397028	4.552356543322749	0.333755070224041	0.440263400428334	1.467005857716001	4.131069042410276	0.651339130058246	0.756521764530725	2.752822518661939	0.081224020541846	0.498903082254430	0.218767074751613	12.335519019251961	1.203584325450734	1.031579198942444	0.523844563747357	0.710817918595026	0.251185702955149	1.010975301135900	1.063940279066208	0.099056415212176	0.726611545486492	0.071580120261788	0.584968682953376	0.602000902030844	1.425015412275530	0.961950923220671	0.837950055449761	0.172939802012998	0.641871291655738
UACC812	EGF	BEZ235	15min	0.717522079779484	1	0.440751881323666	0.574231490954827	9.448089608375655	1.125669446509293	0.996867382637725	1.454028632269217	2.422396206859848	0.822454137661086	7.187611278661984	0.519941937916406	17.054974063671814	0.181026156236796	0.809154304852201	1.115195843300183	2.022954288166234	3.561028183513201	0.287638071117627	0.416283785525606	1.360303445503459	3.015633772852230	0.688693731142878	0.753776148879607	2.914074483100306	0.075191300060386	0.570788998131335	0.273314451008944	12.300398668799424	1.228322297152551	0.960421362096785	0.596675778669238	0.613815588763710	0.271260807292531	0.942623545091460	1.003220403494968	0.083922953138185	0.742915458224922	0.052714343825694	0.473779274425158	0.545070692058631	1.242719820058228	0.917689805693124	0.868261078862750	0.200482324106885	0.642512221459743
UACC812	EGF	BEZ235	30min	0.821139603684730	1	0.455330658643686	0.712115954040767	8.559173366082632	1.089123242379926	0.992371270352957	1.196652334028858	2.203995107997583	0.782563682766360	8.655512063439854	0.590988185770779	13.807417530816377	0.183501931929978	1.030102376368463	1.239710249627750	2.001474346261233	3.763929029668408	0.315776298132321	0.452226810757323	1.498740804146898	2.819178572358039	0.808587719728307	0.868323670670264	2.556738197947817	0.095120728689313	0.452313314018208	0.234294328717460	10.655398933420594	1.207963142305234	0.908911583180203	0.574396236580094	0.684335964573783	0.364486612838409	1.061086308802196	0.981223363129690	0.081086222789014	0.815011034482101	0.069632618693866	0.666747613943227	0.680666491735865	1.384298571206371	0.912268738317093	0.921473080366357	0.188442482922238	0.623947493353582
UACC812	EGF	BEZ235	60min	1.079838183974200	1	0.499892405058186	0.678262232774087	8.435773084656578	1.079283718868016	0.979442965200892	1.278487439833637	2.264190885666611	0.777978843809921	9.763290035699285	0.615628595555724	15.648086102651437	0.158458689125726	1.073653996557780	1.290108520052211	2.351881053379411	4.258287608070623	0.309803433715239	0.456689767883997	1.813003349403078	3.984881525371483	0.722175625735517	0.861072237641772	2.762452965110044	0.082955851308088	0.489494634791737	0.274679364256162	12.549167871365258	1.196215891782007	0.953025294788039	0.566109249171535	0.758457347491490	0.376021111661072	1.171534466315479	1.049181811701021	0.093041186444117	0.765358234270880	0.066558498635777	0.664527520833521	0.647433202837672	1.457360321028588	1.006852791601097	0.873519967785433	0.173844622318026	0.711720898359597
UACC812	EGF	BEZ235	2hr	0.793288590568431	1	0.531635623800820	0.617678305463564	8.882172551351578	1.151415048912196	0.751401950627707	0.960123549671849	1.810441788012798	0.772140649124976	12.188291562434912	0.539025785862633	21.057572718758294	0.145744636628338	1.150743397500962	1.145812961941942	2.133646476846849	5.102404427128043	0.309833346505312	0.434340075931860	1.401937097564468	3.516018354114380	0.629619459258633	0.758418428169730	2.777284948786675	0.085897549994042	0.509632554393073	0.199012225951310	13.654819693387783	1.234060415304485	0.981958536227495	0.580717350206112	0.735014393520956	0.369085903188979	1.102978158945617	0.936954060764318	0.080407158785818	0.693057846044587	0.060696024990723	0.602809072671061	0.575023656263821	1.440530954401252	0.916197518190971	0.762934871703434	0.165916646230990	0.643007879551773
UACC812	EGF	BEZ235	4hr	0.844068134176948	1	0.522920622804258	0.642847016771794	8.195966727718973	1.091477361945660	0.790565071737743	0.764046489043433	1.927596498829054	0.819178946447823	7.561045470983979	0.590228654811269	16.274584232149728	0.138645386577132	1.235299837854261	1.186667120075819	2.106351278889986	4.852525033398241	0.338957542844648	0.442634961468245	1.229408644596319	3.128341897868617	0.597809135686776	0.812338003723187	2.542053133092025	0.082385707184245	0.490695586036071	0.271341625970676	12.330949201717566	1.240046013682802	0.929015127864575	0.590575221515676	0.681908966481908	0.736484396299510	1.162551009190603	0.892827534051317	0.085945213303465	0.713998494831705	0.059524532604705	0.612108008933389	0.746152487658930	1.562481627725571	0.844130618978475	0.821311714032081	0.172595557966195	0.645892190846193
UACC812	EGF	BEZ235	12hr	0.854274643875590	0	0.468332698498638	0.650333115219587	9.156919696643005	1.173564710336030	0.900844790840684	0.977796214895720	2.082445567650626	1.144266481672767	6.218736903469950	0.603648450482120	13.777832199474531	0.182132890262365	1.725334314818535	1.146041936236609	2.411202055375077	5.598399454033041	0.372194601112537	0.467212030682011	1.143845490864603	2.824832499360534	0.715545434342604	0.986542044698168	2.477237180105236	0.089036823693572	0.459633213114046	0.301715150107004	11.189227711701077	1.257467412202306	0.806425306069958	0.574121609463128	0.729236384618281	0.370317416846042	1.099697036776858	1.180404534669044	0.075712689436347	0.745152314611542	0.089114042238035	0.592744517277187	0.697326441370964	1.487217945600345	0.887956903036589	0.742491615994021	0.187306666578256	0.631517254242520
UACC812	EGF	BEZ235	24hr	0.686455430395136	0	0.472930453459096	0.628995133273672	12.944427960873096	1.237790140948296	0.918566908965573	1.584481769001799	2.541393187591574	0.514905041804550	2.209760184455284	0.533753939150199	17.248632160356831	0.452005447477828	3.825235203908655	1.243861486864516	2.338033752318687	4.338649162642340	0.468344734652999	0.459471194741772	0.866830575706022	1.799718342509399	0.799005441316716	0.903660146448054	3.653115632074535	0.076449775252232	0.644020211383805	0.286902432804158	16.237651105893381	1.149304139389837	0.952383905395525	0.553972420486086	0.601437516504085	0.323476985175010	0.825340573166646	0.872293167339423	0.086755507407659	0.778497924918872	0.084281533644965	0.524943523751062	0.695193321331440	1.336610827730863	0.924804416385590	0.727465734583416	0.202916930978438	0.617594227959796
UACC812	EGF	BEZ235	48hr	0.717377605750246	0	0.459748564416657	0.680929612934611	9.110188741484405	1.087444968998988	0.864099559792972	1.419097200857971	1.664630067731747	0.504049607410977	4.134831447725926	0.571002648115249	13.530583365435943	1.062449092564750	5.742119269764723	1.345877595140583	2.769821694548660	3.653074821483989	0.337417185333302	0.483761650909655	1.497354203617537	2.841179019373534	0.795975034091666	0.786780067090203	2.530730080002383	0.077606796116208	0.399499324271757	0.301377949179618	12.518317530962253	1.168558018434262	0.809992024491521	0.472805916301639	0.680527436919076	0.666094849493978	0.902079842058135	1.357777326521180	0.083700536999988	0.728969459191947	0.061117428468460	0.690794225802392	0.868988152960442	1.298170891798625	0.834691847248564	0.733353688258661	0.178091233341046	0.672876908529485
UACC812	EGF	PD173074	5min	1.178577328834670	1	0.440660841991117	0.567841386580409	7.958393160468740	0.764213937128855	2.966086673754956	4.136975138762567	1.781677592903679	1.070108791632978	8.240688377825853	0.544815341371762	15.078086496515848	2.350981784059837	1.254818204003971	1.218283990143944	2.264029343452705	5.459921514759218	0.290231119349853	0.448810132881910	1.384827670254763	3.557526694545433	0.773690719280692	0.841592124956970	2.414523354335191	0.074351524341330	0.503916583242646	0.250226885562012	11.599695054884565	1.124963384295799	0.964299859709236	0.544017434194669	0.631100269103070	3.383787164889806	0.967599892570820	1.072962721713265	0.082964651146426	0.731188678496989	0.060463172086980	0.569691432181847	0.592336965867062	1.494497029773952	0.918047206020581	0.863084269406686	0.164014854171974	0.605686015000171
UACC812	EGF	PD173074	15min	0.768835604348700	1	0.486469122755758	0.606329607641940	8.531104083494814	0.753344055799914	2.554002933975239	3.502924207774584	1.895158739262806	0.908081869350548	8.209559293842741	0.534665025215087	14.793061526677121	1.544553583157061	0.977408927399330	1.161088420962682	1.928621092007167	4.175206606705342	0.271661040585406	0.393535151394617	1.350714202937887	3.207017143666485	0.936704659317151	0.895328918251464	2.231225681455750	0.069160812112370	0.497265608029615	0.238425464748792	11.076596075815109	1.171251137619790	0.969381499256825	0.536424041928983	0.662607191900964	1.545112890814816	1.073830479744172	0.989661813459325	0.073554593735620	0.645860842677577	0.065789185888637	0.614275527392349	0.494329755190411	1.349478295181068	0.980926049125288	0.864769074807538	0.150667853935457	0.650606696390490
UACC812	EGF	PD173074	30min	0.679991523726593	1	0.468389612033416	0.614481131310131	8.705313038709633	0.730049961828170	2.425345150484615	3.614542925013900	1.919696856929521	0.791571233128458	7.831491409114156	0.583750826477137	12.320056798892731	2.021675990188895	1.209862780646969	1.080953074055431	1.853731590218701	4.066403001910397	0.312815188258508	0.398174110554661	1.597058106670685	2.899481703894889	0.794908837585137	0.659070817412394	2.174983825832743	0.082092920465631	0.470735255807315	0.252164793856265	9.845910970005853	1.205490003423116	0.973971043427183	0.493677646641128	0.666441769723332	0.686739407046974	1.054640998151216	0.982485269907477	0.062172071074613	0.674043121134211	0.057119601078182	0.628565860567063	0.573653819523143	1.416397723455019	0.891475327714106	0.831602765790967	0.163873294949758	0.583148529240612
UACC812	EGF	PD173074	60min	1.043951599045670	1	0.412438755023935	0.556898748999562	10.010641763613858	0.746362618105384	3.398976257966034	5.375597561326457	2.349585893012832	0.625844689260868	12.134139495205059	0.473217879210298	21.842251222649701	3.262828283187937	1.563308255672031	0.988702110223689	2.584903465352244	5.527066307738474	0.343667134844333	0.333747873654239	1.773004107410392	4.085580209654854	0.782996337092380	0.805046230778133	2.751259171121478	0.071543924933156	0.506555780481743	0.153846965879885	15.762770962945799	1.095987330756674	0.931147861007237	0.496202307352485	0.651186302884341	0.563269200275963	0.845042080793595	0.719573711073472	0.075956008915707	0.678821596546399	0.048294882027774	0.539887517026937	0.484076323611320	1.304969733473113	0.899027953178063	0.708473446501477	0.149723135623897	0.555008785683911
UACC812	EGF	PD173074	2hr	0.696037563067085	1	0.448619219725664	0.618662606766144	9.014228154740639	0.793077120077273	3.437793310505062	4.363344240449572	2.259300958169780	0.540635179208651	4.619889277741769	0.573797022225134	14.162677685529188	1.605411201091614	1.302541837887260	1.233375762915847	1.999426205946026	4.618676401431600	0.327886440199688	0.444026355668495	1.483026324586461	2.414553359771978	0.724643304444220	0.848647818575039	3.059702188461449	0.074467564465636	0.548964964116027	0.224503998081482	11.741179663106795	1.187876102940126	1.112445572737927	0.522984525946661	0.704176784459278	1.512716910433239	0.859031330637194	0.762563284425003	0.074927367392334	0.717415251367096	0.054883035746089	0.628988752112893	0.552243545010742	1.895992664592267	0.924026872209021	0.787858525081393	0.101808056719452	0.629867977019635
UACC812	EGF	PD173074	4hr	0.830733773311887	1	0.491757770788993	0.597850900378405	6.708420913352407	0.734281380196474	2.279712722207396	3.587415503596717	1.599141227517681	0.755441527933291	8.521050383558816	0.561506144905023	12.363332073123656	1.618469468360746	1.160311835948487	1.196479161793081	2.018340784268141	4.756099647042411	0.324396953798096	0.426933010709879	1.277282144022487	3.143159603550016	0.647008482709245	0.769361270847278	2.162148229744987	0.087325386849191	0.444083158505525	0.266491102863674	9.502745323827998	1.249808823643702	0.919766041824463	0.537082215450571	0.692525338619255	0.341341135409875	1.152815219209017	0.914816172011431	0.066495414291635	0.763833612767648	0.060786448910507	0.595324124806961	0.642803400409101	1.648395084273463	0.885252785554826	0.743546461234883	0.175830753051087	0.577362861098013
UACC812	EGF	PD173074	12hr	0.791207381759300	0	0.444496143684030	0.603589797939587	9.674680841794194	0.896371970303283	3.176889574979267	5.211958727944304	1.967037012106073	0.666802857385579	4.127393442853453	0.545651775855669	15.172844535938751	2.986375633165256	1.552081311618440	1.186463781078250	2.129220707942327	5.386724059540160	0.349827972861009	0.429447863992355	1.357204547618507	2.616325763049786	0.699490544201053	0.914662645680730	2.686770702887009	0.065263846484406	0.565617014669642	0.210128688346143	12.090670186242949	1.215242139274221	1.011714556386556	0.530463950703948	0.678527437992642	0.506032933135864	0.797115427048923	0.783474059843011	0.077773534233708	0.767720164998074	0.084998874859390	0.542439746539849	0.628824197357018	1.531570076691308	0.903254558544344	0.769754066562897	0.151050609208948	0.598751350586419
UACC812	EGF	PD173074	24hr	0.892897980809331	0	0.439417090103132	0.603783796727327	9.579882527340185	0.861992010255878	2.861515939113022	4.816780188451140	1.979414728009921	0.721358283472330	5.498151376717005	0.543232683050020	15.989859579822927	3.865340664220854	2.549626910254354	1.136543749800967	2.408438346064433	4.386828629897988	0.321205148249321	0.452399996582698	1.265210099027961	2.667479136120946	0.796066909925001	0.858946449651227	2.472816595044568	0.066184980166983	0.585113912952413	0.227250261050724	12.292127653163043	1.220229538085167	1.094194633954429	0.552051930249964	0.644051204158286	0.708233139795267	0.943596264798488	0.725417620148058	0.072141286647902	0.816892921406192	0.059489603216789	0.507780941700695	0.625789103359769	1.593689177597892	1.060520081882268	0.917260400289192	0.126971051726076	0.581286900278472
UACC812	EGF	PD173074	48hr	0.808265936872809	0	0.479231542122246	0.567015702585303	8.895095803604978	0.793442300143388	2.994850004343981	4.487648389581597	1.544411244530752	0.736095501912552	10.461636802374327	0.521168995808810	16.229776300549116	4.308942928784501	2.109301309638038	1.090733721785628	2.400167633995324	4.896970777708805	0.284815876833016	0.422483010469396	1.735882646209738	3.905978350844736	0.707907179225469	0.705886891861382	2.500306696078661	0.065968806934288	0.453316884382408	0.230913824544115	10.561186541192933	1.099903646949120	1.034362748781862	0.492763921985029	0.661134118762843	0.750022313079833	1.081861456015029	0.883024352432873	0.066901316238126	0.618614592093604	0.053159753956123	0.640045297155403	0.603907169566783	1.296821971011547	0.880889132303051	0.735092077192797	0.158730776647946	0.634293022392692
UACC812	EGF	AZD8055	5min	1.384359949096951	1	0.426156473682698	0.570886734443058	8.906833231295883	0.880626743270396	1.955980808996334	3.531353399412199	1.739456110411416	0.747267052428457	9.169577698045190	0.598746351945173	15.115903349039643	0.804275815844936	1.298296035968149	1.158531334384617	2.245092437947645	4.201494842079855	0.329118439676607	0.444418519426660	1.405575171782266	3.358271700805810	0.757209035821255	0.838169581580348	2.422587585966123	0.078049944449781	0.482300332656316	0.248735149243714	9.885252907747704	1.189404104046763	0.928791561826488	0.587392597290802	0.631241576219521	0.949772374811147	1.075455591381172	1.289220057391138	0.076152722709742	0.673662199066501	0.057308221780842	0.584603663123919	0.589189982117487	1.296340752774078	0.913810637063420	0.833345841796122	0.169158823431442	0.621847237280501
UACC812	EGF	AZD8055	15min	1.280324644236646	1	0.545894277178588	0.664146587371804	7.275369010502894	0.901706411786464	1.825313918673202	3.190128458867731	1.567236738983611	0.837343842118199	9.900994621493895	0.645255230734213	13.779360729481050	0.662354224199351	1.275447886519923	1.237069524864605	2.013730685480823	3.669976815651306	0.341629675458162	0.451867924012159	1.438191341581167	3.197542645445733	0.789867725016295	0.802346372504501	2.093215795434019	0.085606613368420	0.468525184364054	0.284962141431208	8.835032888099821	1.176222737299228	0.927274990599243	0.595480415020262	0.650859004618096	0.644391754929342	1.109396223263990	1.318692528709344	0.083280760212570	0.689105362347351	0.059513713574813	0.675749118017239	0.606038938230802	1.300077290479872	0.906866191828302	0.845026494444789	0.184709011830713	0.631479012273967
UACC812	EGF	AZD8055	30min	0.992280838234624	1	0.430962900463229	0.615858192142782	10.502002855198253	0.942556234189086	2.744296778956341	4.465218400083083	2.213845979027610	0.769021384488985	8.902938942731410	0.487073570203618	16.640506859577844	0.634215973885660	1.866933918709223	1.246803019603359	2.530308671121119	4.402499135464442	0.301103613792921	0.383747288432281	1.268250707371911	3.402610325840338	0.739352100790375	0.737074841536466	2.826679565605605	0.069243145960258	0.446667665984512	0.195086047626620	11.263715796711278	1.242922625545990	0.966225375219694	0.482330029795648	0.559440388164653	0.862724534813927	0.882544493596421	1.003142384252205	0.069553892523521	0.631938709389250	0.045051223288717	0.566197676188483	0.565990813633813	1.274591625241481	0.791517534368911	0.769526515585744	0.149767302649574	0.560095353406097
UACC812	EGF	AZD8055	60min	1.253392390862816	1	0.497179113403743	0.628078434216602	9.710216687660843	0.858502542634580	2.206009795615020	3.390568672039416	2.165756525688134	0.673506792343519	8.662846418768330	0.534953695037464	15.461784137529705	0.650164767204360	1.332068402444665	1.243269076716880	2.184598736196415	4.294872841942425	0.353792068745687	0.407059235025866	1.305472633481351	3.173884657369283	0.669337396173116	0.828667907638140	2.539257919311969	0.065225593315930	0.453071319945634	0.245950496601917	12.358923020465788	1.248306618151027	0.913472624593847	0.523218242317413	0.585575220223393	0.840023024717243	0.995607799146108	0.978654417701626	0.072837681167151	0.709238163562557	0.047139040741562	0.609445527743272	0.565106811455493	1.397659334184887	0.876765951685706	0.782779320444619	0.158280109961587	0.547881805284812
UACC812	EGF	AZD8055	2hr	0.930320646667368	1	0.514108656778083	0.731301554744724	9.115932970482616	0.907728208822327	2.165399820470235	3.809774579609240	1.636392941573972	0.663136319353425	13.438775654026736	0.625166272213927	16.690577354678826	0.966138968905159	1.990804843455979	1.164548890584230	2.633899572169274	5.139163710240344	0.325330631559962	0.419629801375864	1.462842483866762	4.359539864937452	0.649008051871059	0.870849296106554	2.517392803774456	0.084567806790065	0.394769199164271	0.242314307883617	10.395062016928815	1.159223623873481	0.955302808674819	0.586543644024513	0.700657988914111	1.570373432795027	1.188615963337511	1.215285151395076	0.077050345598001	0.579886534520934	0.053371652173732	0.713697635911372	0.609656629596838	1.635005443555766	0.812127157028094	0.757709189997637	0.173404463734877	0.658449119917613
UACC812	EGF	AZD8055	4hr	0.624770912084759	1	0.563167228651313	0.746538571864037	8.682019629731256	0.848454416006605	2.038294376571701	3.718685115651172	1.804455476512485	0.845559491002116	13.945955244193627	0.606796054954795	16.152824731492107	1.147289618662547	2.377815915509775	1.255767801467065	2.144766163860318	6.420449107908171	0.323243031416486	0.408387986034796	1.607950354619009	3.925289178747326	0.539485004536907	0.823075393203618	2.236185887445292	0.082805526858657	0.386847790295985	0.297046228241253	10.293237685740188	1.113741432827047	0.875631952664448	0.558253176709129	0.608804974303767	0.823003650904797	1.277024775290899	1.321149592787476	0.071816853311093	0.570040132794974	0.049268731787265	0.701680146811519	0.569737244819784	1.557648668771964	0.861070067521088	0.817291180789676	0.168158577756710	0.715110328387810
UACC812	EGF	AZD8055	12hr	0.793013442749338	0	0.539935686649276	0.694934036755941	8.703168383612674	0.856751632239333	2.282466788862770	4.343051234529189	1.859356881939602	0.942387615092852	11.209975811400534	0.584194960036173	15.939464526746130	1.850242672284092	3.188318750296451	1.146735144695290	2.567509657346167	6.966999593265950	0.299859121045313	0.407579888719785	1.710117432581506	4.193391227093442	0.599017838650570	0.781887489576196	2.204783082492549	0.084216290456389	0.395132946128045	0.243115860714763	11.512028824830026	1.124368554667570	0.854996567455094	0.537665285337888	0.630813293376492	0.830308076191998	1.179639374979536	1.182131009459237	0.063176554058987	0.574391154505023	0.056603127034125	0.668405357302822	0.642381137330308	1.388044471797189	0.819744316473130	0.760452191856945	0.164504208489397	0.683310660753017
UACC812	EGF	AZD8055	24hr	1.230965716186017	0	0.500603544796661	0.660646112376914	7.163859183005291	0.810170781064261	2.758046200689072	3.822775761637596	1.786870566818384	0.719596033794764	8.045595144487738	0.612484722729438	13.233323004302720	2.495926963833932	1.825739092733165	1.109108692698133	2.304582298804256	5.242025360087605	0.327755562519990	0.406259905268345	1.582564030072319	3.742627079126200	0.749490630190205	0.795907835396621	2.259876179204971	0.081707039889078	0.448595791121046	0.278083067796178	11.545594881224858	1.136218052247043	0.834534430161820	0.571452020063782	0.675298877013763	0.662258207932673	1.189319003246635	1.212717300906069	0.070486559015131	0.644752045986192	0.059384630463675	0.620694907293030	0.652860633127462	1.184110484352604	0.954409359357895	0.861375598056662	0.162971514476946	0.633497547505857
UACC812	EGF	AZD8055	48hr	1.138267618716322	0	0.520651355104788	0.674318625389714	7.218055108629647	0.986033787879830	2.893120508050997	4.675117756076123	1.787372142124445	0.646986680563507	9.728266920189951	0.637306283667839	12.624161314879036	2.704375690837592	2.752477971296178	1.196801432385570	2.719155042328784	5.332572662461008	0.262972200675678	0.410869134954274	1.678746566467539	4.140679984046247	0.723354798910795	0.805372988917164	2.272089592429297	0.077621332732001	0.389017218177501	0.274034386493755	10.108312819037796	1.156151703401179	0.947652271920315	0.569971261787172	0.663803549854572	1.055503928445227	1.188397087202533	1.193561564229780	0.066452065476457	0.547493141999094	0.063505611489726	0.660300908040646	0.634602672277715	1.375917280755673	0.837844511982833	0.801887572983907	0.160020644314094	0.646916901177057
UACC812	EGF	GSK690693	5min	1.327467807207066	1	0.475016423702320	0.601076308699012	9.139683738061070	0.830748511583323	2.632904452185063	4.369674593618370	1.771467487365851	0.705715113031148	7.523338405282372	0.576823019214827	14.007481993692185	13.156622784134438	8.185481283252383	1.227465323852948	2.171223204278922	3.799888177017210	0.350105437628460	0.430850644219625	1.422687947491283	3.063922214133031	0.835139562489372	0.793328345461200	2.248697161708524	0.074798477278367	0.478992090776617	0.235808804227607	8.997550978467329	1.121519224256288	0.984064590577800	0.544855567009227	0.627315856996569	0.589124338769608	1.013659257680609	1.083303670745558	0.067019971447122	0.732533196773044	0.055494417733654	0.614211241826873	0.569445475869763	1.352590528473887	0.929086825622315	0.868400249234597	0.181321880466982	0.580377734852695
UACC812	EGF	GSK690693	15min	1.239798182888422	1	0.462066535654098	0.623680510281757	9.493757192466017	0.826133573369131	2.437639379332977	3.774646935116149	1.576248372619642	0.809329954825937	8.651833481358867	0.578930027442943	13.830662896287691	11.718654562853324	7.523352999117614	1.204423072886750	2.037733274327783	3.784091868091263	0.355237473934919	0.417788027582236	1.441950503069254	2.994582502104738	0.803952673435479	0.765707833321365	2.128095296909772	0.075626760943226	0.469446693712337	0.237652003845080	9.591022131071416	1.168013004117434	0.885885829696262	0.530674907372125	0.601259226105777	1.010384570835904	1.059837370694025	1.053566874310477	0.076350131802828	0.728406456275465	0.048477886184311	0.589114400085219	0.533835317068644	1.374397083798325	0.955110438209267	0.860354778165296	0.163048331114460	0.587257839902531
UACC812	EGF	GSK690693	30min	1.122687267538184	1	0.437388496730134	0.578829261708372	10.851466557825731	0.766643498871640	2.672944865925355	4.393336294119314	2.007963712160604	0.802300348412084	9.154693456349156	0.506851866484502	14.300025050052669	13.706455957119111	9.163407090831509	1.210740986820829	2.286969380588775	4.294436690254901	0.297715548931498	0.374723300815491	1.352153667633012	3.185630808457446	0.715382682915360	0.715295633557211	2.485377009969005	0.069715202691173	0.459826696902405	0.204024027368990	10.863800571456814	1.217414783974120	0.889972828012430	0.503931286644057	0.538418184058603	0.917319067740530	0.896554992856988	1.006537968800463	0.075608865823169	0.692880897695626	0.045949192937671	0.536798263773682	0.532535543188740	1.345217054890276	0.883769182369026	0.754417457731444	0.152617762032398	0.554838676916900
UACC812	EGF	GSK690693	60min	1.171282638918927	1	0.483726174146329	0.626410743722383	11.332202669003443	0.756167117957526	2.969015104549844	4.505293680765133	1.823033283593444	0.736313583011165	14.188547387183123	0.515353346697830	18.541218361905205	15.249235114460699	10.149538263035700	1.089853217980255	2.673847082053994	5.404230121771382	0.350978375791877	0.365070889782835	1.473213265989478	4.135277554554770	0.585918225990438	0.743836495560055	2.495570935823093	0.061035593312538	0.392743234897563	0.214363920121077	13.816177688736627	1.156149819085878	0.805409756665659	0.481396431243245	0.551414109145892	2.211280150378235	1.091486162558788	1.077230414373985	0.071047706459158	0.632490616079784	0.045629427294623	0.551899909551190	0.493855253075898	1.480692776120865	0.814415401071888	0.696744260431556	0.141229809461304	0.555683498871723
UACC812	EGF	GSK690693	2hr	1.184050468016744	1	0.529799252120719	0.708319410683627	6.950086032917481	0.781558950127885	2.302436776734125	3.963116328446890	1.549847448200546	0.701102326467951	10.274789461847080	0.659065177129905	11.968137694325927	9.504837024912080	6.302261591008556	1.200206741334900	2.235992329466434	4.322161530310580	0.372214695372040	0.419376367066146	1.582266120670630	3.612954836245758	0.650307494574663	0.749405394544529	1.975493442772369	0.102180590188400	0.410432246842545	0.274296278469073	8.128650334125092	1.058644614972725	0.904725012679258	0.561056983434552	0.636392088185460	1.100386419006820	1.250856140982853	1.203833084291824	0.069783261326507	0.620965095173897	0.057789080920339	0.760952144160847	0.588826844800705	1.477948503729515	0.851433899453574	0.790317746451495	0.169975817267404	0.639247461725811
UACC812	EGF	GSK690693	4hr	1.106593294300269	1	0.496066423954566	0.632925495220190	10.058888070611038	0.793248897234028	3.259744694642282	5.242061055076098	1.962719978474858	1.135266844130920	15.136118775264903	0.540258982808049	19.584054956718020	3.026957724369621	2.246120517308012	1.144323341114750	2.937677797341987	6.925638876440570	0.269292231634639	0.368722015434262	1.637260177417141	4.073466526351295	0.585365762691911	0.814559731896526	2.435708238662034	0.072913113166916	0.404077724017171	0.243337126859563	13.592645317340702	1.257656654291147	0.901052030489222	0.497933572684373	0.562531933869967	1.448837228493601	1.187430427575617	0.896591938455107	0.066486902927106	0.627179054764380	0.050292127811338	0.631802685078977	0.578109904967147	1.607269022909997	0.826263236997202	0.753297771199100	0.130013867450430	0.596653961954538
UACC812	EGF	GSK690693	12hr	0.970936185349006	0	0.485844506629710	0.692519058723280	8.544780797801204	0.786305902930934	2.682862262141417	3.627288301456149	1.779396639507780	0.975222280160117	9.358062386593597	0.612453866998175	13.208979057836187	10.764877201717301	6.831777509178274	1.164605172408511	2.242758789337803	5.788845326725518	0.349196320670463	0.437762062983693	1.558888900071898	3.264104065922568	0.688660506819016	0.873170050745130	2.175346699936841	0.074663408404987	0.492299414734826	0.223822024288637	9.857110253142468	1.190785738633991	0.967974625688468	0.552394725586425	0.701314149073581	0.771290607274008	1.091287775663062	1.018999224507151	0.078636407185668	0.736252197384486	0.059314479528872	0.681642079904082	0.642729142343754	1.409720938692811	0.929111862656720	0.880472484031465	0.123635743618892	0.627017618543412
UACC812	EGF	GSK690693	24hr	1.285218667819599	0	0.497179113403743	0.725985928944060	7.251269576592756	0.791603551696168	2.674486840681285	3.942789370338076	1.631659317073620	0.777254599579861	9.940561697707883	0.630039824934392	10.140765481115368	10.521071776511864	7.074925656570323	1.169373865971766	2.236097089135944	5.115494934730030	0.336862481765184	0.421863272580170	1.626138390572300	3.842322322099825	0.763310259966614	0.818297576615883	2.083290417466613	0.096308091354116	0.436506439533623	0.243763708391122	9.061722169692358	1.095950705104493	0.894645931648015	0.553133383152922	0.668820279597322	0.767345098068143	1.273636560659525	1.393204446214978	0.072402629247418	0.621600420799835	0.060373330432724	0.703372830338258	0.643912463965634	1.223041025015257	0.868078505105276	0.837274313722916	0.177843826015925	0.616264198772830
UACC812	EGF	GSK690693	48hr	1.316328696701321	0	0.500934198020789	0.700733216252917	7.126953619964610	0.969827892882654	2.983036214725559	4.340386073798138	1.838841832840304	0.775309424155144	8.665767141364176	0.607452109124236	11.616176985317624	10.460285205295730	6.542972092044808	1.154012462979267	2.311175453619295	5.286723531196913	0.314478518493481	0.429285470363423	1.740378893219621	3.981530524498367	0.701027815417837	0.835604423786688	2.184297170165171	0.085527506610830	0.450395828004012	0.255350306210432	10.313892088941230	1.136418600601607	0.935450528502646	0.561636044651707	0.665579407104607	0.764253185750334	1.308642708190931	1.065245731551529	0.065102488251675	0.615798492378866	0.059644062789408	0.645703842446302	0.630135564414876	1.260991144715779	0.890951035724341	0.813860141069656	0.170295121702909	0.593462797481304
UACC812	EGF	GSK690693_GSK1120212	5min	0.821168643796593	1	0.451674260793466	0.631552752704613	8.874837868235245	0.751306223514387	2.231076417329947	3.948094750468317	2.027049368177460	0.651742980093555	8.103518901449315	0.532150466309918	17.068688523277437	13.987735489043498	8.992868048922707	1.119299051310542	1.940294987063725	4.142182403600065	0.275890471452716	0.369041051634204	1.260162541249541	3.394517621778378	0.581189623036848	0.765532692133144	2.361749701532599	0.083777386108401	0.476007824000344	0.218024197539051	10.255437909736454	1.103551494243934	1.148923886453908	0.564197346931437	0.619254713821630	0.560179189539357	1.054312237035437	0.968237877989859	0.068492061358746	0.660825047409971	0.065130921202204	0.597657545440497	0.449873835801305	1.540875476093937	0.898800283268661	0.917229717319720	0.192910369152274	0.609386993998132
UACC812	EGF	GSK690693_GSK1120212	15min	0.719638885359694	1	0.437042390255580	0.628110632794507	8.435627734956293	0.776800915485255	2.239115066372052	3.494904542270601	2.115248190992516	0.688207369555899	6.377818861673402	0.571981784899111	14.152867968227410	12.665756062264116	7.715441125326556	1.163073658167583	1.816102426588885	3.184865288433459	0.270599354213892	0.408798823508410	1.436647828962262	2.557770793092172	0.657142085303744	0.730493794845466	2.783252947389649	0.095797876604166	0.519667249286547	0.231277665340093	10.974108239622458	1.219635143928700	1.127984902281829	0.535314325511328	0.657835250918289	0.289934022009743	0.999957643233833	1.062150660517735	0.079378627213043	0.681594998981651	0.058975318269676	0.616619506926944	0.639775859090494	1.490189242327673	0.954822157350120	0.895712027588486	0.156521853463947	0.644953293021510
UACC812	EGF	GSK690693_GSK1120212	30min	0.494841516668200	1	0.504027902162642	0.577366906276393	8.387706243023544	0.753587544388789	2.288618330895797	3.671159394580557	2.025294655925739	0.733977791398260	8.218644063395690	0.532373338203708	14.510841870822086	15.559263468505433	9.347413019494045	1.257983968991879	1.772960200881976	3.906060258648791	0.317747676654663	0.371995751953751	1.729626440225169	3.451724065535914	0.640162339500814	0.698064714711587	2.360009473586949	0.079967826548390	0.397778795664490	0.271166798196471	10.129691772495438	1.247398642027905	1.174818254356362	0.483725031874074	0.666007014492717	0.413204934653881	1.175265609811870	1.141923644513183	0.057359018968176	0.744100789386953	0.076847875717814	0.565556542176662	0.555062303315905	1.624050686548211	0.844844999439262	0.697406428447157	0.168552210507749	0.539713017547419
UACC812	EGF	GSK690693_GSK1120212	60min	0.855276159182360	1	0.466245080311613	0.586154832369983	8.032721939500968	0.771529644741198	2.221571050540245	3.917516725722451	2.352174700674437	0.692472400207500	7.540165250771628	0.526301065351497	19.428378077198413	15.167198827917634	8.114004263980505	1.208481137431305	1.814078505398419	4.200590532368046	0.293665954750267	0.380681871587922	1.419082146103230	3.179321042007184	0.571768132522264	0.712252457158981	2.594881271825054	0.083683030709283	0.480234000575488	0.217788042550208	13.230835507144157	1.218219939319503	1.192771579438923	0.541639731073895	0.705698022124080	0.501156924070297	1.050167804855786	1.034661466373271	0.071127200232740	0.658612735174371	0.054543602686485	0.607124881894181	0.538365237563592	1.632793584020609	0.922956051228225	0.771577077196086	0.161872145122103	0.616341391914398
UACC812	EGF	GSK690693_GSK1120212	2hr	0.805606029027562	1	0.451877052249164	0.630117462282709	7.858173315309350	0.756990485456527	2.515616814327129	3.742051711957003	2.191857195379358	0.683716500056755	8.706631967197058	0.587224516621592	16.602143538103252	12.268639729724425	7.359365668929808	1.219272063217455	2.046424706978875	4.690636271506569	0.274594895935165	0.409357221027573	1.519256411303314	3.592148417166891	0.574430688211566	0.844485542674243	2.475124172280730	0.092027045793899	0.436985825171070	0.237123026255062	11.481116761736882	1.209816882801508	1.148791048075374	0.575829390235031	0.653258985743518	0.322453615580660	1.199618870117644	0.916749173354169	0.068150442859841	0.649550413687614	0.058893492560002	0.662712552524388	0.677332471972566	1.663692902854495	0.851587197784660	0.764951204539590	0.165357865440913	0.645522778369866
UACC812	EGF	GSK690693_GSK1120212	4hr	0.995776191722740	1	0.454933375080185	0.601712538592648	8.385298369085595	0.785798727360306	2.381643638595341	3.710533312289967	2.042149645577815	0.710864417070424	8.067447408395143	0.563501226534959	17.099878295750472	11.739544519024218	7.386582201696187	1.185940807441067	2.248285498228780	4.832635285532899	0.312044434620944	0.410788647282108	1.487903917367969	3.607594055535025	0.485436269257193	0.904396074593159	2.428802067389396	0.081125999869359	0.574898160143622	0.216038220048271	13.552098849598902	1.212710093558637	1.128205775755669	0.539557489966721	0.684503257477013	0.248717907740574	1.159201253046155	0.838049857158544	0.075847783335078	0.845184283463801	0.055946347891055	0.566323838900115	0.639556615990433	1.469565056661239	0.935732839906601	0.914402968380201	0.162571031223933	0.596720369159232
UACC812	EGF	GSK690693_GSK1120212	12hr	0.896220059446567	0	0.477042631768435	0.688876833390563	9.365629964325336	0.921000369252883	2.671263826354931	4.484036544122292	1.777080833464492	0.668528031965950	5.409110329414868	0.539412891897529	14.181861836466712	14.620169464785166	8.706001256261303	1.180336701358926	2.075229165429011	4.497663244037137	0.357964264464743	0.487131427043940	1.424173560586890	2.151528596629860	0.536421240753297	0.947556815344139	2.603232530310157	0.076997952671522	0.640566707874893	0.222331100431324	11.812064690328729	1.189960552462956	1.310853183724890	0.570183417663788	0.618089650956998	0.714208700279212	0.885402899315065	0.969352372972898	0.077313880350909	0.808114423609717	0.076528497764485	0.553407664654208	0.556525283449316	1.667680889957220	0.971977395333841	0.743409479332446	0.184644603993762	0.585647008545001
UACC812	EGF	GSK690693_GSK1120212	24hr	0.813998977409233	0	0.485726774788448	0.677076300450196	10.807272394375662	0.899586399083743	3.239992956708379	4.918174131127236	2.597827499789625	0.498054811277318	2.105225632057531	0.564674871795320	13.291297026718118	14.930708424550692	8.438303779917449	1.376093786521223	1.874460602063215	3.749484099493264	0.374858719457498	0.524183370021675	1.544704419817453	1.972485046573556	0.607780263441588	0.868285095947526	3.121593499692703	0.073974111765536	0.620064609227724	0.277842709559406	13.044202149946372	1.168909097851815	1.622337085781420	0.558270972250298	0.626892796273886	0.403076872853177	0.682319669567614	0.780495226981794	0.074872635569207	0.868247104672831	0.056616002744702	0.495709400435781	0.734986607925635	1.674241674621398	0.891840692370929	0.786405394529037	0.172688137770690	0.579615424207242
UACC812	EGF	GSK690693_GSK1120212	48hr	0.776447708556933	0	0.467457306206929	0.573407856262156	10.245230216353171	0.872109075247885	2.526994349935043	4.375686917368629	1.478285032374624	0.684262101762677	6.425904538914273	0.569524832236564	13.900472794320700	17.492677746065716	8.691959707443651	1.156233116780990	2.343931038754589	4.538193197776980	0.304396809325420	0.424434753590205	2.017737774623604	3.291174033266783	0.643821754306420	0.757965441079843	2.525854859763925	0.085550497134882	0.475173697565634	0.237587692848464	11.147950823562645	1.179305357199379	1.268347938310922	0.526216569585908	0.724706864719231	1.052933831704322	0.929935934723450	1.056747244025942	0.069428231745289	0.682238524058187	0.054978833915394	0.584987294126578	0.658401730043724	1.642544935915244	0.851623350817824	0.692080190286696	0.173342477069046	0.615844162356990
UACC812	Insulin	DMSO	5min	1.388120672231107	1	0.446147210755717	0.582444238524046	8.409410279201103	0.820355180495302	2.710532290496693	3.853641185757872	1.552060961442748	0.754977649644564	9.594400274436302	0.587263430861925	12.740496534124055	2.378241009867788	1.225112596788839	1.125222922955594	2.206504298283654	3.800745373834785	0.332383788928674	0.425271683322211	1.473313721584023	3.231355362158575	0.936162406719405	0.767344770386432	2.255647485463165	0.074553398061096	0.492725126401614	0.228506057563959	9.102015714735989	1.200151050644220	0.960255925071575	0.561091463517291	0.619390681928177	0.805142591744694	1.012547999422789	1.200321870577032	0.068366194859802	0.668561814337251	0.059403184883404	0.574114025637160	0.563834651660608	1.285531447844492	0.944842883797381	0.809046360429806	0.170185055297262	0.578456427735312
UACC812	Insulin	DMSO	5min	1.461810182636160	1	0.461248545409501	0.587630729506585	9.821972607034024	0.825508407694938	3.042488467344588	4.161969058923268	1.737759258714291	0.514090105109030	7.562138403209110	0.601450546518919	14.937448866058979	2.607413005091816	1.518848417734501	1.076802788022673	2.232386891162961	3.076864268281749	0.246559963957791	0.446243615097619	1.326640990195525	3.053416175121974	0.756475441433581	0.834203925964836	2.590209043912214	0.080308550090622	0.507779025545988	0.245718181140208	10.029507019452710	1.061512787526417	0.881705484741439	0.621782961887826	0.620971691937534	0.781872672578497	0.943415009322722	1.066451187431415	0.081082706501574	0.685006121176225	0.059135781582010	0.546151635072882	0.553807684135148	1.406946499117777	0.945846444737522	0.783912362828700	0.140300047427250	0.594602786106806
UACC812	Insulin	DMSO	15min	0.503973089037001	1	0.459066297374385	0.622418804184653	15.505288044263247	0.710028385275329	3.668403972671992	6.511070190701736	1.833604311877705	0.590542997277956	12.275783020212428	0.490097063195038	22.583762306758331	1.968527102767749	1.233997392224306	1.146693273257254	2.266498022782542	4.737070652280648	0.372912825347955	0.385728165363977	1.316498450366254	3.679131171517308	0.812916862467690	0.733843325339243	2.727879009150962	0.062032274177564	0.447437634578277	0.246405523026768	15.212713161135344	1.134618911228753	0.847182137166658	0.493958294065708	0.603677337363467	1.463007689818170	0.851122908333714	0.854365204600051	0.071250055365051	0.635283749390169	0.040073845111550	0.566887208430609	0.548446892465525	1.517169252665942	0.957421779151706	0.724441213686862	0.077207242587995	0.622229312331644
UACC812	Insulin	DMSO	15min	0.630516106884796	1	0.435216870131334	0.611729484772449	11.587727434693587	0.733859543526855	3.680964093096627	5.283110203288967	2.281188445020652	0.518062713062468	7.918413812845346	0.521309777244643	18.292784921274070	2.472631368445933	1.333087440010713	1.135375932157763	2.126548635066573	3.953213813860414	0.292784568019521	0.364564696754263	1.156489523618648	3.103515150894911	0.755924553639538	0.779113488186925	2.740655224796732	0.068550514862393	0.563322873873173	0.235821056539388	12.337986498611539	1.173952060672772	0.915168008216421	0.477233688752054	0.538585374054065	0.842935657252795	0.759254837209356	0.963255596555769	0.071834653699032	0.740041756636741	0.064429327911122	0.506731536043866	0.530015422745355	1.573568851298458	0.991646172189717	0.825560209652154	0.150430431615883	0.557328540504619
UACC812	Insulin	DMSO	30min	1.169217894032102	1	0.449002847434193	0.659767695356675	9.155607876983149	0.810991759869187	2.730643496514629	3.883115735118013	1.960102239313536	0.711080904386469	7.956396985487630	0.584273763761846	13.629443549231311	2.130391594016373	1.332564081124502	1.202508601602027	2.107458041695760	3.795168156111695	0.392732494266530	0.437421658084726	1.335336104591274	3.024806481821570	0.857163291944137	0.755296326998718	2.382638364160243	0.077640515485899	0.510876402224368	0.245957289898487	9.721645322456133	1.166051915819787	0.954668221037881	0.566565538690050	0.609380176862569	0.670101035227506	0.972580323681473	1.001470900538811	0.073447450264829	0.743775055411108	0.058213217953047	0.629445348518494	0.632464235635823	1.427625729822784	0.931275345343781	0.833873578251780	0.183230758148843	0.601414583274027
UACC812	Insulin	DMSO	30min	1.517629066659690	1	0.473203227869373	0.595978146422791	8.384240157180686	0.870350366171011	3.022688487403902	4.188696803729865	1.937274762614087	0.553959877189171	10.006491844478404	0.616612200338222	14.080336039130742	2.624098280762197	1.320180483476623	1.097649974127553	2.203133141886223	3.774978711036380	0.258505675370727	0.475708958529140	1.363305858063888	3.342099512643091	0.786553871055799	0.942247967539428	2.352520666106963	0.082655176239288	0.490031655889790	0.247223926794743	10.578219753360816	1.159437045592817	0.924084345761044	0.631144740362738	0.650808018152736	0.947838781250681	0.917750804994823	1.090981189144898	0.080070352806184	0.665784453199797	0.085380223410550	0.634797228022823	0.551304102827428	1.499690698189457	0.956826708989272	0.801305777538515	0.148149838105531	0.579930096673043
UACC812	Insulin	DMSO	60min	1.328384283315188	1	0.420321913493519	0.588631843980422	9.319442230053630	0.803741672058588	2.862035691644660	4.454286695880219	1.805033920058697	0.661336484083433	8.619250119957981	0.530132185162459	14.559777824884181	2.100530876751002	1.414185684701981	1.128260122585248	2.121498071082216	4.149607231605355	0.334646632163822	0.418298171285923	1.305313410335433	3.365474116482035	0.752526563075020	0.771519972843462	2.433185928764651	0.073426665135600	0.473746482256617	0.241802768205147	10.235444865776849	1.117674823980019	0.944800703389781	0.597097985608067	0.632157981471140	0.861703243795773	0.974653864074911	0.969159032084548	0.067209872104582	0.686266832972699	0.055675844433006	0.591586257689113	0.553366934368985	1.509984006231405	0.915931674027061	0.755700799273732	0.167672868211064	0.585370601605901
UACC812	Insulin	DMSO	60min	1.277885276219780	1	0.526856032935834	0.686132471582567	7.328649998421899	0.904015284640290	2.913819152948439	4.955914330827895	1.943166550560556	0.599011724664277	11.568206162881204	0.643572582568878	12.895392083200864	2.235135917650999	1.244380105219695	1.194660412670760	2.048657841190380	4.540770960141471	0.295112725280700	0.450644149744855	1.505405574701554	4.114835695682285	0.780558845209271	0.896762949532183	2.393591059044486	0.086173051069700	0.518951326074094	0.287288895398273	9.843716039745790	1.119484893647846	0.984805179226695	0.573775450502413	0.710204620867486	1.236551734323020	1.059194369961251	1.115632538131667	0.078258650618862	0.662730655028948	0.094278487602675	0.651491155254479	0.608423887693257	1.466223612343299	0.916628604212587	0.765819753933673	0.164214767327573	0.642006778998189
UACC812	Insulin	DMSO	2hr	1.109989692306105	1	0.539000627974737	0.696860906734928	9.190633881330406	0.838404391183743	3.018582576210161	5.498571431571744	1.774429768364493	0.822119500651010	13.198486664835889	0.609588931101794	16.254573390165511	2.077991379154393	1.482219949179646	1.146587375965405	2.130639556241984	5.059169592783247	0.378176627103676	0.416365449843219	1.572520623558960	4.230322299937406	0.701429542020687	0.831774359851007	2.332924457114785	0.088357028038000	0.390121656663819	0.255497678628449	9.817046445529567	1.128874004900659	0.950503451252767	0.539950359671819	0.645431732017801	0.630275776688071	1.248865509767454	1.211199755753615	0.065450310552553	0.593250242526977	0.069089559891169	0.667502610287208	0.563910162245026	1.486609564792752	0.827583644554857	0.746270754132941	0.171969127671514	0.642334291962490
UACC812	Insulin	DMSO	2hr	1.101840163991530	1	0.579470340296565	0.769678536156025	7.609566012257377	0.891040868476407	2.718518530437495	3.882582286914671	1.662141030284118	1.201558031678614	9.540478947411021	0.699479010539888	9.135697895130328	2.414594860516778	2.151945817528810	1.287380463560223	2.243426009270466	3.448900311395009	0.280245978756578	0.510085983466745	1.326872676835009	3.169619646251737	0.830863622877175	0.907498545687759	2.168983542200875	0.095819395708617	0.463632367220773	0.305345406478160	8.103704906430655	1.225642098921537	1.021439318652596	0.665482689587499	0.711410762831033	1.340883665154797	1.147832004726769	1.227573056858629	0.087138527593914	0.729589769916503	0.067380597932569	0.686842142871349	0.617133704551634	1.508639747364595	1.058154752565723	0.885209266370414	0.191067877352923	0.736113094499404
UACC812	Insulin	DMSO	4hr	0.814024389667864	1	0.489147286525819	0.719644635784819	10.970810616454530	0.745586230562948	3.270272757214349	5.797398419409515	1.787663544199792	1.134305572010073	15.101908328141395	0.592780884992801	17.990559387543872	12.822507443040239	8.748673170278382	1.108622739783308	2.733315368527081	7.449825267945199	0.307755890326971	0.414563496477676	1.609148045415219	4.910517886917493	0.607082121842995	0.773231623580434	2.337056172358258	0.087143361415531	0.380157635312982	0.240081739571759	12.453996733266635	1.110779862150115	0.901455050805167	0.530548580069129	0.662841224892608	0.598467223602987	1.243550092828347	1.170997971888596	0.059313643403152	0.575184066491726	0.076946721293989	0.626441413368410	0.600142077157997	1.412089648038362	0.824648988117615	0.804427013957516	0.170271602437704	0.680875219684585
UACC812	Insulin	DMSO	4hr	1.029490838183150	1	0.496489392855717	0.716929178826615	8.590640827781318	0.902473560648875	3.305174731564047	5.130274113029294	1.533145542682425	1.088740201296666	13.302353694496826	0.614479266167534	13.930827689917015	1.978757090705807	1.550876458648634	1.173991489585872	2.670476399126081	6.216034927308707	0.296150232737284	0.420155928612837	1.353889006352829	3.482101341329262	0.779025874301689	0.985328717511467	2.406011854929759	0.084562092207280	0.463539719508135	0.277616272455506	9.481807583805539	1.142889191320112	1.069612826137647	0.568003185344725	0.711220509287891	1.541420266833299	1.126039155680547	1.172050302311070	0.073623486642070	0.641829275991952	0.067979825806939	0.659626141686157	0.593010739322602	1.569051140600821	0.989833491981709	0.822698065130643	0.187039362337116	0.695840649877506
UACC812	Insulin	DMSO	12hr	0.710062752140542	0	0.534218123057099	0.740783628303734	8.512787319884227	0.751393209072513	2.752480986230371	3.877609665982140	1.852361815838772	1.024597547847132	11.271988531460542	0.586036576954839	16.516781589095704	3.715481454511212	2.456135963438547	1.132004975864566	2.192948487522173	6.203862304509305	0.319443384978254	0.399364749269364	1.756390452040950	4.008063805686840	0.677947569042108	0.818654054542088	2.097811919312336	0.074935435755773	0.435484732687492	0.239398873403293	10.630085196367707	1.197691824287461	0.993743294921049	0.552885759008611	0.672647799136045	0.945967034938027	1.300742006475085	1.057433264430434	0.071240211714067	0.660510435176723	0.105232891050920	0.611613374527139	0.559404268773236	1.352647511163113	0.905361716704678	0.812430051858217	0.147527614075750	0.720250430816569
UACC812	Insulin	DMSO	12hr	0.766326828294894	0	0.484952482564560	0.568981732284969	10.112123494733634	0.796972336617137	4.309400116982989	5.633676886486178	1.972196163821709	1.373518322376223	17.002928818596050	0.514319948578834	23.368764321293263	5.285177699532158	3.860238243198293	1.045714784595391	2.971704575975845	6.909112638365246	0.351049147297797	0.341408609011381	2.178734034128816	5.324806351036845	0.623539974690975	0.681319673053441	2.570983380319151	0.070651331997995	0.450936787711360	0.204521406884083	14.121376359524987	1.139780438540784	1.048011004155014	0.474461566980105	0.630503034979402	0.416384711394899	1.047611626597952	0.830689256387508	0.064598758605515	0.616334933135300	0.049310193083459	0.563075480432670	0.528911000959067	1.389291311898374	0.866554053084672	0.724879625808491	0.125699774569535	0.628274290463879
UACC812	Insulin	DMSO	24hr	1.324892556863356	0	0.473330616623812	0.727586902437289	7.052503472003234	0.797215106702206	2.959740818714726	3.911070889265126	1.694122948921166	0.969062037634092	11.083981956349627	0.600511555418547	14.001666688152204	3.412561288956480	1.476471704393089	1.083468898829772	2.408160224139482	5.596468927483913	0.324530752528773	0.412742954355306	1.613675270370491	3.710524771258301	0.808864995258057	0.834305083636426	2.204014487534585	0.086399054869002	0.480021431373317	0.254676542539038	11.436755726752150	1.201450572915531	0.975641580582206	0.602625905453271	0.686964763400986	0.706335180572657	1.227760483796266	1.090606121300251	0.073599902497966	0.653200358504259	0.119538007466214	0.578661908341277	0.612026029861450	1.172331586097102	0.992037687585472	0.850828212922501	0.169567734277559	0.668575625301952
UACC812	Insulin	DMSO	24hr	1.092814281071670	0	0.457782882084232	0.630682833630264	8.140271524834146	0.832843538648026	3.658505131245499	4.263906083206396	1.760193879058935	0.899140585851480	10.526254552714331	0.589779300422623	14.109094390636233	3.335827511230761	2.009778497062355	1.185294626831980	2.371710217207803	6.113835396339937	0.271286597695567	0.397415070394873	1.797825768208472	3.612046221251987	0.743189734666192	0.775074639716512	2.429825812527960	0.083639246348116	0.472059489406125	0.232818685485888	10.389111097759411	1.174252138043066	1.209845509967979	0.518515289413097	0.607495680482749	1.537743681265750	1.123611948822664	0.965696561611163	0.070645347818920	0.718090853210885	0.055507605036193	0.598294388881396	0.544791216078201	1.506966532081467	0.943195614970235	0.821724549828789	0.148491530888794	0.632772076127712
UACC812	Insulin	DMSO	48hr	1.620236549151768	0	0.466228537292054	0.684724458800376	6.924695892795585	0.905708287370963	3.238712565935709	4.741727512939908	1.955184634345692	0.848578389504217	10.326982995385825	0.565963013328989	16.129634888589955	4.553353804759523	2.209592658006645	1.063818327607238	2.349875683919095	5.476375265784313	0.276734223360540	0.409886602556485	1.816814340697445	3.966056050942803	0.731245919470374	0.829028708961363	2.249679634963230	0.080491818929881	0.483324898154233	0.236321691050566	12.462792700683488	1.183230221642673	1.152198100335215	0.569485983637478	0.692225897208421	0.725849826408208	1.228494081748615	0.962800432090890	0.069133486636124	0.661164384747445	0.098506597795379	0.601973560060701	0.559596388390711	1.348749340629373	0.909647294905982	0.832280002635733	0.162037367889968	0.630567077010713
UACC812	Insulin	DMSO	48hr	0.947443366015676	0	0.432803871194383	0.604781976098801	8.079180089239163	0.829366409397837	2.933488153156536	4.047907368919167	2.023121103134915	0.536233779529942	9.703733190221460	0.535154327410309	17.750616919973879	3.758476026755721	2.089537780819564	1.071632054949159	2.630160091355213	4.089209711094224	0.253255098929807	0.383904378484696	1.801107049775973	4.072884013312135	0.696932195115126	0.898653458758244	2.370411122538679	0.082946291430724	0.549041891403422	0.215625636377379	12.758858068649559	1.224186668448595	1.152953271566115	0.525529769122866	0.673235463195956	0.856523751550622	1.218065952645020	0.748333380644985	0.069935773830252	0.747465631488025	0.064358062325965	0.549246628104911	0.551469067284057	1.581640144845117	1.026249877899532	0.895869057857452	0.167129266089902	0.636549689729995
UACC812	Insulin	BEZ235	5min	1.395448520227660	1	0.443626728762167	0.577260091832968	10.977041874135876	1.223308330649796	1.283203325572896	1.503159146935256	1.924601541524188	0.775585959619576	7.246878743094095	0.562999070376355	16.492812553019384	0.135103146488313	0.843390348087530	1.099980174389116	2.292653196344656	4.550612316873609	0.347882039714492	0.515570213384915	1.368187812494500	2.901133760352290	0.708479851628228	0.795927243287554	3.371374275443817	0.064884788549236	0.728451077795768	0.231884746755126	12.633372431087432	1.164661885204138	0.966736886802930	0.553281876449898	0.574472287622995	0.290778048572536	0.835989343311807	1.000638086467607	0.093392681101679	0.792832125556333	0.055260114638470	0.452209985238685	0.580670989764562	1.459477159062026	0.956194083653268	0.774119266444858	0.149334268415580	0.570306986940197
UACC812	Insulin	BEZ235	15min	0.924033619150560	1	0.474722850174244	0.691891745118192	10.627315672826439	1.199814158398478	1.177609220144244	1.527350404442281	2.332780535153219	0.645964037613130	9.245085917707781	0.540563003180165	17.197958246724259	0.139313667584060	1.085062841153297	1.063598788607005	2.115537164729835	4.072580639814493	0.334711508082568	0.411559934019045	1.132179293243340	3.369163784626844	0.661991113172689	0.789272833436950	3.150751391537312	0.061792121928279	0.610934998425195	0.240687008127487	12.420278261080721	1.193822755326725	1.003594758383703	0.541272385238358	0.653166718315797	0.247838889297600	0.758827745315839	1.026614447257717	0.089443882936041	0.814897914155432	0.061253195555368	0.516984839269148	0.565310742023053	1.660925821059132	0.966543367689880	0.794887072544455	0.158559249925406	0.562181940001189
UACC812	Insulin	BEZ235	30min	0.884524341360892	1	0.405696677408009	0.580640909295187	9.886782781844936	1.229125371245005	1.150772463684906	1.491842963180471	2.063017116790797	0.734428596823147	6.631661619039024	0.585012579604325	15.324047042139119	0.087192046667326	0.876579671350740	1.014342645469368	2.235515130491188	4.039678643935948	0.283549876614447	0.461258368652498	1.233396955170882	3.078732728499019	0.614766745706078	0.813887507573361	2.844753340463153	0.060490268537338	0.582410217915462	0.226963929945311	11.766094907728604	1.261304219753992	0.981011916164694	0.562936011809645	0.629817944677199	0.292533703532329	0.866170436247279	0.985542171877363	0.102884558831289	0.885931936365282	0.075487677311783	0.506630873514146	0.550430483488312	1.392374809988211	1.015030660301505	0.758564619234035	0.150706310082057	0.593956518613815
UACC812	Insulin	BEZ235	60min	1.523020456658920	1	0.502919729926133	0.702080388372867	7.262877918129465	1.165568510143241	1.148742238142929	1.707870020084267	2.155488834314980	0.793444655548671	8.990635538413297	0.617001291691253	11.811740729270264	0.111770642025285	0.938673365483709	1.238391916985812	2.413866773535473	4.687172283082135	0.327223853977330	0.454626511455634	1.673772287969090	3.741902103307564	0.620796298369309	0.936987777287641	2.709747243423653	0.077162811108605	0.469673991908409	0.265953325911115	9.692625902844629	1.295768036780764	1.002364491792305	0.644390845155770	0.708623522077717	0.475354954993693	1.028234087243558	1.365969195635157	0.085083415444325	0.685867789404276	0.101183820467724	0.646126075504923	0.557747664886914	1.536923021679357	0.862396053022354	0.769886285036062	0.156936579663664	0.614990129416032
UACC812	Insulin	BEZ235	2hr	1.020989965548910	1	0.514821270595507	0.742702001890245	8.244564333007284	1.158038142792531	1.063375618999880	1.081035791077690	2.101064993520383	1.223606453262846	15.000314377606173	0.635401470331866	13.453925492935092	0.175170399531964	1.871778944065065	1.268343798331889	2.457555530495087	5.270142089443667	0.338038007011428	0.453585220858273	1.401156433676477	3.841660771303978	0.592808834037068	0.905324826540973	2.293936528647569	0.085985197067817	0.489228872021933	0.303350616534515	9.413685773272940	1.156375181940014	1.092341626707732	0.559544462004318	0.740658378295677	1.146495190481963	1.167934838999407	1.423126528673225	0.097811057023949	0.685954354488595	0.072817297291303	0.699650204023909	0.603543184719014	1.536752164054271	0.994587304246404	0.821370581054873	0.196059253029831	0.685466509385227
UACC812	Insulin	BEZ235	4hr	0.957738958938883	1	0.543112694533376	0.801710096634305	7.044588687823660	1.198645501893769	0.984721939167362	0.989016536482540	1.805854766453803	0.972339147791296	10.166783464948363	0.659419088864851	10.966027846034100	0.140052200700436	1.374672893403732	1.235999067831993	2.296181941269723	5.752704617105382	0.336273596459585	0.502993101827923	1.400204402462702	3.104877873584112	0.599044195324393	0.935902859412951	2.166899009611184	0.091653537973123	0.488595230789432	0.325059150164262	8.692115236830965	1.249504220432164	1.030942864152495	0.637348136407985	0.700828180748725	0.606223672480252	1.136548239040854	1.140385335195359	0.102390226529881	0.725492926206345	0.063469894691293	0.697145576116293	0.644216573724116	1.588265690694682	0.992481123485508	0.882025183128643	0.187945178201221	0.699370393550962
UACC812	Insulin	BEZ235	12hr	1.150812368514500	0	0.456496128600135	0.616231871248271	10.802900227436858	1.156608546511866	1.039891063940920	1.135390279986266	2.130472681641030	1.524968121084498	13.352815676103681	0.584068252942078	17.343279668107392	0.206256613685754	4.593915367835555	1.021628801177213	3.298271403724396	7.757921430468936	0.351997304665689	0.405118418207802	1.457001856840636	4.059230272394363	0.576411315401667	0.899063137762235	3.147834709803552	0.079806525854418	0.461864117603680	0.282232861774722	11.248809706435381	1.335006120818644	1.108131972881608	0.641454746333327	0.636966356676570	0.323485511373442	0.956468042647164	1.406311870911968	0.087748161298241	0.700204094993515	0.060693690363931	0.599530447171107	0.544499901311384	1.343887401990351	0.835223004956242	0.665557236506014	0.153424890639307	0.636749711057324
UACC812	Insulin	BEZ235	24hr	1.100742894929660	0	0.487133986496258	0.690013402358287	7.639496976425342	1.086576120349964	1.107132522714116	1.652682757874629	2.149874901755276	0.889159765163011	5.919049040721435	0.617075501189850	11.336775778576042	0.763536263250024	3.585373511824902	1.288314457065379	3.224492065617388	5.566674420916820	0.362654621645444	0.465562531487269	1.338512450459939	3.406340057762745	0.654737788673218	1.002760826604234	2.519661519153575	0.083864873100320	0.487884711485233	0.284260581222830	11.612676327208307	1.217382505064838	1.057770992078756	0.599245801769898	0.727087995789373	0.716280943219564	0.959345237812964	1.373342248393402	0.088867159390161	0.730973577105970	0.057776722480354	0.648407956031289	0.721682629576825	1.500009248290607	0.876874049197628	0.762611996341627	0.194511334825966	0.706743770505327
UACC812	Insulin	BEZ235	48hr	0.910391067390544	0	0.540637307005377	0.763708986962826	10.546425378999899	1.184279500034609	0.787447838503584	1.169409975122328	1.720068920560301	0.553885946050551	4.920947310837359	0.614847825633209	12.298543892423083	0.461465394576939	3.530442525257895	1.341606899194664	2.797492055876120	4.660051510146156	0.352042148727020	0.441201585668993	1.514198974576897	2.705648144492620	0.699566762732045	0.921076561588441	2.409614649278638	0.084137612566764	0.449504831179513	0.254297768623082	12.326313968709758	1.175267787589178	0.949234522338309	0.506624418242910	0.798614613052154	0.513766054660632	0.812253520608863	1.237051367522056	0.091947233789155	0.726506237500428	0.075307742661361	0.607166678530756	0.722086546586342	1.280341151944128	0.793201583051455	0.673477737018630	0.180905483065310	0.575873636175658
UACC812	Insulin	PD173074	5min	0.905018967847469	1	0.419164182371178	0.620225228702245	9.606388560429366	0.761692636737284	3.130157994480064	3.414594484506720	1.789919398254391	0.688274317156955	6.421661202603787	0.571397092017224	13.320961258727930	2.477091646006432	1.413846777368396	1.061852191336907	2.076014952085806	3.765209231065084	0.322942310496434	0.447078050523443	1.262840372492803	2.835271569366868	0.920147535623825	0.777221648750759	2.490670823325615	0.073501391565277	0.576776017671403	0.238357206587700	10.908642589524373	1.164388705601093	0.916167586307771	0.528691053444393	0.607705529393523	0.835223840704038	0.928954405728716	0.940704115364667	0.074196592954130	0.783530865454833	0.059321692765298	0.513020254187347	0.603760549790341	1.683256376924802	1.024593269534917	0.799354686499391	0.136336061386502	0.567148165439860
UACC812	Insulin	PD173074	15min	0.906419477666970	1	0.421475723163693	0.687211832817985	10.164209297996509	0.813004834275993	3.570854624077865	4.516484119967843	2.263813181005111	0.556506243711881	6.013612738399678	0.555466997747158	16.608849158248958	2.167327506048050	1.213520401206466	1.100573730672624	2.145988785597504	3.433971236211374	0.310340982708518	0.438481549790281	1.215078725832265	2.641506577194784	0.923414553049122	0.855685860413900	2.825832600601903	0.070842877887409	0.554832467051453	0.244461893985132	11.489743342587845	1.166900443858652	1.011125716855078	0.536590750343351	0.623761160488128	0.952632277387235	0.761066307830575	0.891494439340619	0.072960116809766	0.769394112718125	0.067295619630443	0.529375102111192	0.558366143659751	1.696172011857926	1.025099559994880	0.864519398233818	0.153533480688865	0.545519142590790
UACC812	Insulin	PD173074	30min	0.818066802556490	1	0.448651675265749	0.656494608008686	9.306978035912282	0.733507800583174	2.926234119264473	3.843438390854074	2.035596233914796	0.637793357390295	5.458370683040076	0.605160430717082	12.041411823527543	1.870534837254350	1.125984940494576	1.124268024124652	1.992262655155502	4.078833118784286	0.266327336143171	0.448821460701592	1.324333227946311	2.496937106405845	0.869406693053300	0.902197358190995	2.515335601783018	0.067368407921663	0.567112908939467	0.229903367958934	10.270433615432717	1.244461879742886	1.040766406221913	0.560001570117607	0.658345784499925	1.234938757736241	0.892260413116847	0.949878994599267	0.083175992490184	0.801184194164521	0.084988488207414	0.517508942447021	0.632030632588330	1.531650693754766	1.093055474551506	0.811546877407915	0.168240554752263	0.593391800513908
UACC812	Insulin	PD173074	60min	1.483753766541020	1	0.495348850328633	0.611355817421167	9.315670681987772	0.883731754748244	3.119747925429889	5.163914776492797	1.899987363876997	0.666280000821181	11.206249738687340	0.607915142857914	13.962246719573359	1.820970882733856	1.237620992613866	1.182778635110378	2.076497415615236	4.886147335297217	0.340846981744423	0.421593026619438	1.630549756139131	4.256228856809337	0.773182653168376	0.842433912216517	2.483971732212975	0.078369779368936	0.464171559180455	0.233795805829755	10.549802745343078	1.060008425882594	0.946118816024751	0.594006739295867	0.632001036103899	1.045461347342510	0.979692843773696	1.342965321301400	0.071356989517144	0.601712417744849	0.097267520746251	0.612243250112397	0.522022359528647	1.481172670736233	0.865062715199421	0.714305921845025	0.153785207708672	0.589258268665507
UACC812	Insulin	PD173074	2hr	1.176773583945230	1	0.501487634646988	0.712011102831721	6.986691984403077	0.965521267521908	2.909243109008492	3.792612955620044	1.872191302382448	1.205253904065407	11.093435065867826	0.623706070998108	10.203633621942293	2.475978248796549	2.202980323891765	1.253661117097869	2.496030295864634	4.533989063866077	0.299874435932564	0.456884330857370	1.578467704979022	2.693393694089348	0.794211143673746	1.046165855896414	2.177060863377045	0.092911064290385	0.466101570701609	0.256529941449066	8.782240730619119	1.152519280489322	1.028676176561784	0.580609341289109	0.683710276120467	1.368467020310449	1.049885695939914	1.241178026887113	0.080981038071027	0.682112111900859	0.064478901311614	0.651838043812300	0.589408754596831	1.440712987739038	0.969817644608335	0.805274413784886	0.165568087523136	0.698522526240041
UACC812	Insulin	PD173074	4hr	1.145880724394990	1	0.525164852810483	0.716846542748673	6.894852724190871	0.859434087063769	2.901401543748222	3.767335848606059	1.955454758303999	1.031274792928404	9.555476770079890	0.660806985506941	11.169727731837192	1.379803832365242	1.420766405236172	1.273434023366367	2.336888100182649	5.295614696907511	0.311934798051296	0.485197630209336	1.353536482659087	3.048726329017117	0.717551708302336	0.999139412962987	1.964667699669597	0.079199922404688	0.486642923346335	0.257653147984902	9.042564474912968	1.188505258661414	1.050173946582834	0.593090334847351	0.720080517132131	0.654229952001905	1.031729754085754	1.094677470635141	0.080982314534277	0.689612927171048	0.065364006691652	0.695694876079098	0.582212350246462	1.335497834416419	0.978875294249365	0.821843246927494	0.180861712213593	0.729742656025856
UACC812	Insulin	PD173074	12hr	1.607550378304840	0	0.430295026867546	0.539104398559554	9.302446503945340	0.854676109311433	4.032780353612896	6.200880279337072	2.239335819696871	1.393789263087712	14.689507700745400	0.533680927908737	16.328926745964420	3.942981361266186	3.561336795034641	1.070580745846236	3.138629325516756	7.021046175413446	0.342643138938236	0.338236269859204	2.164247902932792	4.640010665246252	0.599777169421464	0.867807965308129	2.932858738298250	0.073982748934901	0.465191694074231	0.218010002888642	11.125017930812859	1.358948948639238	1.161397186406188	0.514955278677331	0.668588682511675	0.499774040401573	1.054306596478735	1.134879088183108	0.065573994399530	0.582303874360326	0.052854622003918	0.575196868244267	0.466785101383944	1.427211576780056	0.858978174118492	0.663563344000332	0.128240448244637	0.555061205544886
UACC812	Insulin	PD173074	24hr	0.968900661115101	0	0.429099492932046	0.609034326455538	10.452258330751313	0.893465465175169	4.747972188399062	5.333415004076834	2.000586216673071	0.741004420700422	6.419081789118317	0.541187463096659	14.435082873956596	5.401161094743371	2.860301865158148	1.100626220301795	2.623307156649306	6.363543483548812	0.322795724322672	0.419052779166033	1.175496198341885	2.250665028709926	0.744526148020530	0.920531342285259	2.840413132875077	0.054519816353442	0.622388034606053	0.224608714691774	12.899745250370488	1.198607251721175	1.273653766329412	0.500200553332980	0.617486796027640	0.638902316780626	0.678420365743386	0.709965034406756	0.085633146727289	0.842357908756110	0.047552160840642	0.460305041054003	0.534616180513651	1.564653861496653	0.946412976701146	0.764056758467377	0.136030077401316	0.560979182402251
UACC812	Insulin	PD173074	48hr	0.982127003692828	0	0.426544500571054	0.584920854734795	9.176593730783448	0.833302554684176	3.532899667938260	4.169610172141285	1.817512520826703	0.647791424666957	11.027857130872921	0.536241976639353	23.233422995030914	4.065553577414420	2.194520724214912	1.058000937278535	3.013714006628711	5.808148553138461	0.261312376494493	0.359868406684123	2.212250245224579	4.377822293135148	0.673104288162232	0.882758234949629	2.466602322418268	0.063357757319703	0.529672937666714	0.210528497163740	14.243384918390962	1.182651743885819	1.142275474861973	0.511294413547600	0.672991738456490	0.745046189422267	1.099423151440812	0.680103714363114	0.074583979358633	0.766792627204437	0.056925909596581	0.588732941017523	0.562855798299987	1.533794312584791	0.974635477433671	0.807869944665289	0.145386688059343	0.601633454822667
UACC812	Insulin	AZD8055	5min	1.209320592320477	1	0.416534457678900	0.586968595153726	9.642720820111943	0.955346817466546	2.200543546655001	3.083476991975338	1.872468709348838	0.663011133488799	7.215700858174539	0.567344152782729	13.179092838437596	0.758167105329618	1.236567476618478	1.208682275728850	2.153122205751678	3.447366564895496	0.350202266649495	0.439685943111737	1.263140051717192	2.895739015275535	0.756789536749964	0.819314087438339	2.454148718355693	0.069118805767521	0.499300107305030	0.252476339090778	10.642769583187254	1.257452723179191	0.963731548726148	0.586977832592435	0.615887054974428	0.629278570545285	0.917161730036039	1.020449931558512	0.076980376821752	0.700108250048329	0.066401767959401	0.561183548675960	0.609209629248978	1.352709140198174	0.937536698740892	0.885112859557872	0.174466250489613	0.630597411417796
UACC812	Insulin	AZD8055	15min	1.266631870242583	1	0.504702388230537	0.698258441559522	7.661018019732068	0.906531114851726	1.886383953983333	3.126936550802280	1.686440163088173	0.907873395363922	10.320457383649334	0.634922999802142	15.067535959331542	0.624881689017545	1.360918164833668	1.228139862095348	2.068147655170786	4.064008940125633	0.351743931609368	0.438291453104524	1.406694962323014	3.402787678474739	0.746721264700669	0.837905589855006	2.176337313330727	0.093211948053146	0.497236073850295	0.278313776320475	10.220580503680974	1.110378607797132	0.958644640913324	0.645600035822196	0.685275177760139	0.965734617875043	1.081585203927355	1.245158300216241	0.085461256821081	0.717857950903613	0.064817686741601	0.636462842460119	0.648035102288960	1.387873427172368	0.923034911965111	0.905672600701103	0.173156791176435	0.665959568268002
UACC812	Insulin	AZD8055	30min	1.306461084723373	1	0.471683931957592	0.630376445639534	7.341377635389220	0.900593343330232	2.021714626005055	2.891111496467585	1.719006560222930	0.937703100434807	10.441785802468145	0.622882264044073	13.821661238279088	0.833952313022182	1.761878715357628	1.212476621984472	2.133098501481523	4.182808910487124	0.332798849012604	0.419770173190220	1.578905321654633	3.413879253438109	0.716001376370933	0.870815284486505	2.246487473133984	0.071205041214330	0.483521428830357	0.272508314522235	9.382770411429515	1.265255394765473	0.918816626131272	0.610357788373153	0.671232342912981	0.741940432901371	1.131374845526712	1.325715500071806	0.080628762248340	0.662712331701847	0.057017457809565	0.666014294234221	0.625936037454156	1.417766627232221	0.922123643576008	0.852757151146281	0.172735109742678	0.686940232149304
UACC812	Insulin	AZD8055	60min	1.174373215663455	1	0.497179113403743	0.660699948289450	8.940439126035949	0.942225556160334	2.236194822203010	3.371095513743466	2.003947604457649	0.689216217688743	9.480904398464402	0.618998708504958	14.555846168404539	0.779815797184809	1.614366097351309	1.302324207013911	2.186663287076327	4.250636186278983	0.363502890193612	0.430109773816357	1.386644069238947	3.285041572903489	0.730233991728537	0.860347943152883	2.559164553852807	0.069932977709023	0.496311408776448	0.287948344960337	11.648542431121850	1.190965090806555	0.946973290578071	0.608114223754658	0.662339624625833	1.050960654952329	1.033387219787514	1.017556464478959	0.084516259715640	0.731102828116380	0.063206690546293	0.624160629286062	0.594348377425947	1.479954580445891	0.953757201177446	0.821116264032563	0.182822339164896	0.684660313530404
UACC812	Insulin	AZD8055	2hr	0.898386382632646	1	0.556393286415618	0.716786553070170	9.928648591469818	0.956557157864358	2.579841172491010	4.241318109885476	1.965981716668939	0.699308123402298	16.630694477208852	0.601230730708970	20.260129867113594	1.121259856030051	2.538412576320690	1.058797415496206	2.696985454293361	5.940089394206000	0.300076369799048	0.395546595839149	1.514874489322815	5.190985189498139	0.574566444805463	0.827862468329822	2.723720634868406	0.078745040800481	0.390331697961184	0.287343689583095	13.380565855860123	1.138829627990960	1.060279301138827	0.534231868863778	0.624813430252933	1.863342037348175	1.407235585538657	1.289325512285772	0.071717129550691	0.563466326350016	0.069500135100544	0.633914101913424	0.603860438230857	1.431936934426853	0.802466006162417	0.722084893736102	0.168721553293194	0.695131413233971
UACC812	Insulin	AZD8055	4hr	0.483067048699486	1	0.538800499638460	0.745824815035300	9.426730481471831	0.893908542975516	2.198474706827852	3.784952198724963	1.731743513807494	0.824780818573792	13.436504810798839	0.624891708489291	17.024423566241023	1.145125548832786	2.820712583825720	1.246146692110585	2.473576734596181	5.867380266171382	0.316391576031250	0.420401017047737	1.452805730215192	3.866183734298846	0.560205824037174	0.870629980927828	2.482488487239388	0.093339071983405	0.412465236123222	0.339937771508392	11.069474446508504	1.203698606551959	0.938045298817040	0.573987816386033	0.665149369822501	1.946315306219139	1.151640926279588	1.104508674070687	0.065786741166436	0.620500801986185	0.082145701099873	0.663573532305907	0.570503260585157	1.699239207459884	0.897825519878979	0.785091435691397	0.155412245631681	0.634982430278447
UACC812	Insulin	AZD8055	12hr	0.873122335457282	0	0.490269727344606	0.714535974208550	7.953005415538863	0.850556445848091	2.121929041163575	3.171795024389723	1.929589803492840	0.742015782201379	7.237407229302472	0.599337671949794	11.629206853801985	1.621197615282124	2.593112589797566	1.169214154443566	2.169394814267338	4.683751855872531	0.310417806223545	0.418032768104744	1.416222700250618	2.800762940184168	0.615928504638108	0.839118071193879	2.208372440048442	0.075760802038298	0.470601875365587	0.247769027704779	10.387943501264260	1.160863194821515	0.984900041547909	0.566169770725856	0.658949838630369	1.397755024237185	1.075192990172572	1.018677294233640	0.079890878032829	0.695169295074510	0.090716466667513	0.574465187718736	0.631231547639143	1.687137234652696	0.909854617478357	0.872352208985300	0.177263769298848	0.640465042195354
UACC812	Insulin	AZD8055	24hr	0.888759680237108	0	0.505703244835562	0.746527018593005	8.019641670774485	0.869616759885637	2.787997345249419	3.666523979473837	1.856435012359016	0.764357450481948	10.622541103657761	0.631691998533972	14.343176976279855	2.317977989122181	2.339334819537477	1.209872427762317	2.735014323952681	5.419977579122215	0.287104589145231	0.420723072533637	1.588705011174053	3.540934187432633	0.802835722858940	0.823365780398480	2.173327678328366	0.079350095780650	0.404393446541898	0.263081552327156	11.410801834868886	1.128437425844099	0.964191809501160	0.577044549011770	0.608671000834883	1.916884891426135	1.147215702510756	1.385686776638537	0.073989707412586	0.600120060576350	0.127644670965362	0.660712374901659	0.640282628946988	1.436221009337426	0.897595815075087	0.879306917776046	0.185291487445349	0.697299768473715
UACC812	Insulin	AZD8055	48hr	1.092532134878240	0	0.497124279914278	0.717063388042567	7.448682148730057	0.966786015524561	2.898097138817502	4.304081748253985	1.954307576715094	0.694472809372886	8.669647188178889	0.585602516970289	13.774453001722224	2.785815478847122	3.443108685693866	1.244267644140208	2.502383736535385	4.943811096909898	0.256923781353693	0.400117912151188	1.695506695853320	3.772010048722808	0.720569586331090	0.820085862702088	2.247720586385144	0.081288183099331	0.412911333670924	0.283000398581533	11.269943905787997	1.181120027489764	1.007170792539351	0.579114797632300	0.682262490033663	1.474603934643179	1.208467287232497	1.116508915103627	0.072714375903355	0.607916654978839	0.124478779607490	0.624118870368951	0.636208466381460	1.512836899207399	0.872086621230216	0.836811474650874	0.166347563121658	0.703962472390354
UACC812	Insulin	GSK690693	5min	1.379592672074676	1	0.410321236173639	0.608761510653753	8.395955000878042	0.793443713652584	2.612307699110414	4.066277284567168	1.662586030822783	0.727945575131583	10.588211906778906	0.604223164814233	15.127330079106548	16.721515185295985	10.614788442244848	1.111199120253436	2.375304446529077	3.769534173940259	0.339250206406925	0.407006314812666	1.368141828320887	3.433710980071335	0.764247987651106	0.772820023182001	2.230397729813983	0.077904920025656	0.450160247112742	0.229000381802577	10.181840102490636	1.177560799043161	0.932036559002592	0.539071792955600	0.583153270892412	0.978503229528175	0.984497378283500	1.220125793788443	0.072733409630383	0.644992762117022	0.062435488616281	0.558819314300560	0.585020655463049	1.282202193720337	0.914382782769086	0.787566620214503	0.167581193926561	0.606979029363548
UACC812	Insulin	GSK690693	15min	1.322616125715854	1	0.513958554386593	0.618953442634084	8.849086488245714	0.789437054069007	2.497217802815417	3.765500505031805	1.588645898914838	0.769906284244238	9.492934904107841	0.620656639247474	14.983235987419841	14.262076402878142	8.730745418639057	1.149657219528461	2.016500573901974	3.548621311276475	0.329614406067416	0.427691328693092	1.271777885317654	3.373794129620035	0.813429554983041	0.761131592651772	2.126757374452361	0.082163098563378	0.486715589686048	0.229830761799171	10.332764716974886	1.163165477165981	0.931171625405824	0.589861892233621	0.582579363839077	0.922496856863518	0.973056996797459	1.112549903816156	0.080554040018962	0.665120529457867	0.060653012832432	0.644298710500923	0.620159997796474	1.331592123391165	1.004651112852007	0.798011511140235	0.163052666765312	0.615890745828330
UACC812	Insulin	GSK690693	30min	0.674741231492363	1	0.480142867686654	0.606066899240810	13.507502484807384	0.684401274895143	3.143382021830884	5.203713055426992	2.299384117385124	0.732296609987092	12.463750583890217	0.524658263752661	20.578414148009088	21.834669764060735	12.282129149980872	1.126984218443864	2.045706808568570	5.665488409621704	0.302283477755160	0.373861788783200	1.341127625689938	3.998750612049050	0.634647026093457	0.748112215700917	2.433016444615650	0.075088537786486	0.446102546405375	0.230642055927555	14.579244283962034	1.015737580160707	0.809809662525043	0.473263550598414	0.607619875295119	1.295857832131716	0.908368508189096	0.934522357310635	0.071323429722938	0.667519424442906	0.044936329937926	0.584028722401012	0.544263660803015	1.439226292552310	0.895684564593691	0.788570532097817	0.152648324636766	0.584202987454228
UACC812	Insulin	GSK690693	60min	1.191227175166266	1	0.475256817772504	0.569263072437794	12.108367773782987	0.824685390905559	3.201877064930022	5.067055495168233	1.976132147324842	0.792071079240920	12.324549423486426	0.524791631525149	21.016383538925975	16.455684439364553	10.415701409144951	1.105544494067611	2.637073200844664	5.065306135381807	0.363103514366674	0.361440529849343	1.327401637254616	3.892076262963166	0.611655038655761	0.820909435966832	2.619334897928284	0.064540263877060	0.420136460291196	0.223481259852817	13.443838219612493	1.201687067446020	0.885125996483698	0.490946674970947	0.545202330353151	1.420511537059454	1.074126308520346	0.998454217171662	0.068854504209785	0.681118287600884	0.055429437484673	0.564651934842721	0.494192293017588	1.472685212042813	0.864202760661896	0.704238086821571	0.115040886520099	0.547418802864176
UACC812	Insulin	GSK690693	2hr	1.114533506258698	1	0.497243593086319	0.658219150877417	8.281478404447023	0.849823532772855	2.667870204888011	4.290408015458173	1.762833628504522	0.739947508567040	13.385795595520484	0.579812034330130	18.687109905008914	14.856527256027576	9.164207173091436	1.131850769574266	2.403607216586104	4.970216262911692	0.376456874901308	0.406611995863569	1.537743336310269	4.254934903238649	0.572521995282838	0.834963259396548	2.224286306134514	0.088151492367721	0.400378355628620	0.242961013889378	10.519974333273170	1.176165516183434	0.949028227170660	0.519150964958723	0.638558669235185	1.375530907496947	1.277339443302954	1.066601394713084	0.069887883447301	0.606441537288606	0.066770125470291	0.675200984116665	0.582143858789844	1.687080524754963	0.803178824539262	0.771761240580016	0.167112033195247	0.609818053529454
UACC812	Insulin	GSK690693	4hr	1.281160952469167	1	0.474420688546904	0.662449637865442	7.557902122594971	0.788102946363515	2.606038278839739	4.359361602774811	1.674866516559103	0.992090566695567	13.169358671462918	0.637127722532897	16.567208075755396	13.983514239189445	8.497721510351791	1.125804110901834	2.302519302677093	6.314304379869207	0.358015046288610	0.396292930077266	1.645784419996011	4.392610558686319	0.568728842314903	0.793270081454727	2.213264158848803	0.079623255638140	0.381449992675050	0.279230215237588	10.667983468675750	1.201037970577518	1.022302142881528	0.561196852372268	0.685305661416280	1.367765893970173	1.275590041020639	1.200381545052111	0.072118543631011	0.596835187345650	0.072489848981868	0.698142186132188	0.556968912632232	1.647169849423694	0.805266816559449	0.752946089232484	0.176877747584520	0.603502031926964
UACC812	Insulin	GSK690693	12hr	1.002513553919060	0	0.552846945458767	0.697204121456873	7.814841755698204	0.815796622938379	2.647117767354385	4.275795504000538	1.650795582112649	0.986889855527148	12.637725037441884	0.578512806782888	14.152589621869131	12.778420404684127	8.098928412175569	1.167098767385531	2.051597220530114	6.498322907988951	0.377427275305844	0.399962067264425	1.707497951327285	4.024166962523985	0.613147722688522	0.833488766904138	2.157473627374644	0.082589405355207	0.382837154458881	0.238870203992047	10.180830916969043	1.122596252139213	0.995047532631819	0.550967595901388	0.638245349128375	0.902389555748626	1.221797530642346	1.217537789390010	0.068971073903302	0.561908020497644	0.087960269310024	0.691088480844538	0.579735151755158	1.353987128261320	0.822949688636559	0.784982021039238	0.164083163307118	0.626487197811028
UACC812	Insulin	GSK690693	24hr	1.190236119242130	0	0.509640018878971	0.681031429567876	7.185748220446728	0.826065049260720	3.050808196865158	3.972884519552697	1.636201627911216	0.901859982703488	10.188298566852751	0.600484754399942	12.609295903500726	13.634374335466907	8.152387969313573	1.079569833384785	2.248751034123368	5.634981792745414	0.343673794383969	0.410278490767784	1.737481875475413	3.832871183080531	0.704862123339292	0.821957124699714	2.157296189934626	0.081339817918249	0.398736709607741	0.265316011369829	10.257530186446736	1.069924875277999	0.900692556614536	0.577693348562458	0.648163952416558	0.683718842244867	1.207200609628447	1.396682802349248	0.066895366269506	0.555118971912056	0.116115032371500	0.674747997334833	0.583124017895220	1.109422882628603	0.818217694537539	0.841399624638699	0.172005533344400	0.634945916214963
UACC812	Insulin	GSK690693	48hr	1.343192757211092	0	0.476097065695032	0.633202744916032	7.576027595740007	0.980904942433411	2.998124808155861	4.312639583971611	1.859738407002852	0.842157272328817	9.601377754425716	0.571456167034132	12.811670474624361	13.070312068173140	7.734072245044786	1.118508828104676	2.334534257620102	5.316743175413636	0.297933585075577	0.407457039925984	1.741832997205127	3.850764898826895	0.667461787551688	0.820193861502927	2.303274420794454	0.073844797751378	0.460762783272269	0.255309553973733	11.155820687368042	1.235949338585669	0.998709625889793	0.576726604990914	0.677571376157147	0.810335553488425	1.188845860814685	1.036103831158500	0.070861100471133	0.634907891263722	0.105054732725163	0.613675755876556	0.616133321372945	1.283911179074810	0.880489892153199	0.782666835846383	0.159441236013383	0.609728048114144
UACC812	Insulin	GSK690693_GSK1120212	5min	0.828130541524758	1	0.496437992998886	0.653731264123489	9.066696125943114	0.808106349144786	2.680284050435178	3.663607153878735	1.888955809865958	0.679045878649025	6.402641007510791	0.571212284221837	15.731630243457358	13.661639065743389	7.968070488268784	1.136976752368160	1.929480488368187	3.808692357005264	0.340153711380746	0.420119288941692	1.192879041364198	2.492425858588100	0.638208983328309	0.728198282380179	2.319403739380809	0.068041925456307	0.523639360959645	0.268893343937176	10.029131900337525	1.202255279223096	1.067989626240872	0.544051901108246	0.631059800474930	0.515598905553335	0.921372359294515	1.015932189142051	0.074002734764303	0.735193664589901	0.061175454725249	0.488238556498329	0.609369139781160	1.797723066524881	1.108144437492394	0.808005477173246	0.149087029985190	0.587731839024415
UACC812	Insulin	GSK690693_GSK1120212	15min	0.662971895582984	0	0.440865377590553	0.590145635566777	16.002004329979549	0.868535474526482	5.667827904368696	8.994552306388725	2.504762961252165	0.458158607455695	14.435228898497524	0.517367723278493	31.113773231905018	29.702169933165351	18.398730824289416	0.927006862100955	2.216251486784229	4.573446235832498	0.386099668638392	0.349250813734296	0.947312807776423	4.602151279068368	0.637624412548367	0.819820566834330	3.940822215678293	0.059695627007407	0.521664796508673	0.259808716467590	15.128743821376069	1.030885561930589	1.095517082686158	0.461137879052260	0.578200379640698	0.330628670264548	0.623843415261441	0.769285284217673	0.073379878320219	0.644703541887580	0.057868588079361	0.480757445440056	0.447486109390646	1.648669308468017	0.918823687243889	0.672567407225323	0.152438149585241	0.598931705587514
UACC812	Insulin	GSK690693_GSK1120212	60min	1.576113177737590	1	0.483837212597154	0.602441738706192	8.142227586839862	0.936105002991984	3.156214836501343	4.953411399245995	2.198121346354256	0.760463834909976	13.334695513712177	0.581259111441215	12.990345232210725	11.363152925705048	8.684603517269839	1.163610079417097	2.827341220044011	5.572365879636131	0.334412955520240	0.408060576544800	1.666246589146927	4.594732658010535	0.552777145665440	0.841127282498986	2.557742481232861	0.078411746242954	0.494575632859311	0.244919471264643	10.584901454444761	1.108768884467045	1.208140020846353	0.588128204089837	0.638627856167252	0.739227779712281	1.091104002845106	1.781519200229776	0.074743033586697	0.593416470643929	0.089728842449317	0.639143193140814	0.530511850340735	1.924731613807745	0.872898954902060	0.722684439836615	0.156766231486602	0.584901777499022
UACC812	Insulin	GSK690693_GSK1120212	2hr	0.843081052998790	1	0.496814119341439	0.714550510984651	7.020721079840532	0.909206672870932	2.558776325383671	4.310790850201509	2.039868837351752	1.274572526298417	12.659528556040765	0.622816328360608	12.345419772657985	10.771239066754495	7.578465176710309	1.229634075773314	2.397792398787858	4.127082969150611	0.321034255462893	0.389833531250400	1.541816033906379	3.869654724622862	0.591275606429228	0.753550827053851	2.277081292791310	0.088765827983138	0.429041804897254	0.219772802575978	9.941440181160155	1.232896629174726	1.189217806731231	0.545559152623679	0.669089529246267	0.613227915049833	1.062845278349065	1.280286717784917	0.070120275841428	0.614085061182992	0.060638957214046	0.628696018062939	0.566636862934096	1.695364026586419	0.888138943834057	0.726310739875688	0.162136861107462	0.619527813990209
UACC812	Insulin	GSK690693_GSK1120212	4hr	0.974440413221356	1	0.488331708218314	0.748878702863397	9.847240768991661	0.872831618946630	2.908708980153329	5.400695836053568	2.031397955356314	0.996520046303491	13.431891657189629	0.653662165660352	15.029352843307619	9.687407151519883	9.382089098528411	1.115058732526878	2.467826820304387	6.613808401874923	0.315664064281027	0.374158959945243	1.389123424024119	4.218066335416093	0.531457806991688	1.075554446085685	2.395668181938105	0.082896766691068	0.452578373269046	0.212825855765961	10.309216992088702	1.263799731048200	1.205882870147972	0.557586032033304	0.751109388481226	1.277506259752899	0.937513971981347	1.223550926113176	0.085461065716798	0.710856654212557	0.064122578121135	0.626916820301143	0.473503676631898	1.493066249867949	0.928802329010205	0.720262173094086	0.165677552915790	0.678311195709883
UACC812	Insulin	GSK690693_GSK1120212	12hr	0.851517657878870	0	0.412747482597914	0.684164865012669	11.460390621548305	0.833589241281275	3.614045874991755	6.403075026928121	2.490312144047886	1.284715147099970	14.708848256506172	0.470680299710424	23.522180183848370	21.292049193834181	14.119531202180280	0.941513502685608	2.986420730258886	7.428054534120308	0.332284618796546	0.323806686992325	1.745457356172926	4.910362954567820	0.535814724718894	0.823281742530918	2.736992711681902	0.069742507006800	0.556477803785021	0.213572695750890	16.283549918814884	1.231720981793017	1.275124686147010	0.479268758344397	0.564030034664848	0.302127846235787	0.888027480424512	1.071787894004277	0.071038244129070	0.680170190228203	0.045858590759796	0.558236210023151	0.504753320730220	1.304110360656854	0.987100026919252	0.826251243623189	0.176001681742698	0.633664248960924
UACC812	Insulin	GSK690693_GSK1120212	24hr	1.468688858620320	0	0.518172785598255	0.643067574389492	8.461570210301440	0.900836006627668	3.333526538568789	4.494985932966693	1.930226055472315	0.879407439598782	10.934841924811680	0.617741676382607	11.979700426683269	11.372066842692938	8.961983023374614	1.149602127678822	2.917434402564654	6.573867024089842	0.373182613273195	0.438419494518888	2.114073094347184	3.805954761302266	0.560301526462700	0.913704493674234	2.450111574686900	0.084820987219983	0.470758861328091	0.251614166956018	11.310598217365733	1.167505402959134	1.446794271488469	0.593806004726540	0.687504351199518	0.420656976561357	0.982023863516786	1.346229822908349	0.074118101424272	0.688325883555385	0.059398971100171	0.624358278361236	0.607191133914300	1.501092311341186	0.809221180086806	0.696410984887396	0.145292855260714	0.615482519247654
UACC812	Insulin	GSK690693_GSK1120212	48hr	0.880552663989544	0	0.458178758027895	0.618830415587670	8.878963522815688	0.825283922143818	1.803718642148221	3.377491188562559	1.923876336757728	0.574464767585745	5.194025260886338	0.599744485440913	12.168209777078250	15.767457498295059	8.906501580251646	1.210522680706906	2.564844397077311	4.674980229729001	0.296261242678628	0.419902968532447	2.387020667780397	3.497030240971019	0.549665156646412	0.758092345513118	2.495895757470411	0.082862890669314	0.520712207953910	0.209432783847356	11.615908579291926	1.238965682703810	1.654550831726072	0.535987992196438	0.676952690291068	0.623386758329534	1.073760284966957	1.138455217964807	0.073526088717933	0.822959352740608	0.070831044459018	0.619156416450449	0.581500533465832	1.662692691454400	0.820111775973233	0.678922268979722	0.169902307387163	0.627546389499275
UACC812	FGF1	DMSO	5min	1.474556814032045	1	0.399463804312156	0.577192366567543	7.940747254708520	0.808671802124718	2.883422999501986	3.731146916643843	1.862572394105298	0.651041680610836	7.938573303032980	0.556052175471784	13.105438934117501	3.055121957785162	1.590578202511599	1.180518289647401	2.120764442239096	3.878073752422603	0.325772591700966	0.420987985398206	1.548554028373468	3.498661946061739	0.845346054361770	0.870913880480171	2.294534871421138	0.071677283756722	0.614570200440628	0.228349563580558	10.546153498085234	1.258172007253464	1.015777660611270	0.621315719143633	0.690784814306256	0.565775973507433	1.009330343141131	1.374514826764310	0.071005738121849	0.651255235891444	0.049198193636756	0.530579905474888	0.549209847042164	1.354226118888946	0.991754157823662	0.948809744904295	0.162992155313768	0.602528019069112
UACC812	FGF1	DMSO	5min	0.753836747316301	1	0.444380513994092	0.578878938897924	8.692448904357480	0.754302586050261	2.646708575311477	3.839455707928841	1.960350716371511	0.661047640236506	5.722037229489407	0.549929374767965	14.816158563237739	2.666803554634397	1.215035863863462	1.197793303123677	1.805788921411991	4.310200129085626	0.296709291908337	0.374654973324613	1.454730753892282	2.725132000641054	0.789860801085238	0.718944454484988	2.531645659831833	0.076922159450294	0.551332337974520	0.223470168208384	11.208991601232407	1.187578427265958	0.980466170608389	0.538377630828623	0.656804456265789	1.216973284619765	0.887344761349616	0.976534464111195	0.072118036052512	0.666287297613966	0.062959529496022	0.533786027910025	0.566359981166531	1.280852020485039	0.910096617194158	0.808517444179361	0.143896121897443	0.638006735751998
UACC812	FGF1	DMSO	15min	1.443067582809843	1	0.461814253349127	0.649016304446967	7.519502826547800	0.776323630289415	2.548074695585673	3.354372673441950	1.823935948655462	0.818203241256836	10.168586871043484	0.589779793210766	15.378409287469223	1.655058972203059	1.080269642440217	1.198422250454167	1.994648452121861	4.307654614520616	0.320668917846587	0.427983401881049	1.534094461560768	3.475369867777965	0.905084346641005	0.848180986042200	2.157337290665164	0.082853831662384	0.558107221855958	0.220676289155053	10.482794341794179	1.216678178841179	0.917149985077541	0.620181658784705	0.742519976188641	0.854808088685736	1.059130962933239	1.317460240095944	0.072187702980484	0.646964674665121	0.049876286822755	0.596089350107691	0.548290250752622	1.361176438552584	1.003651472118570	1.011664468327256	0.151381234614947	0.636732793753352
UACC812	FGF1	DMSO	15min	0.644417670757220	1	0.515194209249454	0.638216851735576	8.693336213095339	0.782498145854815	2.345823346757077	3.606968351422718	2.317748388730829	0.687248832651781	5.838791723795175	0.578386582068582	12.706789869024204	1.792795990597092	1.063155352239267	1.290427910209421	1.787248746420617	3.871920094515941	0.333007081697560	0.430524646813183	1.524366853437392	2.730796311327170	0.870573778139486	0.734969594455925	2.391252664988210	0.075486192077280	0.551556537797516	0.218632457650794	11.324572649471190	1.231796152513427	1.011271117014050	0.538056490536010	0.657326638467138	1.038363167130352	0.906575373285455	0.933129600906599	0.070567792556175	0.693873604921738	0.067945112629290	0.565414357847750	0.550199892863274	1.473614692984847	0.985941914218893	0.862741697861829	0.138196057423995	0.560759753143168
UACC812	FGF1	DMSO	30min	0.821200147101999	1	0.406545075794527	0.617158976363672	9.828502892499692	0.760410444336663	3.254227323127697	4.031728033441496	2.294388974191847	0.661814830773170	7.916952021525184	0.555825765428751	14.757981212527502	2.296758136491990	1.263630681896538	1.124426144793219	2.059197726887697	4.484416509707090	0.286137884135243	0.395130448921521	1.465038258895724	3.474475941443703	0.863447029704524	0.764765986386748	2.440794135394475	0.080311633297752	0.501029865249527	0.224588969096298	11.734663181013586	1.156649438355848	0.950783535840887	0.527712297119555	0.623411669153937	0.845590910474286	0.874090570711612	1.053709376558723	0.067519601388975	0.672222580373342	0.045400699822627	0.525291322122561	0.534512333779597	1.479836944450597	0.971055157046850	0.874307472964532	0.147357352530743	0.631535814530343
UACC812	FGF1	DMSO	60min	1.485694493937366	1	0.402188822514345	0.588987249610625	7.644475536131930	0.716178709773550	2.907842769901885	3.592375055286303	1.829505259683405	0.676244186469067	10.128026270994575	0.523055840955045	14.213398842134708	2.187140692548340	1.458907120889157	1.127724967142190	2.387018797151281	4.384136139695948	0.305463092777013	0.397705567627293	1.474984624927468	3.465136666185499	0.785401545647207	0.718732541133324	2.224689758280047	0.068342228917330	0.519226083916169	0.191824234684861	11.017330531825390	1.204583736138125	0.839790885890493	0.542416655567670	0.620043696922405	1.516186554885581	1.026985735683663	1.205464472165363	0.071409208411403	0.703045446348667	0.048402654889484	0.509518587591972	0.507108290387053	1.511319256832058	0.945160995339213	0.748986727368170	0.149797402582089	0.565240736653957
UACC812	FGF1	DMSO	60min	0.866404955829126	1	0.458436588556868	0.504043749674019	9.019349095205845	0.765978850114468	3.020629377154597	4.388012119183081	2.109285004043134	0.583460289513011	13.074003693821515	0.484611928385386	20.995825186188704	3.601635645735745	2.174052952827992	1.029022847973630	2.143853029256967	4.437362048903101	0.366356155167435	0.346780896696097	1.526948956812763	4.185805905839854	0.727671316540763	0.766706691902387	2.363489727700658	0.068917129016795	0.404628736135390	0.216552235108966	14.032390907312486	1.048635649249621	0.827149265291273	0.536130777200261	0.670495066922288	1.213115171884335	1.049293783452886	0.826854226492847	0.065279682297672	0.607300173252070	0.053388255820165	0.616453484768190	0.525702961302458	1.355490175708913	0.844320837951754	0.779571661783929	0.155384556646200	0.605135766599552
UACC812	FGF1	DMSO	2hr	0.727431704479666	1	0.500478392634216	0.712414284026955	10.078919660151460	0.709511495902470	3.690204594203621	4.807062489556165	1.878908561268770	0.767922757387625	17.561097334353338	0.563423901913877	23.159749434297815	2.241842691218360	1.471103197235977	1.134449454700786	2.739656487141631	6.682956537676323	0.295419515666407	0.386694012162798	1.784372001956925	5.551515550908678	0.778259478675208	0.756673178967485	2.265051145686737	0.089395835120861	0.371599063383429	0.338598172801949	12.139594013855694	1.154698290599516	0.799142007358853	0.506487019870161	0.652610166801030	1.771198930542362	1.233704408056732	1.341647224774348	0.066402057496059	0.565318499861638	0.056684079885705	0.588550979196553	0.561693070806676	1.495987742099768	0.878860269469805	0.735893065049569	0.157722427135557	0.709228857516315
UACC812	FGF1	DMSO	2hr	0.833357950169199	1	0.445533234198850	0.589426403081286	7.604282623879865	0.775614774346799	2.886512503341860	3.712768415670655	1.497668623776875	0.790493947639040	9.753271296822760	0.561683492437272	14.121992980192230	2.023701597925447	1.366301192779963	1.152837535126607	2.153042213342985	5.611547443530684	0.330998530277164	0.393170045301605	1.447606081897153	3.094229995785346	0.670182509432363	0.764416537377005	2.269722960071799	0.070442573196178	0.457141142534160	0.217083810074514	10.960266407178345	1.130470564086275	0.975258075489140	0.561830741070195	0.631507815254210	0.750844884394943	1.156952054168473	0.986696659698266	0.067004634901876	0.633642992390675	0.056484116736804	0.660571975247986	0.620996434502247	1.658210753430254	0.866175132864655	0.744466676317710	0.135329546473982	0.579212384081523
UACC812	FGF1	DMSO	4hr	0.920681430066986	1	0.477770398713387	0.725593958579438	7.223852129088272	0.771775570654563	2.632904452185063	3.540326342448430	1.785976909575733	0.981611968084291	12.030044752944747	0.600610730884793	16.718763770124596	1.710346786307238	1.317411818060734	1.194317180912794	2.089349861682784	5.401758071032715	0.307253993384594	0.410223708312607	1.666040634084020	3.856733254773403	0.775633540567742	0.782591063845050	2.168550275735808	0.081747621035647	0.481399644711940	0.223379714396897	10.820370021210984	1.165629670642126	0.893837051613579	0.568083679797994	0.696080961476585	0.662783804783860	1.277582549644539	1.177628995857622	0.073840087957210	0.673959645065482	0.066930332473776	0.626350942121576	0.599524963489841	1.409962467321664	0.945622713677402	0.853238629362782	0.163361899987153	0.688227633119763
UACC812	FGF1	DMSO	4hr	0.935694149359974	1	0.457332046200431	0.579011786957937	8.917936872835465	0.838168702210514	2.638155554446022	4.201517795896123	2.025877813076085	0.784840488081132	9.500288074985676	0.541116594702370	17.510580957087129	2.051392006371281	1.165383878382305	1.106238053753579	2.301260534207703	5.561745169862135	0.319030716580752	0.406621585749468	1.336532781670348	3.271318468335280	0.601896201037024	0.869224831731870	2.309901115732673	0.073528207036896	0.508929089938241	0.228176383989544	12.012832098169360	1.170698651727361	0.878262983076250	0.521713066088039	0.692863260894440	0.529873258436639	1.088442698044642	0.919144303546062	0.070077778692986	0.769286175443659	0.074624830435287	0.593590044948843	0.612444448424964	1.541719812211552	0.974066270708899	0.839636672851586	0.157084204949849	0.545686160329959
UACC812	FGF1	DMSO	12hr	1.002408447648806	0	0.499254757073129	0.709356461801229	7.147727849339765	0.798515632828533	3.022613193381692	3.806684599161316	1.753803095810809	1.012947758898094	12.164840019669784	0.665561849002380	16.854853343192229	3.032287925385516	2.345814260821554	1.185707328085151	2.300633938157775	5.683519910152651	0.295470514150424	0.418527376574302	1.681031975392689	3.798966395637391	0.735690878561866	0.778766448247698	2.153029823552081	0.081289800430342	0.416700628055461	0.249164666069084	9.186984176336424	1.088561408732365	0.984805635627616	0.577634174634512	0.666381332159119	1.874469540478631	1.141637251147930	1.327738344279155	0.069099897568054	0.586467011015221	0.064787099253371	0.659075012666454	0.575871231253880	1.480821188759855	0.912224602330293	0.780985135677050	0.163457511593735	0.670333867405353
UACC812	FGF1	DMSO	12hr	0.691612845091389	0	0.447665895194820	0.598504721734210	13.908525141443837	0.981844489863288	3.936195912836928	7.130912421668403	1.806123210095308	0.543599923011690	2.979294632505811	0.533403046183512	18.847945661588582	3.623754356061322	2.016649420405849	1.250565750671249	2.068872787309076	5.737290988196596	0.431668612725684	0.471315739540471	1.437592411983996	2.392793965840067	0.754774218500299	0.790435943099434	3.647647395440228	0.063231577421393	0.561453833085835	0.257887375876144	12.610987885547244	1.144306649262308	1.156270578950420	0.522040199480333	0.625964365063590	0.507999785663559	0.649574435854380	0.687492220384931	0.077466726228801	0.677873839915285	0.083270201897049	0.492638548982939	0.551592708696716	1.512437432347559	0.923900591762221	0.729358417135026	0.143653972157103	0.553900025429285
UACC812	FGF1	DMSO	24hr	1.204337466903636	0	0.456533628900080	0.605991250945925	9.668275521755991	0.738242796067204	5.502604235690396	5.641620412316556	1.928391957206974	0.970126011896440	20.897048258042972	0.489530455374932	26.753915814299177	6.321166791284945	2.865365066534521	0.965089532879867	2.969623119143807	8.190502182355422	0.207087760442908	0.331981797087250	2.013228848382080	5.328201349508234	0.698860781538950	0.771431545662989	2.516986009425733	0.063313553678473	0.333792144685172	0.211627997034520	13.708132441311569	1.135761428789946	0.880647741113996	0.460716246052311	0.620000953632637	1.771104359144057	1.228607758064511	1.177133399442437	0.061416071908227	0.508412201534229	0.049716994784345	0.523722630519502	0.489263735494892	1.280054373558053	0.851219172099727	0.734237872919590	0.126267313668521	0.623194211138235
UACC812	FGF1	DMSO	24hr	0.851469816410327	0	0.415986134791248	0.599505086692367	11.124029983887894	0.899709356294588	3.670973377379547	5.251226312538620	2.032094551448417	0.653558170002469	4.574851304187657	0.552738946640335	14.879207778410095	2.962591341028384	1.550696854922532	1.199635697662891	2.033642825077712	4.671831474453429	0.333814960752289	0.463784017320094	1.223181605549066	2.467489000307457	0.721129738819051	0.815654773650588	2.904612899437358	0.064059567272458	0.591513861537882	0.231958128743645	12.007646676039823	1.192692520814742	1.085516808823293	0.523228775624024	0.631736122846162	1.141003265558284	0.764465645911240	0.756704707917183	0.074359951506702	0.799409442760087	0.054896861306847	0.483119842109823	0.611613321520226	1.691165238389688	1.051607436264712	0.811149655826327	0.131613194034564	0.587777425894782
UACC812	FGF1	DMSO	48hr	1.719127281455246	0	0.473790970469921	0.558223252047428	7.914535618979257	0.999275430035539	4.792407668416550	5.807855061393574	2.200788836775276	0.816507717436223	12.930433872268367	0.496727429089601	19.534986824770762	5.388405756323324	2.381616649476440	1.048425141407262	2.625818177513680	6.671177199935512	0.269573522401889	0.329405111999305	2.090361150262456	4.657126559336652	0.753120412542897	0.902622696549185	2.414766274004251	0.063265773170072	0.432122973599303	0.180348888464742	13.068922140344718	1.208560717215284	1.099950669302363	0.508367458637100	0.681688830090057	0.841674713605856	1.219438363342712	0.921708413323494	0.058806556293989	0.608888640788986	0.045332017303422	0.520987675904230	0.491166883206959	1.274327627693783	0.880604275286008	0.759019396395592	0.134445112475751	0.557710594428652
UACC812	FGF1	BEZ235	5min	1.106053275083780	1	0.449872187443202	0.631422515590311	9.012195674692249	1.171532315473607	1.112665738495807	1.257019318567338	2.108496255685922	0.754146915549022	8.656168085596848	0.581315290171016	14.204261102023226	0.119123326867373	0.695948173324150	1.252733971928743	2.119932047494650	4.184781624432273	0.320704714244015	0.436061685902154	1.388230021688785	2.943035586426162	0.752637376389895	1.060575151803219	2.704204310369994	0.072023752283742	0.511536273328785	0.207232575318307	11.703691299684872	1.172671395371037	1.020259219299102	0.513334930560643	0.678250389856461	0.515625414378738	0.952339177117612	0.995200726634780	0.088929704379343	0.731922643902022	0.070923554220097	0.573607974346199	0.588359572764372	1.327626464385785	0.946674554240657	0.846636576198367	0.157112061171392	0.651574630873789
UACC812	FGF1	BEZ235	15min	0.823595723545334	1	0.495957581808710	0.707788359744153	9.343197673300111	1.159638825667467	0.866919996823950	1.310071482974552	2.144017143122064	0.880101034568782	9.695916780213109	0.570092124495429	15.275202715580129	0.169302226409594	1.030544225339856	1.148273288330649	1.877736995521733	3.600299146935730	0.307621190488834	0.433469368901620	1.501801574175826	3.212555108792421	0.634366176167310	0.802584637804344	2.393121494480204	0.088238011305434	0.465973132736618	0.236238996035536	11.826423949395602	1.212402329431973	0.964084942357608	0.565473072007673	0.677153365694213	0.370269014565812	0.962296334588445	1.029101841624497	0.081542011932616	0.657625295177295	0.059800879862080	0.653740186295915	0.623926837666918	1.254307239181684	0.935440433405096	0.793571175268613	0.166538289499758	0.608518777956994
UACC812	FGF1	BEZ235	30min	0.457366860033985	1	0.489852807134740	0.625451882176454	9.776347390427684	0.978385057217516	0.855752887085018	1.419643518065406	2.308761586000443	0.830238824647927	5.995450618825325	0.617317472590585	14.379662010969845	0.194711601606617	1.055218127102726	1.309322088830781	2.037648656215995	4.006950403188119	0.312895772271054	0.393011999750040	1.458018647119656	2.663656879376086	0.719793790876609	0.805123183526818	2.466379768097877	0.081200976011365	0.565983315224674	0.293772538565901	11.726713120259966	1.299006179411762	1.127843474171828	0.548906695425416	0.752304145084001	0.351260921306797	0.896388665059900	0.869802636482364	0.089919903476519	0.862047618230068	0.083239213259846	0.518891963749295	0.607457006043185	1.184441581635105	0.927267781353573	0.757057810296703	0.174021776841010	0.607055839134466
UACC812	FGF1	BEZ235	60min	0.879921406127233	1	0.456087612028598	0.634785770518936	9.728913207692113	1.198628206740169	1.166840231147140	1.343752861493434	2.437756345634214	0.670332416773641	11.167862643152858	0.571400365244763	17.414739211556679	0.170541028057279	1.016495771511592	1.132278569923034	2.593209283649692	5.303899449491862	0.305795244954076	0.421543937933436	1.506701769475776	3.343298258307561	0.649006802175467	1.032642982669573	2.735545018658989	0.085700329990834	0.488277386214257	0.237302702859984	12.624926482315459	1.284285258061485	0.971181545519509	0.576850194685340	0.692508734963094	1.264150406234707	1.012662518201696	0.933587443785694	0.082930026449043	0.686848634859901	0.056384420238736	0.619177420265827	0.683489453277314	1.612430622143916	0.978784820299262	0.841736871048711	0.158854042859725	0.623763508247495
UACC812	FGF1	BEZ235	2hr	0.806757641535422	1	0.476704051947914	0.566913458814632	8.686741457637130	1.184655609929975	0.842509168689601	1.101720498294237	2.110829859702531	0.737428996682705	12.393830572722624	0.534293763943516	21.024919079683681	0.150144412075922	1.503091610372825	1.061674899296536	2.385259876631546	4.741139041963479	0.360284930433833	0.417971404296129	1.331457476711402	3.861046508763491	0.573908053884094	0.803681100396041	2.743147801680355	0.087675333195878	0.466509347865795	0.236856417857590	13.145581994305935	1.273204202671191	0.953333261678724	0.523212352170005	0.658817085896624	0.406900674804954	1.119562297478511	0.946360588617408	0.078869466879237	0.651118348419176	0.054706037324473	0.583921623327393	0.549028132182054	1.406944006246810	0.899094220432255	0.721984421592844	0.175430595969644	0.636846143261642
UACC812	FGF1	BEZ235	4hr	0.934079728240373	1	0.556358643986249	0.745612667293116	8.194409415973844	1.056900581214811	0.954724804130907	0.932319337645299	1.987094202121138	0.835428347600695	10.170666903526854	0.633059234654724	15.390484520761920	0.146611989477390	1.301956023459836	1.227159966396025	2.310908422580976	5.697068331652338	0.360936450929700	0.477708284051741	1.392296206116319	3.703809420028197	0.654370696198315	0.913794526156148	2.314296002688395	0.086505591335967	0.464848995225118	0.308988810187525	11.338942281673226	1.194739833032508	0.929344685536868	0.597685472686916	0.692933305764445	0.324225375525657	1.210388394779105	1.148764657827424	0.079055228836403	0.706644087897525	0.066620422744016	0.652101284996523	0.734580312228112	1.621430110736664	0.995791430642757	0.832016347757939	0.194657281951621	0.677864293494194
UACC812	FGF1	BEZ235	12hr	0.799776744171102	0	0.436510310028859	0.618053023530753	10.500447729328748	1.291926902677278	0.891070192132868	1.031634699847481	2.182549850413712	0.717998420404326	3.455155094865927	0.598306140454075	12.668299722849239	0.189277625683357	1.806285838364974	1.245169867520181	2.150691189144725	5.055545286332434	0.381613704237003	0.524867178386093	1.124675895683226	2.384580730551098	0.715127768597317	0.819670102853855	3.123017774063894	0.074427169930090	0.637178213669656	0.372324112342091	12.405633632027044	1.277371227608369	1.000915267353405	0.598267365076771	0.627159309371651	0.491519021641500	0.785788917949849	0.903596376802954	0.087955687479190	0.828443788885084	0.077051037360638	0.490383100865236	0.740465954468906	1.698472954606259	0.927086823537089	0.703484443795485	0.177716140065366	0.584123160493409
UACC812	FGF1	BEZ235	24hr	0.857352242658795	0	0.476181575246344	0.638416902379709	10.878396744547297	1.116023292297680	0.864682738468216	1.314264686842662	2.169432980953043	0.673891677422056	4.083904280294814	0.531191103355620	15.840605029765127	0.549386904752477	2.932399444526049	1.132379455697859	2.329339110687458	4.221148040021197	0.341171216370512	0.466473335720524	1.109366376374748	2.093712495390158	0.692403578961587	0.781957198261277	2.707147497910136	0.109857278693580	0.528361214298417	0.283076801556131	15.031157426144729	1.218744389996045	0.844196445596775	0.534430201199275	0.649353485140837	0.333610252923169	0.710126327110514	0.818571998274302	0.081831760373774	0.885081732157399	0.063164500342425	0.535309565659972	0.802286529076829	1.345496860135873	0.900243799475359	0.774419158424175	0.168749779373841	0.594845780188483
UACC812	FGF1	BEZ235	48hr	0.753721221677303	0	0.524620138700710	0.657985529938572	10.508974914503888	1.010802099201569	0.837730071206617	1.442448086959755	1.770962302857543	0.518793105239538	4.491196734411652	0.602140983409004	13.461748789825371	0.942933847434788	4.763575143156151	1.326443241048307	2.954518705949143	3.996466354412563	0.337226490637855	0.480652487233824	1.424061894751980	3.141897546542336	0.770659172476254	0.824522355955617	2.523495126980689	0.072629271633122	0.448259223865531	0.236779901987434	13.600784700508688	1.172922662784481	0.792762746328853	0.521741955829264	0.645249240810989	2.892956418632786	0.839841718527416	1.252214481265288	0.085649908182896	0.791101701213227	0.065363765665616	0.642566485739243	0.801698061269996	1.314495166150505	0.810232796119327	0.667191870108879	0.190564864090244	0.569303352283001
UACC812	FGF1	PD173074	5min	0.532421383168583	1	0.464669236895395	0.694358427818677	9.699309000231033	0.781659595277614	2.779157945583391	4.574038384765998	2.467281232464255	0.440717472393538	3.257127676875340	0.540056982466800	12.389262844520987	2.700156812005979	1.245320717623102	1.423625538179144	1.716604718066525	3.663555128858265	0.360045784971645	0.467678325080689	1.326139661145026	2.105270722788914	0.916572192046892	0.729330717676860	3.342199846569880	0.084052060807540	0.570598595914939	0.278576175029027	9.997279970756164	1.224336529548704	1.168025958259823	0.520376850959349	0.696535666240561	1.160398184047653	0.790806438537305	0.857102661763143	0.069333254666858	0.764785797354477	0.071348152120157	0.615261600730022	0.605722321614437	1.533479254832039	1.002300211678346	0.908911168518382	0.165641413672553	0.611386990813927
UACC812	FGF1	PD173074	15min	0.915604703017638	1	0.474316618721433	0.587919125373201	8.754840685234589	0.749613183688930	2.332521959716303	3.701567483713600	2.038342501897324	0.596361400528217	8.232773540905768	0.551671095596181	16.088815147230680	2.208311721738168	1.034832055814658	1.100566612717650	1.759539214971645	3.353764754061004	0.321063536252083	0.402993319559352	1.605934282456866	3.201841833231499	0.819160553002472	0.733310725991723	2.127979130723217	0.087663016074396	0.463436994804038	0.240298850909413	11.220517106416800	1.246142943977189	0.874095247373312	0.526401370072537	0.650173401299291	0.649800057696540	1.005492124739787	0.961894408043461	0.069242915516073	0.719134416447851	0.055750563792019	0.640765083162952	0.630689403873423	1.393967649719219	1.007373900543120	0.898389371211837	0.172082469276957	0.610123860482491
UACC812	FGF1	PD173074	30min	0.983480635400592	1	0.496586488610952	0.626617020722227	7.593327600938497	0.762766276245664	3.233663309525952	4.231743219416340	1.991142762555875	1.054237124191819	10.557449048462793	0.548867877202343	18.312330211156496	3.451125478646465	1.528984091906810	1.138639709929479	2.354001035036204	5.534422963706364	0.281509709620024	0.381220151042326	1.807457249549823	3.341882686295449	0.895837078281328	0.851668987899264	2.400064573276075	0.082410421095610	0.430868887206243	0.224025244133192	12.958038138312320	1.273579082313830	1.026678306968382	0.564170296867072	0.691506264800780	0.515051021283403	1.214418239777524	0.878866766262821	0.066092001730949	0.679711884230422	0.061942361677733	0.610975333108244	0.608011509164487	1.118281755827812	0.970438196763212	0.860672034615602	0.173947132549065	0.610579871663306
UACC812	FGF1	PD173074	60min	0.889044162066025	1	0.466379564933584	0.632822058121456	8.152797780613772	0.767879512273327	2.615518478551694	3.869530351810588	2.043966729450206	0.803002411351861	9.536891638722855	0.567940232197879	16.839768138881947	2.348574743043453	1.161227938594601	1.181765171187926	2.095134711895168	4.970212665694565	0.257379985574697	0.422634144344606	1.658713049721329	3.391103536978886	0.764232116905154	0.885980425720964	2.427144126862812	0.087118628989462	0.433355469266320	0.226626832956901	11.300518481257956	1.164001438489366	0.989949221528562	0.544672475125104	0.718895855723415	0.727003202030199	1.142102082588403	0.895091274277475	0.069733902090456	0.698654549973867	0.056213371087858	0.584404778077903	0.632351652446545	1.589541961726905	0.878986618014816	0.873455599692918	0.172569254509811	0.589646392350545
UACC812	FGF1	PD173074	2hr	0.882179563534917	1	0.511717135011212	0.636477565745264	7.942027194659079	0.777543909269472	2.641252391745584	3.927934713706652	1.748113121240555	0.712581487578130	8.846172044799348	0.567656668394038	13.042418477158144	2.050134562382283	1.484917706906782	1.279798224172566	2.126984210134285	4.480275996627013	0.345597109475571	0.405079990797806	1.622871159520786	3.668194558914165	0.588280360022271	0.837304396634309	2.443192814771722	0.084948486244639	0.433788354946085	0.218449304445609	10.122706606902920	1.179463833175601	1.029467561951235	0.551974128594227	0.668268495568977	0.706070988876163	1.237186358419492	1.024918507308361	0.069088832583373	0.657187306731615	0.055214896237711	0.655889276883239	0.631154170581038	1.686026585871292	0.865205221558839	0.728865219716574	0.165141615697367	0.616887567889901
UACC812	FGF1	PD173074	4hr	0.952169229867567	1	0.493704860727652	0.627469542573442	7.814785149885756	0.760277936422743	2.521521994063650	4.204983488909003	1.988801544311116	0.735242704143652	10.870505400283673	0.584943592916299	19.655193512974577	2.017957158925328	1.464333060272582	1.229550754664582	2.036519112040471	5.538993932730829	0.332387015721104	0.384413953245106	1.607867946064705	3.545178756656180	0.592980923088821	0.669610120775007	2.375426556719876	0.082069521408469	0.481801504614178	0.246758609942941	12.690872896044484	1.157847064897980	0.978382043217897	0.542230204514556	0.678674667789224	0.279723467682622	1.209152767839517	0.820047258347443	0.068733170206766	0.766015750534113	0.056207762072213	0.603005963858632	0.573250375479291	1.707212476347682	0.965157644480981	0.828699523840685	0.153230471019745	0.670161436518684
UACC812	FGF1	PD173074	12hr	0.792522935004925	0	0.426145077713673	0.502181810203134	13.072889295726661	0.924292445551064	4.957463277965742	7.445827149900047	1.834946957740367	0.725353566447879	6.275291502395826	0.486398304149057	25.164350066135491	5.517048103077247	1.876215249211824	1.000842037778419	2.276872128820924	8.417957060407767	0.380850429167294	0.355592780808258	1.171690331387548	2.759319856641458	0.582479684749150	0.712196436215060	3.295532912542294	0.058431237663145	0.559256276791890	0.232597632239278	15.458276137776428	1.027272273277675	1.002429102023146	0.445447409570931	0.563623304364672	0.815756955496730	0.637088322511712	0.596485695421169	0.068287876607866	0.648650917454760	0.058139829818341	0.407250914614811	0.524092704008890	1.409022476625971	1.016284779916958	0.659553473525486	0.132896762385223	0.541639259669467
UACC812	FGF1	PD173074	24hr	0.764626865478584	0	0.456058360536166	0.565861818979857	11.130627645219910	0.860300772997397	3.628550238145361	5.257802744793542	2.217826931754636	0.553783925241498	3.854043729047798	0.526593921322852	14.439044334620451	4.926046339979538	2.339503238399981	1.130309366985303	2.231624424830102	4.715068527879689	0.317434781526829	0.409253084413855	1.339224657347127	2.295976917871069	0.718095219843727	0.766796823089299	2.919317593314818	0.069184868691429	0.557453379540515	0.224498571898939	12.144393985759459	1.105358906245463	1.204437098995109	0.525465021143460	0.601019648124937	0.465717106640746	0.671097138241458	0.669399073251119	0.075160376525534	0.775329211283249	0.053934492873743	0.473960590071718	0.539615914601074	1.524891969023634	0.881136231701594	0.733303650504583	0.141765901115583	0.599760428897666
UACC812	FGF1	PD173074	48hr	0.845199791603635	0	0.433955919817232	0.636233499485956	7.907364322379622	0.862235192692887	3.443656446103195	4.917991541851322	1.416633181991222	0.813109644857777	11.743444218433304	0.537219326273001	17.804112559294801	4.417310178296053	2.294260427617664	1.156854454571876	2.666905753976041	5.531001397052105	0.271287607571927	0.412334955688172	1.609084393164898	3.796596712737416	0.694180943147234	0.762924121145523	2.360904346406492	0.070017937343396	0.456785026392562	0.233350880587177	10.072288778009648	1.172328940433046	1.120434801918954	0.557737583069502	0.618828165962960	1.013271011831589	1.212348511073177	0.865148896409422	0.068475543219940	0.658726585301836	0.053442034923228	0.574930842315027	0.647258938531921	1.278015244726352	0.852516908175054	0.734961974932224	0.157573740803416	0.637408385730391
UACC812	FGF1	AZD8055	5min	1.083376289801523	1	0.467016998873397	0.527795345993007	12.340055629080885	0.937522566653697	2.744716607970132	4.510960279638008	1.911772879449847	0.587843179670415	10.623721969899671	0.473523260398132	17.282466414117305	0.950074439516904	1.812562702537341	1.059301293117125	2.845547464543205	4.663571715246762	0.250576498708012	0.343720856897728	1.406324497577596	4.341180245926562	0.618253280749408	0.760715905992287	2.783150882423031	0.064918132895662	0.418732686925364	0.240642345502348	14.586059517109076	1.321944075153889	0.955540674126460	0.458950644137092	0.521406114522235	1.288036003955779	0.836173240929655	1.170761724153351	0.058121489739684	0.547059146303270	0.046241121357924	0.537568976778578	0.487070585530439	1.533653579848116	0.786721185488633	0.716815623108813	0.139353294445306	0.560721995430867
UACC812	FGF1	AZD8055	15min	1.337364881341569	1	0.445783793799191	0.596438151259816	8.951956059081628	0.892443979209401	2.080031099726669	3.205713719269507	2.004984565284728	0.772670047168254	8.115669844502882	0.573119711568169	14.746542024983789	0.591339825704801	1.303372161997991	1.191551771759834	2.319998194556396	4.003729299351050	0.329625304344974	0.403389447584355	1.536656309636924	3.559803570993448	0.817565646353425	0.775210182931766	2.339308661588659	0.078645161803970	0.506566436705561	0.250711914805998	10.214354158358004	1.309442535683591	0.953583932504238	0.530348215470867	0.615321326899135	1.318443630276317	1.022984687690782	1.213652628665920	0.079334171816542	0.670778178076852	0.053800331605202	0.619491273357486	0.549995900913891	1.475784634010462	0.915001112973286	0.893665310320505	0.165110229468913	0.588365075606333
UACC812	FGF1	AZD8055	30min	1.346244780275822	1	0.386300588088377	0.573853918822666	8.066200926186435	0.926402132424393	2.256671912773675	3.178979827696262	2.155074584088539	0.809354238915230	7.667289384336828	0.564849236842656	11.797187951089803	0.914598439510017	1.820175141599063	1.211148682826942	2.244069019932618	4.239539635870978	0.335791199809743	0.390153075871281	1.570830870260354	3.204533373242256	0.801346051787207	0.783928658595600	2.374018749318702	0.071208912110076	0.514876345474099	0.229277267283066	10.249644962592983	1.386456967156435	0.931338655195868	0.555077961345770	0.617872187408264	0.647810830498466	0.973780568074312	1.118883397178144	0.073260219018919	0.754549490379445	0.054103160209496	0.576754094682721	0.546188460474605	1.409979696500554	0.964511056625096	0.860064839281632	0.150986359179117	0.587340224351682
UACC812	FGF1	AZD8055	60min	1.379963371880430	1	0.452333380644542	0.652865626380961	7.750022078657865	0.821128778662982	1.962228411403679	3.160665120077960	1.851274747291629	0.762156996112490	10.222071844484715	0.598821583368375	13.694443261025121	0.919544755212580	1.656620393314787	1.151030480531084	2.227662506386500	4.146011050729237	0.334693547624981	0.380574419509447	1.650568405679459	3.670814835496299	0.668013181614681	0.773946722099844	2.277424620956304	0.077298031857773	0.481006154304631	0.250521185971378	10.380284639643794	1.243598689854379	0.821747185924827	0.569306011724811	0.639384153236201	0.944085379389258	1.087535837932941	1.304043346246992	0.072138872736931	0.686226521753532	0.054836522588574	0.609925920294283	0.551462083624942	1.528231116887391	0.904116150418405	0.773049384804918	0.148370842759052	0.586976544050056
UACC812	FGF1	AZD8055	2hr	1.171679734666892	1	0.521328871661146	0.710067964196646	8.081216083875313	0.884869113909011	1.926834857880532	3.151084285856470	1.701245537993397	0.733425543209661	10.596493413216765	0.648858695503815	14.507494607763434	1.150608716116957	1.773919709695513	1.093250249541516	2.328178988879418	4.348597100141672	0.363135874930395	0.413862496979738	1.515898983686709	4.060554047520504	0.711158575648105	0.809672030844663	2.186014260314467	0.087403495786121	0.482943413971823	0.258724260370073	9.513842379594280	1.214352498985435	0.870834211651928	0.614064150610951	0.686999100590100	1.017117552242263	1.298808461230186	1.155279547532288	0.075582874382622	0.677778964558497	0.062131223832254	0.707595841823648	0.597986471676313	1.470733483690184	0.894855425807295	0.813487575381633	0.171017358600359	0.650261838671477
UACC812	FGF1	AZD8055	4hr	0.865971834308132	1	0.488514278134249	0.712754131132753	10.831213355256358	0.804820359453991	2.240753802595743	3.996164112574892	1.918172000420438	1.065528388652837	14.297673551290686	0.613749817180532	19.254077630180735	1.177650893227279	2.574235953409114	1.063996055340014	2.366096690599735	5.984194963550214	0.281989156811756	0.396569855038332	1.553048443844189	4.298035124628055	0.657281378465365	0.815712101186091	2.394047902144448	0.080824986896808	0.432077140855160	0.282733585093807	13.633262905703591	1.220327132097888	0.842477971771203	0.546750422943095	0.630607995315798	0.715332607513319	1.213254626280856	1.160698052474444	0.064918712670793	0.637699643004106	0.058503907474707	0.657851133168184	0.602630433427501	1.515649941930968	0.900208746675100	0.813287566097305	0.154074325130496	0.680019818521201
UACC812	FGF1	AZD8055	12hr	0.851760502060692	0	0.548464234077768	0.744958415224924	8.748850560779216	0.787803702220694	2.288386184054156	3.624626520420635	1.820526642343877	0.974553197179072	10.818676025397490	0.674532043260176	15.354384440530094	2.079438843129827	3.914309749048358	1.136972630550910	2.430281282884707	5.717877383316270	0.306611990400413	0.435506890136872	1.656249592342031	3.796115039469116	0.657362121099061	0.783996774614236	2.223650767307994	0.085606688568022	0.424449186850206	0.247634265241877	10.845177766151028	1.167885459108737	0.908826107224538	0.551387051741280	0.665921334193868	1.319738953983970	1.190659745730148	1.357321977645130	0.068273411801685	0.610668325624444	0.055434825915104	0.654621282915617	0.633809081288763	1.454901814227966	0.891074911189109	0.797408237490645	0.176175025256134	0.684388735174205
UACC812	FGF1	AZD8055	24hr	0.953744894835837	0	0.427517129223720	0.603621495799437	9.235070587860029	0.677965127997172	3.785292050827189	4.875474166208041	1.912978954532912	0.872271635072294	11.087526428447415	0.536788511837669	16.906551566265332	3.658439869916823	3.460767526889266	0.947795542664621	3.245839780752175	6.201309658055572	0.242610018537856	0.356764634611124	1.805039843981288	5.098227051478610	0.676098024715781	0.683221493084182	2.589874684547043	0.069781646617770	0.351002948158278	0.260014874621810	13.865966219678375	1.036522855458395	0.756847773038212	0.477328348108460	0.610187885559323	1.343996107687105	1.340437879784445	1.337610595680426	0.058930663688879	0.511541653399698	0.054876717967891	0.527891293140780	0.555352255194942	1.208970033764400	0.830970520613785	0.759866943691098	0.139306702486537	0.652075471584176
UACC812	FGF1	AZD8055	48hr	1.251245630280838	0	0.548943743467469	0.655737380553723	7.628378423815743	0.940346647678008	3.098065556010979	4.480768389090438	1.931493268939074	0.667191644012467	8.708387617869445	0.621527627473959	15.205209059764860	2.810792326327598	2.632117979148420	1.235855084983046	2.728325420820333	6.225246381392502	0.291802234904510	0.414966668614520	1.872950030695639	4.089079106671414	0.715146949038891	0.815764251820133	2.269270627183123	0.082265723168725	0.447983324162054	0.257586820737150	12.191398292307566	1.147278651870225	0.931349285702089	0.605619498876934	0.712780188400649	0.758828165107608	1.247050026144312	1.130635980041168	0.064227043048562	0.585497348891436	0.062624267687552	0.665250244664092	0.635209044995651	1.460614575606612	0.905382670993566	0.821922420251747	0.163010988722663	0.633966787578398
UACC812	FGF1	GSK690693	5min	1.451305146793972	1	0.487446304878500	0.662300400349254	7.067083104066574	0.827526620788433	2.480100964567074	3.608311115648309	1.642502612816970	0.712625117857770	7.721695594169206	0.607268880776318	11.209407610814457	14.437543821805338	8.444919349627190	1.149731408748063	2.039041492286682	3.918584905047415	0.318296563271419	0.408112333519333	1.515250951607263	3.227798059648920	0.754748587905032	0.884800569690524	2.162883646279398	0.085413883771718	0.531988373533857	0.235290176008876	8.619434073160832	1.245348700121228	0.998762543203611	0.615447168231016	0.636199186420294	0.699889261312484	1.075765744122768	1.235847640214409	0.074217386510206	0.670189864732031	0.052819173183364	0.681162048286743	0.553136501266928	1.350562336627964	0.963121453441653	0.923309614717984	0.175472348065920	0.625634751020141
UACC812	FGF1	GSK690693	15min	1.376143184006054	1	0.468525617119360	0.699987749034009	7.190299857612394	0.851404542154764	2.463081717499000	3.679499524978592	1.843195487847729	0.888776178068705	9.541449998880482	0.612178422204382	12.716189442946352	12.943307958461101	8.300294587862314	1.133262891413807	2.093613519828371	4.252294488776957	0.334859419947715	0.387958406306253	1.641388615356206	3.496652223750770	0.842757143499991	0.894411072183731	2.044479765554092	0.091704301331878	0.507821556089421	0.227610930359050	8.771026862775830	1.235208154366465	0.898357799006978	0.600572143905256	0.661370787564129	0.594835526218294	1.145303878918830	1.270831338074671	0.074534682059082	0.682631456920413	0.052962086185761	0.699879949153711	0.568369827988706	1.298116296347386	0.967404387400207	0.906395729940570	0.180931826871368	0.641941862365956
UACC812	FGF1	GSK690693	30min	1.387299748980172	1	0.445640754064608	0.632250229001150	7.449784379387174	0.811238982728039	2.565779683443279	3.580323241949371	1.862491673543090	0.897491852126596	8.334146720319458	0.585535436774064	11.230806426429107	13.410571875816817	7.764829059307024	1.145300775424020	2.136933047142363	4.011264605989209	0.335044602294939	0.402366343054526	1.556742496474604	3.263451976742641	0.776268829743840	0.832828630902369	2.098591445803149	0.078500792414385	0.508173142595289	0.206319387621880	8.312245249999995	1.285437352113213	0.897957626628227	0.587495457233169	0.648519262686288	0.649033715577812	1.012924913919424	1.274946273586379	0.074965072261088	0.683007977708319	0.052713572949426	0.616143388989234	0.565114452839442	1.348189961930125	0.948005841503662	0.799862900334680	0.164633780435132	0.607983419940454
UACC812	FGF1	GSK690693	60min	1.461423237004094	1	0.433272295716888	0.558577482903216	9.183404566962334	0.747848130156903	2.568285259393414	3.786510246140997	1.885373116659786	0.653452733915942	8.827924837342174	0.516093652269196	13.734478727750991	13.804587576164252	7.846725572023631	1.121777684379647	2.382273802329709	3.866945673815566	0.315110231699125	0.364766204429990	1.485624307769446	3.275146691572955	0.707178448322811	0.782351235710781	2.261556995721860	0.065677787477799	0.494772637987615	0.192518685142715	10.390768767164310	1.310699617263297	0.833648330292896	0.540691644379775	0.560093658552778	1.181502065883310	0.946239384752323	1.050681836327756	0.071437098255192	0.690465158186855	0.046750563383363	0.515356428908963	0.517604438602391	1.446532268066817	0.946597600707746	0.721954884993473	0.142424906442391	0.541961568629676
UACC812	FGF1	GSK690693	2hr	1.318806178450962	1	0.497179113403743	0.731391326508389	7.102098427010754	0.773907350289123	2.415070719130366	4.257624868894590	1.557456370364069	0.763028561204137	11.870689594674133	0.663843109144231	14.120195778625197	11.822736109267669	6.769728858667607	1.191167223356075	1.908923662199364	4.416609582251331	0.345544739959861	0.401996647247094	1.597257056897517	3.565373060248849	0.717282173176277	0.799431326982004	2.048584202577308	0.099879210225344	0.414915794525800	0.252379790746772	8.153506523649810	1.139967078502999	0.858232690241216	0.620870961975061	0.680653543548149	0.810682901525159	1.248267350881820	1.308941676132564	0.068784648493898	0.610347538247454	0.057162555618121	0.720065687837496	0.572435979235499	1.478302447052431	0.884190849700432	0.753882327434870	0.192168351162274	0.671868332316157
UACC812	FGF1	GSK690693	4hr	1.122906677440845	1	0.509938395874876	0.679629942501918	6.454910559125384	0.795065483153920	2.870270803738748	4.506733577534495	1.680420872703338	1.031722318812683	12.668973602886853	0.615563990840484	18.180546262635016	11.830783477613984	7.633357115634799	1.134109183728844	2.346517125815814	5.900035251004370	0.357988273506320	0.383644778526709	1.685924214726231	4.086559429200526	0.650929482978264	0.819792742631434	2.360484697924027	0.086032007915621	0.457946837913186	0.240783999413202	11.755623312220441	1.231590666735495	0.823297359478943	0.556171018587586	0.667164334303882	0.741374956981908	1.283578752079618	1.102326222273905	0.068982852244786	0.631885496883557	0.056591329097187	0.639632038374185	0.565542427117751	1.432076160983081	0.915490058342412	0.755631566541000	0.170129172349871	0.678467652665719
UACC812	FGF1	GSK690693	12hr	1.052169975327339	0	0.427938074921157	0.676505604751541	7.296357403672349	0.797955278459688	2.501822408114582	4.042066779308811	1.564979041280543	0.967897065979350	9.753218547067544	0.642056150479010	12.692422461531839	10.771038779770389	7.404677007171252	1.124722769701370	2.203800463636431	5.264675088948970	0.348487115312321	0.381192587571752	1.667965259172385	3.917694772489972	0.635888135648194	0.796490458620638	2.063381404072527	0.090218070139956	0.427568268325415	0.256676021991484	8.743731916472555	1.148431461492961	0.898707135678049	0.578609725283436	0.658867597175900	1.675372595875727	1.232876883402027	1.208001281763892	0.073358371333063	0.576273894212666	0.058248247668715	0.646549490319569	0.561484276287065	1.494426399656876	0.839421997310439	0.767654408320287	0.184631346974987	0.658776533268032
UACC812	FGF1	GSK690693	24hr	1.326157961527336	0	0.511447292634413	0.674757818387291	7.104284830576904	0.851346921379956	3.017591278228625	4.675238728432661	1.558189474773379	0.832775318091875	10.213238240438521	0.634564495755536	10.704721861302653	12.592181694929378	7.205592289008428	1.097117843854516	2.203568437394342	4.814884957123541	0.315772680409129	0.399849223711238	1.644186264152198	3.817307941397123	0.720201819387974	0.820862643693129	2.170102072990214	0.097005193619761	0.423429215146018	0.238631538172313	8.623877614416340	1.131929945528460	0.926707842973651	0.604276303739829	0.680354482269964	0.773180931478485	1.294194734992178	1.463131986064659	0.070375901365238	0.570066125578043	0.058072456657905	0.713496946458217	0.603151938422451	1.233387980938854	0.842527306903284	0.802294503989092	0.171824718352162	0.644340117771977
UACC812	FGF1	GSK690693	48hr	1.424827560539757	0	0.455266161237400	0.658936769347634	7.862326960619354	0.976510487917071	3.183403920741647	4.438350383184732	1.855809889962069	0.724476051447766	8.366700320956660	0.619270777368616	12.465804358436060	11.888173926435499	7.354688636674715	1.154012462979267	2.295547767643516	5.354645584392850	0.288953626431793	0.394717036641147	1.719618595156466	3.883533567025710	0.664411552063850	0.814140095773405	2.179249876137073	0.086637945649712	0.466190656550130	0.234006332547388	10.306538868754375	1.214549907756903	0.960296244813237	0.589838585185952	0.704199299976931	0.653195441362065	1.291845791594487	1.114399031576226	0.070205593250739	0.600148777715897	0.055565248918316	0.631927216053800	0.580542291528252	1.242303188897381	0.870092302870413	0.783102210697577	0.171435476943416	0.636435707901148
UACC812	FGF1	GSK690693_GSK1120212	5min	0.759449740576442	1	0.483718279354009	0.568207043219158	8.844890619646208	0.831657868899101	2.343336557356957	4.049067791088281	1.991204380582482	0.683039613154337	10.399694972794013	0.550806351186274	17.355482193888339	14.099922271989449	8.869200257901268	1.110454408930595	1.936983013109537	4.317332307164706	0.324739387559017	0.389246415785530	1.531309891823098	3.865257089568899	0.624452918616082	0.700256891001547	2.413947364252913	0.073895668947064	0.456273193254626	0.225757949033651	11.427086791369009	1.117450342754243	1.075810177497457	0.561144835018930	0.623883696736235	0.536784836277376	1.021744628911159	1.225410765195476	0.070898924651405	0.605900521163148	0.055721581268258	0.612928861532779	0.600847876929985	1.399244187940279	0.877466421984332	0.784192137833084	0.175098302747867	0.606676139421998
UACC812	FGF1	GSK690693_GSK1120212	15min	0.748466520409468	1	0.521964015404943	0.579021107592191	8.729244395209122	0.776970510444045	2.295940259447073	3.588039942399024	1.794540739654972	0.830250382967847	7.651912538669040	0.548512572326384	17.612655147793937	14.216254263219506	9.069407702306600	1.199302487600862	1.915033638516007	4.200011938676376	0.297728991800526	0.416330932219757	1.435541127770748	2.803481359782615	0.590312663186984	0.792537215923476	2.259688560507841	0.075598370191047	0.484154361417845	0.252107050617618	11.260768240118557	1.303711017039780	1.055596761282853	0.582644048730827	0.687876167266126	0.353743294860245	1.077389868883397	1.053160943348315	0.070796561934759	0.673939019504104	0.055333340225380	0.607647973405822	0.642763456545334	1.445629250173323	0.938055999486263	0.852146289964313	0.172990617966681	0.637550015633934
UACC812	FGF1	GSK690693_GSK1120212	30min	0.906702476270910	1	0.445065883888372	0.626845734345232	7.786573195997661	0.814960450119296	2.239413815137671	3.583429960381714	2.046110410511588	0.905614962475151	8.207333409726507	0.587454514033895	15.515650875375423	16.147755081046537	8.840966765089519	1.179610093210893	1.934576448241717	4.756561265809348	0.199259355849815	0.394341205401817	1.558379068231542	2.931057277915187	0.608282940317988	0.914827555014296	2.409041460542431	0.083238066570839	0.497468890257415	0.228186664571571	12.179869876366114	1.287297115861613	1.118783131560320	0.573953987528716	0.657210718330331	0.253035045647031	1.139406824236867	1.080170354512631	0.070350387832085	0.748909685762984	0.069779368638403	0.522230273370538	0.688021958196657	1.284926639750239	1.044977901850674	0.996330588585564	0.157599409124124	0.633427055249112
UACC812	FGF1	GSK690693_GSK1120212	60min	0.807065250336660	1	0.445045268500630	0.576791550914407	8.306788453778507	0.832076242834298	2.584552786223548	3.866568931600610	2.145879956024864	0.747197277339731	10.643146770153486	0.560658814979728	17.520069225751129	14.191377413990736	8.488115226848079	1.108120205766798	1.805086580923002	4.941202677960379	0.274552214251897	0.397731255960409	1.403506671754512	3.096458359381489	0.615580121552480	0.833189180267250	2.489759011373950	0.086961985144665	0.431636985102670	0.231161291371711	11.087919277490379	1.153035934134341	1.086598298816938	0.546200458897506	0.730188191956863	0.482279801928484	1.067942361020618	1.095840085457730	0.070811490301515	0.611238164598336	0.061701547923918	0.594371229089459	0.561109823314085	1.557005833775877	0.868243720620779	0.719456387517685	0.175298843772813	0.577767625765613
UACC812	FGF1	GSK690693_GSK1120212	2hr	0.882862296618225	1	0.483341036827478	0.635319558518337	7.637972064619673	0.762449890556872	2.404899178705004	3.990861709495885	2.022553918086786	0.709494169148207	9.257414346000758	0.559613716160707	19.900228801338002	14.941930672878433	8.981534903837272	1.157315236397352	2.080341494196585	4.853399712734055	0.348134092970802	0.435554275148207	1.451895289287269	3.768369815161716	0.598718385771088	0.858082844794192	2.331212067245624	0.084345103107258	0.490714530704597	0.196920632511419	13.357019977711442	1.250869552130656	1.087848787473868	0.599951297551254	0.665053912742985	0.600929952294670	1.279691001140542	1.048479229545340	0.073289863451981	0.718061037459293	0.065434611273664	0.623270096048045	0.618120132148515	1.657532478446741	1.012777386750021	0.892285507629912	0.166537470364043	0.628108434506740
UACC812	FGF1	GSK690693_GSK1120212	4hr	0.821345396628714	1	0.460435477834374	0.564220647925066	8.052036271019508	0.855595802779183	2.717540413175701	4.504565497780277	2.213949233869783	0.756485429527801	9.601695424793999	0.586136863543641	13.403933934978980	12.938282860744268	7.968334135488291	1.250648119551651	2.105942276192697	4.754042076919569	0.326027057536519	0.441288026264648	1.463535995220258	3.222313289026447	0.620459134968356	0.817387495261683	2.447451926374834	0.089144851777507	0.514023859122084	0.203640291207059	10.906798428650898	1.149368150418186	1.141612335250611	0.536797420769186	0.696495807943220	0.501213264539133	1.163949699929560	1.180308786054422	0.071670239876746	0.707068382220801	0.079497222396584	0.619726599924367	0.654086115796831	1.754764728752975	0.934400908194675	0.732108653086494	0.164791602649243	0.638768138894441
UACC812	FGF1	GSK690693_GSK1120212	12hr	0.912713576609222	0	0.437616189650543	0.485295125766346	13.854435412942911	0.922745989709209	3.847177075128478	5.883242560656463	1.667493179386198	0.785242461025769	13.058987475190897	0.487234985093662	23.835642690910305	25.910611722286376	12.494811363635051	0.936361782816613	2.898079559535442	7.015756697686513	0.354496692952864	0.364816853776852	1.780906857604853	3.546222327322208	0.503522069799804	0.940224882535613	3.151873335131431	0.065922966639518	0.541372624253311	0.194640328161365	15.616672083803321	1.187956676138652	1.162550615350248	0.476142892782477	0.713667893959800	0.224924858368311	0.867269145189344	0.917587130763497	0.065941800795183	0.762135872774618	0.065472693681026	0.485103692691745	0.539819320823891	1.265213805688547	0.935683226812499	0.763266771092087	0.143885147164749	0.539722596557443
UACC812	FGF1	GSK690693_GSK1120212	24hr	0.889130350423121	0	0.498474744787222	0.681834485967174	13.099464568587873	0.901900239564820	3.640908727221550	5.481442266951150	2.307205359292034	0.485310327279153	2.429972628443085	0.565745615105268	13.978790955131981	14.288602415590550	8.531448791120521	1.349325252282149	2.061052039813992	4.143519792963017	0.362392141282303	0.532459634265149	1.283792869156104	1.934456712737061	0.624382650833814	0.927773318984152	3.261630250069858	0.060755739667398	0.622564083401315	0.289152598286364	12.759281084358015	1.184563340311645	1.458552755427936	0.558329452076248	0.604849594838448	0.749433211763436	0.653303194941710	0.842936452124045	0.081401428615299	0.872262021788633	0.058154221985498	0.512850963483353	0.677784086649844	1.629259292424035	0.949858511392318	0.809140345647668	0.166101369494025	0.580021656853415
UACC812	FGF1	GSK690693_GSK1120212	48hr	0.850264421892628	0	0.406041371750989	0.515188885543043	10.920119921485007	0.892652451843124	3.442747678933400	4.819833513675270	1.725113035264203	0.620301084525734	7.117353696468774	0.498507580527765	19.042067410196218	17.427594694999492	8.685977254598164	0.967796936287402	2.886320616123427	5.432890208638481	0.334512805810898	0.377442790599027	1.631075023615340	3.065474263892289	0.545252350428231	0.754991903451048	2.874546621857493	0.060528995911845	0.567120852165717	0.182497099904984	15.719514275307292	1.091493806788319	1.080273489393084	0.500630280022973	0.575928850279307	0.746628062431087	0.818827064539327	0.737001353711512	0.068870515843976	0.788798556216062	0.086726129662400	0.447801023429464	0.618869100460801	1.386576401287794	0.962111420521471	0.716823221876786	0.150449657097135	0.526566301949618
UACC812	HGF	DMSO	5min	1.256238081446709	1	0.481729348711157	0.622619378610391	8.371958252268975	0.827706448744025	2.755930910308824	4.066663088331763	1.753731333633641	0.628517831217472	7.561947287656623	0.538003617409982	13.825590728780330	2.284525406315377	1.138684085136107	1.168826571097119	1.865703608940757	3.800383878422355	0.328194435016162	0.406802336050031	1.271539847401235	2.902797042049543	0.741429699465895	0.729110558095485	2.337785414347501	0.074198801072000	0.485899436370221	0.241418357818696	10.895818767807533	1.117533266663380	0.949495819685996	0.540273613190754	0.603818998385284	0.684790530088560	0.927937971084338	0.957010667364512	0.073777711481912	0.724096312176817	0.059425994321210	0.578470406754295	0.577378643568081	1.476311719787113	0.917369768274250	0.811699011109777	0.161679272132174	0.592179224704637
UACC812	HGF	DMSO	5min	1.005429213776440	1	0.407295809330216	0.648730981186516	9.780441419926589	0.796519158264407	2.941608634409583	3.674640449384374	1.870850222047577	0.483001744766936	5.230182799470332	0.572781657011788	13.725704661501821	2.312615809662003	1.188638695412738	1.132217255890914	2.019376843835190	3.035886614112214	0.260895212204896	0.489814182473426	1.182183020070351	2.387211679867574	0.841896868442128	0.802938430211787	2.468033457731513	0.071409521164941	0.577200868335820	0.262825903219877	10.868312783147127	1.173075382117023	1.005184586965026	0.544847481102814	0.662760291787907	0.771950558234228	0.935222544057862	0.910227601833860	0.080691177997626	0.833640710682912	0.053255407157731	0.431884496943263	0.571527446839484	1.648240896602237	1.037061123432447	0.910421960221588	0.150954161580085	0.559494389075474
UACC812	HGF	DMSO	15min	0.776137567336434	1	0.420175671098955	0.605204156575996	11.531080748854389	0.772210588597636	3.486367741929891	4.759000707885458	1.995478632955841	0.467180294627479	4.114002913410909	0.556680801464637	13.168351300654358	1.632030078077228	1.215466419643563	1.113566288151528	1.909804961242721	3.467615346795448	0.277090134298417	0.418646677413758	1.205039702331771	2.222634462176198	0.820595035428847	0.797776675023244	2.865133222290399	0.064427644188599	0.554431700080632	0.216526067800390	10.883734807646988	1.090509256564541	1.052469011356422	0.553657766483400	0.551963035565844	0.987149389105441	0.740904958523287	0.836525155185191	0.075635355571301	0.775956514247742	0.063300033555756	0.515750456988183	0.478633665285096	1.560857495852504	0.950852622422374	0.785628054007587	0.140917960229393	0.547122876860206
UACC812	HGF	DMSO	30min	1.262323794689215	1	0.494051129359263	0.628075184538197	8.724321770092656	0.842775019590864	3.008919871410328	3.845020177903840	2.023311514640154	0.775056380763781	10.280116432737810	0.578944788113188	17.072687201552863	2.048493792087377	1.321274797585730	1.088268050638092	2.015777601681132	4.056072856537742	0.278551695908315	0.391289764650592	1.289676147167639	3.287559532109585	0.738704664436952	0.843395960670509	2.477975438674269	0.076258325192822	0.493509268966649	0.253249181451000	12.451776450626651	1.128323239016599	0.910722075821954	0.512662975311362	0.676601411772502	0.721876306644766	0.951839638715576	0.905614486683643	0.075975417586496	0.712403092230484	0.054861380315719	0.694612694981387	0.599068215084413	1.531318947288169	0.941913832106951	0.777889373442380	0.159152111615495	0.587337170765976
UACC812	HGF	DMSO	30min	0.836439699136833	1	0.431218741943243	0.657027912616944	8.494663200943529	0.769346781319016	3.030593098011710	4.043113340770509	2.253867865013135	0.524667407644484	5.766858383630994	0.537220539902962	11.657742598633929	2.226795004479013	1.272277735143472	1.095782651774804	2.058401458174930	3.812317571098250	0.267519272604990	0.419349244900978	1.273418944151685	2.379632054775267	0.876373021582243	0.825132557028403	2.481118360655836	0.075610148777825	0.603409333108794	0.225056166300850	10.997641432287516	1.249952306729581	0.993244052743783	0.579634157898201	0.623596316261157	0.824842526442861	0.906696334496117	0.981404607221243	0.085003788394999	0.851995129051161	0.076795594326856	0.514859022596436	0.589204519329968	1.597688188754769	1.075240346738614	0.998883794875447	0.172932896820486	0.563808796263615
UACC812	HGF	DMSO	60min	1.167472801809254	1	0.466657159275468	0.621553693008578	8.201613494064377	0.845143968270684	2.753234679295427	3.874014743673115	1.699598448998369	0.912319132886893	9.576104317682864	0.588862229599227	16.152109179162945	1.890502467134167	1.393226104352811	1.131295076115823	2.107096140392570	4.323062714305276	0.304645124113063	0.395568783215933	1.349755865788350	3.310568903207865	0.708344663396417	0.845653057574942	2.398465877010479	0.074503646409176	0.483268318352856	0.257085839302841	10.624989416506340	1.188177308611647	0.928275188144435	0.505733322418122	0.619087375902244	0.739633389157206	0.968170045948798	0.944340643507302	0.071351144528648	0.713847394122596	0.056664827016507	0.649076221673208	0.652599598476991	1.505289267770127	0.964971487202711	0.764355703327226	0.151945949729348	0.556094932338157
UACC812	HGF	DMSO	60min	1.472499915580620	1	0.502608943999727	0.719914402295945	6.730067754654835	0.895086198831457	2.703057782294323	4.037891313788794	1.877015835794418	0.709739380488115	8.486689413711945	0.654138229506137	10.737639217860259	1.583118072775452	1.232790738732169	1.115995705994342	1.976117424899026	4.328652546151036	0.266052354829216	0.471166418013275	1.501731006722083	3.066999551737210	0.819631856485022	0.998260065934994	2.410090866967027	0.092156540511838	0.449429781442785	0.236301507632204	9.411777272814632	1.109203693030642	0.979016229331521	0.642065872219066	0.624705942137043	1.196082383933733	1.010624284519415	1.163058780756404	0.080000994693810	0.647963234473256	0.098819243096664	0.693195943518568	0.615622799004503	1.481259929695112	0.944316533928298	0.809319193604399	0.163227782308051	0.642782428909935
UACC812	HGF	DMSO	2hr	1.600928893077694	1	0.466350689628417	0.585270621531043	9.577224215383026	0.856294374292167	2.895664370607035	4.046671791027612	1.688002029611477	0.937213679025498	8.262607751913976	0.601909730029025	14.436513609951106	1.684343655573253	1.477536245818590	1.127668848688456	2.228385646477386	5.117777369164433	0.280034504288130	0.496379078511100	1.256247149093511	2.796068908749881	0.617448844466999	0.809896102204925	2.784932495289340	0.067540619067078	0.543912125272421	0.235521614235508	9.961911793237087	1.183088637063260	0.997090999872048	0.531006571676208	0.648860500828908	0.611619653359598	0.932267478275750	0.775524084535081	0.072406204991198	0.757012017327148	0.059060645376730	0.522637849795784	0.584124414238869	1.579571308703300	0.984565428755581	0.775637547857200	0.157237361682148	0.553490662852702
UACC812	HGF	DMSO	2hr	1.142241723986800	1	0.513130484422296	0.741861545649703	6.476395758397099	0.856471925119084	2.513947880784050	3.396143583939547	1.600473606150445	1.275901053625243	9.912299591452301	0.680617461748807	8.787083797035333	1.964447492763432	1.883096625265096	1.280316719923179	2.288390297116731	3.977370463701483	0.283530511008020	0.512431048581837	1.255425306148800	2.627820821523229	0.804704787127086	0.873870178910962	1.964188979358814	0.089440457389202	0.467743201374630	0.307631848678840	8.294380091093599	1.182094719535133	0.984738906972221	0.606753203829766	0.715457906599079	1.263409988481774	1.057596252151235	1.262178822176526	0.083977253171554	0.692011991880214	0.068337363445421	0.711132194357696	0.622472395325460	1.469224086476766	1.040892961947496	0.835066930406277	0.170938639422515	0.725300786312838
UACC812	HGF	DMSO	4hr	0.737379362923867	1	0.504757133389912	0.672761963314605	8.817413793623929	0.871414728932045	2.781587034039532	4.435402878426628	2.180811248519994	0.535243735108864	4.019552417877051	0.606177832650303	11.350506542876591	1.689702193242955	1.282827891865287	1.314519532372818	1.665928672569045	3.906185283747669	0.313120512105867	0.438981078234751	1.169341833619379	2.465759961748459	0.659168641961145	0.863162440187417	2.745146748945044	0.083451051701543	0.485874638498333	0.276579680610480	8.224029292681287	1.096773645735432	1.222250683022205	0.530774499440669	0.658386320160622	0.625253984879865	0.799493245326308	0.713618644406069	0.071754595675348	0.749525970371452	0.069827294466796	0.663925566778545	0.660514614492399	1.740380066112468	0.944482932127325	0.803082881529769	0.163636152812849	0.617686989175298
UACC812	HGF	DMSO	4hr	1.098842074499830	1	0.510776827749734	0.729553938117172	8.443494163812886	0.907168961645299	3.039543100853174	4.613273403980904	1.565157184284593	1.121043569930066	10.826077119784877	0.639567299616672	11.225133593625937	1.532241682082010	1.289644940010198	1.206013885050878	2.359857567841573	5.397238143633148	0.313338309445826	0.461795441545216	1.482714541928844	3.326218860772216	0.737960906060867	0.943389512896236	2.301205956296186	0.087768887948324	0.467939245358434	0.281239086159218	9.148654170155457	1.136604774197249	1.106248419078821	0.601119693668037	0.673702180126310	0.757144374415767	1.156022941448605	1.143415717531501	0.069881415527751	0.672953572805515	0.065825653283310	0.685583758992889	0.581598883426135	1.505395576736885	0.968354062304386	0.830337411919776	0.178658445862581	0.694674269428359
UACC812	HGF	DMSO	12hr	0.773005813665219	0	0.462706964374970	0.626963302182340	10.994668547412811	0.898867040877989	3.406060349922992	4.924869253627358	1.818188380998609	0.498651634368947	5.194800180405336	0.611858120599988	14.134744127346153	2.604213844620830	1.631624319105792	1.272739609982935	1.855982371957540	4.088852910149406	0.307626612086982	0.449072198369673	1.269273997233883	2.242814220773952	0.706531225138094	0.815457188415449	3.263849538507061	0.098659780246469	0.511283489929941	0.275424873687408	10.515356536011666	1.163966036247080	1.241570704574120	0.553693129946988	0.620845480809512	0.778858426062945	0.677525232804654	0.713944785903143	0.074487426256302	0.703931333203050	0.097408450018507	0.582781542102434	0.627283179580680	1.617085321386663	1.017290749238535	0.753723127035775	0.166425295114490	0.587424362208796
UACC812	HGF	DMSO	12hr	1.117976863141850	0	0.472081797126100	0.650569124643291	8.174856562367138	0.897703781806245	3.482458106310635	3.817408108145731	1.905233521193108	1.244663619835917	11.447576425514024	0.601115691784922	15.316073852960542	4.058606712828687	3.114574908096220	1.161443922173033	2.390971209639782	5.198214373225100	0.298132895752014	0.396385710677537	1.863608823879404	3.194163834918276	0.709760709747824	0.972992064398877	2.183803338034838	0.077775624318444	0.473255682729569	0.202311562307656	11.078069947275235	1.148136237063905	1.066948605272641	0.516678650769653	0.703190830585492	0.791499274697481	1.022409062553124	0.992314928201830	0.069708763707304	0.718104341626293	0.051005231189532	0.588767287538736	0.601962920928827	1.428677186165269	0.906083644997221	0.801928381363222	0.110181335150059	0.670204014467428
UACC812	HGF	DMSO	24hr	0.800722471860793	0	0.479268016588861	0.657990227093553	8.115464990598433	0.881585506679736	3.319514326728197	4.094887778458420	2.079457901372877	0.535663688381982	4.673973340518048	0.609876904211898	11.846472560160883	2.708679150079844	1.867086592185508	1.245690990404249	1.944613022586380	4.322908750775698	0.286553934815529	0.438461245320437	1.423775834240525	2.392288848776506	0.746496966953871	0.805143425300275	2.871749295090463	0.089698846877832	0.476074761367084	0.242696920887895	9.863939075439758	1.127836141124776	1.316776882089345	0.534737872276802	0.654239164451838	0.727528985416902	0.812273355022806	0.766163139346756	0.075895424883848	0.691058348986576	0.122240339683244	0.593871261908962	0.634674860651841	1.583070020733206	0.937643733412616	0.786516909652080	0.161800478172927	0.620050982368287
UACC812	HGF	DMSO	24hr	1.108432874283490	0	0.462515749472080	0.674891136605300	8.152432003257133	0.879011671665585	3.687287357190084	4.076950162816748	1.688953417394649	1.044718100901798	12.529622812790718	0.600415489640964	14.136210006539059	2.986075049559559	1.812134036017439	1.211198815710320	2.428034551119325	6.228412245866593	0.300580532999968	0.426292980081692	1.630808461402075	3.459587420143242	0.729321123679721	0.884856579415857	2.505055458206611	0.077751892371681	0.490795397695178	0.251780611577504	10.500132247435257	1.183725307593330	1.198640457031255	0.532446140541448	0.654546446454403	0.773095557152988	1.085673540500088	1.064004179405452	0.068827391768966	0.610948958646035	0.056359085638991	0.618105750321042	0.565485736158810	1.445604042107821	0.955807808764820	0.777513411355519	0.152918910645920	0.655189967785542
UACC812	HGF	DMSO	48hr	1.372066616289987	0	0.448403361892876	0.619011648925077	6.653688538569172	0.857858091074289	2.934689481523189	3.813401262792535	2.148085693751998	0.509511805079440	9.592791693686259	0.548250227707381	16.099040765890653	3.908628114299515	2.266480366621529	1.025338769322784	2.231441339411025	3.717144785033729	0.235915071039380	0.366550966783047	1.837874519313363	3.478325120622364	0.651813935785977	0.800927741478925	2.324396196290110	0.084227481059528	0.470670848655370	0.261863456479204	12.410287956680040	1.227762631703140	1.131771469860776	0.515410218365374	0.702131208853029	0.580488348723203	1.234263126535205	0.774122462004915	0.068859005173399	0.753239711117749	0.111819887778495	0.604774671717181	0.636869054731864	1.630388396377370	0.980727470715886	0.811358448436035	0.142476905167238	0.592857341264710
UACC812	HGF	DMSO	48hr	0.828702980339681	0	0.490949107998392	0.679565525985085	8.253205517080669	0.855435004732445	3.049377040688595	4.017110589122149	1.876307214092081	0.599565464286000	9.260167719684690	0.579748106292311	14.246837120825017	2.609889653525337	1.745766727546924	1.121994646001761	2.764723634755919	4.982571471592065	0.240098965949148	0.394388647041510	1.723598301849441	3.730553005602181	0.702494070958617	0.760301723575537	2.507466612453344	0.069839221074484	0.454147903067850	0.227122234561521	10.525594710528784	1.220229698893664	1.297086230232701	0.488007483363911	0.653669012058446	0.490737724048692	1.169729961324323	0.870637876962951	0.066647852446401	0.643853359338773	0.062712665965556	0.592835059175954	0.588810623519464	1.591607863833730	0.912992570334953	0.722167276550432	0.158085109193832	0.629201962942820
UACC812	HGF	BEZ235	5min	1.511517616634690	1	0.519379299667690	0.669542443874303	9.069369176082308	1.177263060504248	1.219733502769194	1.457744071979393	2.033369046920414	0.864435236264025	12.870337143243296	0.640868029423628	19.407581716660033	0.150597984801526	0.882170985353679	1.109198748551392	2.156645844586270	4.629200154518330	0.352932490691803	0.473647063373261	1.604948580285609	3.783848218614499	0.706115249904289	0.898046185776800	2.979484683379249	0.078511982879608	0.499107686658455	0.237614256258872	11.447334031466722	1.176527579248423	0.966600159483843	0.622461283969088	0.679483110493534	0.318596463591698	0.982499600832236	1.186818384809165	0.088815186965135	0.662884105392836	0.063742066652526	0.645865038099428	0.614240995308193	1.399321902296956	0.900922825159347	0.789257204092101	0.161507999337720	0.628016824454648
UACC812	HGF	BEZ235	15min	0.989679373154342	1	0.442847820803574	0.696833689180656	10.624567324002912	1.143837953385829	1.118132230856780	1.518868913106627	2.160580694901530	0.675639094387760	4.792336262248235	0.621343193526543	14.453413430892418	0.114133792424894	0.930421715532846	1.162661675294597	2.173251132564118	3.586894960992509	0.291672272084558	0.506466349400768	1.252837885428784	2.616305587725970	0.636491320138000	0.942530648982627	2.614930187107556	0.066870165393676	0.626203325448356	0.228320407742096	10.987423984171691	1.263968123969444	0.996230741951506	0.539213614397080	0.626208620429389	0.324657916886498	1.052605382478139	0.926243891802343	0.098633513417763	0.870423347499462	0.058061745924087	0.488397146431586	0.567560753659038	1.541892760775536	1.080085823782256	0.881188815636235	0.156953142470762	0.587094880199348
UACC812	HGF	BEZ235	30min	0.785418702828726	1	0.447096293903589	0.686788224064910	9.136221568532854	1.227922808993280	1.024607123526488	1.238552779343179	2.386532060638274	0.611525839323880	5.667079305946448	0.576075789763053	12.069078960551991	0.118363391463580	0.881591487996396	1.207812572391647	2.210404693678933	3.618042310241552	0.309581311498058	0.506004052405650	1.342125615407399	2.577858475189697	0.727236798222064	0.838944220415458	2.678070421067574	0.072468589844685	0.602371206728909	0.298995634830246	10.919944288079964	1.319903551019453	1.042397373220013	0.593328288366861	0.681759904823847	0.329420800399083	0.857987761512000	1.000869716428140	0.100832798103140	0.855013196771788	0.087097977417047	0.500412408055681	0.641342836365697	1.626407953561277	0.974482870594384	0.843922132961988	0.170766293806818	0.650109902267448
UACC812	HGF	BEZ235	2hr	1.193323398436130	1	0.581014349027274	0.728726146954932	7.491818046272572	1.202918197129473	1.083264134215852	1.127949478180026	2.128326557813235	1.334506459092463	11.390723239297451	0.671869078111100	11.638117748330490	0.165634107806835	1.641529859878327	1.253606026840971	2.212466025132796	4.738413756783384	0.306713917155883	0.516789559681612	1.458565496092335	3.067865096064772	0.696472535871938	1.026560081839740	2.505811648055664	0.088181536235787	0.517460457559507	0.322120098345306	9.125262024179005	1.238375660324841	1.054473600416306	0.673130494223092	0.769355561666299	0.719183335126412	1.047248230329735	1.368731415220246	0.107883355084197	0.733400216013365	0.087521973028414	0.676345751422158	0.658268067383631	1.414350680774213	1.009786657269041	0.824889734441034	0.180076980748938	0.713940085198955
UACC812	HGF	BEZ235	12hr	1.252395943463760	0	0.448981917588673	0.636520307180260	9.112199930548458	1.258148305441766	1.241494772821463	1.022322575834543	2.045898259392061	1.578559516567300	11.095505664419125	0.601082609409990	14.152310108672015	0.190862746187004	3.775082561251461	1.057883211025856	2.920751358024195	7.483032381619970	0.358626045040692	0.405831034980629	1.400882275141817	3.583053240293656	0.631127989210747	1.017580924007677	2.979778545708861	0.075352653448051	0.448749670611595	0.300794090464858	10.999503551455218	1.166332121744544	1.039120365904355	0.581347606803975	0.683406660548888	0.379639845669427	0.913994191844082	1.517796697974354	0.088718310926138	0.653674565653914	0.060887359845182	0.637821777714104	0.546364875975032	1.243889181396621	0.788533779840517	0.646095714501299	0.155429843010686	0.616146446661387
UACC812	HGF	BEZ235	24hr	1.018200403937700	0	0.484441070569670	0.743157991667617	8.869905590422439	1.173836072432921	1.047876203683175	1.396109548425009	1.934726812435619	0.853430577383497	7.570780084916972	0.621895680007703	12.658668831425226	0.658433713036869	3.636737718690057	1.291992717026089	2.892505768050271	6.436386958156385	0.342194754277384	0.470873548602751	1.409675176510075	2.885431300449033	0.669005559975976	0.933625797046358	2.503653321086571	0.081888749541153	0.483491082969441	0.279418423428177	11.878305476621358	1.188896623757731	1.102265533391604	0.571702901991247	0.747866452376085	0.558749698676586	0.883722987364868	1.269586949429170	0.088989564204321	0.688306871790452	0.054886463313064	0.670032818533525	0.653231061562018	1.471677234307884	0.902224662592405	0.695947960392168	0.177361574122685	0.657367121324033
UACC812	HGF	BEZ235	48hr	0.745019107199827	0	0.503029289399570	0.756528401631143	10.246454194905334	1.172626472818566	0.902626907938409	1.125290434588822	1.674721405776080	0.601311699819158	6.168237622831995	0.573270796122838	11.897754326679092	0.400850087471315	3.922294347851683	1.256438291460391	3.209589842681011	5.437704014980111	0.329892193126695	0.463654212628431	1.390401332629975	2.724120248475975	0.741432924406239	0.919492783801182	2.824213420569610	0.076090028069266	0.471810675503879	0.245691587068696	12.786569033730343	1.179109838374858	1.017771336447510	0.521671542908142	0.795035922488703	0.413324338839027	0.807695217661703	1.178837881712275	0.092175899418612	0.731188426679602	0.058569770909655	0.640747845780278	0.771666907378274	1.319494319733059	0.832067365825855	0.714150254052890	0.207769929123062	0.664579872281387
UACC812	HGF	PD173074	5min	0.986053555260846	1	0.443122873292937	0.636715195160405	9.354943588639625	0.796254285434987	3.288405496894659	4.339179569679697	1.881295114256519	0.710460321941217	8.440850183582240	0.590354517054727	18.645391973013719	2.958875189541549	1.555917564364513	1.068454615937525	2.333531611074757	4.176861473596166	0.321967376881473	0.386197304688769	1.355951990106760	3.389656792767507	0.868244165388145	0.916614380762768	2.556051619110796	0.073871869422087	0.535261191765491	0.234555685710392	11.836409546502619	1.156103525268293	0.962848244427771	0.536623435240666	0.669426195153397	0.858283143061805	1.093785183661107	0.919149729421291	0.071119163337432	0.790249287399414	0.058429714267176	0.555920521785494	0.597206469071553	1.527590868719190	0.967173374767779	0.939549361776517	0.138370539173789	0.577519837428098
UACC812	HGF	PD173074	15min	1.710093543134830	1	0.470909536673749	0.650773071971534	8.487582273810659	0.815927942246655	2.746147270837840	3.932722489221411	1.819825398367541	0.572604736259088	9.889167390729128	0.611058874521054	16.226527131884879	2.225933557679788	1.184494402111145	1.094462735591376	2.236122603752717	3.587166577255463	0.276347530621422	0.444172319975071	1.297803343826171	3.319062791708089	0.768277373058750	0.788886980083539	2.183599270032345	0.085550452611104	0.517596873634304	0.227458195210422	10.887423324719643	1.148744100273848	0.959145324459741	0.620371013901820	0.583585184904563	0.988010331112385	1.018718260372917	1.017533506019304	0.076901353514205	0.661510580321987	0.082048274040574	0.632466344160471	0.577721329023518	1.390877318354437	0.998039255993698	0.792405673639945	0.163420588513511	0.607653366320119
UACC812	HGF	PD173074	30min	1.422018954155050	1	0.413420814366028	0.535751394215043	8.784123902711551	0.803164271180355	3.220122376063950	4.265403077096279	2.274380337711198	0.660106914931335	7.034353279314739	0.554204419417606	12.685571823106706	1.994753341266801	1.160545495429693	1.082543487666650	2.119477055618436	4.060219075784461	0.328489282910032	0.415533748784935	1.290540974939941	3.149974856128432	0.793277369825374	0.781144442647734	2.759285607073164	0.060809125834515	0.562318779492353	0.219197881537454	11.207887670679627	1.122757052522750	0.882272817115460	0.560635922105419	0.577711634052250	0.591852941140075	0.840189521514135	0.998143995691472	0.076714977599008	0.712683489478665	0.061501457046016	0.452356177562299	0.477964086075582	1.539538577278041	0.902507582040524	0.735388842700395	0.140835354957719	0.550267482092178
UACC812	HGF	PD173074	2hr	1.012561779042620	1	0.456859818502939	0.687125931257538	8.190318875394967	0.838373096649072	2.779510459621960	4.763686083608517	1.753109736076463	1.276151274765028	11.842094218992932	0.635548629439049	13.181189185340571	1.910742984375306	1.632249911539714	1.189269041328042	2.308340587958494	5.762151014377122	0.307418789804154	0.394707427616379	1.568842828286691	3.832457351663202	0.744472923305711	0.765253276541577	2.259026609830270	0.077115316706072	0.417065471327332	0.239166103429140	8.988345247039565	1.189666993548519	0.995188189696285	0.536849756981914	0.651610251860810	1.062057613263537	1.089058557786620	1.201125983531706	0.068220241152728	0.608771689792620	0.063331982319407	0.630083475851973	0.536652213528014	1.492934403594309	0.937231921317788	0.548668940105942	0.156665264476670	0.616517770655073
UACC812	HGF	PD173074	4hr	1.069009115648770	1	0.486793832084449	0.693037679960605	7.293689686990335	0.884018597870356	2.871562260515016	4.263447647713130	1.680531652635726	0.935868260698301	13.606482131085855	0.614292331632428	13.303116156400632	1.302201048386936	1.438526203366528	1.254035222888605	2.873695000427238	6.288290813659732	0.324805138382464	0.419953306695379	1.430781811067181	3.740592300909710	0.768912740680450	0.945541943396332	2.120527458383123	0.083701049624225	0.448143463081649	0.284033433011022	9.263949781846627	1.134910338536179	1.014243159215680	0.584270153577062	0.668754749638383	1.858902136047736	1.168424486469383	1.157254804257617	0.074795056092024	0.647560657301585	0.066718014879671	0.642000490194598	0.520411452036722	1.592480653992588	0.996650789599142	0.827142031355445	0.181831936564546	0.683262550402323
UACC812	HGF	PD173074	12hr	1.608381778850190	0	0.480276469565777	0.571158351452278	8.712885825941187	0.903619127114804	3.896635962042048	4.970648681280258	2.197601822081287	1.204909839604458	13.768248915887444	0.567005247354851	15.350142366011102	4.059681192500110	3.530207130631383	1.115561896861123	2.602796577550739	5.910222643219052	0.343368811805209	0.374448186867841	1.796591446444486	4.752141384804664	0.572846921244790	0.835486062019170	2.580707181945644	0.069781728563720	0.451078008384031	0.240964293691817	11.117891431491742	1.063587211375721	1.055606542545464	0.513833148970613	0.630905829997860	0.520728321661224	0.928567132575692	1.186835918795622	0.067664251609101	0.597618137791934	0.056922427103924	0.595516958047998	0.488458055361440	1.520037266838000	0.804979256551680	0.655210404475012	0.133180385815598	0.550568803416943
UACC812	HGF	PD173074	24hr	1.017828502310190	0	0.417830831484365	0.603575636242593	8.998950500740170	0.864353087676383	3.439195669097757	4.337354661069828	2.201025358159342	0.754325335168405	5.280176842295987	0.570902068018265	13.378208804260808	2.979137539279297	2.220677279860667	1.138795239587040	2.399598798674407	5.426338745677440	0.304297801696315	0.449193473658414	1.392286914171794	2.684271946950854	0.763580834775036	0.915472954679900	2.569064970526156	0.075955859846034	0.602963594078773	0.212506319542727	11.754747279200160	1.208821361913102	1.304057993711961	0.535420733758210	0.656884295027282	0.640174072528173	0.869043197707295	0.747845716313587	0.078566945250140	0.854396378628392	0.042204292357359	0.522571831424176	0.590473373462123	1.566682380308354	1.010051870628357	0.823608269374852	0.151793718302362	0.578518987540972
UACC812	HGF	PD173074	48hr	1.043989628804690	0	0.428518722504333	0.610036454934033	8.230363583102161	0.821993152737444	3.201698825979279	4.342828252617031	2.081684185752964	0.680862009048675	9.673368912645774	0.514612452261034	18.253164434024193	3.597592605364589	2.066025543545250	1.062703966111790	3.015002890603609	6.109020061637164	0.284869179664421	0.356696170964390	1.847506082817681	4.416723050690445	0.725713944603469	0.997300108338082	2.556837591929694	0.078296409848048	0.591187629982441	0.202929832556997	13.492080153990315	1.225566821016493	1.137217294474296	0.511016732743472	0.627187822923457	1.386342198756550	1.179788466021527	0.729534482222536	0.073570336653576	0.806395670147913	0.053876304746526	0.558268256303524	0.597745105143270	1.634935440005794	0.995990390563677	0.889881568080822	0.165774072034599	0.625597715300012
UACC812	HGF	AZD8055	5min	1.524664953127897	1	0.465980136217903	0.539744446397666	9.020806655132265	0.988190284859030	2.118572779024185	3.231952354008914	1.557554357841369	0.779548140211096	8.568877303282859	0.601773914167059	15.529499607514508	0.671732476886515	1.038017470187600	1.137679429717205	2.062862261920533	3.664908650435013	0.290328796590516	0.465093343990635	1.188289642723634	2.933248163792937	0.580667960279251	0.797128398244497	2.718496519135261	0.071410690913605	0.542723439487767	0.241848929698010	11.586226846106898	1.280350907314131	0.949964191826918	0.539918137817003	0.560937680832063	0.955788468284734	0.972604520898866	1.057011180850390	0.082975858359189	0.712740459568527	0.055418914881769	0.547996476460508	0.542379217303229	1.345779637135643	0.946070370559051	0.785040818599773	0.150273678786218	0.572008264484396
UACC812	HGF	AZD8055	15min	0.974269323517514	1	0.390163628158893	0.465340652886210	20.581332500980231	0.893209860012912	3.419502903153030	5.883464539601603	1.901344761118124	0.606787226307582	17.593104803045406	0.455503498794452	31.280677774695818	0.500426671372369	0.995167685112230	0.838920437552110	3.234777219414291	7.509997995639358	0.201139021859451	0.340748614093173	1.217377043065473	5.029469991791816	0.490040089443492	0.657577052997148	3.908506138411713	0.048636874840225	0.346205510351307	0.252504849347947	22.844747121130524	2.314156735719489	1.629162616262400	0.384587610543610	0.496674083979556	0.613922799349529	0.837736655897192	0.733721462176420	0.059615914795994	0.610069919189749	0.040107883760303	0.473170723737293	0.502373142224336	2.457102151091894	0.773363766068622	0.569794585811623	0.093106456318652	0.491679157401072
UACC812	HGF	AZD8055	30min	1.160528868384886	1	0.547934910346002	0.629608501639978	8.360821650173971	0.895949719807746	2.025513894830116	3.213219360640394	1.990327425376303	0.733948141342559	8.044923811075433	0.543053845609048	11.850624813080167	0.682918067016977	1.454957097946545	1.126854937344045	1.946970718856030	3.516729810751170	0.279933187161384	0.415384280918530	1.330724869538233	3.070780837099518	0.703605552666084	0.883707753301420	2.426001982317358	0.074050077013650	0.525158715477982	0.240336414830503	11.876430046545018	1.189223870427503	0.935233015317312	0.585758268656384	0.695987878619576	0.614503655702213	1.004493683827249	1.034965207398524	0.084777710933503	0.732501468553638	0.049239275450151	0.617956238223670	0.656256816457497	1.436707113685513	1.008928696258435	0.850222384449272	0.168121618678645	0.669171789799410
UACC812	HGF	AZD8055	60min	1.455707302697745	1	0.526540328872457	0.712511843804606	7.915384630645580	0.911362071505370	1.900632650550105	3.057854075123990	1.813900732831436	0.923742135203127	9.955425705766089	0.631599196413900	15.683472079172555	0.711734360072710	2.055292421343846	1.162752047313818	1.930367470737777	3.670431712537021	0.307956574822481	0.443022800283903	1.312053618321894	2.970056332849988	0.636782853371519	0.877716683076630	2.269823376018487	0.090235119478909	0.539669598325128	0.223355679775281	11.949966113140320	1.188723150914229	1.006910641630639	0.657707367980142	0.746713052025729	0.825545217469506	1.086600509342761	1.072022907561705	0.081288960282743	0.713935734337267	0.053698865472852	0.681708384006609	0.619356750781775	1.393467913306873	0.904605147788802	0.864014906322983	0.190647389262900	0.641598687486028
UACC812	HGF	AZD8055	2hr	1.617109118069182	1	0.446408304177271	0.524741130605418	8.621243472257673	0.928134499611440	2.253737058733722	3.571878228368262	2.136245020859707	0.845547492537215	6.662694227713755	0.515636128009931	13.283378556725994	0.797707426249629	1.997685574912584	1.135115862391980	2.014722529439747	4.509726211158448	0.292908647647153	0.463932253723200	1.249200601282448	2.638591695504557	0.630775679123222	0.848873742525736	3.041015163730958	0.074965496964117	0.628757975995498	0.196459973567651	13.099399979261040	1.262271325044872	1.029310852959535	0.591122536267804	0.654300618268969	0.599738874909826	0.912406944757375	0.954821986290073	0.084179458677341	0.764778133943125	0.051802886050979	0.496943157959702	0.570330886067810	1.534512795559311	1.048196422397465	0.847630263357969	0.165332954143124	0.584188127673296
UACC812	HGF	AZD8055	4hr	1.507297259604264	1	0.419417019625703	0.546237646662639	9.645787471886040	0.955585813924955	2.450535473716294	4.374501253486482	2.257030509767917	0.578315102006247	5.601702326560576	0.505811069693178	14.700578679236138	1.024785240720104	2.146613164891438	1.201563138402577	2.197430705239452	4.646932727859351	0.307589941208883	0.420253948780109	1.185861300522671	2.555204294555845	0.600092952508563	0.860235909316722	3.180347832359384	0.077347157163391	0.586216606867252	0.203116339670775	13.465848409918900	1.214234145549128	1.095355062296343	0.573105156241624	0.671236683943479	1.384479155553002	0.842859860489733	0.841952338956925	0.080745782277127	0.710572901331093	0.053189037142273	0.541258952793708	0.552849074195271	1.673577477750983	0.964119726084521	0.753211753672300	0.157741588139413	0.585719797449553
UACC812	HGF	AZD8055	12hr	1.446232567796917	0	0.420800933684107	0.538791994286571	10.348251592687767	0.895175911642942	2.356990685928409	4.145201600544187	1.865801050568211	0.566983573326062	5.162674999668828	0.527435890483327	12.607109473492626	1.844884171976707	2.807428581450180	1.176893454157436	2.277950083555992	4.408140497444647	0.301092611262366	0.455337347819641	1.245703685183641	2.520776859950261	0.612713651123158	0.849054752290328	3.244269144188740	0.063407253275266	0.640999846212660	0.193630381463720	14.473987598195073	1.230937890640965	1.015069148491536	0.554405157950989	0.654453622413307	0.799333354727710	0.784346240625538	0.829572889724956	0.080680859344745	0.764946759919073	0.058417889431133	0.470475477849888	0.568148123249539	1.615312784567484	1.015286046876842	0.824619228524068	0.160903712976134	0.583506276018860
UACC812	HGF	AZD8055	24hr	0.779153378440696	0	0.492084843974694	0.667004653160157	9.509635374957993	0.829709653177254	2.863493372745015	4.323098688641106	2.439925494825002	0.373787633507092	2.616603491552136	0.538583108373462	10.439737824850630	1.946115399218555	2.691871385268559	1.304273343926969	1.817302964637935	3.348145683051837	0.302307925573544	0.423088403886632	1.241800216834178	2.160062803548462	0.736886547899184	0.840660391077736	2.891087853728735	0.081555446730958	0.491085474959208	0.241083743162180	11.642649112170737	1.159432020452330	1.248517270459111	0.547644994867756	0.689893956115128	0.937521608225572	0.716196831021344	0.768550286299884	0.081102810994106	0.726945686330951	0.096574176612871	0.578586201891017	0.602746787461171	1.675916956522237	0.908890360719173	0.784175843515597	0.159273416107401	0.634532979588329
UACC812	HGF	AZD8055	48hr	0.925977507391030	0	0.469480303016383	0.685600860418094	9.431612564775357	0.874750046703369	2.748175423989784	3.960956086283323	2.492690232820228	0.341300461047508	3.445677831136485	0.525676477620583	13.955172752456383	2.265612275318988	2.887210057590539	1.378420328162496	2.137404636059863	3.838897002440970	0.266794705946952	0.420828062371421	1.476223089216617	2.502020574743411	0.789563726578119	0.814157744725333	2.958432438297558	0.083955064258438	0.499271195736999	0.219945597012932	14.754944708848772	1.099158510258832	1.197232205686477	0.557079343267135	0.676392016092746	0.994186814348210	0.804812651114033	0.864207998703725	0.079512726954865	0.740073618932749	0.143782111383649	0.622585418477199	0.611037901056441	1.772680956496785	0.930919229926320	0.852052774719618	0.164969974924305	0.661587223060031
UACC812	HGF	GSK690693	5min	1.622379750079813	1	0.511898895601027	0.598144673819506	8.467526402439772	0.902384205490750	2.673902584408387	3.944561041430272	1.537516693236559	0.717676666987570	8.224443531025267	0.575801788807011	15.499498652602096	14.568720014899545	8.060482301079871	1.140250242034832	2.045895079583106	3.865090058294946	0.299974918744729	0.488694211228492	1.290707192625307	2.881912515401535	0.653590623405245	0.789276200208935	2.493727909891705	0.074186276262757	0.564887922075585	0.258099685493727	10.368961881765088	1.175222848309393	0.966154904189962	0.548644382837266	0.630274638357736	0.689036091205693	0.953746667973189	1.027634964505068	0.077351180115066	0.727145419293510	0.056704823373901	0.601052470217071	0.592463248855304	1.416572517609872	0.945829106671140	0.828328474626653	0.160063443230813	0.579033713087177
UACC812	HGF	GSK690693	15min	1.559044289539721	1	0.465090053874260	0.561097372519334	9.491952212274251	0.903789935574263	2.805771002363297	3.600810987568643	1.835277110690644	0.666172176251404	7.172316808551633	0.567526695806960	15.186729212633313	12.344086111401326	6.963565711577024	1.133892513468446	2.203197931493840	4.004598567809662	0.289150568206160	0.483674824673816	1.269040789675589	2.814173183824175	0.713560679879297	0.828711687806699	2.717652770371327	0.073862473834916	0.554669741634168	0.240211564301966	9.990586683801009	1.232974744035689	0.965911281466605	0.520861213288039	0.613756364131996	0.617306479077620	0.840223017450240	0.915535489418912	0.070730485700667	0.790626821297891	0.052220775440811	0.526655569058864	0.595468720534211	1.508203761823352	0.990334288240638	0.794860909730526	0.157285997737140	0.546479781970157
UACC812	HGF	GSK690693	30min	1.277907633322771	1	0.410353626585539	0.561237832104123	9.866229000256553	0.860373466815145	2.851019136526406	3.973824119809067	2.145944951891160	0.738830388575335	9.303786316271586	0.554928391496871	15.922128619622882	13.839503010583927	9.000457455621074	1.187893701983522	2.105787799008037	4.221302887523302	0.247720901559422	0.363760677387656	1.302775221040104	3.186335185551775	0.615090444483818	0.750784689325110	2.504617353107461	0.075975394039923	0.442829131850986	0.234284403671335	12.208829566448731	1.158613368469353	0.928910810230181	0.507337105339601	0.629015503120710	0.669770369674696	1.008002829276131	0.953753574297252	0.067941389092106	0.691304384657126	0.047493643851845	0.607251400285075	0.579253276906657	1.462069923604791	0.912834589059117	0.743470538068001	0.150040015480653	0.583324697809573
UACC812	HGF	GSK690693	60min	1.534739390655836	1	0.477619041755141	0.583832139258495	9.192552094133113	0.920934793884762	2.543143529930199	3.422576407208794	1.787883552563726	0.939032685713298	8.106895841596826	0.614552575063369	13.743894533417379	11.519041143014039	7.481654579053917	1.142243126782900	2.160970197877357	3.659168268744156	0.286263221606371	0.478538380774166	1.246136383237639	2.635688166085125	0.621226664580135	0.835106670413262	2.608326039346182	0.078676445670427	0.546949315815162	0.251465910412496	10.848716536109873	1.190865857313974	0.936713760410865	0.562604509834964	0.652555148145823	0.669152960548511	0.932480751215338	0.898078068616706	0.075120696998428	0.770854296923143	0.054414651812108	0.566524004136713	0.571719801116933	1.521398811866387	0.993298671481656	0.768108103368095	0.159905009681911	0.601742574880063
UACC812	HGF	GSK690693	2hr	1.594078330855091	1	0.500535569531484	0.601884992408048	9.392043713513914	0.904215481056881	2.782840766124233	4.205710080424619	1.704751750444810	1.075869766279224	8.938726406192817	0.590021393086141	14.498584560539269	9.628806112424849	6.354584927568516	1.138371680367008	2.149111587097902	5.340798166045955	0.280626409399253	0.488755795025888	1.227553171396546	2.886130992464322	0.574408510502410	0.842192639616751	2.606803637244542	0.081550500690260	0.539805110935387	0.237667858249236	10.341413232595086	1.200810502021400	0.959008630340846	0.567515719548090	0.678956403429014	0.524269473436652	1.002381125451992	0.852990099654067	0.075843957943728	0.803267715309856	0.068791724388096	0.578893824288153	0.563808892586616	1.682210187443390	0.958795399965498	0.806869946435361	0.160151534753217	0.569723158475481
UACC812	HGF	GSK690693	4hr	0.675733040571168	1	0.471388500149631	0.600395649538535	10.152241542338896	0.920011447855868	2.624429871965577	4.159143242907621	2.152714950561748	0.471079123298494	3.040616658275999	0.648368350969165	10.855795015178977	7.627867634455371	4.767961005439913	1.377707621300230	1.592672735718055	3.204440559084080	0.319625277570048	0.417276612717299	1.090501669279143	2.055157033800341	0.544078210134858	0.839948200495919	2.809723804173126	0.070286512135683	0.506323308129841	0.213714151697151	8.293337148719719	1.094426726247485	1.179693173686826	0.542982261564895	0.720750585005103	0.642973821044054	0.712473956052299	0.632721786087909	0.075363483421508	0.810412709079640	0.065917226907981	0.638036496005854	0.579614069217330	1.648197351953456	0.964108644549261	0.795971253673999	0.169204351566103	0.534423628683622
UACC812	HGF	GSK690693	12hr	0.741127092568530	0	0.499154890142095	0.549350385671119	9.399171578351758	0.894283132226895	2.668839941625734	4.277843875587363	1.681151803847257	0.529559714400385	3.580141682761414	0.592304055134592	10.513527534776879	9.939880062370561	6.066566745102377	1.304865804137588	1.865827748140427	3.463362733313619	0.305011679500306	0.462666046930727	1.195983111199827	1.902700613178546	0.642071608912969	0.822199089365940	2.824098444131045	0.060718857735145	0.521083503042776	0.251950931096932	7.913617260941710	1.168967148706082	1.198597123239144	0.546063316288657	0.639921230008360	0.738540531478089	0.729702137983959	0.702734059626850	0.076123742220739	0.762599558259576	0.103528322978365	0.569534496815854	0.609846366663546	1.591659416234204	0.967205681236187	0.775500163743971	0.158687804834852	0.528735953684451
[truncated: 136 more rows]
[truncated: 116 more columns]
