# Supplementary material for: Context Specificity in Causal Signaling Networks Revealed by Phosphoprotein Profiling
Source: Cell Syst. 2017 Jan 25;4(1):73–83.e10. doi: 10.1016/j.cels.2016.11.013 (PMC5279869; doi:10.1016/j.cels.2016.11.013)
Supplement: Data S1. RPPA Data, Related to STAR Methods — A zip archive containing the reverse-phase protein array data generated in this study. See the README file included in the zip archive for further details. [file mmc5.zip › DataS1/complete/UACC812_batches/UACC812_batch1.csv]

					Antibody Name	14-3-3-beta	14-3-3-epsilon	14-3-3-zeta	4EBP1	4EBP1_pS65	4EBP1_pT37_pT46	53BP1	ACC_pS79	ACC1	ACVRL1	AIB1	Akt	Akt_pS473	Akt_pT308	alpha-catenin	AMPK-alpha	AMPK_pT172	Annexin-I	Annexin-VII	AR	B-Raf	Bad_pS112	BAK	BAX	BCL-2	Bcl-X	Bcl-xL	Beclin	beta-catenin	BID	BIM	c-Jun_pS73	c-KIT	c-Met	c-Met_pY1235	c-Myc	c-Raf	c-Raf_pS338	Caspase-3_active	Caspase-7_cleavedD198	Caspase-9_cleavedD330	Caveolin-1	CD31	CD49B
					QC Metric
					Antibody used in analyses?	0	0	0	0	1	0	0	1	0	0	0	0	1	1	0	0	1	0	0	0	0	1	0	0	0	0	0	0	0	0	0	0	0	0	1	0	0	1	0	0	0	0	0	0
					Phospho/cleaved?	0	0	0	0	1	1	0	1	0	0	0	0	1	1	0	0	1	0	0	0	0	1	0	0	0	0	0	0	0	0	0	1	0	0	1	0	0	1	0	1	1	0	0	0
Cell Line	Stimulus	Inhibitor	Timepoint	CF	Sample used in analyses?
UACC812		DMSO	0min	1.164413281113960	1	0.445754996595851	0.578946811772229	11.865036554356312	0.848259626478425	2.995804468394692	4.639253894432383	2.347368901733910	0.568409668740918	5.681071942649390	0.530164746819156	1.454352361155195	11.795369478010040	3.011560721734294	1.660424742801417	1.272218746030688	1.845660490098421	3.184111863513645	0.365781929741429	0.432715382680504	1.270213896697824	2.519309320102486	0.793153388241721	0.743709160776630	2.376542322477588	0.071591153050186	0.640909785316154	0.496356594118266	0.253187527866741	11.410373340606055	1.109091695823782	1.058452277984138	0.223387543172419	0.544214831424390	0.507443229346055	0.612929354047855	0.867268606608111	0.827236347555140	0.837481548476536	0.255295552220858	0.062043862806282	0.687668938843987	0.078818577372876	0.582306972986010	0.554130741145008
UACC812		DMSO	0min	1.176567226871560	1	0.408997138631759	0.564227720278672	10.369659273328381	0.870784103571891	2.882614546446707	4.004940659973701	2.100538197962382	0.529298016980232	6.507355230343403	0.521590224967188	1.500951839721926	11.903081720179145	3.050082041360229	1.502545377862624	1.290151805831537	1.916060939251733	3.635230926750460	0.353814096599289	0.452879127887622	1.265570384020077	2.676841490321746	0.818703109003010	0.772855767554076	2.479459281565420	0.070198506374410	0.650704230724505	0.509901491831171	0.242053927186600	10.379666984798639	1.128419469199482	1.111759368230856	0.225954412620897	0.551834970864295	0.522102846052604	0.625699431281472	0.900220016127787	0.832527769196211	0.840017458365183	0.296976974127661	0.062995062049409	0.689257978407749	0.059006562256327	0.552406743942884	0.551069414811592
UACC812		DMSO	0min	1.254000979600579	1	0.418221036588495	0.559170771497142	10.004499462262016	0.784340158665229	2.941974861442022	4.219230320280926	2.366206374224468	0.527303224151674	6.834156616333147	0.522222028706730	1.360497316388846	12.258228129026429	3.165398991303408	1.779306529406017	1.125764235012027	2.187499532403406	4.357722456437022	0.329028154924023	0.395420173931916	1.268915785209012	3.191214816222203	0.809211170539219	0.875828014601587	2.486884973855784	0.065794084430564	0.642172085405294	0.470715590264315	0.225112587758935	10.813176639053916	1.057726810966052	1.034679956910932	0.230715320141874	0.551946398590078	0.509020834254726	0.610863989520316	2.200013097365741	0.798612109932168	0.901636135464458	0.288362775831777	0.073443415817563	0.628244932228788	0.066351983922929	0.498291459428549	0.479917781026173
UACC812		DMSO	0min	1.011503766309321	1	0.403720220257894	0.630434038252781	8.768839442654546	0.819417382126275	3.157846637275688	4.121581181638648	2.321057733136764	0.588010589534094	7.016774565276838	0.512031396670767	1.486395811416987	12.506710272330759	3.310418022255650	2.102752603361271	1.232081995826171	2.353750934498573	4.651948508286597	0.254584553961943	0.394115171812018	1.236761346275839	3.270992008977943	0.837326686336345	0.979051600946549	2.875262231690167	0.064042483100583	0.619966196937305	0.485849838297251	0.314228020320204	10.657141162572096	1.249860688590592	1.111489103641756	0.212956114972710	0.513489941365940	0.521830464596196	0.582429757597006	2.788995862067206	0.811929852631841	0.949985096321283	0.285221110210030	0.069086564455379	0.556653086143472	0.051336832848098	0.481372530301036	0.511604678567074
UACC812		DMSO	0min	1.429716282774454	1	0.410498803098128	0.516154574357831	9.839188306742786	0.831034965834209	2.707182425141603	4.077879945925513	2.051071974586863	0.705702728008501	7.247054084144115	0.548268842587751	1.346744266986620	15.205989033343721	3.431622070850664	2.007081321215860	1.141355392360036	2.076613061527300	3.324582360080851	0.330240328301837	0.408908308041972	1.370645668374357	3.085467069301615	0.776591639420069	0.780088257360263	2.357053178362467	0.069043104839913	0.608314755290759	0.487608981016291	0.226623265086760	9.940166023078161	1.172442698221303	1.016048949368012	0.212465009092450	0.556669915103229	0.522319143153976	0.602941086925536	0.831268051342341	0.934183821679159	0.939020606290810	0.264215498475325	0.064500800369416	0.687461403838915	0.078996565899634	0.549723448760865	0.587944691509870
UACC812		DMSO	0min	1.317249959247759	1	0.463593789006502	0.555748540542778	9.198198614071965	0.830101591344324	2.822479334655198	3.981090127571173	2.183355803360079	0.707498668169159	7.222819405088856	0.577977685463718	1.363796791982826	14.517856380283703	3.410564515623679	1.939983086481623	1.186196025816088	2.001614219643193	3.379475638118447	0.338498979534232	0.425758199655322	1.436491417780430	3.166218456297040	0.864493682362404	0.751872157646177	2.374018749318702	0.066905923526803	0.649812901842210	0.524052038070192	0.237940436952539	9.369806751136141	1.178582358268905	0.988191691213664	0.226855566201043	0.579557932512820	0.517568369910416	0.636518996884433	0.812750398367969	0.936187616548310	0.957936032316654	0.276946120482010	0.068851417725000	0.707486895728308	0.053075315043776	0.618659435402841	0.596028610699318
UACC812		DMSO	0min	0.933688131508237	1	0.385152178405538	0.500598315715085	12.153852129300594	0.617773611666594	3.637729795028393	5.294335272486513	2.518149584864970	0.538152457228601	8.847488931426831	0.455904032735803	1.412524246185679	15.286016169568212	4.638369310151337	3.238105518182500	0.928457036562097	2.900947219167007	4.961412567596192	0.223578211937976	0.360469634922288	1.305876108852407	3.907111130924613	0.659564193255780	0.690834434709409	2.863654901200201	0.065982736513561	0.537452817216764	0.387274753896732	0.191053270380534	13.633461662215387	0.990013228504870	0.930960257908698	0.180075290310354	0.443755811408318	0.480335384957214	0.536923523136540	3.139915268347447	0.691210780484260	0.873601434497469	0.279619281700708	0.063086888343331	0.545484273938916	0.051786575226586	0.455567630676588	0.448925326226714
UACC812		DMSO	0min	1.519462414434572	1	0.407918934170073	0.592167528338998	8.119700128907065	0.802567912247163	2.751472707842164	3.854053746826089	1.770877877000573	0.757888921848925	9.412094158079249	0.563912951166071	1.358404941245396	13.755272331544251	3.766367131227951	2.122207272034693	1.192414576804825	2.024513311075852	4.683957298007334	0.295845913984949	0.441583093227657	1.475126909514345	3.680735137907506	0.739483149973276	0.866358073696476	2.301575268317301	0.064974101380855	0.646415462085496	0.542206764342561	0.238051335225386	10.453938184139876	1.413986802681595	1.068137442972976	0.204394021393720	0.588709862256057	0.528668557322518	0.629637900807891	0.692298305111919	0.979527642648913	1.131008572337645	0.287571722683003	0.070715738215112	0.606791740446756	0.047920967303927	0.514164395752441	0.530122803515054
UACC812		DMSO	0min	1.205732429933758	1	0.497179113403743	0.631018000933246	7.901113761437388	0.865882207764944	2.776180496220028	4.220808865394890	2.124941727673654	0.840534495443168	6.964133340381558	0.526079126689268	1.423312762111330	12.068593842147637	3.521403806730818	2.585542834586307	1.169162403596704	1.962987360313087	2.362304436512332	0.310908441716803	0.415811871291814	1.425328231989817	2.761445579409876	0.792734477568268	0.793908842057603	2.514176428708634	0.066822918454778	0.600162838376977	0.503175695154576	0.228457590778575	10.068232148755124	1.185823019029892	1.021294288430073	0.201529349135899	0.529699031734077	0.519763779879173	0.633429752426411	0.812252293564166	0.910517563360862	1.027627776216067	0.296063229630586	0.073940950467725	0.721963685525499	0.079248207668254	0.527873089562043	0.582398910201812
UACC812		DMSO	0min	1.203701382108501	1	0.470610227179166	0.626419887807484	8.000900672442400	0.801334024640803	2.797137383208486	3.543048571117045	1.986557193048878	0.934785902970543	7.586880307654595	0.539085509225631	1.396019855269312	11.612179863092878	3.547667125986420	2.595785205750072	1.172032335307476	1.955401651960714	2.171304215645673	0.261345655152466	0.393716929797753	1.357056112879898	2.697969045801144	0.779421541966320	0.762803629292970	2.393329549329954	0.067863340713448	0.553894051251503	0.476766711221925	0.226726030592760	10.810917074102440	1.143531354981800	0.985466542677622	0.185514981659283	0.525612907650532	0.516535225325206	0.620875475810302	0.792187432941543	0.894935726999114	1.058331894780493	0.290914528577369	0.068334475612169	0.668898873301618	0.053658758617010	0.557666076515362	0.552439705746200
UACC812		DMSO	0min	1.517554954904690	1	0.432276615211720	0.525379639853425	8.931410567959215	0.850818355916339	3.309399473097489	5.175872482460407	2.532843946563393	0.871220545661371	8.735082933023962	0.475802774947716	1.369392996533733	15.951954404430676	3.910554723712142	2.637740493212861	1.143040540248654	2.026720755115247	2.961318220038841	0.295841629513395	0.331709881793090	1.324299789780774	3.008958116640183	0.712399685426424	0.764778714388190	2.713199685187780	0.065911679233233	0.601481177221378	0.463294882281478	0.172440086685426	13.959209048729866	1.190334210014830	1.077829480040894	0.184850870161390	0.476553235257888	0.471833735212274	0.610332074044446	0.807342594168363	0.889939608021814	1.029044682283940	0.278877057748527	0.065874174945303	0.615426769822927	0.055974831712333	0.521268112434793	0.486818825792197
UACC812		DMSO	0min	1.420165419957251	1	0.389254737695316	0.540154625132303	8.513592952930750	0.831328186796836	3.062150471631723	4.152719805122542	2.303428835385208	0.885492920266307	6.767994928462938	0.466527618045827	1.297475961607302	14.093549392044267	3.733426021167253	2.798833887687255	1.146745636930349	1.948625890204181	2.416027040458453	0.285178117098162	0.381119831658192	1.218039682381973	2.986254224291471	0.703053310211622	0.843507936555604	2.607608308974434	0.053856366852020	0.655524193095988	0.552306933385341	0.170788199708104	11.910371129435761	1.299510239689205	1.023216483947185	0.198542225728945	0.521856493492623	0.487937759622143	0.638027613194259	0.824869314574282	0.868791087940782	1.001483714165349	0.296194991250276	0.071278722803236	0.654536874912864	0.048750902690224	0.460978829758439	0.495777780823929
UACC812		DMSO	0min	1.143235335522315	1	0.484383654785684	0.682720839647236	9.031688000025607	0.833139869035035	2.904833707971167	4.583565768894252	2.450757238830465	0.835266601358623	7.558381461947135	0.551074377856982	1.459139105725368	13.534040070176296	3.230911213483560	2.432621534816612	1.204387207497296	2.003374185313144	3.015496015760128	0.319394480629875	0.416015978008441	1.414565113685714	2.856375125708030	0.773960274713506	0.772470055560233	2.553214908822898	0.067931071450491	0.584264931210208	0.487911666650401	0.248762161292301	11.795678928752553	1.190082115117450	1.022657679825570	0.192961652674170	0.499700989105409	0.558762339608522	0.613752236343306	0.842923594918092	0.892150811263351	0.928098726402711	0.296402092672253	0.071310062318652	0.731545558730727	0.065217910389751	0.574217805584819	0.567001079889131
UACC812		DMSO	0min	1.159348363189336	1	0.476652244531813	0.609263791416321	8.756556838776598	0.829800248207047	2.814961791868626	3.958010350729165	2.156437555744397	0.912184733796558	6.942708263018970	0.556048454043954	1.389269041118595	12.318983171972715	2.935594798062668	2.339999473329176	1.185811780432712	1.866606233357247	2.700416123711353	0.295394061676065	0.415904708145234	1.311407430051348	2.565605404541446	0.742418101240498	0.721244865880501	2.619750139169959	0.073992042443283	0.600869507891078	0.511294434973956	0.251133848539383	10.875422930749847	1.139597283039686	0.949881308323428	0.190301858039604	0.506372019208994	0.533423146960599	0.597277246362728	0.759646509051463	0.905612835479172	0.976512163146882	0.278840335511803	0.068420536950976	0.731904318767689	0.053377423812343	0.545674841483423	0.571802867430778
UACC812		DMSO	0min	1.338096797399500	1	0.439952356817623	0.524522382258056	10.019782011444969	0.810187316537567	3.216358597464697	4.387228735080618	2.097502623986323	0.870536125838907	8.855500823345322	0.477677948457838	1.313969663383103	14.887960791552775	2.962862098077227	2.421152496774325	1.048906501166926	2.118503008922465	2.509511507694826	0.277080108477981	0.361228042121259	1.303927377598926	2.923886279527726	0.765209722131330	0.760646589217180	2.629631548924142	0.059678257329744	0.620351128665448	0.523014514079270	0.151667093480591	13.450491360402957	1.207729647826749	1.001217414255271	0.184360565441793	0.525663924839615	0.492307083854286	0.586717217840350	0.994244884341504	0.903177387495558	1.023097062226857	0.292311515902389	0.073246814806226	0.679255867960068	0.052930829198517	0.460890568647427	0.516713220431608
UACC812		DMSO	0min	1.234734653687560	1	0.446271362428020	0.557683450719961	7.345399491775347	0.822143805133867	2.946206588975879	3.765240576670717	2.084182316945344	0.894055748658590	7.986443793890010	0.525310991123854	1.348268935592954	13.482172761403136	3.132040803499519	2.478453736326969	1.166424576957226	2.007287551246100	2.326455613041037	0.278316524630592	0.402457728466182	1.353537788515239	2.849859336686678	0.802747931307531	0.853641394794965	2.472601055863276	0.065582680018499	0.622042632782912	0.538676742665984	0.195916851853984	12.139594013855694	1.173870800370577	0.958546328776525	0.200844810619537	0.571495820071873	0.521186133035254	0.667933624185155	0.749939480565832	0.926016724415847	1.139037720668375	0.318627508040136	0.076325443552130	0.686903406344072	0.050292114437397	0.549287539859659	0.537237858439558
UACC812		AZD8055	0min	1.100501085620228	1	0.435868421143081	0.545182618450328	11.615051493686792	0.970546886856483	1.866549252003374	3.335127512679443	2.335348417822326	0.683488918205133	7.376611278365164	0.554185773556117	1.442993945544521	17.051076895338088	0.697041129872044	1.357681649330871	1.168676924583675	1.993908021548437	3.915178771136655	0.286978444581039	0.436031904725637	1.198291626456067	2.971967069458382	0.633692529334155	0.793278321948415	2.606216536124006	0.070768700364094	0.639010681085602	0.485525358976954	0.242943581007910	13.078285853924672	1.155000413086217	1.014965648467419	0.213068526383036	0.535342370623619	0.529041307588875	0.583841400352942	0.694510068916354	0.864676309285652	0.878405805831789	0.297302532635663	0.071699040310233	0.714163535374168	0.107388385326221	0.539467590858816	0.591250938240282
UACC812		AZD8055	0min	1.106042423039059	1	0.508306113088779	0.596994371404147	9.550698737758331	0.956315623428093	1.904642061370000	3.311961511142557	2.391413809291787	0.752830390664557	7.565067318590713	0.578957950069466	1.461512785581609	16.608301560295338	0.719437676282595	1.535613654268482	1.155949580890519	2.185370580789565	4.476590707978644	0.325119361235782	0.424590467489994	1.301912628197548	3.503705383158596	0.578738420468233	0.786790153290403	2.501547781824507	0.091119548349701	0.575164326588043	0.444795367694844	0.256707644790325	11.422330902986362	1.195564816672472	1.087855833674221	0.208491988595805	0.547792528145961	0.533385166334095	0.606954963716512	0.668740541571042	0.900554679962919	0.910710315609049	0.280240735770979	0.063346883909294	0.666140407800549	0.066597463296018	0.641725269532762	0.529161359117321
UACC812		AZD8055	0min	0.838318021029282	1	0.456425506157465	0.600078762694159	13.712940818284533	1.180709831124150	2.486319936103247	3.907619061451366	2.868157987771877	0.675038027974524	7.756525555222757	0.545870784892759	1.682147832271967	17.008248336833493	0.640494941954613	1.991125518424570	1.144135255543488	2.405739601596590	4.526370348887471	0.300370096051318	0.423312712111995	1.251843929262436	3.439701809538621	0.669067218275873	0.950256705739913	3.258419043567923	0.082544866341922	0.659663850935306	0.466558734666562	0.237021641879429	13.462584406155411	1.158760910121522	1.200246067733010	0.224437717996611	0.555356278469577	0.557232236871954	0.616259956437901	0.727337675480997	0.759870240916282	0.864469296201721	0.296400266706411	0.065612305262955	0.625230677909977	0.086570005654791	0.622038457701832	0.540279965699416
UACC812		AZD8055	0min	1.089030469372244	1	0.419647480215093	0.621454863744069	9.673716654964228	1.048920434339607	1.781412707012694	2.868723012576909	2.356419261126031	0.586635007110039	5.852779402660620	0.544775278301042	1.575262578948941	11.345689698249515	0.556526831460272	1.448306835581320	1.301171820386303	2.071815053260615	4.130736045050784	0.354286997238885	0.423298823589612	1.329492578228621	2.864521485084554	0.672260972421847	0.811181348304754	2.560421668457303	0.082514532061596	0.675844419532764	0.502640532359180	0.280132814586897	9.138795356445742	1.178623820830986	1.131398782041729	0.258561887541245	0.585656388541978	0.556870341437746	0.632810771227728	0.959530666545444	0.864594108744062	0.898526966023836	0.307039318316144	0.062620966999355	0.631198072591619	0.056300167348574	0.624929807292954	0.596190078599555
UACC812		AZD8055	0min	1.119381714450067	1	0.464708306015185	0.609978423833588	9.940086864379527	1.051748482573877	1.975127479326761	2.791217803580266	2.175841893138916	0.807922392202650	8.483654023040858	0.602245956547491	1.450724404745427	17.407193923609501	0.753746477741032	1.932247826022066	1.230483998169557	2.244527245930709	3.765507308262517	0.350427162864083	0.444845715444149	1.302175269311416	3.112857103350800	0.659834889530661	0.852287110469610	2.499907143691003	0.078539062869293	0.586092419455870	0.490445318466005	0.282971694361773	11.589615211286194	1.176738115781773	1.043154688418430	0.231870907005818	0.565033403238969	0.558746745230860	0.629911617902981	0.771433894331765	0.956149375284931	0.929721603478317	0.333656789184238	0.076710388456493	0.694277219246657	0.073169074900970	0.626586969889161	0.565698139400772
UACC812		AZD8055	0min	1.107091773717955	1	0.616165690353645	0.630697897449559	9.726518681292813	1.020833027550460	1.791113120054792	2.942155704842398	2.314521202814729	0.775411504635281	7.423500986015410	0.573863190635664	1.452720968730553	15.967758342097714	0.645713772658944	2.103261321480528	1.227399153624144	2.157375532221428	3.435561875300978	0.361606019925811	0.425482273653584	1.301228659325000	3.260922988708552	0.612615143114460	0.774982093105360	2.443839272189100	0.080049704648028	0.583669968811784	0.458542048270754	0.269273306119592	10.421696818565973	1.164891443862262	1.028730487261658	0.223300652617222	0.553253006524366	0.539577986430537	0.618925040130469	0.855044373139307	0.920835680583009	0.921645612841264	0.313581561969717	0.073371379758138	0.655605155399461	0.060966320263424	0.588645969551722	0.576014432336739
UACC812		AZD8055	0min	1.399745929254864	1	0.460789660274128	0.599953722637256	8.121066446613295	1.026448473412770	1.577275667774446	2.601283556831770	2.113330345855320	1.025046629868875	9.326096422904305	0.590228393519820	1.353455290898928	13.756718932218526	0.623862478670879	2.161795181434025	1.206671506947123	2.401047586505943	4.492709658624317	0.329972473160343	0.415167817104602	1.634941942506717	3.692080564986093	0.602675727939470	0.813956524972753	2.427469935535751	0.081947261285760	0.629212647105766	0.531201560640165	0.251785745858452	9.694755906837406	1.331042764309729	1.075203171760106	0.244932454204456	0.610495645489281	0.573700131999471	0.631278341493553	1.623020958176269	1.030413649963856	1.126996737193535	0.325333991484947	0.076259704667450	0.663974579527000	0.076257672821660	0.650892590114664	0.509611696976482
UACC812		AZD8055	0min	1.160697570524734	1	0.497179113403743	0.608993385385947	9.836319651079801	1.089429932470638	1.849359915991286	3.196767035759622	2.420608257684242	0.656290430005033	6.730419085838830	0.527861284634701	1.513071721839383	13.102799746527554	0.589057851574142	1.953136719893624	1.245531202364206	2.095403331296511	3.680335435250850	0.355655547503822	0.394595010761254	1.339979511738735	2.964049905096354	0.628762323139558	0.821548057572167	2.580624734073726	0.072430986075736	0.634049651143093	0.510019460806286	0.274227745760975	10.615515011494185	1.184442367716720	1.128304700874516	0.246410769882693	0.562149454796555	0.576573351428807	0.600596775914286	1.139183869757977	0.825677220652614	0.879094772546228	0.291495527563091	0.064605212715578	0.633819862197519	0.054436584250971	0.639782331278581	0.545562614686942
UACC812		AZD8055	0min	1.016538499480130	1	0.470515351403227	0.656029408605237	8.181614544426530	1.025564147685427	1.865357246185935	2.978167822034331	2.134555928684236	1.027097620790265	7.661795416325524	0.607128056369885	1.428773055203365	13.017548305199952	0.851536087898935	3.026446778625690	1.215608140350155	1.947014007788650	2.418128409037046	0.289405529526254	0.424871483034898	1.301362454747211	2.821852432295076	0.674089000864849	0.782276160191415	2.421257209849024	0.076716613774030	0.584345616532389	0.491002183227245	0.288159978864443	10.726402930818178	1.197506620957422	0.988782841529921	0.211533281621187	0.574512247480751	0.567451637890682	0.664536534197589	0.811605180712139	0.995230605520243	1.059889728569369	0.314186643145465	0.079751649177007	0.720249813796941	0.085921883334738	0.619092589895159	0.604846419216998
UACC812		AZD8055	0min	1.122807222496728	1	0.483384319957840	0.613990207099898	8.351759685204467	1.063476024066996	1.994087438236377	3.019303591335786	2.145322837512728	1.024202969046817	7.682114464807771	0.530587797506176	1.449132479479268	12.860934622943059	0.818064215708746	3.360368007825517	1.240256900750510	2.277462668940962	2.459782617369101	0.295576009307872	0.406643343674975	1.208534641638136	2.792542667722228	0.598380134769697	0.828663948799264	2.725192865151568	0.068290543000701	0.571333733365903	0.483357185728451	0.254497431185020	11.671869147375510	1.180313952131258	0.948799414692683	0.202832134289168	0.507265488952194	0.538922485855111	0.626365969482325	0.630587304284619	0.899446425439629	0.990295218792015	0.278401648873518	0.071592818249038	0.686589953941877	0.056396006110088	0.557637250359417	0.574070577046270
UACC812		AZD8055	0min	1.056885211960860	1	0.497179113403743	0.631113968473253	8.731987635282064	0.902184973224510	1.763836799426482	2.741920416722963	2.231332366481637	1.082526755209412	6.585736713439321	0.531915554986190	1.445754621411137	12.361225547213856	0.662442460418799	2.503166952213699	1.255434027136049	2.069914788920056	3.137829143009331	0.269953831716401	0.401112306759788	1.353466549629574	2.782022526895347	0.636071128973599	0.801729834995343	2.439434929834287	0.073823182912236	0.615606266744372	0.514396722367769	0.231437633052473	10.791419741398553	1.211978258665727	0.997317802921357	0.208027007350979	0.509595288085309	0.546202985056385	0.624471467352481	1.120918047042456	0.943193634722149	1.103218733883765	0.283036421053670	0.074995978439880	0.717774811158856	0.079321835891880	0.568660759493923	0.573901540357243
UACC812		AZD8055	0min	1.228264152653818	1	0.489706200154055	0.606329942881476	8.719496415712648	0.981293970965171	1.788738855616774	2.857593991718385	2.399075507381410	0.968444107827541	7.417182883462312	0.574312135748698	1.464687599917181	12.965698077495038	0.713426815007517	2.724291494658435	1.274961142187540	2.353505490096818	3.021656530238760	0.289107097213852	0.385127034203919	1.355361028902650	3.087013125099659	0.620934422370511	0.806330348063631	2.581274774130327	0.069347890313510	0.590370728286228	0.504776764336063	0.271473511937145	10.957658215252064	1.238150485820502	0.993785450171512	0.211078702469980	0.521625254702885	0.547362048737545	0.653915737014794	0.949656941275139	0.888939749247737	1.052649170892601	0.292438652628833	0.072107633121282	0.643525539351775	0.055573210303584	0.584938565989276	0.564330309619859
UACC812		AZD8055	0min	1.120770009656317	1	0.432117652473698	0.613494155883933	9.525318938260279	1.012886034169255	1.917577003085941	3.062716961861398	2.204489756402890	1.056186429408193	7.088697143909748	0.606353219995147	1.406139588242583	14.201772950927351	0.674706918442636	2.384872385112823	1.267766937927529	2.062492517797541	3.060243828521011	0.294123116417862	0.431481378103915	1.254133336677480	2.471121967306766	0.630666465199419	0.780018218556175	2.763458935276913	0.065369169024118	0.620948596982942	0.497974362070801	0.282943276889356	11.387677679932033	1.174228122528100	0.954753384134741	0.211298801182539	0.558864605450839	0.573440634709124	0.633716566771149	0.846199950532996	0.902690223031094	0.948295381471770	0.285268937704344	0.080788147670396	0.760259805231254	0.067103436004941	0.571946800625079	0.574364211454182
UACC812		AZD8055	0min	1.143825640454140	1	0.479116669104317	0.620960993855842	8.552232272181106	0.998250963587068	1.805423018425702	2.883167345116870	2.133596231723474	1.029069760896917	7.136086878104256	0.627028173982851	1.394479142397248	13.715983564117154	0.749678205566107	2.432050493423080	1.263396603944716	2.029004249651375	2.845446213008278	0.328096046798660	0.458239496021608	1.318870468227432	2.579474704850832	0.646510755360116	0.809911292726777	2.668950067166832	0.066795726535133	0.632756207413241	0.536909482298507	0.280099622055990	10.396081404858556	1.208739409400003	0.975537662626304	0.202833593348070	0.577735785221463	0.563802952660360	0.674410608129284	0.704432366156277	0.951907766692779	1.019694243158249	0.301781410189706	0.082558337981256	0.774165188099850	0.054541751172449	0.548739356437471	0.616143568310960
UACC812		AZD8055	0min	1.091756550725076	1	0.482734382090410	0.605983444939713	9.246877049585294	0.973292344929957	2.102672754484904	3.027887265398817	2.157028949950380	1.051694630826701	6.745355749575285	0.542005007346402	1.420077174908780	12.538073108267580	0.625861566621835	2.171686870876573	1.212670863791051	2.069405417559769	3.250810606741490	0.275677765277077	0.431174221369549	1.228891717047622	2.651969575260361	0.671203353145746	0.851901721273085	2.744057927041959	0.072371570757583	0.669674134039826	0.552887070808675	0.262229078403349	11.414580577536228	1.211540086254855	1.042361712592204	0.200019531951912	0.544422781765784	0.547081832873394	0.644049621404478	0.580479572530720	0.891802642692773	1.002187183597324	0.302223761175241	0.084312998279038	0.771883978194588	0.067481640494513	0.564032537289857	0.576914543722176
UACC812		AZD8055	0min	1.082640116313450	1	0.507138337175287	0.638643513114239	9.620972250509487	0.899134657441564	1.892965375797647	3.056887390801704	2.256719470623618	0.961520584614826	7.333469190326214	0.599815474795800	1.445756426451092	13.353723736525396	0.693263940346251	2.477532000980051	1.288502583802458	2.128533532828612	2.778352312987512	0.274771766899472	0.430372933328252	1.352269803777638	2.786170213921938	0.654230708261874	0.767526615911015	2.676764754055431	0.069527423925618	0.624399308114474	0.539631779036038	0.279923872907532	11.352595387270446	1.216521404734335	1.028402631171567	0.207923472243319	0.544250930949778	0.555029852311838	0.653561922942342	0.656747126407284	0.935045225621927	1.031635903035342	0.302492680189554	0.080440889372426	0.720010368530479	0.057091394520614	0.576692691015691	0.599231583130024
UACC812		GSK690693	0min	1.290062162728900	1	0.472871575095907	0.582830755984544	10.691966831719796	0.881619724870885	2.642626349598989	4.529985868147000	2.382819817257218	0.627985093727872	6.140246487622560	0.518302515085780	1.435499326988325	14.923831624169113	9.617521528360671	6.893595301007222	1.173854642516741	1.911314263082848	3.519915618681067	0.345216079092942	0.397111526455035	1.268953575647487	2.903867268381716	0.659930475145819	0.736898686251246	2.383413763304945	0.081663907822490	0.605640197081275	0.449618166411905	0.245752977578299	9.937127893048420	1.078123802428258	1.081530919988229	0.210352862697092	0.539849817870994	0.504434857093390	0.595244613576800	0.927104013280696	0.838257784156094	0.853905089456702	0.257927413037047	0.073114441737380	0.695340830007340	0.099301185226639	0.624421028585828	0.552003064881050
UACC812		GSK690693	0min	1.449016117648686	1	0.456417283664208	0.565064303613074	10.397264346970143	0.787236257741206	2.656839994305833	4.164580179958627	2.031969333646237	0.718149689021718	7.881623709193063	0.577019922863142	1.364988905259519	17.150390493516316	10.784107195873071	7.275109792751514	1.188669934786903	2.312749304334187	4.024649465985500	0.319805620080787	0.432487629981805	1.379306168182620	3.130730854573442	0.709628870557055	0.782105280751853	2.271280893947021	0.075649942327231	0.618484466765156	0.470015649848963	0.230702375960993	11.766729077624062	1.161819761250845	1.035808690890051	0.216508340880005	0.592887752545317	0.456269735003063	0.624928485403129	0.811687856289274	0.892845243379427	0.898163458909025	0.270607244439265	0.065019692647860	0.704060567468175	0.058424852632778	0.597741423683987	0.526072758572061
UACC812		GSK690693	0min	1.160998829906675	1	0.470288357924530	0.614422516157064	8.891889911307036	0.837125297047977	2.687822262976294	3.914561176810492	2.306236006835411	0.588312109803267	5.937053381377557	0.537461568223671	1.479214905868169	10.470726461327590	10.867497441959658	6.697330497764792	1.257716100759656	1.944282406565418	3.862516901006698	0.359597859659308	0.410973954643320	1.354283756997702	2.773201199893647	0.781582882230238	0.868459343366982	2.367859208649307	0.084878044234150	0.671555140411281	0.518857997771767	0.253471691444762	8.930151188990900	1.133696808987770	1.072281106310339	0.246409301193847	0.592487150427960	0.552428791093004	0.637408948504951	0.894063957493459	0.851368586318364	0.895738874366805	0.303340841836799	0.068627312726554	0.651310776216442	0.101938323178951	0.668830812993329	0.566896251086020
UACC812		GSK690693	0min	1.282576601530553	1	0.454642844742526	0.630643294797844	7.681788791782705	0.760440037233946	2.508962182468680	3.732801817618480	2.113967806060358	0.751885808421026	9.204997918449594	0.574259347778236	1.379324863849130	11.242659346786061	11.143540728213830	7.530086124187473	1.142792843804581	2.145397819628595	4.864095591979779	0.332023429348910	0.398705030722229	1.492329572441373	3.166933781402525	0.734697027168732	0.916970909086434	2.137700620633853	0.088195909382297	0.608963075009128	0.485750519380139	0.254575711811224	9.697235377013048	1.127095242948987	1.045777105616383	0.231406339555185	0.617568994645366	0.537872840150387	0.654125986576611	1.078305986503109	1.018767837594380	0.978427404354745	0.305225692430955	0.065271482815843	0.630387442853929	0.055929425549392	0.604707107930139	0.529315712105029
UACC812		GSK690693	0min	1.576238568441898	1	0.446261094868434	0.562498653484986	7.379322293279672	0.780725384413308	2.166559835472175	3.838218351950533	1.968393908408146	0.759852332113733	8.245078971562421	0.595202086337722	1.354019444265068	14.925026647255363	10.949678950904465	7.084511071731382	1.132291057281530	2.256614928444864	3.465062154737328	0.341632782423121	0.406455980397088	1.429739832041639	3.237461975049046	0.697686780032168	0.774686342629088	2.065124276181796	0.077316449879460	0.552448479470539	0.449321102612021	0.237577761030155	8.712794892144174	1.175407645664393	0.958021210265920	0.222064989633754	0.574671875751408	0.556488437646249	0.620719498421763	1.348472889409369	1.107054803441851	1.100124276626806	0.316325633989924	0.067664300630943	0.646289998730617	0.077907557120497	0.647870519282508	0.577810100493143
UACC812		GSK690693	0min	1.456152998358772	1	0.468845118180905	0.583660135298801	7.630623622216278	0.815705642561523	2.272403187078080	4.005815424642090	1.995821535565018	0.892650170629955	9.021004425368776	0.629821716973896	1.298742873956506	15.433774928766825	10.451302877349905	7.280196910899249	1.182138448859432	2.074681834448843	3.262824731317080	0.337299167201270	0.428261990013346	1.560546582219790	3.449605786118163	0.728890735597551	0.833578918802722	2.075919451778940	0.074822579989746	0.571421255627285	0.466419158067894	0.248527510472894	8.691848502415818	1.143715655895070	0.979980258150826	0.226275368690541	0.589057753516932	0.572141867670931	0.620803714539165	0.947263988571695	1.109445953171118	1.102663574267437	0.311233514952451	0.070358637997847	0.672795453363740	0.060125033159917	0.698002423825535	0.565911445793227
UACC812		GSK690693	0min	1.371930593266283	1	0.421636205920526	0.603028808718881	9.547589621886763	0.811046480188623	2.658724613871647	3.977422352584207	1.972991498041671	0.828856864523986	9.742766019699570	0.544936288357931	1.352096464799895	13.876060539061108	14.990800431122365	8.880705436340719	1.075705181040021	2.233103945853598	4.386838769278437	0.317133918067753	0.354878614565926	1.520472412307002	3.569866083208190	0.678168595031606	0.903001552952516	2.219594306741818	0.080415762744278	0.584881966214054	0.468469707264993	0.228499999947394	10.746736639111246	1.153179867574961	1.008285438364169	0.210535849224032	0.561421295339261	0.543044929496330	0.602821189382902	0.873015586106386	0.973277318297226	1.017407832060595	0.284117650154235	0.065041656371379	0.598775887228794	0.068021037112605	0.588026348948110	0.525202330260510
UACC812		GSK690693	0min	1.035843505496214	1	0.424500410896779	0.546952025150179	11.283036753907417	0.901479466575955	2.944818554703883	4.978446291279942	2.283457272128484	0.611334180135588	8.710167979847700	0.492114730648055	1.370403757346085	14.059533700276882	14.709152908337202	9.496460697795552	0.953062115315201	2.681354211138528	4.969834028780144	0.242531675449241	0.360563297582040	1.265794507867953	3.751809634815988	0.677201951153281	0.841306437337170	2.765737159334685	0.065552343244708	0.625183827423829	0.443526456085221	0.240783999413202	11.019191698484478	1.019766520322808	1.006914463831494	0.203529382698957	0.469174720305554	0.499166461715083	0.542713644059574	3.028874907773392	0.805369062352020	0.862044301515253	0.284338244642237	0.067948274255777	0.573228721119956	0.042671744200365	0.569947560325295	0.505555889713480
UACC812		GSK690693	0min	1.688061602841343	1	0.424422484899620	0.492777019146928	9.094316865824823	0.860102713952044	2.781330521395832	3.859766476530798	2.091602800691823	0.854817878816851	7.380348393267008	0.512808323554362	1.320897145589304	14.361194232659670	14.184361641743065	7.940328713534516	1.086972802752675	2.117648627836421	2.175903553715946	0.270757952728287	0.429529465706953	1.347757876083710	2.993426576987239	0.674425082094339	0.721083199020486	2.518418946085396	0.063986351033422	0.611518328543540	0.524973548810278	0.210497752544364	11.425750044944113	1.244343347732223	0.949506839061495	0.189699630968082	0.494308427619016	0.505472284623022	0.574496509262883	0.882877626425081	0.903553712879921	1.019680177615399	0.274971436908007	0.068970929143514	0.679625676969652	0.076512379476131	0.474569738919366	0.546093210232929
UACC812		GSK690693	0min	1.204289964929931	1	0.496991885432820	0.613326112003641	8.095080803347873	0.880167795182929	2.670065147748516	3.617886222915490	2.103889864172157	0.865250015652037	6.648379170045087	0.506404063761895	1.469401054710235	12.711432174126251	11.530455394818700	7.645600680417189	1.239169595942152	2.025005019859937	2.050500947604367	0.313714055768865	0.423885204463409	1.290378131263749	2.841891962705441	0.696330050104713	0.808585136250711	2.416637882827894	0.073684968033508	0.608314755290759	0.490683759922564	0.222751267567343	9.718633370081944	1.144709144693443	0.997731405663937	0.203095588233613	0.525817137320260	0.525134988177465	0.613643335478279	1.163141024460470	0.855719071955844	0.996036645962500	0.283110094033380	0.075681601026868	0.685229222937830	0.054362452560447	0.588970525264117	0.596532562220911
UACC812		GSK690693	0min	1.210271816071883	1	0.410986872645606	0.577052419221819	10.096394319432386	0.899269874021933	2.785984527920563	4.346393946310433	2.295799151007923	0.808175019215631	5.607771200188334	0.556581614892406	1.405935749436178	13.640880955418710	14.224286978077194	8.051008528861814	1.251968519532266	2.014921449035366	2.563661670328453	0.322150702948587	0.410138016106661	1.284380378485317	2.352016330246489	0.735625081941056	0.847669347845156	2.771898351110254	0.065333872441800	0.662855967453517	0.571950417001273	0.240663530309848	12.934059929584983	1.195312328899791	1.075812518757524	0.205284898225565	0.523856186841724	0.528140192125011	0.601024828206765	0.883545324767124	0.810325366440862	0.892414851514982	0.293731789165062	0.077054203818189	0.723227585444697	0.072609125615964	0.496418277096337	0.612490106929548
UACC812		GSK690693	0min	1.366586588651352	1	0.424130856747162	0.571977768833440	8.798880919977927	0.835335946289987	2.642739422712714	3.813401262792535	2.137459273198338	0.920216745410563	6.357593355731757	0.511726532882797	1.353837702824050	13.303390322435662	12.837753082883321	7.275110148069737	1.163253602727519	2.069863698437837	2.456072274500914	0.296897923673545	0.403193155633227	1.316134230034298	2.769733026649096	0.679636906536394	0.799478175364052	2.494283159834752	0.064888272136566	0.653118370390885	0.531991561569360	0.200532227573682	10.737075952345689	1.223451508674047	1.016641406248360	0.191872603802136	0.543585937522980	0.529297313588152	0.631140441783446	0.709115031893476	0.863929716384697	1.053353506266847	0.283288354483314	0.072187221865116	0.691603332004775	0.052275074640508	0.523486676576555	0.522665803999220
UACC812		GSK690693	0min	1.732085653728629	1	0.402958321203422	0.494120797502759	10.239640454528274	0.968808576106713	3.047161771188410	3.968057047778671	2.234991346852684	0.986029303559668	8.195488948251985	0.496818080486582	1.305177591705120	14.452786031602285	14.450292173669530	8.230515332671587	1.125997250683825	2.244229778381600	3.002898831280925	0.270546680028561	0.449013096130692	1.250291008971610	2.565754583517071	0.631200501601978	0.741926053832447	2.802344794865448	0.058216161894631	0.639981296224209	0.538163827250074	0.215351279018302	12.212779965651103	1.204713917082772	0.997874348571437	0.180604695269773	0.520599471986386	0.541409398699676	0.590503147100987	0.749344148851806	0.819140551177058	0.890287116688993	0.285081515087477	0.067721956237083	0.731926551671650	0.055323699061995	0.425291472082106	0.557186169095323
UACC812		GSK690693	0min	1.232427329733526	1	0.474483044444357	0.577223615941473	10.274612644549695	0.857195110027298	2.695054126297659	4.076700390127112	2.303541965692832	0.927443660291217	8.136845496177262	0.503671465935399	1.352836217694297	16.213035014303742	12.769796398624333	7.705256011314999	1.160488594209052	2.079997325156301	2.856942973193065	0.279808599036177	0.398325699135262	1.239607527428792	2.723927232321856	0.665456843354940	0.711547176691500	2.596229414862747	0.058905939694135	0.581375695922713	0.493588710151142	0.235329669037866	12.027627295352456	1.141265593944422	0.921497861961362	0.181861372326704	0.492385105633603	0.498949814278595	0.514896780859451	0.873913406681111	0.800683783963002	0.898791547143034	0.269751661155871	0.072170484769164	0.696375987776341	0.045987739559794	0.480186399997377	0.540136305506320
UACC812		GSK690693	0min	1.097311694568284	1	0.473613821528280	0.612295234046989	9.603212783485699	0.871393215288454	2.762410235220183	4.071930894830027	2.127270781857966	0.918199731955369	6.109593422090267	0.552300539483515	1.411781160079501	13.321144631360379	13.966008683844663	8.108264904628856	1.201174998203365	2.013449520557952	2.667458089059527	0.274798947087809	0.445347385850649	1.224276611309396	2.403003214150388	0.725874864007160	0.800786365399339	2.741004643061828	0.064111340061545	0.662283479966727	0.593450477022746	0.234210012236113	11.739528367206507	1.186728712491127	1.021948181438835	0.197230817948208	0.556353758123999	0.543358102715751	0.603410208615299	0.696107437913806	0.869390102408315	0.970441445101512	0.286014855562195	0.079197931576217	0.795165344966876	0.065513986278588	0.484571603470662	0.621229109716417
UACC812		GSK690693	0min	1.351719127043523	1	0.500148038689272	0.614718621197631	8.056308639197733	0.851540586146531	2.538806329313975	3.548518587021430	1.945147604856810	1.018633187649260	6.881316246649115	0.581725053289076	1.287923525155687	14.058578240214826	11.696851852854655	7.538422157745883	1.144718247530602	2.128332286480172	2.391287633455483	0.222506745709053	0.418375563928817	1.397569417458430	2.814661057900656	0.695885856349634	0.797806191733422	2.450240917637010	0.070602584419604	0.643297104085794	0.540207029453551	0.225596053713416	10.685318480498758	1.193700189877795	0.998722009963013	0.210904554467031	0.542924432466300	0.527265100410813	0.658561061482702	1.411432649483159	0.942452137148558	1.139622084419285	0.301218024070508	0.076401339712808	0.736002796265489	0.051883878203410	0.517082275414284	0.563161280061108
UACC812	Serum	DMSO	5min	1.373119103593364	1	0.366088455811091	0.466033950871483	8.970253011451337	0.721478087066511	3.906216429030275	5.502693772636121	1.995643214886802	0.545622354491410	9.721818306841161	0.430916996202916	1.304458217083283	17.737943583814104	3.109879882471828	1.438785076638356	1.012783913726701	2.420096390741830	4.420830732012896	0.219643897128257	0.319061539521787	1.334984464667480	3.486919487678506	0.747816456059991	0.713032772898643	2.752582920009230	0.050712755075923	0.537401904351324	0.457694615208601	0.180249233155299	14.917893060478482	1.084847233256454	0.900640275910106	0.147551092589203	0.436499183720971	0.408509280352247	0.536632584970565	0.523089563869139	0.949601889470071	0.924360210504153	0.256362481706524	0.062777432192613	0.592248928888350	0.040356714504762	0.431978118825574	0.479243071207717
UACC812	Serum	DMSO	15min	1.336166190396009	1	0.478810371667096	0.566813380098299	7.607359091804478	0.822404283750672	2.618483650429265	3.616052877724951	1.403265552247006	0.633857373663436	7.819961631879466	0.611545367125295	1.315281789174329	12.325673446318250	1.781275770352546	0.916038963337152	1.156813590854333	2.121111958707373	3.840163271882502	0.297995315120313	0.444690709826407	1.354220149063464	2.897399770444325	0.841526076080104	0.812937073279950	2.327578320321657	0.075699823599557	0.648042630732589	0.596194063527993	0.220278381875162	9.418820673698248	1.217311583585579	0.906507998316550	0.210510582355965	0.597030201049750	0.550066071024614	0.626787891149636	0.638237931935754	1.018041020935701	0.989697470947084	0.290263123766452	0.074586463690199	0.718210594178382	0.050515099229907	0.552191238639869	0.613353743003340
UACC812	Serum	DMSO	30min	1.444558127292257	1	0.459423850865595	0.606521324885695	7.125746558144273	0.797095547239612	2.794829704554032	3.765568180572627	2.008794374230597	0.655864430598387	8.067863647522277	0.566690446766167	1.318907483085008	13.810304534580601	2.282813038775902	1.279458207425147	1.128937519920320	2.234155531854794	3.916194710750130	0.301187100792611	0.379934958725848	1.346912388540767	2.958881943376859	0.848658838914709	0.887179071281791	2.290449206812484	0.079410336847138	0.594615328058292	0.500339291907377	0.214355119046770	10.851891160842047	1.155727431755310	0.922077674064605	0.214878245380371	0.551854870574887	0.577084808418037	0.659463058708328	0.744106502796510	1.067668900458087	0.959395391453473	0.293303591524338	0.072029419158416	0.721912980800538	0.049167934551693	0.608416052305975	0.573428405914991
UACC812	Serum	DMSO	60min	1.706824047182902	1	0.434295950620048	0.517878192764441	8.881249529726926	0.844319095815519	2.711479677509985	4.122927040629518	1.748366776722700	0.924644779290123	7.412427264255141	0.530208040002501	1.330095933673565	12.650953224513001	2.173923095303666	1.298769455978955	1.097633682666069	2.842862145534640	4.766217793165037	0.282902518000329	0.452680625694729	1.306664248372639	2.775231437017129	0.933980055658876	1.021678039536332	2.678540938226701	0.067813407408483	0.688692676200421	0.567277572231324	0.190393486225228	10.480974847654229	1.183785473600872	0.950502288732845	0.202203940203120	0.530439534574128	0.529124323952664	0.653327524088226	0.740712989184741	0.901300743575426	0.910862653586858	0.271699962608451	0.074685536255530	0.703338395688423	0.046804684027288	0.512299989693839	0.519673968963776
UACC812	Serum	DMSO	2hr	1.598248308632273	1	0.560955195777325	0.693802152632815	8.517358914241049	0.913804657677805	2.891499022681574	4.914579690718870	2.471523622285476	0.640532579233166	6.359520931296297	0.615882964119521	1.492227970002081	11.531533223882137	2.560670342033040	1.543152944201768	1.223857637636381	2.561302177002309	5.132477364453564	0.348981161539534	0.474817389546439	1.226136962540163	2.677417300019891	0.893125212014479	1.089767308491021	2.611392600519214	0.086645837228500	0.664904472692922	0.541723050866516	0.247576350156828	9.517045641059760	1.135640492235483	1.055260872887694	0.258590436942904	0.595066454140046	0.627340720560886	0.696068555782588	0.758082142882588	0.852712256891961	0.806359981375195	0.309665604994715	0.076706882182859	0.679325494530214	0.053871220194280	0.730883145060291	0.577270133734143
UACC812	Serum	DMSO	4hr	0.864477086425924	1	0.482336467667023	0.657407580195109	9.746524603577088	0.871851830885121	2.509604316933331	4.613028931303072	2.084843562442755	0.423438382445651	3.802411582000736	0.528997062653324	1.546035786410023	10.636019546999963	1.795643917211421	1.311892581681379	1.292351747671046	2.120712115119706	3.660839871237701	0.301336880786684	0.426762414281989	1.197528726592334	2.237898394276164	0.834209226930315	0.972590466764767	2.827505505024210	0.075716581463504	0.669953859758564	0.550793308790047	0.243941147962722	9.675571312168326	1.150981418624852	1.135433922787483	0.246989294952434	0.552583954542845	0.590134601371711	0.685036354792814	0.993440408221233	0.778466303039177	0.711916042020706	0.301251408079606	0.078837668482763	0.728302356529023	0.056556771225767	0.592686583901450	0.594244389095940
UACC812	Serum	DMSO	12hr	0.984649269509076	0	0.458975748287257	0.632272937354475	9.166095987424338	0.832782074992990	3.305544888079333	4.506801343450286	1.767524588639074	0.410286756465030	6.032191210153477	0.552641383827291	1.378692958864890	13.724016727864813	2.420387267658176	1.358117666875378	1.161517349723662	2.149111587097903	3.911868632265776	0.251854637099064	0.422652463342226	1.447484384216708	2.580597768699307	0.657834021209294	0.825736358061561	2.738603952292583	0.074907499131132	0.637160420887089	0.502704987613245	0.211559992737787	10.482532644088989	1.110481896979033	1.087371830948787	0.205135097023605	0.557650817632221	0.543457507226816	0.642933639629006	0.967134883323174	0.890309060034917	0.744487130555218	0.301178530179883	0.078695628585065	0.681610705076537	0.063939273655252	0.640022277724067	0.577691251090784
UACC812	Serum	DMSO	24hr	1.011006251907149	0	0.473621664097883	0.689272925994840	7.507137489486648	0.866994200992062	3.420235790852465	4.129605064485068	1.824903078184112	0.581675495647191	6.992571793101452	0.602610787454001	1.096117746694178	12.473238329614553	3.540220800870558	2.411546760190312	1.149220241690238	2.015112631131847	4.048141594242225	0.268605028501001	0.446528928542428	1.397330895257972	2.108636187815301	0.807778410012544	0.926445380534039	2.622655023685788	0.091655491572224	0.618187484340489	0.516220734600708	0.273535570951723	10.407455343658420	1.153187234882027	1.246639339411659	0.243833943592090	0.641056308932700	0.572530535263178	0.685733643078804	1.150475857129779	0.931231203081718	0.866034108808163	0.328687243131486	0.088608598879027	0.709772298563158	0.075318743172106	0.731218842157074	0.613360375563008
UACC812	Serum	DMSO	48hr	1.401120759672688	0	0.464855135682136	0.558818168614146	8.086786337661323	0.923291435708836	3.374522898111547	4.200270553693953	1.856199119093743	0.388878437949726	7.696197487576377	0.515659474167471	1.213693101673941	12.983628968659792	4.071856374921866	2.185222721146634	1.042624711158821	2.237849261267046	3.016512421154512	0.196243072954475	0.416544952228835	1.280485987655527	2.922434711320610	0.686763787214929	0.797104556924799	2.534379546828337	0.073130366563711	0.556027107529865	0.492314565770622	0.208486266891623	10.929910548283889	1.158323246307674	1.140043845935652	0.213035398684965	0.569308470401962	0.509650187537617	0.636411820820430	1.021396996181865	0.950118835305564	0.749945133841004	0.302436059645414	0.082291930557490	0.737018588523333	0.081034004387579	0.578476715243064	0.543982403428362
UACC812	Serum	AZD8055	5min	1.295015431496308	1	0.444619661061611	0.552418061557890	10.685998656996453	0.794610626927992	2.745243155045991	4.145219214733080	2.008519303113975	0.770601334620836	11.100595871222311	0.421962962058029	1.386025890109793	18.949574439170497	0.936099911454520	1.530157459004866	1.038214156104245	2.719171363610256	4.480832792492480	0.209844075906588	0.303325672881076	1.370422114357691	4.069941759016380	0.584993699910228	0.726269518024276	2.689759752089997	0.055571969666193	0.506019654366483	0.408972031399596	0.222874749615051	14.520049369757711	1.155212302931881	0.847913726786824	0.153670917084490	0.409287683013152	0.447214504341726	0.526620935420998	0.522791481374023	1.080565206370214	1.003814502835846	0.258511323182114	0.058394431246001	0.630754870321396	0.045726451750070	0.455640541236951	0.485926845274153
UACC812	Serum	AZD8055	15min	1.281928500970703	1	0.491182547980909	0.629105581581286	8.152262759752214	0.856284660498431	1.997024136322814	3.211502783260278	1.688246246490325	0.620377480364534	8.541066791305632	0.624186472190464	1.361775773047950	13.557534697694409	0.871408868947870	1.154552178471185	1.153189636960079	2.176910904307610	3.336496676215820	0.311322846949298	0.421440170905571	1.309806572106412	3.244949358078498	0.754530259904252	0.791748499015550	2.488107110494429	0.080822635924619	0.593323624115588	0.509056690211314	0.244313336537434	10.208793580710472	1.165732937330132	0.941093773415419	0.214632689092625	0.560236819136541	0.528472857323484	0.630000229689335	0.594315774571980	0.978783458885876	1.052520987674846	0.300981374060713	0.082148907405228	0.741463157293065	0.052805533108385	0.590869520953295	0.598433279653750
UACC812	Serum	AZD8055	30min	1.288472931349925	1	0.447533015890796	0.591651056067328	10.045655433276076	0.843841263890889	2.285363220957774	3.426562106781680	1.949808320369853	0.570973110030416	6.959482500880553	0.568998985256700	1.331062730052092	12.804499157091598	1.011972280668009	1.491785031785108	1.151142012395335	2.058197418135126	3.251998708372216	0.306093872982981	0.425845075159809	1.269040590937099	2.670848635766802	0.735611685534059	0.791083203238141	2.680273352837998	0.068637210733265	0.629894409341713	0.535960028441659	0.241424262936153	11.430214623464664	1.161056767978220	0.913526784371663	0.228669535009432	0.547437115437802	0.543303270879986	0.633951435344460	0.742941806351809	0.905110636103790	0.872977830274922	0.292872921348320	0.078837668482763	0.780689803011481	0.048559691137583	0.551650700460559	0.601818030223173
UACC812	Serum	AZD8055	60min	1.614408171591342	1	0.437766813589231	0.576619650797022	9.710682758352434	0.870773972691409	2.430025468723179	3.155142500260863	1.742528569314227	0.935699846471418	8.463059249819450	0.581187557060233	1.301030480525731	15.132895140198546	0.858582945019199	1.337369631903494	1.101321841696955	2.368676613672290	4.114622620311928	0.287344163097874	0.471868470279651	1.316388689026565	3.067346745145627	0.666465817294402	0.815667613006374	2.734122960655304	0.073595328178047	0.652161553549077	0.561090347476612	0.235036034107835	11.529183313756585	1.231298921492698	0.900150875995682	0.219234158985722	0.574293950039914	0.570670621389893	0.647278141079651	0.751048032961823	0.969846117761975	0.989917293877422	0.288115892913410	0.077820435757857	0.792563167369522	0.048567065082088	0.530768254147960	0.575107515034511
UACC812	Serum	AZD8055	2hr	1.598946812511813	1	0.540273197443331	0.627017439985030	9.371100159287881	0.878755151679903	2.204054663909072	3.290724220893788	1.766708380590659	0.634873392035488	6.997592601515367	0.626666614062440	1.373300639790711	14.105956671099598	1.148174258536487	1.723272899143338	1.124429488373733	2.169172162926591	3.614728005441525	0.292839123089416	0.498603196623552	1.135025672638747	2.888998865615115	0.648275481368016	0.828037411253334	2.762221137133872	0.078939170165441	0.674268958629562	0.575809880000585	0.240488698136510	11.730381308616415	1.172619587204746	0.929099538397886	0.224796465287991	0.590737617838624	0.599254617806114	0.616159650916421	0.741841999956165	0.944874990797668	0.895406902983428	0.292833611401708	0.082785090978326	0.772631375844856	0.054515349860323	0.542868744471744	0.565414907286820
UACC812	Serum	AZD8055	4hr	0.818462632291539	1	0.483257332317377	0.657917609315999	9.745315849260891	0.882655935101565	2.308352089231850	3.813401262792535	2.173916590587078	0.432261070729490	3.840091511028549	0.593862655100327	1.559167821749837	11.066324854577550	1.051711464151170	1.680328544429454	1.254083926505284	1.719880200074781	3.070626912529395	0.305755974521863	0.447407440265933	1.124114133575507	2.281148580560826	0.672938562209726	0.814672043511156	2.776160525287416	0.085573527340072	0.675629824669780	0.525330948552382	0.245270039484789	9.576535478666566	1.133448623021606	1.085093441462590	0.247459916908828	0.543071500048602	0.606464289928907	0.635740124229425	1.148035564312200	0.805746957038162	0.776307855946264	0.286816008112852	0.078501650371612	0.769197477085758	0.052090370899075	0.666523531328876	0.628815335932277
UACC812	Serum	AZD8055	12hr	0.752966326305871	0	0.480492522945079	0.647510143986418	16.374212712236858	0.848848686082511	4.105215349403641	6.391461170636218	2.424299481910449	0.326339759926174	6.435324154626072	0.585495973544963	1.619898802608969	19.268402562043029	2.208352059471972	2.546263928789567	1.169588166384946	2.415156804802957	5.716907610160453	0.283135575159515	0.367124784986443	1.287611406477877	3.017168591946667	0.620674657653271	0.801303677646242	3.827361763701074	0.087007906528543	0.596424857451059	0.433969287595819	0.256332460658990	15.176330870821301	1.549352176028702	1.150878079243139	0.230171457165629	0.533131610008082	0.589477829616471	0.616593008926596	1.530586045449172	0.705679510214533	0.630696208483060	0.305741248367984	0.072259114585615	0.651846610860829	0.061282901132108	0.637854595303392	0.603018176074732
UACC812	Serum	AZD8055	24hr	0.881975007194169	0	0.460475281438754	0.683356355457451	9.506864527643973	0.828394230679063	2.956157473570704	4.012553486400860	2.299648315400541	0.372346287745377	4.801846185793152	0.588681873214048	1.442617520477774	12.802960135606584	2.355049840021130	2.462499820910164	1.214316718398554	1.751975642924448	3.316637625440847	0.267537250896682	0.428383476779019	1.241715759028602	2.629827050574468	0.705083726323024	0.813545309016751	2.832701240186558	0.083367942965071	0.603812789596726	0.453455293503976	0.245928376782978	10.724029752409670	1.066502673374970	1.125687755139913	0.233979572779707	0.542974107562274	0.576148527172689	0.656691727755229	1.030124972614155	0.773696900094905	0.698897391717637	0.312863990756635	0.079340991563303	0.696850407275858	0.072444037126407	0.669865474718679	0.638569024312106
UACC812	Serum	AZD8055	48hr	0.916190041893992	0	0.468523574146431	0.649548344313742	9.817597826784194	0.954826471457831	3.475059154168045	5.353180779313624	2.425132830938440	0.265208827389791	5.588151073594482	0.554467586594680	1.459914871815090	14.562374059990072	3.623217237140807	2.894507505753024	1.062183153122131	2.192714754412552	3.263284286682046	0.220841604350771	0.390697566060748	1.377257097491152	3.047218862030255	0.678422060473910	0.739236326051552	2.960071405222530	0.081895272124321	0.531317459857448	0.410021404906252	0.275383220549175	12.139594013855694	1.059179416488018	1.166871055831196	0.231138303297331	0.521958230012851	0.543878644532187	0.605674595473961	1.400357104397243	0.914738707878580	0.720507911740209	0.321790652423516	0.073865276898605	0.655702589358740	0.078410325478877	0.609825340378723	0.585596118372569
UACC812	Serum	GSK690693	5min	1.433581364306190	1	0.414663982027736	0.529581784396504	8.682514248209726	0.827448938105410	2.481838986744994	3.466436858538341	1.504275078802641	0.666183078990341	6.107620122737082	0.530580559829647	1.302654593313845	12.886964235018430	11.569818344124625	7.140831446932396	1.154012462979267	1.966741155920755	3.070995596355266	0.302042400708995	0.438105534878069	1.284262333328759	2.561320656761814	0.726603686996282	0.762487361943428	2.533819197157460	0.063210065888709	0.658987970819677	0.556868792519776	0.190493988338558	10.669320621155084	1.181064971585053	0.886489452559241	0.181297880326983	0.535049950858121	0.519058078692555	0.618967552690425	0.571024264640248	0.924814156737910	1.044711740940591	0.273410379489533	0.075600156344944	0.708994547944649	0.047063793154075	0.480553038201325	0.546314594456495
UACC812	Serum	GSK690693	15min	1.199037642668324	1	0.512773375174512	0.632421787260296	8.060880249912719	0.836451767767790	2.708954842014327	3.699874198472884	1.406101856378125	0.575731763771562	7.508516268368491	0.586711696595923	1.400917324437453	11.977180206530058	10.279147647728351	6.390698032217059	1.210216777892044	2.190099142068027	3.548994339028742	0.322471417968895	0.420123167451312	1.398249627798266	3.134273203278840	0.763475983478405	0.800782849600612	2.377343068620943	0.073751642628424	0.613399624073850	0.533904320634953	0.271070242947554	9.061467787985656	1.126513039759541	0.936913687944027	0.206625248184122	0.554589323473811	0.552787943204723	0.637390476621564	0.630453005711767	0.999383325721511	1.000919710311933	0.282165609871767	0.075398059939674	0.736728272296033	0.051882118375374	0.559737161214519	0.598633881780332
UACC812	Serum	GSK690693	30min	1.297093294087299	1	0.450466450321106	0.597332126232691	8.500798971475600	0.784069406333723	2.719971695936426	3.876438111189648	2.023341511913847	0.625799318317734	7.138396416309476	0.558149412947978	1.258009614469283	13.166238075559923	12.088879646301979	7.200338596627276	1.167962945621931	2.067117810602799	3.741714320674201	0.313149184105570	0.400097008603858	1.248179667444331	2.911212829087487	0.710285199713191	0.786372628743727	2.384261380400691	0.064557725484545	0.608314755290759	0.521884288600303	0.247856703553546	11.444532695341794	1.131488998011957	0.871839296391734	0.212280436301543	0.535342114231421	0.541949943065566	0.613958406129564	0.604947503951399	0.863199479860023	0.901203869181039	0.275337300811127	0.075684102442676	0.739783734209062	0.052227661398945	0.509550519836141	0.580714399820096
UACC812	Serum	GSK690693	60min	1.147112003189115	1	0.425589774319157	0.591657811215218	9.465976709847091	0.804024976763584	2.959428119212052	3.900584830838608	1.774120183019703	0.700139405133396	6.526693580443273	0.582189787787234	1.370051655949356	13.214523810820094	10.477878874799092	6.910666208005940	1.188227377179734	2.087526347149044	4.322274369672105	0.271592823567206	0.431871674952200	1.292999223446418	2.897889905916709	0.725523048143904	0.739648148854438	2.544215373238767	0.067757609336234	0.628369933351793	0.515331002165186	0.265253302696970	10.943636885559751	1.109110185443310	0.865964082474807	0.187450195075025	0.517528011687547	0.507847930569107	0.601219198893202	0.733664267085761	0.852018253632940	0.903171564507975	0.263467732868420	0.069722709302716	0.744583443322147	0.052124420918367	0.557693631166836	0.601418146787487
UACC812	Serum	GSK690693	2hr	1.524764468246598	1	0.499758187685074	0.628414038770816	9.450999028312685	0.899409272863587	3.172182324014038	4.707947369070102	1.890929925424984	0.643628443805549	6.315748440462030	0.591765883415642	1.451389237664396	12.439136952039686	10.223840639725481	6.501531350152579	1.212083708423189	2.211526581006744	4.005562315221607	0.308605412632470	0.457178673499507	1.278893429778663	2.709753562239336	0.671589723879338	0.816614142336904	2.654627315818760	0.078207165661725	0.660790477958489	0.554482846783467	0.252225049574661	10.972119783526971	1.141879944137221	0.978135705994848	0.228445630914604	0.561599935853980	0.590903891954494	0.642963334766943	0.742937034027369	0.865511482382539	0.855151684856015	0.301524986804628	0.077231177996058	0.735295375778900	0.052638168277011	0.592103794116729	0.586811146197162
UACC812	Serum	GSK690693	4hr	0.884631830250195	1	0.450625180668465	0.703970328758217	8.953929052282453	0.886365235698234	2.857368906394076	4.257853117900062	1.935373046943330	0.440503780063135	4.005486196199812	0.611276384176953	1.567366227111580	10.863405492984302	8.359638789908827	5.009749569843446	1.341102629054636	2.103798362386961	3.198072889725194	0.303062060276237	0.446788054485705	1.259165078715636	2.528431464789736	0.723829305886882	0.832535603714752	2.635004263722510	0.076415020529903	0.682891277081344	0.566483197576542	0.259493353559504	9.037204802604956	1.126697926522760	1.060209255809689	0.246939524097721	0.539435466060471	0.596734402891314	0.661700384710618	1.219025414796743	0.830345708612800	0.776317777185334	0.286485008935249	0.075410227222721	0.753177846958546	0.053589057279755	0.593308838715607	0.641814367764955
UACC812	Serum	GSK690693	12hr	0.770380842238042	0	0.468250841464849	0.669962413520464	10.067595385607389	0.873910874501550	3.272659926161794	4.663819414157750	2.084218136904516	0.333083311894179	3.632791223572711	0.640376107890170	1.604215223742872	11.357354954531996	9.355579994486122	5.504096911549642	1.279296327946816	1.737906932889438	3.664533697384037	0.298919458163929	0.458419812834156	1.444825058059853	2.414005320493845	0.710687641332042	0.775800979242050	2.848792768645787	0.074413265675958	0.686187626488276	0.501495536354570	0.260721603814346	8.700696441596334	1.089094724290068	1.203752267812751	0.235701430138115	0.561942276945407	0.604351428668827	0.675265849721263	1.240459011498775	0.764021242135716	0.721261372895662	0.284181321515326	0.074963098899995	0.692895532405133	0.057516385199037	0.649779835924312	0.614561690662645
UACC812	Serum	GSK690693	24hr	0.849890310321651	0	0.464118457848914	0.664890039254609	12.179466636338695	0.810901648948778	4.637754232769335	6.445750703636191	2.343805855348411	0.416432535243359	7.536322071004990	0.566148711224900	1.563175008613990	16.638770536107078	13.509576371299826	9.278775161843502	1.088710161783803	3.290515197806362	5.936561863744194	0.273367784976222	0.417475394141614	1.400386436417447	3.524361909506637	0.672793124819618	0.779830938179657	3.463445574717100	0.080908856631735	0.580765662892961	0.443598145396574	0.292027454134819	14.697579089399500	1.082698270814899	1.206753488819870	0.239859089552289	0.532895216881937	0.553542580644927	0.650216775148310	2.634148035428413	0.827286803836978	0.658037911213504	0.285091899792155	0.073070662624652	0.638350666821658	0.070135384315762	0.607846933879784	0.618317401309449
UACC812	Serum	GSK690693	48hr	1.101361211407377	0	0.449709883475081	0.604946398114137	9.625745543554036	0.977731059560631	3.855310689725825	5.471495969965329	2.309342714312060	0.303533109918722	6.821697974069952	0.535793121400435	1.454878572582720	12.657020699295256	9.916784743400648	6.755215528347012	1.185414885430392	2.122166656067127	3.718709315650396	0.217504791545678	0.392259292067967	1.257378160338182	3.163096133633313	0.682034852808755	0.756048785423676	2.997851825410295	0.075541584852570	0.579042997738718	0.444824624495658	0.281069200582272	11.420993114161153	1.076412545182241	1.265996691363150	0.222461959581006	0.554060188890192	0.498725696063857	0.606153321155980	1.245879818378814	0.848074930394690	0.734849558025019	0.270791898733727	0.075956688593764	0.646174775016745	0.078543376613134	0.593022701913574	0.539326977897786
UACC812	PBS	DMSO	5min	1.771987924215712	1	0.459242929466620	0.545782319759167	9.064425523582127	0.811266196196936	3.168497369248601	3.997100784058147	1.761819423018495	0.599878221175956	8.082664400739327	0.530600282127482	1.398859573287724	13.742035441979718	2.590307443254893	1.441056433472131	1.039875804605906	2.195512054687081	3.556123197212058	0.277950267838216	0.424952374864306	1.309236347083042	2.652000652295846	0.806960201618662	0.773702769364221	2.538938968734366	0.070522609090597	0.646782963346999	0.559782528444992	0.178811905479351	12.256507138277678	1.134555936092083	0.969763578351354	0.200538410711882	0.574685974381102	0.536434773085238	0.594155522413317	0.929871064573132	0.955618373428407	1.011645766934081	0.306784391537124	0.081218316233573	0.697663263244469	0.046232947208351	0.508536109877857	0.501154751342200
UACC812	PBS	DMSO	15min	1.171785380932136	1	0.478255265724228	0.669116991185782	7.672530348616896	0.827317626388873	2.617358900573122	3.757657877438740	1.715948548978750	0.756347193493490	9.345249877598993	0.625772126647300	1.336441502934360	14.251014812813336	1.565491261338974	0.927626874339159	1.175801169342047	2.035884037441390	4.317220535724682	0.319293595912604	0.423275459466554	1.520030841357622	3.293216398931163	0.804256148150357	0.845149143553714	2.137250389942950	0.087367447422483	0.597978432313901	0.521472058330161	0.257582488491432	10.719789907642774	1.152059697464247	0.979250538574488	0.205995810238948	0.574886808782164	0.545026847004268	0.672840485681609	0.706145316542200	1.081542440300265	1.047900788463128	0.307502324276089	0.078409271246715	0.758677007375377	0.060539943150501	0.667642729181515	0.611696741378982
UACC812	PBS	DMSO	30min	1.223407060473964	1	0.455884346616311	0.616345429572078	9.141919696879715	0.826769398480981	3.098687204575942	4.207353392258769	2.071471408176697	0.611108995189554	7.400294838448071	0.558440032571345	1.341439002996549	14.403055664224878	2.026066668808150	1.353209319089395	1.166428158709157	2.309134032997683	4.309574017098105	0.318278257350961	0.392092547956047	1.311015985342285	2.836575077604899	0.780062272734056	0.829773197665035	2.429242609583455	0.072558160761497	0.610364912274565	0.498833213298195	0.245424696350923	11.988921062548673	1.126275693300122	0.999567042540351	0.212363255265234	0.534533962487013	0.538733708917098	0.655742254589442	1.381677250283655	0.879421461981965	0.872915991085866	0.275009639434167	0.078972073317352	0.712643833394924	0.050720731129349	0.566677988909915	0.576982230572924
UACC812	PBS	DMSO	60min	1.603786410552182	1	0.469056305291744	0.547118610388410	9.123209118268420	0.846502043285341	3.235370875728161	4.411828409873938	1.736919809982061	1.055129796651482	9.587795423434391	0.566451122486037	1.294926497884629	14.034344640771486	1.963402231719377	1.360473139831600	1.110487575565991	2.863697808881235	5.382680556680321	0.285156205938601	0.455496150113966	1.275943184661408	2.760851732150597	0.905250324846048	1.002443489105075	2.695267475765148	0.072926828917564	0.657284882402925	0.561955537752918	0.239422167360997	11.511907298101674	1.183914775223562	1.007213999195500	0.188751662073750	0.548373781153745	0.545424048490964	0.628270337220708	0.734606394739093	0.874696411183889	0.886543569488829	0.288584560897435	0.076560112520484	0.731062404757117	0.049491956671259	0.531228414927073	0.545406686342883
UACC812	PBS	DMSO	2hr	1.690784775699487	1	0.440561188954129	0.542106076683121	9.619105661207032	0.816318941400218	2.810603594223263	4.562454096656801	1.738760046954864	1.314207949763652	8.504203456710718	0.580432848600214	1.243883724922051	13.617411614674696	2.096737149331266	1.635655712046987	1.070482630485306	2.770372648275588	6.002295772578640	0.281757775748413	0.475307125100436	1.250818747799220	2.594980926026936	0.810984662468551	1.026436955438693	2.866778581313824	0.065751540862591	0.710811732176179	0.616932632966038	0.215862973193192	12.215112221933147	1.178458858019740	0.996931543754538	0.215406647651626	0.564880977007792	0.562062247658198	0.615937089352756	0.552298221953772	0.916127677749194	0.883064816530598	0.285657928133994	0.080414678031004	0.758606053587645	0.065337225049893	0.496979675352053	0.503626754935839
UACC812	PBS	DMSO	4hr	0.835558309806533	1	0.488791939012530	0.614261446087187	9.927883885313250	0.902154801618257	2.682564707357600	4.865325213808782	1.953270252286539	0.726886116763926	4.409941934906904	0.609172331734751	1.561265580219732	12.196413335213814	1.770887114129455	1.501615535678775	1.313212086459612	2.343326635344709	4.650889943628698	0.303184324910224	0.442082285032887	1.167411302833454	2.390367464429186	0.807057390887761	0.977187569701014	2.837295392812479	0.074937287917884	0.689516576184787	0.554559427620216	0.252575104691185	10.057070514849185	1.137605277510224	1.165014971634942	0.238901266266467	0.562612925258723	0.589413917233266	0.667602622122110	0.712707628843159	0.831036318428395	0.770441583735528	0.295596375339775	0.080523868960269	0.720586209821708	0.080619217725223	0.549649745578015	0.632941610255179
UACC812	PBS	DMSO	12hr	0.804406349450400	0	0.454629165333707	0.627769440469806	9.978224617594407	0.901391022523299	1.878062179461975	4.822420054553153	1.805091886278274	0.327209936533969	2.440903656244383	0.595688781032657	1.661660994343285	11.857147529942225	1.294841903150330	0.941494364995414	1.271796143332777	1.334441750279218	2.415565610391226	0.292197057163765	0.467095807838525	1.375907340778920	2.407422456322285	0.611456223418053	0.540362380355325	2.947759566390232	0.084412654800770	0.708112949563915	0.539648952440970	0.256882618881612	11.264618998339033	1.146216282359694	1.227206080965096	0.238942819621822	0.550561965289465	0.589280961973827	0.667250195616280	0.769589087033964	0.818394355034264	0.761056406932800	0.283740810509754	0.075978429803386	0.771024237512796	0.100276069581418	0.612100459821382	0.626508293663523
UACC812	PBS	DMSO	24hr	0.866830430868453	0	0.501441662301671	0.626583068097003	8.832376981956843	0.844472552673566	3.415872208114746	4.438446921166108	2.111926207213295	0.555731282719153	4.565013189369527	0.591434747773985	1.701440949731317	11.182173790177538	2.894971690801433	2.054616994601005	1.243535964253208	2.123477247782724	4.127093774211921	0.276407442149268	0.442765227721877	1.453482532440667	2.565268715068010	0.834835461923849	0.837400322594112	2.776557922714289	0.080687289223333	0.686746496408197	0.517928225986697	0.285779259755007	11.852133003485040	1.123753872065149	1.360631288356447	0.238809219177724	0.537048174332433	0.574488900840600	0.669254129368205	1.262643016525392	0.796167151843091	0.812218278603061	0.275252950638658	0.079953415025921	0.693827713481792	0.147838607022641	0.622545940618798	0.613801729850351
UACC812	PBS	DMSO	48hr	1.272374429663081	0	0.449251714714540	0.612163897295498	6.698495840830828	0.920705348025727	3.106126335730453	4.417598204169285	1.943017115870834	0.577249208684217	10.232950467331943	0.575742379332591	1.457435575529912	15.755069168614792	4.265427228895731	2.643811447555595	1.087673107581128	2.591164565143526	4.382399297123089	0.238399945149073	0.367262856608138	1.918491848178379	3.821007036258323	0.713112488768097	0.805821576697075	2.468870960077616	0.081153969247463	0.583918530450280	0.461258139216008	0.244993828240528	12.887611077827525	1.168689779691946	1.198997458952299	0.201045259438380	0.534211615250669	0.519693097429338	0.659240702557686	1.393885686441184	1.139162662831267	0.881150110579571	0.290757723542978	0.075562767843256	0.633483630220497	0.133186494893440	0.638977477618291	0.567893278586807
UACC812	PBS	AZD8055	5min	1.052784178741862	1	0.496700994426853	0.662693730672828	9.486226650642076	0.914167899668208	2.181824905644446	3.642756913715294	1.866451842524256	0.719995730659172	7.313535617071175	0.535787151579463	1.474890154246098	13.630773141177983	0.771093840813445	1.096829209499699	1.217249940714908	2.081981109846673	3.981119843230037	0.304071807518163	0.419878929381663	1.366961464694419	3.023547137606788	0.721886986247502	0.833093619459176	2.413033594055643	0.077218806744540	0.621190069001362	0.525644554098966	0.260741838254756	10.379516254812195	1.168230495211691	1.001982438259294	0.202980775412925	0.548171513506698	0.543661703759816	0.632733752702744	0.759645750159201	0.941784443992924	1.081282541636323	0.297398939244345	0.077744915206025	0.732049486358259	0.062433041612275	0.583237727752115	0.593427895604493
UACC812	PBS	AZD8055	15min	1.652832663301484	1	0.506042177738345	0.686113355527234	8.404501561852484	0.887811621998043	2.068670115897570	3.197027676017460	1.728170557073416	0.763217860524092	11.274514617282906	0.657181853829409	1.292694133059063	14.123868829250391	0.691848681765173	0.939769516239832	1.117887956229061	2.140646649186408	4.380914033963812	0.298098426146476	0.443967463936940	1.375556660534663	3.138119716390502	0.663493329697204	0.792637647970574	2.261999986506720	0.084729193468262	0.586061897694137	0.492509365739167	0.263454399580072	10.598506832662723	1.155276211640255	0.967988023280765	0.204101885406458	0.588956070941061	0.599404338064946	0.654440943625030	0.597102358442642	1.064694673336455	1.155541066550154	0.337523854515804	0.081694273712778	0.720129919066840	0.059828444911970	0.691158307377213	0.583504098933738
UACC812	PBS	AZD8055	30min	1.454191593448505	1	0.470817820899808	0.598367143056805	10.813207336009960	0.904405597922553	2.266168575174924	3.764281847773448	2.125734336018148	0.760155690122169	8.704959135957861	0.564116912522550	1.379215015498347	14.044764284717354	0.706999662112693	1.284570414033857	1.142503332124282	2.143116612284194	3.947437440118467	0.302890148760306	0.437317101087458	1.180713877165597	3.017348521066331	0.651566693395580	0.798403602522918	2.622624237451356	0.069210604020854	0.640204415370892	0.521462077670772	0.239673293984160	12.863916834431834	1.205268118699502	0.954710783919811	0.197121354623059	0.568749808845641	0.583471757007426	0.641838524807785	0.659590517561294	0.889930587938205	0.953687025315031	0.300422691118080	0.079863198276189	0.781374995293919	0.051914800028924	0.564895785024038	0.593884759833320
UACC812	PBS	AZD8055	60min	1.421645860843357	1	0.495564784061205	0.671009614035553	8.739295369577244	0.902894578596280	2.063341844957463	3.282355614406241	1.741980918989182	0.936122432048488	8.685589824866261	0.596552048158651	1.338694382230814	13.646983877427102	0.698916477418346	1.689848500393547	1.127308942052940	2.086095754236069	4.495549806764525	0.304625774169459	0.462050862852243	1.248206700711036	3.002317770066425	0.625279040252062	0.863873006432004	2.601019007198943	0.085554176961895	0.640366309322345	0.521081603967649	0.264966653426999	11.239129314863026	1.244975427850374	1.003409037983760	0.209248391186604	0.587254378425732	0.598068448807238	0.655744068897821	0.736538558964996	0.978026824178743	1.004278872825043	0.317775479339173	0.084348604450923	0.753098779301905	0.060188089908770	0.635529282046299	0.590749475996802
UACC812	PBS	AZD8055	2hr	1.418442661914710	1	0.507744359482151	0.611683188570592	9.606738177202550	0.892043408271897	2.008613624249229	3.202341147334728	1.627978043532037	0.968271495601558	7.920747263044739	0.609745655038967	1.327181767531135	13.880848638703196	0.828026714368600	1.921897038449056	1.095276486489301	2.048638733914893	4.768848805601256	0.299778349104387	0.487099183670944	1.162766268975940	2.785561995538207	0.597116870726862	0.878833563711376	2.728286478668598	0.070783047614219	0.668787580417815	0.548808342052284	0.239156886603817	10.692189129649909	1.252551943406009	0.935264731458456	0.208754855860525	0.583905499957222	0.539575818300641	0.643422857393583	0.681163424700562	0.923009318439107	0.928420097001700	0.297217052374277	0.083539940019743	0.791895830195029	0.062544937104320	0.571024577630669	0.592296372248276
UACC812	PBS	AZD8055	4hr	1.469039770699098	1	0.461038064111475	0.560700987524160	10.593309236469377	0.933559899938526	2.324341234928625	4.143427720294326	1.915481458934353	0.802881955786890	6.205307547215392	0.548131541159787	1.393867828475259	13.555103461640885	0.855696513895233	1.650867890222558	1.171291080491565	2.224494624496818	4.559326486182461	0.304462961415864	0.476776956791269	1.105934752314185	2.644346993443602	0.581955810861045	0.821481216593466	3.203004752095112	0.064839368150709	0.722502065254427	0.606124661658271	0.227435576484137	11.587716228962096	1.242899313624327	1.024882947592532	0.237771406007868	0.582002117400901	0.539711392665333	0.647727265827404	0.776765960848252	0.860109260719049	0.802771722828736	0.271044549395701	0.076900482154076	0.810557718732360	0.074031876339192	0.488508906041701	0.581625777979573
UACC812	PBS	AZD8055	12hr	0.855155540526482	0	0.492893899372944	0.700065206043378	10.021307899447461	0.890196875068272	2.283248611553068	3.961157036150000	1.943263398309040	0.514729601764294	4.207018694293991	0.566512968553496	1.541160406313231	14.135075892626608	1.643366872683194	2.307039840640656	1.167813821126864	2.021923887332642	4.626187160808505	0.302170239618411	0.451164939770563	1.273727338428617	2.458258575749333	0.628977608441221	0.844767330775517	2.842496983813793	0.082407279301722	0.674616692632016	0.519808003886140	0.248191987233862	11.342914932808885	1.154651209190507	1.154067091197439	0.249672412072409	0.551784380909864	0.574209955082512	0.660713889141747	1.089861243931530	0.792665104808280	0.838894486651461	0.310714488441904	0.080613080914699	0.771666496425997	0.100201040883711	0.634885750447315	0.654988941545874
UACC812	PBS	AZD8055	24hr	0.856157879832822	0	0.456912087350522	0.732057583284706	8.798011276240350	0.836041936988226	2.675135809216957	3.769032786297573	2.101301659335864	0.526703024117258	4.197347722460976	0.571384551944646	1.606516072109026	11.667724740278356	2.159535476335120	2.323972919181653	1.287565575965003	1.969434937978202	4.474694349765835	0.281439576891543	0.453495745420005	1.386731623522638	2.362960347801719	0.767376901313564	0.855038641132559	2.571599188548629	0.086853703738575	0.664574533883096	0.505905936942206	0.241507306156964	12.596829936796347	1.129898882757503	1.181689799397179	0.233473660941429	0.547614020788061	0.580371846508116	0.663490202662875	0.944364661355444	0.816324926214561	0.815927894586819	0.302303407770169	0.077130035040469	0.749845363217467	0.156456363453843	0.614050848082029	0.675035212914752
UACC812	PBS	AZD8055	48hr	1.709254019497126	0	0.485021207876014	0.638289674377195	7.425880635441378	0.981509586130892	2.632904452185063	4.066683036605787	2.120708571325237	0.458055888439582	5.466629413122397	0.560616990999479	1.482232878888659	13.686083269066403	2.552783781642285	3.162820479006602	1.150659492831916	2.508488010850646	4.282836074849675	0.249303980304257	0.402335035127563	1.532106795256579	3.038829933187774	0.661297537415269	0.833036269291347	2.535754125115073	0.077938887580834	0.585592462395474	0.474036607868735	0.241585647432026	13.299485247032360	1.138470475286714	1.108198871350710	0.213593647946267	0.559802565501716	0.546136889015944	0.645182012103558	0.847533837531193	0.911665887459419	0.864467207163167	0.283887288998529	0.070126759444062	0.710894537597358	0.104393825328053	0.546736982553480	0.560802390730428
UACC812	PBS	GSK690693	5min	1.118878927092813	1	0.485724447110055	0.618838107164391	9.255619833225776	0.877468048083508	2.743663492531892	4.082791663347986	1.859813878453217	0.646954515409380	5.854037386098639	0.568499799215981	1.438629903766256	13.054394726215776	13.386071096176797	8.108772434749163	1.234822523281722	2.121510529025867	3.591656141633229	0.311844203428754	0.426873938251410	1.262891478075302	2.706036213630608	0.738044890256574	0.789800244865847	2.598335777702800	0.065441223972415	0.677330544701178	0.556363469048500	0.251403821660815	10.118233640079699	1.164461221408175	0.962191884192099	0.187503977737563	0.525393078206666	0.520656419846909	0.606803079680194	0.617903326640554	0.887596771232563	0.950531089752607	0.288507431998792	0.077276065155134	0.791886404022818	0.055660265841791	0.516422027814613	0.622110390606417
UACC812	PBS	GSK690693	15min	1.158822251058157	1	0.432250649491680	0.623422294859753	8.519036624172408	0.809705385213433	2.594082753704371	3.813401262792535	1.517651679154078	0.746371007300148	7.610722248542992	0.571201352642676	1.319187099071072	13.115157020733754	12.284437668957814	7.169174641576724	1.154938691950896	2.066479965736878	4.158359759379751	0.297622878978455	0.437100237244086	1.372500756623512	2.975461234838236	0.725471987218496	0.773441360769149	2.274973924704580	0.075325472630395	0.626073796794978	0.529945469789062	0.254723988811259	10.093405981619441	1.138417556664326	0.949078617748369	0.196044054655668	0.560993066437614	0.521118610968055	0.604950014269357	0.649089481777191	0.951926329466894	1.007156562909644	0.288859504885890	0.080910275266211	0.740747201973369	0.058452495208206	0.569920173561115	0.622545476965897
UACC812	PBS	GSK690693	30min	1.223184782359518	1	0.463545512842532	0.605586692451283	10.697703457043103	0.814626189758227	3.107891384860668	4.574321227797509	2.021954226003667	0.731582646624808	8.067624297100586	0.559579985454908	1.339107475133466	15.183759174797565	15.379826872840249	9.031119904298469	1.117348245206439	2.295112795363439	4.539727966268435	0.304849645133174	0.384466022809301	1.295183907877293	2.990333553556789	0.674483681170751	0.801991716804683	2.681834905553580	0.068109498364890	0.617725059025147	0.494521230360227	0.241147427852245	13.960967406709301	1.121929614118198	0.944511265864746	0.192530596308797	0.487258699131611	0.504812395691249	0.576036191083573	0.697187347300435	0.850081923227771	0.925729819728237	0.252336195100135	0.070901017499769	0.711745669404622	0.048388926178077	0.569785501922554	0.553756373253459
UACC812	PBS	GSK690693	60min	1.644677234724970	1	0.485552932964244	0.562770394812628	7.846028179006584	0.861965758931776	2.876013696011071	3.686951342483211	1.637335996941193	1.077005009544697	7.847413262017161	0.590583677806592	1.243224487502614	13.711836109794961	12.242688500441480	7.150080396510743	1.087442500387258	2.245448372815155	4.324465224118543	0.282287383081618	0.456552906520709	1.304892628403133	2.915944001255458	0.655795555190432	0.818969689130432	2.699757797318228	0.068333393564295	0.689437832781354	0.566406589909818	0.226804676785411	11.685078180588274	1.202403875165141	0.942438261292401	0.184602015684761	0.571404687957514	0.564488220384269	0.613377660600662	0.598401396508258	0.946066503169386	0.990897917669782	0.285366591295818	0.075398108447418	0.752601594451281	0.051171506287771	0.515173413241945	0.537293839653670
UACC812	PBS	GSK690693	2hr	1.376263215413238	1	0.525397668528386	0.650623717418313	10.231565248714295	0.897496694586463	3.215201033301811	4.533559314612233	2.056256150693250	0.866892086043308	6.098730203286795	0.596861906723277	1.456752275405160	13.687976191777706	10.663130630105567	6.510182261348595	1.253686527920362	1.946978471402853	4.729293837908068	0.322447744534160	0.461337622219664	1.221937574215647	2.574620646790150	0.663672105207851	0.880615354192081	2.924740676346206	0.081182834901514	0.712186924602078	0.579711811789959	0.259123298782819	11.896379953361347	1.174109991653129	1.064929055271921	0.228990482737698	0.566559051939482	0.590536604590676	0.647902017048784	0.609614445847829	0.790738214708503	0.816402598671534	0.291769264415111	0.080589083786698	0.767564032952964	0.058916101803266	0.575831600343480	0.588065918652120
UACC812	PBS	GSK690693	4hr	0.801664891569087	1	0.524338590057853	0.685924461320773	9.469125828451828	0.873925934925368	2.632904452185063	4.345791944952863	2.023494744622700	0.573847607269961	4.108064445910653	0.584089780388824	1.560887119952244	11.379509658205842	8.496145510266182	5.000202998595231	1.297030939768280	1.694201327628283	4.159905888021952	0.315789007304101	0.438485184674878	1.225760606097953	2.471509645201701	0.644983513200192	0.800961913906079	2.594277250197686	0.082386139533008	0.679861905814704	0.524749969029127	0.243207470871821	9.508591760759991	1.137528268371692	1.129294698991529	0.239313005768102	0.535424836319278	0.600091680852065	0.651001103628570	0.644420368337679	0.843160382201269	0.747061720180584	0.269888489684069	0.070903495306531	0.720318539677000	0.080235141126911	0.649317420989387	0.626189380780952
UACC812	PBS	GSK690693	12hr	0.772716379989227	0	0.486217907952306	0.630569200751502	10.704769348966542	0.871066652682230	3.031168041787349	4.455117448217212	1.857281480690946	0.466006679727790	3.493443571784895	0.559072124089191	1.643949696839803	11.836864296278792	10.689449754273216	6.678296171451136	1.239714177866894	1.865078839886966	3.966623086820686	0.298589219758826	0.439565923472552	1.248581765842793	2.145751989568685	0.652341737656629	0.845578006569708	2.903638120740760	0.085358967638268	0.714730382565097	0.539930122101382	0.254461028840732	10.106385630967623	1.154447636671225	1.185788950738007	0.241459003281641	0.503100714657327	0.616692501124005	0.623940142561637	1.083112867416356	0.795182684367550	0.714435496232969	0.260943898756527	0.077662566592806	0.736607898800126	0.091751360062227	0.558421730788434	0.593619836612514
UACC812	PBS	GSK690693	24hr	0.877324192662134	0	0.499038324437491	0.654840387209426	9.821276721141665	0.828081443495163	3.086143524597647	4.190366472596118	2.130725007622326	0.503182910370407	4.181280770459855	0.582953619861017	1.653430641343175	11.227148202017752	11.331276867362668	7.056019885695745	1.267154531655161	2.026418833058192	4.518337449674307	0.284792911150652	0.435957366376392	1.351883507886638	2.490458901480053	0.688953172582133	0.818337244086823	2.874353680487468	0.080320995480317	0.721978383728724	0.536414446154121	0.226853600217557	11.722730100675342	1.134364653777477	1.221901275243964	0.232852844444004	0.544175887633062	0.585918461235280	0.656148189733247	0.824889550019397	0.818741376695146	0.810284746170705	0.309786110949342	0.078037200956377	0.744984799408581	0.145872056862466	0.594157767639860	0.641910315958765
UACC812	PBS	GSK690693	48hr	0.969631372846889	0	0.426191098496928	0.606870180712459	10.295396705047905	0.983413590518449	3.119095205817426	5.238069562363018	2.272373726785741	0.344289430106132	4.662034624727937	0.528232535377341	1.646699573752685	10.006076365053620	11.185250346170156	7.404449787820711	1.316939003268707	2.386985086750150	4.270776135855046	0.247564675116453	0.378239843136140	1.460883294993350	3.004262513735290	0.665874303600148	0.723605259935839	3.058125049065224	0.073897635217923	0.655917267151540	0.462197182289344	0.260979983790001	11.990492818998813	1.062723757908131	1.174479326865661	0.213697808010606	0.490592999355965	0.522883622669484	0.612961891646451	0.847020705144319	0.820202464203040	0.770933712451403	0.302920593983986	0.070212663516297	0.689555339378924	0.146142760731382	0.577479144674286	0.575107352294585
UACC812	EGF	DMSO	5min	1.206955942896573	1	0.425544432182370	0.632247627257668	9.129540619207404	0.836658543555464	3.088163962466596	4.096924467759680	1.976717136214536	0.592228876144595	6.373375186363568	0.576545428079684	1.571846819015953	11.770724411138241	2.110235220976756	1.263713838353874	1.224149665744526	1.970482497385135	3.265752775168356	0.369986109811095	0.429683334809482	1.309095794151938	3.012117363590710	0.936100588964017	0.783316362646958	2.350395189038773	0.075686536015274	0.642420192642336	0.499790267312289	0.247889147143707	8.828518709770595	1.133011476478218	1.010490568477759	0.240693193299085	0.578079407677289	0.549700284120377	0.600734293736031	0.818237628534777	0.906564840899966	0.944790561259282	0.261830076752761	0.064802709145366	0.707854555397077	0.052039176905579	0.579708412531006	0.554361062627489
UACC812	EGF	DMSO	15min	1.144731790023043	1	0.466752201030376	0.646983060217844	8.552437290452051	0.774156841196816	2.617103658729449	3.927649762241566	1.768669838398800	0.828154079075921	8.985492829053149	0.559301730781811	1.426139010884848	13.113243062710104	1.602332061607709	1.065889824661055	1.128451375579517	1.941190469244453	3.937979087662026	0.345817854484744	0.406810682546395	1.351519639788145	3.228379347604596	0.872082303157151	0.808190970300886	2.156819703627588	0.070872418500433	0.629423751367354	0.506982953755989	0.248087221361665	9.624643797458475	1.182740020336766	0.971884228196873	0.229704322892457	0.551835131675988	0.552329826985290	0.635027716046013	0.787583167829596	0.991904262912736	1.020911311637836	0.280603533824174	0.073625099450258	0.753151517978190	0.054543882644368	0.583647760808220	0.518665060915633
UACC812	EGF	DMSO	30min	1.121890106328579	1	0.437780314973549	0.622696504579678	10.466076308414708	0.772053355376100	3.160510235071379	4.370009303017854	1.974150233778955	0.815069010031911	10.558460922462928	0.521052470726043	1.392662456188074	14.463647531765043	2.096028424677960	1.282564988213225	1.125060342567189	2.220155610671177	4.772075313934849	0.296148812169339	0.367529601332445	1.448207145099725	3.463451051322418	0.849879963206678	0.792122069702960	2.598276727862163	0.068250460488366	0.574583926042224	0.455694089820239	0.231423053760447	11.795249533079565	1.222807753864824	0.910069052396966	0.209825194471025	0.491567935346640	0.520741383349979	0.549938031280688	0.860837640616866	0.951711520719715	1.005503649634004	0.279964235108942	0.060876816355236	0.686366724140368	0.053289139505800	0.534436171076365	0.540906525903289
UACC812	EGF	DMSO	60min	1.312577077471082	1	0.448906790020274	0.643513748622595	8.427727713357944	0.747042991321611	2.773383905056664	3.762969778035619	1.838218303736832	0.750912410251955	8.784446322341346	0.581701836096347	1.340887426481475	13.140229457907878	1.890295630189380	1.311064898790863	1.163838311590443	2.026775367558880	4.328595987881612	0.326786433275545	0.424253621011334	1.414696952107902	3.285563912282908	0.782494833585691	0.771322486947132	2.325966584616339	0.072356362955166	0.606171209294446	0.504711064206575	0.210195626215793	9.894764869418101	1.211177643696548	0.925130208332624	0.237599351819301	0.566415965893909	0.530850743035364	0.631419476354843	0.824035468851102	0.990070229760773	0.972561840989572	0.301478051958955	0.068824097579774	0.732442019578957	0.052153686281989	0.556490215644145	0.575818375234818
UACC812	EGF	DMSO	2hr	1.221676180226070	1	0.523856298301854	0.708818861982986	7.309116155684285	0.796721805412025	2.662246783783199	4.623630641632901	1.622113337279029	0.754873149421366	11.038337324925516	0.631265996351189	1.390408962136475	13.757638412357062	1.932461463966547	1.536544933642954	1.160255721545035	1.994666042371194	4.546321935230259	0.359557348997870	0.406339203639064	1.616868032067210	3.825551224285476	0.717860902695407	0.786367960969848	2.213358701443982	0.092060377679557	0.592210640585331	0.424287928532533	0.257634357173024	9.060505185926594	1.145060935307755	0.950324475897432	0.253944171982318	0.546986373557076	0.605542341718323	0.687645173684297	1.125318325383477	1.207703810835520	1.110495135799409	0.304696948403753	0.072435547473447	0.592001881279964	0.058808544053407	0.671756737496736	0.566490962993629
UACC812	EGF	DMSO	4hr	0.897458900630769	1	0.502960459913177	0.684568766224294	11.187471310736885	0.841044557642476	3.432458697185123	5.329913652460165	2.033221282890052	0.746044132967166	9.513863176327833	0.523907760457321	1.612637814173190	15.520198483871441	2.055048033490540	1.482856191352610	1.204830892224008	2.264266986023534	5.950595073752035	0.323911441784464	0.403423581015326	1.455463759024128	3.506302873921960	0.673698269098340	0.786828952473357	2.747596449020293	0.078665654604932	0.615579792269305	0.447398198779292	0.279744108249953	11.681786869024908	1.206169164102502	1.065323462713981	0.237140120772688	0.522456739278291	0.597039773096424	0.624638528568119	0.672353532530657	0.973605993545518	0.892367602495357	0.283029905904985	0.068338590268797	0.641952205508283	0.052347899013560	0.547672400060446	0.591993683732379
UACC812	EGF	DMSO	12hr	1.055901709129607	0	0.469287940247573	0.695391545291632	8.054126193307624	0.765910497229513	2.700057543254365	3.817884075337727	2.014438644378590	1.056238844567987	9.397342189375536	0.571882602900211	1.442016667463764	14.576863326478140	2.853402946267167	2.112587170653033	1.132700097682621	2.078418627645315	5.125634489353570	0.346743176138249	0.402520681029066	1.635213539014767	3.572270145146124	0.713483959623262	0.833994365684784	1.999086957650627	0.073559289649835	0.562416095686568	0.470715590264315	0.231541631151698	10.392817290202487	1.248820547058386	0.948790354613617	0.221260231212899	0.542981299475004	0.569237773231071	0.686537716376310	0.909814427388544	1.179658907225096	0.957462179973441	0.303733645669702	0.076337532012244	0.741098570207325	0.059174143999346	0.578174396676861	0.626478681142716
UACC812	EGF	DMSO	24hr	1.424931933857536	0	0.465759682921557	0.673747382062851	6.826297789461127	0.747752350339020	2.890873038766424	3.563721728855403	1.863338554142304	0.888941780095072	9.667239377370091	0.610153809911722	1.434603674379327	12.909994783755602	3.105560058514592	1.483114674214199	1.064527634716299	2.012854884299367	4.791332152822013	0.307652636808397	0.394887160485682	1.542326496293634	3.680735137907506	0.795342337582147	0.840583356083991	2.083636686625987	0.084423236155969	0.589135265726872	0.480051029828777	0.254926906100527	10.773143560171178	1.188115732957674	0.894613187143692	0.203340394809626	0.564188022264039	0.606472641918494	0.694516025534907	0.705335368079675	1.226222745185370	1.064043804091780	0.328697657519155	0.071373404510342	0.673870972207258	0.059012801205738	0.612768032698794	0.627993897943011
UACC812	EGF	DMSO	48hr	1.546032410155099	0	0.480610102264709	0.666477633556266	6.946152100712554	0.864392049453850	3.044029614658784	4.172076765645762	1.970291342784940	0.804772559364149	9.891836843924470	0.615448966648644	1.527043716959825	14.495447626383980	4.156595578051689	2.323882218958742	1.076967569568517	2.564229713679003	5.214793482476734	0.278561517772754	0.410868282408793	1.755455325838360	3.984098644524568	0.756854366527079	0.819404595934719	2.198574817505880	0.084272267026444	0.602782944400081	0.484551068966426	0.254348732449560	12.130948125385210	1.229834357640742	1.078902224115494	0.201153644500720	0.569153548992601	0.591565514370129	0.713205840837748	1.104860418538696	1.272995877923870	0.963245284632904	0.332665369245768	0.070973776233811	0.622796289966953	0.059055491173679	0.610781005623614	0.585046599325830
UACC812	EGF	AZD8055	5min	1.384359949096951	1	0.426156473682698	0.570886734443058	8.906833231295883	0.880626743270396	1.955980808996334	3.531353399412199	1.739456110411416	0.747267052428457	9.169577698045190	0.598746351945173	1.333042979646590	15.115903349039641	0.804275815844936	1.298296035968149	1.158531334384617	2.245092437947645	4.201494842079855	0.329118439676607	0.444418519426660	1.405575171782266	3.358271700805810	0.757209035821255	0.838169581580348	2.422587585966123	0.078049944449781	0.587193249405647	0.482300332656316	0.248735149243714	9.885252907747704	1.189404104046763	0.928791561826488	0.238087735702973	0.587392597290802	0.565086047132854	0.631241576219521	0.949772374811147	1.075455591381172	1.289220057391138	0.323545840667175	0.076152722709742	0.673662199066501	0.057308221780842	0.584603663123919	0.589189982117487
UACC812	EGF	AZD8055	15min	1.280324644236646	1	0.545894277178588	0.664146587371804	7.275369010502895	0.901706411786464	1.825313918673202	3.190128458867731	1.567236738983611	0.837343842118199	9.900994621493895	0.645255230734213	1.314009335019369	13.779360729481052	0.662354224199351	1.275447886519923	1.237069524864605	2.013730685480823	3.669976815651306	0.341629675458162	0.451867924012159	1.438191341581167	3.197542645445733	0.789867725016295	0.802346372504501	2.093215795434018	0.085606613368420	0.577170460959599	0.468525184364054	0.284962141431208	8.835032888099823	1.176222737299228	0.927274990599243	0.238530462227407	0.595480415020262	0.571756803132208	0.650859004618096	0.644391754929342	1.109396223263990	1.318692528709344	0.338530425474400	0.083280760212570	0.689105362347351	0.059513713574813	0.675749118017239	0.606038938230802
UACC812	EGF	AZD8055	30min	0.992280838234624	1	0.430962900463229	0.615858192142782	10.502002855198253	0.942556234189086	2.744296778956340	4.465218400083084	2.213845979027610	0.769021384488985	8.902938942731410	0.487073570203618	1.475235281444873	16.640506859577847	0.634215973885660	1.866933918709223	1.246803019603359	2.530308671121119	4.402499135464443	0.301103613792921	0.383747288432281	1.268250707371911	3.402610325840338	0.739352100790375	0.737074841536466	2.826679565605605	0.069243145960258	0.546336970648032	0.446667665984512	0.195086047626620	11.263715796711278	1.242922625545990	0.966225375219694	0.208930973689129	0.482330029795648	0.495420862431185	0.559440388164653	0.862724534813927	0.882544493596421	1.003142384252205	0.274691638770862	0.069553892523521	0.631938709389250	0.045051223288717	0.566197676188483	0.565990813633813
UACC812	EGF	AZD8055	60min	1.253392390862816	1	0.497179113403743	0.628078434216602	9.710216687660843	0.858502542634580	2.206009795615020	3.390568672039416	2.165756525688134	0.673506792343519	8.662846418768332	0.534953695037464	1.496911080636673	15.461784137529705	0.650164767204360	1.332068402444665	1.243269076716880	2.184598736196415	4.294872841942425	0.353792068745687	0.407059235025866	1.305472633481351	3.173884657369283	0.669337396173116	0.828667907638140	2.539257919311969	0.065225593315930	0.571937209064073	0.453071319945634	0.245950496601917	12.358923020465788	1.248306618151027	0.913472624593847	0.231992925170922	0.523218242317413	0.535840917448981	0.585575220223393	0.840023024717243	0.995607799146108	0.978654417701626	0.305064676451973	0.072837681167151	0.709238163562557	0.047139040741562	0.609445527743272	0.565106811455493
UACC812	EGF	AZD8055	2hr	0.930320646667368	1	0.514108656778083	0.731301554744724	9.115932970482616	0.907728208822327	2.165399820470235	3.809774579609240	1.636392941573972	0.663136319353425	13.438775654026738	0.625166272213927	1.408409292777624	16.690577354678830	0.966138968905159	1.990804843455979	1.164548890584230	2.633899572169274	5.139163710240344	0.325330631559962	0.419629801375864	1.462842483866762	4.359539864937452	0.649008051871059	0.870849296106554	2.517392803774456	0.084567806790065	0.554787647610861	0.394769199164271	0.242314307883617	10.395062016928815	1.159223623873481	0.955302808674819	0.264963756314334	0.586543644024513	0.606982901783155	0.700657988914111	1.570373432795028	1.188615963337511	1.215285151395076	0.328538415392678	0.077050345598001	0.579886534520934	0.053371652173732	0.713697635911372	0.609656629596838
UACC812	EGF	AZD8055	4hr	0.624770912084759	1	0.563167228651313	0.746538571864037	8.682019629731256	0.848454416006605	2.038294376571701	3.718685115651172	1.804455476512485	0.845559491002116	13.945955244193627	0.606796054954795	1.500224630588538	16.152824731492107	1.147289618662547	2.377815915509776	1.255767801467065	2.144766163860318	6.420449107908170	0.323243031416486	0.408387986034796	1.607950354619009	3.925289178747326	0.539485004536907	0.823075393203618	2.236185887445292	0.082805526858657	0.520064389450281	0.386847790295985	0.297046228241253	10.293237685740188	1.113741432827047	0.875631952664448	0.251409069495658	0.558253176709129	0.671289327861154	0.608804974303767	0.823003650904797	1.277024775290899	1.321149592787476	0.308197719315510	0.071816853311093	0.570040132794974	0.049268731787265	0.701680146811519	0.569737244819784
UACC812	EGF	AZD8055	12hr	0.793013442749338	0	0.539935686649276	0.694934036755941	8.703168383612676	0.856751632239333	2.282466788862770	4.343051234529190	1.859356881939602	0.942387615092852	11.209975811400533	0.584194960036173	1.508249680290153	15.939464526746130	1.850242672284092	3.188318750296451	1.146735144695290	2.567509657346167	6.966999593265949	0.299859121045313	0.407579888719785	1.710117432581506	4.193391227093442	0.599017838650570	0.781887489576196	2.204783082492549	0.084216290456389	0.522350710244272	0.395132946128045	0.243115860714763	11.512028824830024	1.124368554667570	0.854996567455094	0.231076448040412	0.537665285337888	0.608765889292375	0.630813293376492	0.830308076191998	1.179639374979536	1.182131009459237	0.303430920017857	0.063176554058987	0.574391154505023	0.056603127034125	0.668405357302822	0.642381137330308
UACC812	EGF	AZD8055	24hr	1.230965716186017	0	0.500603544796661	0.660646112376914	7.163859183005291	0.810170781064261	2.758046200689072	3.822775761637596	1.786870566818384	0.719596033794764	8.045595144487740	0.612484722729438	1.422925262934589	13.233323004302722	2.495926963833932	1.825739092733165	1.109108692698133	2.304582298804256	5.242025360087605	0.327755562519990	0.406259905268345	1.582564030072319	3.742627079126200	0.749490630190205	0.795907835396621	2.259876179204971	0.081707039889078	0.561966634650633	0.448595791121046	0.278083067796178	11.545594881224860	1.136218052247043	0.834534430161820	0.210509018435141	0.571452020063782	0.552183543479669	0.675298877013763	0.662258207932673	1.189319003246635	1.212717300906069	0.318158699505087	0.070486559015131	0.644752045986192	0.059384630463675	0.620694907293030	0.652860633127462
UACC812	EGF	AZD8055	48hr	1.138267618716322	0	0.520651355104788	0.674318625389714	7.218055108629646	0.986033787879830	2.893120508050997	4.675117756076124	1.787372142124445	0.646986680563507	9.728266920189949	0.637306283667839	1.484172194514007	12.624161314879036	2.704375690837592	2.752477971296178	1.196801432385570	2.719155042328784	5.332572662461008	0.262972200675678	0.410869134954274	1.678746566467539	4.140679984046247	0.723354798910795	0.805372988917164	2.272089592429297	0.077621332732001	0.565621199718039	0.389017218177501	0.274034386493755	10.108312819037796	1.156151703401179	0.947652271920315	0.221374048264350	0.569971261787172	0.566871040523261	0.663803549854572	1.055503928445227	1.188397087202533	1.193561564229780	0.297239461408417	0.066452065476457	0.547493141999094	0.063505611489726	0.660300908040646	0.634602672277715
UACC812	EGF	GSK690693	5min	1.327467807207066	1	0.475016423702320	0.601076308699012	9.139683738061070	0.830748511583323	2.632904452185063	4.369674593618369	1.771467487365851	0.705715113031148	7.523338405282372	0.576823019214827	1.518168292571545	14.007481993692183	13.156622784134438	8.185481283252383	1.227465323852948	2.171223204278922	3.799888177017210	0.350105437628460	0.430850644219625	1.422687947491283	3.063922214133031	0.835139562489372	0.793328345461200	2.248697161708524	0.074798477278367	0.600750529507384	0.478992090776617	0.235808804227607	8.997550978467329	1.121519224256288	0.984064590577800	0.220102255503058	0.544855567009227	0.543790757293366	0.627315856996569	0.589124338769608	1.013659257680609	1.083303670745558	0.268245530330619	0.067019971447122	0.732533196773044	0.055494417733654	0.614211241826873	0.569445475869763
UACC812	EGF	GSK690693	15min	1.239798182888422	1	0.462066535654098	0.623680510281757	9.493757192466017	0.826133573369131	2.437639379332977	3.774646935116149	1.576248372619642	0.809329954825937	8.651833481358867	0.578930027442943	1.421275449758902	13.830662896287691	11.718654562853322	7.523352999117614	1.204423072886750	2.037733274327783	3.784091868091263	0.355237473934919	0.417788027582236	1.441950503069254	2.994582502104738	0.803952673435479	0.765707833321365	2.128095296909772	0.075626760943226	0.554018314749597	0.469446693712337	0.237652003845080	9.591022131071416	1.168013004117434	0.885885829696262	0.207468288749276	0.530674907372125	0.543617544867261	0.601259226105777	1.010384570835904	1.059837370694025	1.053566874310477	0.281803524439676	0.076350131802828	0.728406456275465	0.048477886184311	0.589114400085219	0.533835317068644
UACC812	EGF	GSK690693	30min	1.122687267538184	1	0.437388496730134	0.578829261708372	10.851466557825729	0.766643498871640	2.672944865925355	4.393336294119314	2.007963712160604	0.802300348412084	9.154693456349156	0.506851866484502	1.426218674855854	14.300025050052669	13.706455957119113	9.163407090831511	1.210740986820829	2.286969380588775	4.294436690254901	0.297715548931499	0.374723300815491	1.352153667633012	3.185630808457446	0.715382682915360	0.715295633557211	2.485377009969005	0.069715202691173	0.564592150990845	0.459826696902405	0.204024027368990	10.863800571456814	1.217414783974120	0.889972828012430	0.212526088295246	0.503931286644057	0.529147723436701	0.538418184058603	0.917319067740530	0.896554992856988	1.006537968800463	0.283735248775716	0.075608865823169	0.692880897695626	0.045949192937671	0.536798263773682	0.532535543188740
UACC812	EGF	GSK690693	60min	1.171282638918927	1	0.483726174146329	0.626410743722383	11.332202669003443	0.756167117957526	2.969015104549844	4.505293680765133	1.823033283593444	0.736313583011165	14.188547387183123	0.515353346697830	1.303302223814010	18.541218361905209	15.249235114460699	10.149538263035701	1.089853217980255	2.673847082053994	5.404230121771382	0.350978375791877	0.365070889782835	1.473213265989478	4.135277554554770	0.585918225990438	0.743836495560055	2.495570935823093	0.061035593312538	0.477719985609564	0.392743234897563	0.214363920121077	13.816177688736625	1.156149819085878	0.805409756665659	0.202584277037368	0.481396431243245	0.489834614994587	0.551414109145892	2.211280150378236	1.091486162558788	1.077230414373985	0.256075994808325	0.071047706459158	0.632490616079784	0.045629427294623	0.551899909551190	0.493855253075898
UACC812	EGF	GSK690693	2hr	1.184050468016744	1	0.529799252120719	0.708319410683627	6.950086032917480	0.781558950127885	2.302436776734125	3.963116328446890	1.549847448200546	0.701102326467951	10.274789461847080	0.659065177129905	1.407980977762385	11.968137694325927	9.504837024912080	6.302261591008556	1.200206741334900	2.235992329466434	4.322161530310581	0.372214695372040	0.419376367066146	1.582266120670630	3.612954836245758	0.650307494574663	0.749405394544529	1.975493442772369	0.102180590188400	0.544919779513648	0.410432246842545	0.274296278469073	8.128650334125091	1.058644614972725	0.904725012679258	0.250592125851661	0.561056983434552	0.593939372321958	0.636392088185460	1.100386419006820	1.250856140982853	1.203833084291824	0.300025119898993	0.069783261326506	0.620965095173897	0.057789080920339	0.760952144160847	0.588826844800705
UACC812	EGF	GSK690693	4hr	1.106593294300269	1	0.496066423954566	0.632925495220190	10.058888070611038	0.793248897234028	3.259744694642283	5.242061055076098	1.962719978474858	1.135266844130920	15.136118775264901	0.540258982808049	1.350523494780996	19.584054956718017	3.026957724369621	2.246120517308012	1.144323341114750	2.937677797341987	6.925638876440570	0.269292231634639	0.368722015434262	1.637260177417141	4.073466526351295	0.585365762691911	0.814559731896526	2.435708238662034	0.072913113166916	0.492755657510821	0.404077724017171	0.243337126859563	13.592645317340700	1.257656654291147	0.901052030489222	0.212686253804691	0.497933572684373	0.533503128162767	0.562531933869967	1.448837228493601	1.187430427575617	0.896591938455107	0.280467724112649	0.066486902927106	0.627179054764380	0.050292127811338	0.631802685078977	0.578109904967147
UACC812	EGF	GSK690693	12hr	0.970936185349006	0	0.485844506629710	0.692519058723280	8.544780797801206	0.786305902930934	2.682862262141417	3.627288301456149	1.779396639507780	0.975222280160117	9.358062386593597	0.612453866998175	1.489292960227542	13.208979057836187	10.764877201717303	6.831777509178274	1.164605172408511	2.242758789337803	5.788845326725519	0.349196320670463	0.437762062983693	1.558888900071898	3.264104065922568	0.688660506819016	0.873170050745130	2.175346699936841	0.074663408404987	0.594930364948267	0.492299414734826	0.223822024288637	9.857110253142469	1.190785738633991	0.967974625688468	0.226461014125350	0.552394725586425	0.563312767563184	0.701314149073581	0.771290607274008	1.091287775663062	1.018999224507151	0.304269937476725	0.078636407185668	0.736252197384486	0.059314479528872	0.681642079904082	0.642729142343754
UACC812	EGF	GSK690693	24hr	1.285218667819599	0	0.497179113403743	0.725985928944060	7.251269576592756	0.791603551696168	2.674486840681285	3.942789370338076	1.631659317073620	0.777254599579861	9.940561697707883	0.630039824934392	1.492456207942299	10.140765481115368	10.521071776511862	7.074925656570322	1.169373865971766	2.236097089135944	5.115494934730030	0.336862481765184	0.421863272580170	1.626138390572300	3.842322322099825	0.763310259966614	0.818297576615883	2.083290417466613	0.096308091354116	0.586569715920931	0.436506439533623	0.243763708391122	9.061722169692358	1.095950705104493	0.894645931648015	0.220248019184927	0.553133383152922	0.572052442299808	0.668820279597322	0.767345098068143	1.273636560659525	1.393204446214978	0.303029283138634	0.072402629247418	0.621600420799835	0.060373330432724	0.703372830338258	0.643912463965634
UACC812	EGF	GSK690693	48hr	1.316328696701321	0	0.500934198020789	0.700733216252917	7.126953619964610	0.969827892882654	2.983036214725560	4.340386073798138	1.838841832840304	0.775309424155144	8.665767141364178	0.607452109124236	1.521173571025404	11.616176985317624	10.460285205295730	6.542972092044807	1.154012462979267	2.311175453619295	5.286723531196913	0.314478518493481	0.429285470363423	1.740378893219621	3.981530524498367	0.701027815417837	0.835604423786688	2.184297170165171	0.085527506610830	0.602929816944831	0.450395828004012	0.255350306210432	10.313892088941230	1.136418600601607	0.935450528502646	0.201722603269759	0.561636044651707	0.569386820943637	0.665579407104607	0.764253185750334	1.308642708190931	1.065245731551529	0.332303962268129	0.065102488251675	0.615798492378866	0.059644062789408	0.645703842446302	0.630135564414876
UACC812	Insulin	DMSO	5min	1.388120672231107	1	0.446147210755717	0.582444238524046	8.409410279201103	0.820355180495302	2.710532290496693	3.853641185757873	1.552060961442748	0.754977649644564	9.594400274436302	0.587263430861925	1.384364261730454	12.740496534124055	2.378241009867788	1.225112596788839	1.125222922955594	2.206504298283654	3.800745373834784	0.332383788928674	0.425271683322211	1.473313721584023	3.231355362158575	0.936162406719405	0.767344770386432	2.255647485463165	0.074553398061096	0.618202402472886	0.492725126401614	0.228506057563959	9.102015714735989	1.200151050644220	0.960255925071575	0.230119007776620	0.561091463517291	0.498015594238363	0.619390681928177	0.805142591744694	1.012547999422789	1.200321870577032	0.273728041491556	0.068366194859802	0.668561814337251	0.059403184883404	0.574114025637160	0.563834651660608
UACC812	Insulin	DMSO	15min	0.503973089037001	1	0.459066297374385	0.622418804184653	15.505288044263247	0.710028385275329	3.668403972671992	6.511070190701737	1.833604311877705	0.590542997277956	12.275783020212428	0.490097063195039	1.346195164979153	22.583762306758338	1.968527102767749	1.233997392224306	1.146693273257254	2.266498022782542	4.737070652280648	0.372912825347955	0.385728165363977	1.316498450366254	3.679131171517308	0.812916862467690	0.733843325339243	2.727879009150962	0.062032274177564	0.554364000412854	0.447437634578277	0.246405523026768	15.212713161135346	1.134618911228753	0.847182137166658	0.217050026093476	0.493958294065708	0.492371870382781	0.603677337363467	1.463007689818170	0.851122908333714	0.854365204600051	0.286582246592105	0.071250055365051	0.635283749390169	0.040073845111550	0.566887208430609	0.548446892465525
UACC812	Insulin	DMSO	30min	1.169217894032102	1	0.449002847434193	0.659767695356675	9.155607876983151	0.810991759869187	2.730643496514629	3.883115735118013	1.960102239313536	0.711080904386469	7.956396985487631	0.584273763761846	1.432207801369765	13.629443549231313	2.130391594016373	1.332564081124503	1.202508601602027	2.107458041695760	3.795168156111695	0.392732494266530	0.437421658084726	1.335336104591274	3.024806481821570	0.857163291944137	0.755296326998718	2.382638364160243	0.077640515485899	0.606867398636171	0.510876402224368	0.245957289898487	9.721645322456133	1.166051915819787	0.954668221037881	0.222336499944031	0.566565538690050	0.570829759850886	0.609380176862569	0.670101035227506	0.972580323681473	1.001470900538811	0.292911943374784	0.073447450264829	0.743775055411108	0.058213217953047	0.629445348518494	0.632464235635823
UACC812	Insulin	DMSO	60min	1.328384283315188	1	0.420321913493519	0.588631843980422	9.319442230053630	0.803741672058588	2.862035691644661	4.454286695880219	1.805033920058697	0.661336484083433	8.619250119957979	0.530132185162459	1.342087592001644	14.559777824884181	2.100530876751002	1.414185684701981	1.128260122585248	2.121498071082216	4.149607231605355	0.334646632163822	0.418298171285923	1.305313410335433	3.365474116482035	0.752526563075020	0.771519972843462	2.433185928764651	0.073426665135600	0.584724619961158	0.473746482256617	0.241802768205147	10.235444865776849	1.117674823980019	0.944800703389781	0.220565753958686	0.597097985608067	0.544375652474660	0.632157981471140	0.861703243795773	0.974653864074911	0.969159032084548	0.280936217677129	0.067209872104582	0.686266832972699	0.055675844433006	0.591586257689113	0.553366934368985
UACC812	Insulin	DMSO	2hr	1.109989692306105	1	0.539000627974737	0.696860906734928	9.190633881330406	0.838404391183743	3.018582576210160	5.498571431571744	1.774429768364493	0.822119500651010	13.198486664835890	0.609588931101794	1.386058141509021	16.254573390165511	2.077991379154393	1.482219949179646	1.146587375965405	2.130639556241984	5.059169592783248	0.378176627103676	0.416365449843219	1.572520623558960	4.230322299937406	0.701429542020687	0.831774359851007	2.332924457114785	0.088357028038000	0.561942360881144	0.390121656663819	0.255497678628449	9.817046445529565	1.128874004900659	0.950503451252767	0.222042875027890	0.539950359671819	0.571525392577875	0.645431732017801	0.630275776688071	1.248865509767454	1.211199755753615	0.275017598111262	0.065450310552553	0.593250242526977	0.069089559891169	0.667502610287208	0.563910162245026
UACC812	Insulin	DMSO	4hr	0.814024389667864	1	0.489147286525819	0.719644635784819	10.970810616454530	0.745586230562948	3.270272757214349	5.797398419409516	1.787663544199792	1.134305572010073	15.101908328141393	0.592780884992801	1.533603713003841	17.990559387543875	12.822507443040237	8.748673170278382	1.108622739783308	2.733315368527081	7.449825267945199	0.307755890326971	0.414563496477676	1.609148045415219	4.910517886917494	0.607082121842995	0.773231623580434	2.337056172358258	0.087143361415531	0.566724448956170	0.380157635312982	0.240081739571759	12.453996733266637	1.110779862150115	0.901455050805167	0.224455477357549	0.530548580069129	0.601004482251552	0.662841224892608	0.598467223602987	1.243550092828347	1.170997971888596	0.297781195841316	0.059313643403152	0.575184066491726	0.076946721293989	0.626441413368410	0.600142077157997
UACC812	Insulin	DMSO	12hr	0.710062752140542	0	0.534218123057099	0.740783628303734	8.512787319884229	0.751393209072513	2.752480986230372	3.877609665982140	1.852361815838772	1.024597547847132	11.271988531460542	0.586036576954839	1.439573658338608	16.516781589095700	3.715481454511212	2.456135963438547	1.132004975864566	2.192948487522173	6.203862304509306	0.319443384978254	0.399364749269364	1.756390452040950	4.008063805686840	0.677947569042108	0.818654054542088	2.097811919312336	0.074935435755773	0.586039179980291	0.435484732687492	0.239398873403293	10.630085196367707	1.197691824287461	0.993743294921049	0.236494034634164	0.552885759008611	0.633336745774947	0.672647799136045	0.945967034938027	1.300742006475085	1.057433264430434	0.283261963424364	0.071240211714067	0.660510435176723	0.105232891050920	0.611613374527139	0.559404268773236
UACC812	Insulin	DMSO	24hr	1.324892556863356	0	0.473330616623812	0.727586902437289	7.052503472003234	0.797215106702206	2.959740818714726	3.911070889265126	1.694122948921166	0.969062037634092	11.083981956349627	0.600511555418547	1.452248494022664	14.001666688152206	3.412561288956480	1.476471704393089	1.083468898829772	2.408160224139482	5.596468927483913	0.324530752528773	0.412742954355306	1.613675270370491	3.710524771258301	0.808864995258057	0.834305083636426	2.204014487534585	0.086399054869002	0.618276705849580	0.480021431373317	0.254676542539038	11.436755726752152	1.201450572915531	0.975641580582206	0.216698600234673	0.602625905453271	0.562583321232504	0.686964763400986	0.706335180572657	1.227760483796266	1.090606121300251	0.333156735942925	0.073599902497966	0.653200358504259	0.119538007466214	0.578661908341277	0.612026029861450
UACC812	Insulin	DMSO	48hr	1.620236549151768	0	0.466228537292054	0.684724458800376	6.924695892795585	0.905708287370963	3.238712565935709	4.741727512939908	1.955184634345692	0.848578389504217	10.326982995385825	0.565963013328989	1.524126841150389	16.129634888589951	4.553353804759523	2.209592658006645	1.063818327607238	2.349875683919095	5.476375265784313	0.276734223360540	0.409886602556485	1.816814340697445	3.966056050942803	0.731245919470374	0.829028708961363	2.249679634963230	0.080491818929881	0.579027506248993	0.483324898154233	0.236321691050566	12.462792700683487	1.183230221642673	1.152198100335215	0.197992050373696	0.569485983637478	0.566603590671650	0.692225897208421	0.725849826408208	1.228494081748615	0.962800432090890	0.335402174081287	0.069133486636124	0.661164384747445	0.098506597795379	0.601973560060701	0.559596388390711
UACC812	Insulin	AZD8055	5min	1.209320592320477	1	0.416534457678900	0.586968595153726	9.642720820111943	0.955346817466546	2.200543546655001	3.083476991975338	1.872468709348838	0.663011133488799	7.215700858174539	0.567344152782729	1.399499831856047	13.179092838437597	0.758167105329618	1.236567476618478	1.208682275728850	2.153122205751678	3.447366564895496	0.350202266649495	0.439685943111737	1.263140051717192	2.895739015275535	0.756789536749964	0.819314087438339	2.454148718355693	0.069118805767521	0.621159751712280	0.499300107305030	0.252476339090778	10.642769583187253	1.257452723179191	0.963731548726148	0.235751832087155	0.586977832592435	0.557596804925227	0.615887054974428	0.629278570545285	0.917161730036039	1.020449931558512	0.336708332596693	0.076980376821752	0.700108250048329	0.066401767959401	0.561183548675960	0.609209629248978
UACC812	Insulin	AZD8055	15min	1.266631870242583	1	0.504702388230537	0.698258441559522	7.661018019732069	0.906531114851726	1.886383953983333	3.126936550802280	1.686440163088173	0.907873395363922	10.320457383649336	0.634922999802142	1.288152306181418	15.067535959331542	0.624881689017545	1.360918164833668	1.228139862095348	2.068147655170786	4.064008940125633	0.351743931609368	0.438291453104524	1.406694962323014	3.402787678474739	0.746721264700669	0.837905589855006	2.176337313330727	0.093211948053146	0.608687857073579	0.497236073850295	0.278313776320475	10.220580503680974	1.110378607797132	0.958644640913324	0.260771787310224	0.645600035822196	0.639743177578966	0.685275177760139	0.965734617875043	1.081585203927355	1.245158300216241	0.374787466749788	0.085461256821081	0.717857950903613	0.064817686741601	0.636462842460119	0.648035102288960
UACC812	Insulin	AZD8055	30min	1.306461084723373	1	0.471683931957592	0.630376445639534	7.341377635389221	0.900593343330232	2.021714626005055	2.891111496467585	1.719006560222930	0.937703100434807	10.441785802468146	0.622882264044073	1.298331417880177	13.821661238279088	0.833952313022182	1.761878715357628	1.212476621984472	2.133098501481523	4.182808910487124	0.332798849012604	0.419770173190220	1.578905321654633	3.413879253438109	0.716001376370933	0.870815284486505	2.246487473133984	0.071205041214330	0.602330345283535	0.483521428830357	0.272508314522235	9.382770411429515	1.265255394765473	0.918816626131272	0.236650101252024	0.610357788373153	0.560080237099729	0.671232342912981	0.741940432901371	1.131374845526712	1.325715500071806	0.375825674449570	0.080628762248340	0.662712331701847	0.057017457809565	0.666014294234221	0.625936037454156
UACC812	Insulin	AZD8055	60min	1.174373215663455	1	0.497179113403743	0.660699948289450	8.940439126035948	0.942225556160334	2.236194822203010	3.371095513743466	2.003947604457649	0.689216217688743	9.480904398464402	0.618998708504958	1.467523177632764	14.555846168404537	0.779815797184809	1.614366097351309	1.302324207013911	2.186663287076327	4.250636186278982	0.363502890193612	0.430109773816357	1.386644069238947	3.285041572903489	0.730233991728537	0.860347943152883	2.559164553852807	0.069932977709023	0.604734635345453	0.496311408776448	0.287948344960337	11.648542431121852	1.190965090806555	0.946973290578071	0.261175301295814	0.608114223754658	0.589781863683628	0.662339624625833	1.050960654952329	1.033387219787514	1.017556464478959	0.328428496337172	0.084516259715640	0.731102828116380	0.063206690546293	0.624160629286062	0.594348377425947
UACC812	Insulin	AZD8055	2hr	0.898386382632646	1	0.556393286415618	0.716786553070170	9.928648591469816	0.956557157864358	2.579841172491010	4.241318109885476	1.965981716668939	0.699308123402298	16.630694477208856	0.601230730708970	1.573416078838065	20.260129867113598	1.121259856030051	2.538412576320690	1.058797415496206	2.696985454293361	5.940089394205999	0.300076369799048	0.395546595839149	1.514874489322815	5.190985189498140	0.574566444805463	0.827862468329822	2.723720634868406	0.078745040800481	0.535586076038750	0.390331697961184	0.287343689583095	13.380565855860123	1.138829627990960	1.060279301138827	0.232365584570172	0.534231868863778	0.556918612964478	0.624813430252933	1.863342037348175	1.407235585538657	1.289325512285772	0.332765364336784	0.071717129550691	0.563466326350016	0.069500135100544	0.633914101913424	0.603860438230857
UACC812	Insulin	AZD8055	4hr	0.483067048699486	1	0.538800499638460	0.745824815035300	9.426730481471831	0.893908542975516	2.198474706827852	3.784952198724963	1.731743513807494	0.824780818573792	13.436504810798837	0.624891708489291	1.452627208919200	17.024423566241023	1.145125548832786	2.820712583825720	1.246146692110585	2.473576734596180	5.867380266171383	0.316391576031250	0.420401017047737	1.452805730215192	3.866183734298846	0.560205824037174	0.870629980927828	2.482488487239388	0.093339071983405	0.575651855748915	0.412465236123222	0.339937771508392	11.069474446508504	1.203698606551959	0.938045298817040	0.283482598878191	0.573987816386033	0.638402107409291	0.665149369822501	1.946315306219139	1.151640926279588	1.104508674070687	0.301466930607480	0.065786741166436	0.620500801986185	0.082145701099873	0.663573532305907	0.570503260585157
UACC812	Insulin	AZD8055	12hr	0.873122335457282	0	0.490269727344606	0.714535974208550	7.953005415538864	0.850556445848091	2.121929041163575	3.171795024389723	1.929589803492840	0.742015782201379	7.237407229302473	0.599337671949794	1.503963169441880	11.629206853801985	1.621197615282124	2.593112589797566	1.169214154443566	2.169394814267338	4.683751855872531	0.310417806223545	0.418032768104744	1.416222700250618	2.800762940184167	0.615928504638108	0.839118071193879	2.208372440048442	0.075760802038298	0.601041166947254	0.470601875365587	0.247769027704779	10.387943501264260	1.160863194821515	0.984900041547909	0.260724554663258	0.566169770725856	0.611147964459844	0.658949838630369	1.397755024237185	1.075192990172572	1.018677294233640	0.305507578205319	0.079890878032829	0.695169295074510	0.090716466667513	0.574465187718736	0.631231547639143
UACC812	Insulin	AZD8055	24hr	0.888759680237108	0	0.505703244835562	0.746527018593005	8.019641670774483	0.869616759885637	2.787997345249419	3.666523979473837	1.856435012359016	0.764357450481948	10.622541103657763	0.631691998533972	1.550047930050444	14.343176976279853	2.317977989122181	2.339334819537477	1.209872427762317	2.735014323952681	5.419977579122215	0.287104589145231	0.420723072533637	1.588705011174053	3.540934187432633	0.802835722858940	0.823365780398480	2.173327678328366	0.079350095780650	0.570282759275192	0.404393446541898	0.263081552327156	11.410801834868888	1.128437425844099	0.964191809501160	0.245827009112486	0.577044549011770	0.595905479816571	0.608671000834883	1.916884891426135	1.147215702510756	1.385686776638537	0.302539095908759	0.073989707412586	0.600120060576350	0.127644670965362	0.660712374901659	0.640282628946988
UACC812	Insulin	AZD8055	48hr	1.092532134878240	0	0.497124279914278	0.717063388042567	7.448682148730057	0.966786015524561	2.898097138817502	4.304081748253985	1.954307576715094	0.694472809372886	8.669647188178891	0.585602516970289	1.486872692293936	13.774453001722225	2.785815478847122	3.443108685693866	1.244267644140208	2.502383736535385	4.943811096909899	0.256923781353693	0.400117912151188	1.695506695853320	3.772010048722808	0.720569586331090	0.820085862702088	2.247720586385144	0.081288183099331	0.570245318076139	0.412911333670924	0.283000398581533	11.269943905787997	1.181120027489764	1.007170792539351	0.223837007431030	0.579114797632300	0.581334364838239	0.682262490033663	1.474603934643179	1.208467287232497	1.116508915103627	0.313286753442918	0.072714375903355	0.607916654978839	0.124478779607490	0.624118870368951	0.636208466381460
UACC812	Insulin	GSK690693	5min	1.379592672074676	1	0.410321236173639	0.608761510653753	8.395955000878042	0.793443713652584	2.612307699110414	4.066277284567168	1.662586030822783	0.727945575131583	10.588211906778906	0.604223164814233	1.320641790138627	15.127330079106549	16.721515185295978	10.614788442244846	1.111199120253436	2.375304446529077	3.769534173940259	0.339250206406925	0.407006314812666	1.368141828320887	3.433710980071335	0.764247987651106	0.772820023182001	2.230397729813983	0.077904920025656	0.533103491324823	0.450160247112742	0.229000381802577	10.181840102490638	1.177560799043161	0.932036559002592	0.223663215038916	0.539071792955600	0.533948130190856	0.583153270892412	0.978503229528175	0.984497378283500	1.220125793788443	0.326052938584267	0.072733409630383	0.644992762117022	0.062435488616281	0.558819314300560	0.585020655463049
UACC812	Insulin	GSK690693	15min	1.322616125715854	1	0.513958554386593	0.618953442634084	8.849086488245712	0.789437054069007	2.497217802815417	3.765500505031805	1.588645898914838	0.769906284244238	9.492934904107841	0.620656639247474	1.272628846157809	14.983235987419842	14.262076402878144	8.730745418639058	1.149657219528461	2.016500573901974	3.548621311276475	0.329614406067416	0.427691328693092	1.271777885317654	3.373794129620036	0.813429554983041	0.761131592651772	2.126757374452361	0.082163098563378	0.546550318050969	0.486715589686048	0.229830761799171	10.332764716974888	1.163165477165981	0.931171625405824	0.231080929135634	0.589861892233621	0.540400798350657	0.582579363839077	0.922496856863518	0.973056996797459	1.112549903816156	0.330363046327112	0.080554040018962	0.665120529457867	0.060653012832432	0.644298710500923	0.620159997796474
UACC812	Insulin	GSK690693	30min	0.674741231492363	1	0.480142867686654	0.606066899240810	13.507502484807384	0.684401274895143	3.143382021830884	5.203713055426991	2.299384117385125	0.732296609987092	12.463750583890219	0.524658263752661	1.371166951823818	20.578414148009092	21.834669764060731	12.282129149980872	1.126984218443864	2.045706808568570	5.665488409621704	0.302283477755160	0.373861788783200	1.341127625689938	3.998750612049050	0.634647026093457	0.748112215700917	2.433016444615650	0.075088537786486	0.543088646273713	0.446102546405375	0.230642055927555	14.579244283962032	1.015737580160707	0.809809662525043	0.213048805933265	0.473263550598414	0.618055732914760	0.607619875295119	1.295857832131716	0.908368508189096	0.934522357310635	0.283140791057459	0.071323429722938	0.667519424442906	0.044936329937926	0.584028722401012	0.544263660803015
UACC812	Insulin	GSK690693	60min	1.191227175166266	1	0.475256817772504	0.569263072437794	12.108367773782987	0.824685390905559	3.201877064930022	5.067055495168233	1.976132147324842	0.792071079240920	12.324549423486426	0.524791631525149	1.317826296748482	21.016383538925979	16.455684439364553	10.415701409144949	1.105544494067611	2.637073200844664	5.065306135381807	0.363103514366674	0.361440529849343	1.327401637254616	3.892076262963166	0.611655038655761	0.820909435966832	2.619334897928284	0.064540263877060	0.527029282074560	0.420136460291196	0.223481259852817	13.443838219612493	1.201687067446020	0.885125996483698	0.200747661703239	0.490946674970947	0.500245034901422	0.545202330353151	1.420511537059454	1.074126308520346	0.998454217171662	0.286986357616669	0.068854504209785	0.681118287600884	0.055429437484673	0.564651934842721	0.494192293017588
UACC812	Insulin	GSK690693	2hr	1.114533506258698	1	0.497243593086319	0.658219150877417	8.281478404447025	0.849823532772855	2.667870204888011	4.290408015458174	1.762833628504522	0.739947508567040	13.385795595520486	0.579812034330130	1.387248037325415	18.687109905008914	14.856527256027574	9.164207173091436	1.131850769574266	2.403607216586104	4.970216262911692	0.376456874901308	0.406611995863569	1.537743336310269	4.254934903238649	0.572521995282838	0.834963259396548	2.224286306134514	0.088151492367721	0.536316899157907	0.400378355628620	0.242961013889378	10.519974333273170	1.176165516183434	0.949028227170660	0.227959327839005	0.519150964958723	0.550936370301354	0.638558669235185	1.375530907496947	1.277339443302954	1.066601394713084	0.299595949473031	0.069887883447301	0.606441537288606	0.066770125470291	0.675200984116665	0.582143858789844
UACC812	Insulin	GSK690693	4hr	1.281160952469167	1	0.474420688546904	0.662449637865442	7.557902122594971	0.788102946363515	2.606038278839739	4.359361602774811	1.674866516559103	0.992090566695567	13.169358671462916	0.637127722532897	1.437730508623071	16.567208075755392	13.983514239189443	8.497721510351791	1.125804110901834	2.302519302677093	6.314304379869206	0.358015046288610	0.396292930077266	1.645784419996011	4.392610558686319	0.568728842314903	0.793270081454727	2.213264158848803	0.079623255638140	0.520858489155252	0.381449992675050	0.279230215237588	10.667983468675750	1.201037970577518	1.022302142881528	0.248355562479470	0.561196852372268	0.593861090060056	0.685305661416280	1.367765893970173	1.275590041020639	1.200381545052111	0.302294145526083	0.072118543631011	0.596835187345650	0.072489848981868	0.698142186132188	0.556968912632232
UACC812	Insulin	GSK690693	12hr	1.002513553919060	0	0.552846945458767	0.697204121456873	7.814841755698203	0.815796622938379	2.647117767354385	4.275795504000538	1.650795582112649	0.986889855527148	12.637725037441882	0.578512806782888	1.460374815335992	14.152589621869133	12.778420404684125	8.098928412175569	1.167098767385531	2.051597220530114	6.498322907988950	0.377427275305844	0.399962067264425	1.707497951327285	4.024166962523985	0.613147722688522	0.833488766904138	2.157473627374644	0.082589405355207	0.535758439424427	0.382837154458881	0.238870203992047	10.180830916969043	1.122596252139213	0.995047532631819	0.234803970178426	0.550967595901388	0.557465539843024	0.638245349128375	0.902389555748626	1.221797530642346	1.217537789390010	0.278598394979514	0.068971073903302	0.561908020497644	0.087960269310024	0.691088480844538	0.579735151755158
UACC812	Insulin	GSK690693	24hr	1.190236119242130	0	0.509640018878971	0.681031429567876	7.185748220446728	0.826065049260720	3.050808196865158	3.972884519552697	1.636201627911216	0.901859982703488	10.188298566852751	0.600484754399942	1.432278288801649	12.609295903500726	13.634374335466907	8.152387969313573	1.079569833384785	2.248751034123369	5.634981792745415	0.343673794383969	0.410278490767784	1.737481875475413	3.832871183080531	0.704862123339292	0.821957124699714	2.157296189934626	0.081339817918249	0.573958202842326	0.398736709607741	0.265316011369829	10.257530186446736	1.069924875277999	0.900692556614536	0.221712144615861	0.577693348562458	0.544851670563619	0.648163952416558	0.683718842244867	1.207200609628447	1.396682802349248	0.294148707717375	0.066895366269506	0.555118971912056	0.116115032371500	0.674747997334833	0.583124017895220
UACC812	Insulin	GSK690693	48hr	1.343192757211092	0	0.476097065695032	0.633202744916032	7.576027595740008	0.980904942433411	2.998124808155861	4.312639583971611	1.859738407002852	0.842157272328817	9.601377754425716	0.571456167034132	1.389882771141370	12.811670474624362	13.070312068173141	7.734072245044786	1.118508828104676	2.334534257620102	5.316743175413637	0.297933585075577	0.407457039925984	1.741832997205127	3.850764898826895	0.667461787551688	0.820193861502927	2.303274420794454	0.073844797751378	0.613107906887741	0.460762783272269	0.255309553973733	11.155820687368044	1.235949338585669	0.998709625889793	0.205586381430859	0.576726604990914	0.538503718290645	0.677571376157147	0.810335553488425	1.188845860814685	1.036103831158500	0.350530668821714	0.070861100471133	0.634907891263722	0.105054732725163	0.613675755876556	0.616133321372945
UACC812	FGF1	DMSO	5min	1.474556814032045	1	0.399463804312156	0.577192366567543	7.940747254708519	0.808671802124718	2.883422999501986	3.731146916643843	1.862572394105298	0.651041680610836	7.938573303032979	0.556052175471784	1.361135210834829	13.105438934117503	3.055121957785163	1.590578202511599	1.180518289647401	2.120764442239096	3.878073752422603	0.325772591700966	0.420987985398206	1.548554028373468	3.498661946061739	0.845346054361770	0.870913880480171	2.294534871421138	0.071677283756722	0.653361523980290	0.614570200440628	0.228349563580558	10.546153498085234	1.258172007253464	1.015777660611270	0.207832568166714	0.621315719143633	0.502309971517996	0.690784814306256	0.565775973507433	1.009330343141131	1.374514826764310	0.319312402064960	0.071005738121849	0.651255235891444	0.049198193636756	0.530579905474888	0.549209847042164
UACC812	FGF1	DMSO	15min	1.443067582809843	1	0.461814253349128	0.649016304446967	7.519502826547801	0.776323630289415	2.548074695585673	3.354372673441950	1.823935948655462	0.818203241256836	10.168586871043484	0.589779793210766	1.324598026154381	15.378409287469225	1.655058972203059	1.080269642440217	1.198422250454167	1.994648452121861	4.307654614520616	0.320668917846587	0.427983401881049	1.534094461560768	3.475369867777965	0.905084346641005	0.848180986042200	2.157337290665164	0.082853831662384	0.627445312158332	0.558107221855958	0.220676289155053	10.482794341794177	1.216678178841179	0.917149985077541	0.224195361883481	0.620181658784705	0.549608115550063	0.742519976188641	0.854808088685736	1.059130962933239	1.317460240095944	0.326052938584267	0.072187702980484	0.646964674665121	0.049876286822755	0.596089350107691	0.548290250752622
UACC812	FGF1	DMSO	30min	0.821200147101999	1	0.406545075794527	0.617158976363672	9.828502892499694	0.760410444336663	3.254227323127697	4.031728033441496	2.294388974191847	0.661814830773170	7.916952021525184	0.555825765428751	1.511244708062854	14.757981212527504	2.296758136491990	1.263630681896538	1.124426144793219	2.059197726887697	4.484416509707090	0.286137884135243	0.395130448921521	1.465038258895724	3.474475941443703	0.863447029704524	0.764765986386748	2.440794135394475	0.080311633297752	0.625334517402221	0.501029865249527	0.224588969096298	11.734663181013586	1.156649438355848	0.950783535840887	0.218664541049115	0.527712297119555	0.550589731402706	0.623411669153937	0.845590910474286	0.874090570711612	1.053709376558723	0.295987960125057	0.067519601388975	0.672222580373342	0.045400699822627	0.525291322122561	0.534512333779597
UACC812	FGF1	DMSO	60min	1.485694493937366	1	0.402188822514345	0.588987249610625	7.644475536131931	0.716178709773550	2.907842769901885	3.592375055286303	1.829505259683405	0.676244186469067	10.128026270994575	0.523055840955045	1.282182982888758	14.213398842134710	2.187140692548340	1.458907120889157	1.127724967142190	2.387018797151281	4.384136139695948	0.305463092777013	0.397705567627293	1.474984624927468	3.465136666185499	0.785401545647207	0.718732541133324	2.224689758280047	0.068342228917330	0.636221784890500	0.519226083916169	0.191824234684861	11.017330531825392	1.204583736138125	0.839790885890493	0.218430488175341	0.542416655567670	0.514593449019683	0.620043696922405	1.516186554885581	1.026985735683663	1.205464472165363	0.282000816931977	0.071409208411403	0.703045446348667	0.048402654889484	0.509518587591972	0.507108290387053
UACC812	FGF1	DMSO	2hr	0.727431704479666	1	0.500478392634216	0.712414284026955	10.078919660151458	0.709511495902470	3.690204594203621	4.807062489556165	1.878908561268770	0.767922757387625	17.561097334353342	0.563423901913877	1.433542723088607	23.159749434297819	2.241842691218360	1.471103197235977	1.134449454700786	2.739656487141631	6.682956537676324	0.295419515666407	0.386694012162798	1.784372001956925	5.551515550908678	0.778259478675208	0.756673178967485	2.265051145686737	0.089395835120861	0.578337996405147	0.371599063383429	0.338598172801949	12.139594013855694	1.154698290599516	0.799142007358853	0.239306207298189	0.506487019870161	0.593339641324525	0.652610166801030	1.771198930542362	1.233704408056732	1.341647224774348	0.323308562690526	0.066402057496059	0.565318499861638	0.056684079885705	0.588550979196553	0.561693070806676
UACC812	FGF1	DMSO	4hr	0.920681430066986	1	0.477770398713387	0.725593958579438	7.223852129088272	0.771775570654563	2.632904452185063	3.540326342448430	1.785976909575733	0.981611968084291	12.030044752944749	0.600610730884793	1.395674041688860	16.718763770124593	1.710346786307238	1.317411818060734	1.194317180912794	2.089349861682784	5.401758071032714	0.307253993384594	0.410223708312607	1.666040634084020	3.856733254773402	0.775633540567742	0.782591063845050	2.168550275735809	0.081747621035647	0.621916655096087	0.481399644711940	0.223379714396897	10.820370021210985	1.165629670642126	0.893837051613579	0.245037325299962	0.568083679797994	0.573492612107135	0.696080961476585	0.662783804783860	1.277582549644539	1.177628995857622	0.303451935527360	0.073840087957210	0.673959645065482	0.066930332473776	0.626350942121576	0.599524963489841
UACC812	FGF1	DMSO	12hr	1.002408447648806	0	0.499254757073129	0.709356461801229	7.147727849339766	0.798515632828533	3.022613193381691	3.806684599161316	1.753803095810809	1.012947758898094	12.164840019669784	0.665561849002380	1.445736718758298	16.854853343192232	3.032287925385516	2.345814260821554	1.185707328085151	2.300633938157775	5.683519910152652	0.295470514150424	0.418527376574302	1.681031975392689	3.798966395637391	0.735690878561866	0.778766448247698	2.153029823552081	0.081289800430342	0.597899206854509	0.416700628055461	0.249164666069084	9.186984176336424	1.088561408732365	0.984805635627616	0.240550768402136	0.577634174634512	0.554797136252466	0.666381332159119	1.874469540478631	1.141637251147930	1.327738344279155	0.304921527795273	0.069099897568054	0.586467011015221	0.064787099253371	0.659075012666454	0.575871231253880
UACC812	FGF1	DMSO	24hr	1.204337466903636	0	0.456533628900080	0.605991250945925	9.668275521755991	0.738242796067204	5.502604235690395	5.641620412316556	1.928391957206974	0.970126011896440	20.897048258042975	0.489530455374932	1.430245012841769	26.753915814299180	6.321166791284946	2.865365066534521	0.965089532879867	2.969623119143807	8.190502182355422	0.207087760442908	0.331981797087250	2.013228848382080	5.328201349508234	0.698860781538950	0.771431545662989	2.516986009425733	0.063313553678473	0.511631008541829	0.333792144685172	0.211627997034520	13.708132441311569	1.135761428789946	0.880647741113996	0.186307530866375	0.460716246052311	0.453579368042737	0.620000953632637	1.771104359144057	1.228607758064511	1.177133399442437	0.286316654436195	0.061416071908227	0.508412201534229	0.049716994784345	0.523722630519502	0.489263735494892
UACC812	FGF1	DMSO	48hr	1.719127281455246	0	0.473790970469921	0.558223252047428	7.914535618979256	0.999275430035539	4.792407668416551	5.807855061393575	2.200788836775276	0.816507717436223	12.930433872268367	0.496727429089601	1.633918199606581	19.534986824770765	5.388405756323324	2.381616649476440	1.048425141407262	2.625818177513680	6.671177199935512	0.269573522401889	0.329405111999305	2.090361150262456	4.657126559336652	0.753120412542897	0.902622696549185	2.414766274004250	0.063265773170072	0.579290527711274	0.432122973599303	0.180348888464742	13.068922140344716	1.208560717215284	1.099950669302363	0.168360882288138	0.508367458637100	0.459897609051719	0.681688830090057	0.841674713605856	1.219438363342712	0.921708413323494	0.304543023298573	0.058806556293989	0.608888640788986	0.045332017303422	0.520987675904230	0.491166883206959
UACC812	FGF1	AZD8055	5min	1.083376289801523	1	0.467016998873397	0.527795345993007	12.340055629080885	0.937522566653697	2.744716607970132	4.510960279638008	1.911772879449847	0.587843179670415	10.623721969899673	0.473523260398132	1.501196245752238	17.282466414117309	0.950074439516904	1.812562702537341	1.059301293117125	2.845547464543205	4.663571715246762	0.250576498708012	0.343720856897728	1.406324497577596	4.341180245926563	0.618253280749408	0.760715905992287	2.783150882423031	0.064918132895662	0.581401756598457	0.418732686925364	0.240642345502348	14.586059517109078	1.321944075153889	0.955540674126460	0.184968074374373	0.458950644137092	0.466095121366685	0.521406114522235	1.288036003955779	0.836173240929655	1.170761724153351	0.267175878883714	0.058121489739684	0.547059146303270	0.046241121357924	0.537568976778578	0.487070585530439
UACC812	FGF1	AZD8055	15min	1.337364881341569	1	0.445783793799191	0.596438151259816	8.951956059081628	0.892443979209401	2.080031099726669	3.205713719269507	2.004984565284728	0.772670047168254	8.115669844502884	0.573119711568169	1.364124393185459	14.746542024983791	0.591339825704801	1.303372161997991	1.191551771759834	2.319998194556396	4.003729299351051	0.329625304344974	0.403389447584355	1.536656309636924	3.559803570993448	0.817565646353425	0.775210182931766	2.339308661588659	0.078645161803970	0.605039245861002	0.506566436705561	0.250711914805998	10.214354158358006	1.309442535683591	0.953583932504238	0.241510724257459	0.530348215470867	0.548966888900265	0.615321326899135	1.318443630276317	1.022984687690782	1.213652628665920	0.287219145513556	0.079334171816542	0.670778178076852	0.053800331605202	0.619491273357486	0.549995900913891
UACC812	FGF1	AZD8055	30min	1.346244780275822	1	0.386300588088377	0.573853918822666	8.066200926186433	0.926402132424393	2.256671912773675	3.178979827696262	2.155074584088539	0.809354238915230	7.667289384336828	0.564849236842656	1.379371205015013	11.797187951089803	0.914598439510017	1.820175141599063	1.211148682826942	2.244069019932618	4.239539635870979	0.335791199809743	0.390153075871281	1.570830870260354	3.204533373242256	0.801346051787207	0.783928658595600	2.374018749318702	0.071208912110076	0.616163366722220	0.514876345474099	0.229277267283066	10.249644962592985	1.386456967156435	0.931338655195868	0.225457040996562	0.555077961345770	0.510652355869492	0.617872187408264	0.647810830498466	0.973780568074312	1.118883397178144	0.306992717419447	0.073260219018919	0.754549490379445	0.054103160209496	0.576754094682721	0.546188460474605
UACC812	FGF1	AZD8055	60min	1.379963371880430	1	0.452333380644542	0.652865626380961	7.750022078657866	0.821128778662982	1.962228411403679	3.160665120077960	1.851274747291629	0.762156996112490	10.222071844484715	0.598821583368375	1.340160416732077	13.694443261025119	0.919544755212580	1.656620393314787	1.151030480531084	2.227662506386500	4.146011050729238	0.334693547624981	0.380574419509447	1.650568405679459	3.670814835496299	0.668013181614681	0.773946722099844	2.277424620956304	0.077298031857773	0.594566288304656	0.481006154304631	0.250521185971378	10.380284639643794	1.243598689854379	0.821747185924827	0.226678528587559	0.569306011724811	0.535908585672956	0.639384153236201	0.944085379389258	1.087535837932941	1.304043346246992	0.297371050865229	0.072138872736931	0.686226521753532	0.054836522588574	0.609925920294283	0.551462083624942
UACC812	FGF1	AZD8055	2hr	1.171679734666892	1	0.521328871661146	0.710067964196646	8.081216083875313	0.884869113909011	1.926834857880532	3.151084285856470	1.701245537993397	0.733425543209661	10.596493413216765	0.648858695503815	1.416989021591397	14.507494607763432	1.150608716116957	1.773919709695513	1.093250249541516	2.328178988879418	4.348597100141671	0.363135874930395	0.413862496979738	1.515898983686709	4.060554047520504	0.711158575648105	0.809672030844663	2.186014260314467	0.087403495786121	0.610617678410728	0.482943413971823	0.258724260370073	9.513842379594280	1.214352498985435	0.870834211651928	0.254366623651989	0.614064150610951	0.589161628964020	0.686999100590100	1.017117552242263	1.298808461230186	1.155279547532288	0.311318677665244	0.075582874382622	0.677778964558497	0.062131223832254	0.707595841823648	0.597986471676313
UACC812	FGF1	AZD8055	4hr	0.865971834308132	1	0.488514278134249	0.712754131132753	10.831213355256358	0.804820359453991	2.240753802595743	3.996164112574892	1.918172000420438	1.065528388652837	14.297673551290684	0.613749817180532	1.482954957751484	19.254077630180738	1.177650893227279	2.574235953409114	1.063996055340014	2.366096690599735	5.984194963550214	0.281989156811756	0.396569855038332	1.553048443844189	4.298035124628056	0.657281378465365	0.815712101186091	2.394047902144448	0.080824986896808	0.571346423436591	0.432077140855160	0.282733585093807	13.633262905703591	1.220327132097888	0.842477971771203	0.243008180780627	0.546750422943095	0.577612342391132	0.630607995315798	0.715332607513319	1.213254626280856	1.160698052474444	0.312882375368231	0.064918712670793	0.637699643004106	0.058503907474707	0.657851133168184	0.602630433427501
UACC812	FGF1	AZD8055	12hr	0.851760502060692	0	0.548464234077768	0.744958415224924	8.748850560779218	0.787803702220694	2.288386184054156	3.624626520420635	1.820526642343877	0.974553197179072	10.818676025397492	0.674532043260176	1.465512126687840	15.354384440530094	2.079438843129827	3.914309749048358	1.136972630550910	2.430281282884707	5.717877383316271	0.306611990400413	0.435506890136872	1.656249592342031	3.796115039469116	0.657362121099061	0.783996774614236	2.223650767307995	0.085606688568022	0.588818907002164	0.424449186850206	0.247634265241877	10.845177766151027	1.167885459108737	0.908826107224538	0.241631735772984	0.551387051741280	0.618469901044756	0.665921334193868	1.319738953983970	1.190659745730148	1.357321977645130	0.284738695720533	0.068273411801685	0.610668325624444	0.055434825915104	0.654621282915617	0.633809081288763
UACC812	FGF1	AZD8055	24hr	0.953744894835837	0	0.427517129223720	0.603621495799437	9.235070587860029	0.677965127997172	3.785292050827189	4.875474166208040	1.912978954532912	0.872271635072294	11.087526428447415	0.536788511837669	1.502219901876557	16.906551566265332	3.658439869916823	3.460767526889266	0.947795542664621	3.245839780752175	6.201309658055571	0.242610018537856	0.356764634611124	1.805039843981288	5.098227051478611	0.676098024715781	0.683221493084182	2.589874684547043	0.069781646617770	0.501592176873520	0.351002948158278	0.260014874621810	13.865966219678377	1.036522855458395	0.756847773038212	0.188179742039073	0.477328348108460	0.506867932256983	0.610187885559323	1.343996107687105	1.340437879784445	1.337610595680426	0.276924856748622	0.058930663688879	0.511541653399698	0.054876717967891	0.527891293140780	0.555352255194942
UACC812	FGF1	AZD8055	48hr	1.251245630280838	0	0.548943743467469	0.655737380553723	7.628378423815743	0.940346647678008	3.098065556010979	4.480768389090438	1.931493268939074	0.667191644012467	8.708387617869446	0.621527627473959	1.491252034416650	15.205209059764861	2.810792326327598	2.632117979148420	1.235855084983046	2.728325420820334	6.225246381392503	0.291802234904510	0.414966668614520	1.872950030695639	4.089079106671414	0.715146949038891	0.815764251820133	2.269270627183123	0.082265723168725	0.591236979718110	0.447983324162054	0.257586820737150	12.191398292307564	1.147278651870225	0.931349285702089	0.213344633219937	0.605619498876934	0.601753407030238	0.712780188400649	0.758828165107608	1.247050026144312	1.130635980041168	0.322609362590930	0.064227043048562	0.585497348891436	0.062624267687552	0.665250244664092	0.635209044995651
UACC812	FGF1	GSK690693	5min	1.451305146793972	1	0.487446304878500	0.662300400349254	7.067083104066575	0.827526620788433	2.480100964567074	3.608311115648309	1.642502612816970	0.712625117857770	7.721695594169205	0.607268880776318	1.383032111604476	11.209407610814459	14.437543821805336	8.444919349627192	1.149731408748063	2.039041492286682	3.918584905047415	0.318296563271419	0.408112333519333	1.515250951607263	3.227798059648919	0.754748587905032	0.884800569690524	2.162883646279398	0.085413883771718	0.652117003689067	0.531988373533857	0.235290176008876	8.619434073160832	1.245348700121228	0.998762543203611	0.230611977357893	0.615447168231016	0.579844694301569	0.636199186420294	0.699889261312484	1.075765744122768	1.235847640214409	0.327762680694681	0.074217386510206	0.670189864732031	0.052819173183364	0.681162048286743	0.553136501266928
UACC812	FGF1	GSK690693	15min	1.376143184006054	1	0.468525617119360	0.699987749034009	7.190299857612394	0.851404542154764	2.463081717498999	3.679499524978592	1.843195487847729	0.888776178068705	9.541449998880482	0.612178422204382	1.298131397443873	12.716189442946350	12.943307958461101	8.300294587862314	1.133262891413807	2.093613519828371	4.252294488776958	0.334859419947715	0.387958406306253	1.641388615356206	3.496652223750770	0.842757143499991	0.894411072183731	2.044479765554092	0.091704301331878	0.628073901514000	0.507821556089421	0.227610930359050	8.771026862775830	1.235208154366465	0.898357799006978	0.220788938398587	0.600572143905256	0.573056890567907	0.661370787564129	0.594835526218294	1.145303878918830	1.270831338074671	0.318124704660924	0.074534682059082	0.682631456920413	0.052962086185761	0.699879949153711	0.568369827988706
UACC812	FGF1	GSK690693	30min	1.387299748980172	1	0.445640754064608	0.632250229001150	7.449784379387175	0.811238982728039	2.565779683443279	3.580323241949371	1.862491673543090	0.897491852126596	8.334146720319458	0.585535436774064	1.249436633242895	11.230806426429105	13.410571875816817	7.764829059307025	1.145300775424020	2.136933047142363	4.011264605989209	0.335044602294939	0.402366343054526	1.556742496474604	3.263451976742641	0.776268829743840	0.832828630902369	2.098591445803149	0.078500792414385	0.630291442488544	0.508173142595289	0.206319387621880	8.312245249999995	1.285437352113213	0.897957626628227	0.222896307878313	0.587495457233169	0.521724905125808	0.648519262686288	0.649033715577812	1.012924913919424	1.274946273586379	0.298781400425700	0.074965072261088	0.683007977708319	0.052713572949426	0.616143388989234	0.565114452839442
UACC812	FGF1	GSK690693	60min	1.461423237004094	1	0.433272295716888	0.558577482903216	9.183404566962336	0.747848130156903	2.568285259393414	3.786510246140997	1.885373116659786	0.653452733915942	8.827924837342174	0.516093652269196	1.270264050656617	13.734478727750989	13.804587576164250	7.846725572023630	1.121777684379647	2.382273802329709	3.866945673815566	0.315110231699125	0.364766204429990	1.485624307769447	3.275146691572955	0.707178448322811	0.782351235710781	2.261556995721861	0.065677787477799	0.608517687585541	0.494772637987615	0.192518685142715	10.390768767164310	1.310699617263297	0.833648330292896	0.205827342183873	0.540691644379775	0.488142907154623	0.560093658552778	1.181502065883310	0.946239384752323	1.050681836327756	0.279863370907534	0.071437098255192	0.690465158186855	0.046750563383363	0.515356428908963	0.517604438602391
UACC812	FGF1	GSK690693	2hr	1.318806178450962	1	0.497179113403743	0.731391326508389	7.102098427010755	0.773907350289123	2.415070719130366	4.257624868894591	1.557456370364069	0.763028561204137	11.870689594674133	0.663843109144231	1.379308315009385	14.120195778625199	11.822736109267668	6.769728858667608	1.191167223356075	1.908923662199364	4.416609582251331	0.345544739959861	0.401996647247094	1.597257056897517	3.565373060248849	0.717282173176277	0.799431326982004	2.048584202577308	0.099879210225344	0.603147854930149	0.414915794525800	0.252379790746772	8.153506523649810	1.139967078502999	0.858232690241216	0.244438664563497	0.620870961975061	0.588774736718703	0.680653543548149	0.810682901525159	1.248267350881820	1.308941676132564	0.298258553559388	0.068784648493898	0.610347538247454	0.057162555618121	0.720065687837496	0.572435979235499
UACC812	FGF1	GSK690693	4hr	1.122906677440845	1	0.509938395874876	0.679629942501918	6.454910559125384	0.795065483153920	2.870270803738748	4.506733577534495	1.680420872703338	1.031722318812683	12.668973602886853	0.615563990840484	1.365479761009650	18.180546262635012	11.830783477613984	7.633357115634799	1.134109183728844	2.346517125815814	5.900035251004370	0.357988273506320	0.383644778526709	1.685924214726231	4.086559429200527	0.650929482978264	0.819792742631434	2.360484697924027	0.086032007915621	0.565000242676302	0.457946837913186	0.240783999413202	11.755623312220441	1.231590666735495	0.823297359478943	0.234462671450204	0.556171018587586	0.543703450796832	0.667164334303882	0.741374956981908	1.283578752079618	1.102326222273905	0.298614793585565	0.068982852244786	0.631885496883557	0.056591329097187	0.639632038374185	0.565542427117751
UACC812	FGF1	GSK690693	12hr	1.052169975327339	0	0.427938074921157	0.676505604751541	7.296357403672350	0.797955278459688	2.501822408114582	4.042066779308811	1.564979041280543	0.967897065979350	9.753218547067545	0.642056150479010	1.434921875253477	12.692422461531837	10.771038779770391	7.404677007171252	1.124722769701370	2.203800463636431	5.264675088948970	0.348487115312321	0.381192587571752	1.667965259172385	3.917694772489972	0.635888135648194	0.796490458620638	2.063381404072527	0.090218070139956	0.588829129659315	0.427568268325415	0.256676021991484	8.743731916472555	1.148431461492961	0.898707135678049	0.237719298406992	0.578609725283436	0.562855166812854	0.658867597175900	1.675372595875727	1.232876883402027	1.208001281763892	0.267944455314107	0.073358371333063	0.576273894212666	0.058248247668715	0.646549490319569	0.561484276287065
UACC812	FGF1	GSK690693	24hr	1.326157961527336	0	0.511447292634413	0.674757818387291	7.104284830576904	0.851346921379956	3.017591278228625	4.675238728432660	1.558189474773379	0.832775318091875	10.213238240438521	0.634564495755536	1.522847296027474	10.704721861302655	12.592181694929376	7.205592289008427	1.097117843854516	2.203568437394342	4.814884957123541	0.315772680409129	0.399849223711238	1.644186264152198	3.817307941397123	0.720201819387974	0.820862643693129	2.170102072990214	0.097005193619761	0.601796463456273	0.423429215146018	0.238631538172313	8.623877614416340	1.131929945528460	0.926707842973651	0.214189008195770	0.604276303739829	0.556434257151587	0.680354482269964	0.773180931478485	1.294194734992178	1.463131986064659	0.306662106102766	0.070375901365238	0.570066125578043	0.058072456657905	0.713496946458217	0.603151938422451
UACC812	FGF1	GSK690693	48hr	1.424827560539757	0	0.455266161237400	0.658936769347634	7.862326960619355	0.976510487917071	3.183403920741646	4.438350383184732	1.855809889962069	0.724476051447766	8.366700320956660	0.619270777368616	1.487978957292095	12.465804358436062	11.888173926435499	7.354688636674714	1.154012462979267	2.295547767643516	5.354645584392850	0.288953626431793	0.394717036641147	1.719618595156466	3.883533567025710	0.664411552063850	0.814140095773405	2.179249876137073	0.086637945649712	0.618346538861222	0.466190656550130	0.234006332547388	10.306538868754373	1.214549907756903	0.960296244813237	0.205291724552096	0.589838585185952	0.598974610418611	0.704199299976931	0.653195441362065	1.291845791594487	1.114399031576226	0.333773483811459	0.070205593250739	0.600148777715897	0.055565248918316	0.631927216053800	0.580542291528252
UACC812	HGF	DMSO	5min	1.256238081446709	1	0.481729348711157	0.622619378610391	8.371958252268977	0.827706448744025	2.755930910308824	4.066663088331763	1.753731333633641	0.628517831217472	7.561947287656623	0.538003617409982	1.352420811919870	13.825590728780332	2.284525406315377	1.138684085136107	1.168826571097119	1.865703608940757	3.800383878422356	0.328194435016162	0.406802336050031	1.271539847401235	2.902797042049544	0.741429699465895	0.729110558095485	2.337785414347501	0.074198801072000	0.593884922801200	0.485899436370221	0.241418357818696	10.895818767807533	1.117533266663380	0.949495819685996	0.201025429167608	0.540273613190754	0.525116891154498	0.603818998385284	0.684790530088560	0.927937971084338	0.957010667364512	0.279284792449840	0.073777711481912	0.724096312176817	0.059425994321210	0.578470406754295	0.577378643568081
UACC812	HGF	DMSO	30min	1.262323794689215	1	0.494051129359263	0.628075184538197	8.724321770092656	0.842775019590864	3.008919871410328	3.845020177903840	2.023311514640154	0.775056380763781	10.280116432737810	0.578944788113188	1.256745512587716	17.072687201552867	2.048493792087377	1.321274797585730	1.088268050638092	2.015777601681132	4.056072856537742	0.278551695908315	0.391289764650592	1.289676147167639	3.287559532109585	0.738704664436952	0.843395960670509	2.477975438674269	0.076258325192822	0.572518919180925	0.493509268966649	0.253249181451000	12.451776450626651	1.128323239016599	0.910722075821954	0.185263420493650	0.512662975311362	0.535303876175892	0.676601411772502	0.721876306644766	0.951839638715576	0.905614486683643	0.309684215322946	0.075975417586496	0.712403092230484	0.054861380315719	0.694612694981387	0.599068215084413
UACC812	HGF	DMSO	60min	1.167472801809254	1	0.466657159275468	0.621553693008578	8.201613494064377	0.845143968270684	2.753234679295427	3.874014743673115	1.699598448998369	0.912319132886893	9.576104317682866	0.588862229599227	1.270645066582305	16.152109179162949	1.890502467134167	1.393226104352811	1.131295076115823	2.107096140392570	4.323062714305277	0.304645124113063	0.395568783215933	1.349755865788350	3.310568903207865	0.708344663396417	0.845653057574942	2.398465877010479	0.074503646409176	0.593101678867689	0.483268318352856	0.257085839302841	10.624989416506342	1.188177308611647	0.928275188144435	0.189035792930360	0.505733322418122	0.524900325731213	0.619087375902244	0.739633389157206	0.968170045948798	0.944340643507302	0.311189941790553	0.071351144528648	0.713847394122596	0.056664827016507	0.649076221673208	0.652599598476991
UACC812	HGF	DMSO	2hr	1.600928893077694	1	0.466350689628417	0.585270621531044	9.577224215383028	0.856294374292167	2.895664370607035	4.046671791027613	1.688002029611477	0.937213679025498	8.262607751913976	0.601909730029025	1.280233239345188	14.436513609951108	1.684343655573253	1.477536245818590	1.127668848688456	2.228385646477386	5.117777369164433	0.280034504288130	0.496379078511100	1.256247149093511	2.796068908749881	0.617448844466999	0.809896102204925	2.784932495289340	0.067540619067078	0.648830417632627	0.543912125272421	0.235521614235508	9.961911793237087	1.183088637063260	0.997090999872048	0.218057094251309	0.531006571676208	0.555936061122458	0.648860500828908	0.611619653359598	0.932267478275750	0.775524084535081	0.285804364059292	0.072406204991198	0.757012017327148	0.059060645376730	0.522637849795784	0.584124414238869
UACC812	HGF	DMSO	4hr	0.737379362923867	1	0.504757133389912	0.672761963314605	8.817413793623929	0.871414728932045	2.781587034039532	4.435402878426628	2.180811248519994	0.535243735108864	4.019552417877051	0.606177832650303	1.543844272567766	11.350506542876591	1.689702193242955	1.282827891865287	1.314519532372818	1.665928672569045	3.906185283747669	0.313120512105867	0.438981078234751	1.169341833619379	2.465759961748459	0.659168641961145	0.863162440187417	2.745146748945044	0.083451051701543	0.693762015137964	0.485874638498333	0.276579680610480	8.224029292681287	1.096773645735432	1.222250683022205	0.250485836034579	0.530774499440669	0.566213472886818	0.658386320160622	0.625253984879865	0.799493245326308	0.713618644406069	0.280911802410152	0.071754595675348	0.749525970371452	0.069827294466796	0.663925566778545	0.660514614492399
UACC812	HGF	DMSO	12hr	0.773005813665219	0	0.462706964374970	0.626963302182340	10.994668547412811	0.898867040877989	3.406060349922992	4.924869253627358	1.818188380998609	0.498651634368947	5.194800180405337	0.611858120599988	1.505254436583195	14.134744127346151	2.604213844620830	1.631624319105793	1.272739609982935	1.855982371957540	4.088852910149405	0.307626612086982	0.449072198369673	1.269273997233883	2.242814220773952	0.706531225138094	0.815457188415449	3.263849538507060	0.098659780246469	0.714655560403123	0.511283489929941	0.275424873687408	10.515356536011666	1.163966036247080	1.241570704574120	0.236010160912837	0.553693129946988	0.587213636379895	0.620845480809512	0.778858426062945	0.677525232804654	0.713944785903143	0.297357182036007	0.074487426256302	0.703931333203050	0.097408450018507	0.582781542102434	0.627283179580680
UACC812	HGF	DMSO	24hr	0.800722471860793	0	0.479268016588861	0.657990227093553	8.115464990598433	0.881585506679736	3.319514326728197	4.094887778458420	2.079457901372877	0.535663688381982	4.673973340518048	0.609876904211898	1.662524609032517	11.846472560160883	2.708679150079844	1.867086592185508	1.245690990404249	1.944613022586380	4.322908750775698	0.286553934815529	0.438461245320437	1.423775834240525	2.392288848776506	0.746496966953871	0.805143425300275	2.871749295090462	0.089698846877832	0.669547982149481	0.476074761367084	0.242696920887895	9.863939075439758	1.127836141124776	1.316776882089345	0.233407903783514	0.534737872276802	0.584339795889630	0.654239164451838	0.727528985416902	0.812273355022806	0.766163139346756	0.285460587963146	0.075895424883848	0.691058348986576	0.122240339683244	0.593871261908962	0.634674860651841
UACC812	HGF	DMSO	48hr	1.372066616289987	0	0.448403361892876	0.619011648925077	6.653688538569173	0.857858091074289	2.934689481523189	3.813401262792535	2.148085693751998	0.509511805079440	9.592791693686259	0.548250227707381	1.466188843524056	16.099040765890649	3.908628114299515	2.266480366621529	1.025338769322784	2.231441339411025	3.717144785033729	0.235915071039380	0.366550966783047	1.837874519313363	3.478325120622365	0.651813935785977	0.800927741478925	2.324396196290110	0.084227481059528	0.564200825444667	0.470670848655370	0.261863456479204	12.410287956680040	1.227762631703140	1.131771469860776	0.182397438676967	0.515410218365374	0.540281524482665	0.702131208853029	0.580488348723203	1.234263126535205	0.774122462004915	0.297141036863562	0.068859005173399	0.753239711117749	0.111819887778495	0.604774671717181	0.636869054731864
UACC812	HGF	AZD8055	5min	1.524664953127897	1	0.465980136217903	0.539744446397666	9.020806655132265	0.988190284859030	2.118572779024185	3.231952354008914	1.557554357841369	0.779548140211096	8.568877303282861	0.601773914167059	1.280965602285040	15.529499607514506	0.671732476886515	1.038017470187600	1.137679429717205	2.062862261920532	3.664908650435013	0.290328796590516	0.465093343990635	1.188289642723634	2.933248163792937	0.580667960279251	0.797128398244497	2.718496519135261	0.071410690913605	0.642027579057155	0.542723439487767	0.241848929698010	11.586226846106900	1.280350907314131	0.949964191826918	0.214098144471445	0.539918137817003	0.553570673803500	0.560937680832063	0.955788468284734	0.972604520898866	1.057011180850390	0.293533901822969	0.082975858359189	0.712740459568527	0.055418914881769	0.547996476460508	0.542379217303229
UACC812	HGF	AZD8055	15min	0.974269323517514	1	0.390163628158893	0.465340652886210	20.581332500980238	0.893209860012912	3.419502903153031	5.883464539601603	1.901344761118124	0.606787226307582	17.593104803045410	0.455503498794452	1.340322832977970	31.280677774695814	0.500426671372369	0.995167685112230	0.838920437552110	3.234777219414292	7.509997995639358	0.201139021859451	0.340748614093173	1.217377043065473	5.029469991791816	0.490040089443492	0.657577052997148	3.908506138411713	0.048636874840225	0.443414730457353	0.346205510351307	0.252504849347947	22.844747121130521	2.314156735719489	1.629162616262400	0.145513602517514	0.384587610543610	0.451513073695087	0.496674083979556	0.613922799349529	0.837736655897192	0.733721462176420	0.505718137656434	0.059615914795994	0.610069919189749	0.040107883760303	0.473170723737293	0.502373142224336
UACC812	HGF	AZD8055	30min	1.160528868384886	1	0.547934910346002	0.629608501639978	8.360821650173971	0.895949719807746	2.025513894830116	3.213219360640394	1.990327425376303	0.733948141342559	8.044923811075432	0.543053845609048	1.317875416081592	11.850624813080165	0.682918067016977	1.454957097946545	1.126854937344045	1.946970718856030	3.516729810751170	0.279933187161384	0.415384280918530	1.330724869538233	3.070780837099518	0.703605552666084	0.883707753301420	2.426001982317358	0.074050077013650	0.624442745073461	0.525158715477982	0.240336414830503	11.876430046545018	1.189223870427503	0.935233015317312	0.199954405000832	0.585758268656384	0.556547930016748	0.695987878619576	0.614503655702213	1.004493683827249	1.034965207398524	0.328057865553753	0.084777710933503	0.732501468553638	0.049239275450151	0.617956238223670	0.656256816457497
UACC812	HGF	AZD8055	60min	1.455707302697745	1	0.526540328872457	0.712511843804606	7.915384630645580	0.911362071505370	1.900632650550105	3.057854075123990	1.813900732831436	0.923742135203127	9.955425705766087	0.631599196413900	1.347816151688104	15.683472079172555	0.711734360072710	2.055292421343846	1.162752047313818	1.930367470737777	3.670431712537021	0.307956574822481	0.443022800283903	1.312053618321895	2.970056332849988	0.636782853371519	0.877716683076630	2.269823376018487	0.090235119478909	0.634365833255319	0.539669598325128	0.223355679775281	11.949966113140320	1.188723150914229	1.006910641630639	0.225402501792437	0.657707367980142	0.628340785032105	0.746713052025729	0.825545217469506	1.086600509342761	1.072022907561705	0.332244903964803	0.081288960282743	0.713935734337267	0.053698865472852	0.681708384006609	0.619356750781775
UACC812	HGF	AZD8055	2hr	1.617109118069182	1	0.446408304177271	0.524741130605418	8.621243472257673	0.928134499611440	2.253737058733722	3.571878228368262	2.136245020859707	0.845547492537215	6.662694227713755	0.515636128009931	1.424099580604715	13.283378556725994	0.797707426249629	1.997685574912584	1.135115862391980	2.014722529439747	4.509726211158449	0.292908647647153	0.463932253723200	1.249200601282448	2.638591695504557	0.630775679123222	0.848873742525736	3.041015163730958	0.074965496964117	0.744690317304035	0.628757975995498	0.196459973567651	13.099399979261038	1.262271325044872	1.029310852959535	0.218362984539791	0.591122536267804	0.582853202582840	0.654300618268969	0.599738874909826	0.912406944757375	0.954821986290073	0.296421887204522	0.084179458677341	0.764778133943125	0.051802886050979	0.496943157959702	0.570330886067810
UACC812	HGF	AZD8055	4hr	1.507297259604264	1	0.419417019625703	0.546237646662639	9.645787471886042	0.955585813924955	2.450535473716294	4.374501253486482	2.257030509767917	0.578315102006247	5.601702326560575	0.505811069693178	1.468287085250430	14.700578679236136	1.024785240720104	2.146613164891438	1.201563138402577	2.197430705239452	4.646932727859351	0.307589941208883	0.420253948780109	1.185861300522671	2.555204294555845	0.600092952508563	0.860235909316722	3.180347832359384	0.077347157163391	0.702486845128838	0.586216606867252	0.203116339670775	13.465848409918900	1.214234145549128	1.095355062296343	0.254366623651989	0.573105156241624	0.530999961247084	0.671236683943479	1.384479155553002	0.842859860489733	0.841952338956925	0.279528515833833	0.080745782277127	0.710572901331093	0.053189037142273	0.541258952793708	0.552849074195271
UACC812	HGF	AZD8055	12hr	1.446232567796917	0	0.420800933684107	0.538791994286571	10.348251592687767	0.895175911642942	2.356990685928409	4.145201600544187	1.865801050568211	0.566983573326062	5.162674999668828	0.527435890483327	1.446864745031725	12.607109473492628	1.844884171976707	2.807428581450180	1.176893454157436	2.277950083555992	4.408140497444647	0.301092611262366	0.455337347819641	1.245703685183641	2.520776859950261	0.612713651123158	0.849054752290328	3.244269144188740	0.063407253275266	0.754661558375107	0.640999846212660	0.193630381463720	14.473987598195073	1.230937890640965	1.015069148491536	0.228215527439411	0.554405157950989	0.545446563852822	0.654453622413307	0.799333354727710	0.784346240625538	0.829572889724956	0.265180829377291	0.080680859344745	0.764946759919073	0.058417889431133	0.470475477849888	0.568148123249539
UACC812	HGF	AZD8055	24hr	0.779153378440696	0	0.492084843974694	0.667004653160157	9.509635374957991	0.829709653177254	2.863493372745015	4.323098688641107	2.439925494825002	0.373787633507092	2.616603491552136	0.538583108373462	1.719756407328734	10.439737824850628	1.946115399218555	2.691871385268559	1.304273343926969	1.817302964637935	3.348145683051837	0.302307925573544	0.423088403886632	1.241800216834178	2.160062803548462	0.736886547899184	0.840660391077736	2.891087853728735	0.081555446730958	0.691309199278667	0.491085474959208	0.241083743162180	11.642649112170737	1.159432020452330	1.248517270459111	0.231969867138482	0.547644994867756	0.605250042527471	0.689893956115128	0.937521608225572	0.716196831021344	0.768550286299884	0.297069399511531	0.081102810994106	0.726945686330951	0.096574176612871	0.578586201891017	0.602746787461171
UACC812	HGF	AZD8055	48hr	0.925977507391030	0	0.469480303016383	0.685600860418094	9.431612564775357	0.874750046703369	2.748175423989784	3.960956086283323	2.492690232820228	0.341300461047508	3.445677831136485	0.525676477620583	1.645244409443812	13.955172752456381	2.265612275318988	2.887210057590539	1.378420328162496	2.137404636059863	3.838897002440970	0.266794705946952	0.420828062371421	1.476223089216617	2.502020574743411	0.789563726578119	0.814157744725333	2.958432438297558	0.083955064258438	0.660730108712915	0.499271195736999	0.219945597012932	14.754944708848770	1.099158510258832	1.197232205686477	0.250759360260486	0.557079343267135	0.562802022414499	0.676392016092746	0.994186814348210	0.804812651114033	0.864207998703725	0.303649531852934	0.079512726954865	0.740073618932749	0.143782111383649	0.622585418477199	0.611037901056441
UACC812	HGF	GSK690693	5min	1.622379750079813	1	0.511898895601027	0.598144673819506	8.467526402439772	0.902384205490750	2.673902584408387	3.944561041430272	1.537516693236559	0.717676666987570	8.224443531025267	0.575801788807011	1.296745426150889	15.499498652602094	14.568720014899547	8.060482301079873	1.140250242034832	2.045895079583106	3.865090058294946	0.299974918744729	0.488694211228492	1.290707192625307	2.881912515401535	0.653590623405245	0.789276200208935	2.493727909891705	0.074186276262757	0.633391168358806	0.564887922075585	0.258099685493727	10.368961881765088	1.175222848309393	0.966154904189962	0.204845439523644	0.548644382837266	0.581722786660335	0.630274638357736	0.689036091205693	0.953746667973189	1.027634964505068	0.309313325447598	0.077351180115066	0.727145419293510	0.056704823373901	0.601052470217071	0.592463248855304
UACC812	HGF	GSK690693	15min	1.559044289539721	1	0.465090053874260	0.561097372519334	9.491952212274251	0.903789935574263	2.805771002363297	3.600810987568643	1.835277110690644	0.666172176251404	7.172316808551632	0.567526695806960	1.329866271273580	15.186729212633312	12.344086111401326	6.963565711577024	1.133892513468446	2.203197931493840	4.004598567809662	0.289150568206160	0.483674824673816	1.269040789675589	2.814173183824175	0.713560679879297	0.828711687806699	2.717652770371327	0.073862473834916	0.674155501603390	0.554669741634168	0.240211564301966	9.990586683801009	1.232974744035689	0.965911281466605	0.188207499613755	0.520861213288039	0.577164313490078	0.613756364131996	0.617306479077620	0.840223017450240	0.915535489418912	0.280038351689357	0.070730485700667	0.790626821297891	0.052220775440811	0.526655569058864	0.595468720534211
UACC812	HGF	GSK690693	30min	1.277907633322771	1	0.410353626585539	0.561237832104123	9.866229000256553	0.860373466815145	2.851019136526407	3.973824119809067	2.145944951891160	0.738830388575335	9.303786316271587	0.554928391496871	1.347236090183997	15.922128619622882	13.839503010583927	9.000457455621074	1.187893701983522	2.105787799008038	4.221302887523303	0.247720901559422	0.363760677387656	1.302775221040104	3.186335185551775	0.615090444483818	0.750784689325110	2.504617353107461	0.075975394039923	0.559946355301962	0.442829131850986	0.234284403671335	12.208829566448731	1.158613368469353	0.928910810230181	0.170664151694076	0.507337105339601	0.528276394582644	0.629015503120710	0.669770369674696	1.008002829276131	0.953753574297252	0.294665662977241	0.067941389092106	0.691304384657126	0.047493643851845	0.607251400285075	0.579253276906657
UACC812	HGF	GSK690693	60min	1.534739390655836	1	0.477619041755141	0.583832139258495	9.192552094133115	0.920934793884762	2.543143529930199	3.422576407208794	1.787883552563726	0.939032685713298	8.106895841596828	0.614552575063369	1.309632331706859	13.743894533417379	11.519041143014039	7.481654579053917	1.142243126782900	2.160970197877357	3.659168268744156	0.286263221606371	0.478538380774166	1.246136383237639	2.635688166085125	0.621226664580135	0.835106670413262	2.608326039346182	0.078676445670427	0.631967704025449	0.546949315815162	0.251465910412496	10.848716536109873	1.190865857313974	0.936713760410865	0.207793635483105	0.562604509834964	0.584685237321837	0.652555148145823	0.669152960548511	0.932480751215338	0.898078068616706	0.305546707074280	0.075120696998428	0.770854296923143	0.054414651812108	0.566524004136713	0.571719801116933
UACC812	HGF	GSK690693	2hr	1.594078330855091	1	0.500535569531484	0.601884992408048	9.392043713513916	0.904215481056881	2.782840766124233	4.205710080424619	1.704751750444810	1.075869766279224	8.938726406192819	0.590021393086141	1.279366557362671	14.498584560539271	9.628806112424849	6.354584927568517	1.138371680367008	2.149111587097903	5.340798166045956	0.280626409399253	0.488755795025888	1.227553171396546	2.886130992464322	0.574408510502410	0.842192639616751	2.606803637244541	0.081550500690260	0.644432379591044	0.539805110935387	0.237667858249236	10.341413232595087	1.200810502021400	0.959008630340846	0.210660494461353	0.567515719548090	0.596513610275537	0.678956403429014	0.524269473436652	1.002381125451992	0.852990099654067	0.281958818286821	0.075843957943728	0.803267715309856	0.068791724388096	0.578893824288153	0.563808892586616
UACC812	HGF	GSK690693	4hr	0.675733040571168	1	0.471388500149631	0.600395649538535	10.152241542338896	0.920011447855868	2.624429871965577	4.159143242907621	2.152714950561748	0.471079123298494	3.040616658275999	0.648368350969165	1.575897095317814	10.855795015178979	7.627867634455372	4.767961005439913	1.377707621300230	1.592672735718055	3.204440559084080	0.319625277570048	0.417276612717299	1.090501669279143	2.055157033800341	0.544078210134858	0.839948200495919	2.809723804173126	0.070286512135683	0.700657757815539	0.506323308129841	0.213714151697151	8.293337148719717	1.094426726247485	1.179693173686826	0.254366623651989	0.542982261564895	0.586147995470974	0.720750585005103	0.642973821044054	0.712473956052299	0.632721786087909	0.250616652404683	0.075363483421508	0.810412709079640	0.065917226907981	0.638036496005854	0.579614069217330
UACC812	HGF	GSK690693	12hr	0.741127092568530	0	0.499154890142095	0.549350385671119	9.399171578351758	0.894283132226895	2.668839941625734	4.277843875587363	1.681151803847257	0.529559714400385	3.580141682761414	0.592304055134592	1.606674003333702	10.513527534776879	9.939880062370561	6.066566745102378	1.304865804137588	1.865827748140427	3.463362733313619	0.305011679500306	0.462666046930727	1.195983111199827	1.902700613178546	0.642071608912969	0.822199089365940	2.824098444131045	0.060718857735145	0.707426015867682	0.521083503042776	0.251950931096932	7.913617260941710	1.168967148706082	1.198597123239144	0.241079118817954	0.546063316288657	0.609139133125906	0.639921230008360	0.738540531478089	0.729702137983959	0.702734059626850	0.279807581844027	0.076123742220739	0.762599558259576	0.103528322978365	0.569534496815854	0.609846366663546
UACC812	HGF	GSK690693	24hr	0.828577935234272	0	0.450175591373232	0.540741575733638	11.564957010591506	1.039880422214758	3.668287716501047	5.493616625373559	2.205010883459230	0.440639954711845	5.352104980681495	0.584309899129724	1.738384837657627	14.873101840074730	14.456799393573030	9.226429021050441	1.224917182384627	2.261253910258546	5.247286857496247	0.280130722306092	0.421873848623794	1.331803002928262	2.561502348878164	0.681359990137456	0.858953682634109	3.397125623780948	0.071693823698979	0.660235945125736	0.462920057914854	0.236139831768046	13.350254373347440	1.077940025714455	1.169358756518652	0.224292350744111	0.522417612034947	0.568659815041137	0.653764497481516	0.802045664631665	0.734855362851674	0.699573542802228	0.275812580101387	0.071725657288501	0.687543443989802	0.133148298375528	0.572023580573122	0.585762603830313
UACC812	HGF	GSK690693	48hr	1.015024603615688	0	0.490499413168788	0.539300820496440	11.583088364737694	1.042789233794432	3.827905848743966	6.485539822917245	2.489143770359183	0.321074861819554	7.418485483949213	0.504012273675920	1.632617564471171	15.011331494005892	14.465171345609333	10.216036866025952	1.198048760228316	2.807823625443259	5.176850120800546	0.232474482542721	0.365075963300971	1.592682010306922	3.498359917866467	0.588217262206369	0.812169423729563	3.190157919998470	0.067313941784005	0.592215204667746	0.362573264325656	0.189598486711297	16.198412588371433	1.044033156426270	1.183932088391899	0.191938360387715	0.458411554131111	0.479434943200343	0.629226539361298	1.327960804392895	0.812210977218954	0.613426279183336	0.267415792928947	0.061912113652715	0.638963370507096	0.116676514668402	0.585921843241450	0.559212272117147
UACC812	NRG1	DMSO	5min	1.292349089012652	1	0.443631729141858	0.573876719024966	8.216077881364008	0.743921062128709	2.713898202934717	3.461571514236444	1.726763411637160	0.683269081472199	6.402893389768609	0.549262212898416	1.362258591439485	12.292636861394575	4.327399632478249	2.365138907677766	1.159717911342361	1.930466974284291	3.602658876280581	0.313423391080169	0.415552722313543	1.239638415240083	2.695358688956621	0.800143050570009	0.721787114674275	2.400349123748397	0.068256039474392	0.596477417193868	0.502574362965917	0.221440857661033	10.259667843892252	1.088259602135094	0.925581812887387	0.193264513566853	0.520525488029687	0.509461906901235	0.584793483475425	0.601772635411938	0.938755221049959	1.141491767661733	0.265103643735494	0.072249483884247	0.730586660917127	0.050470243679505	0.495639636346300	0.574850545008672
UACC812	NRG1	DMSO	30min	1.669751668879918	1	0.441266660328376	0.572954385365521	9.465302264351106	0.818780913030839	2.871906218976950	3.316955200701015	1.804687871193294	0.876490771051367	7.319839916427828	0.573649887532907	1.256081036389165	14.370819917992268	7.027621528569441	3.655135992525699	1.068086192761268	2.177467862752577	4.262817998765097	0.263807432176871	0.455893916746822	1.255323799702579	2.879629099520359	1.124414017731152	0.792244867287943	2.659113694763955	0.072922021799285	0.614897480051175	0.539699483872056	0.223203164451855	10.704545520425929	1.154698978145034	0.819888677112394	0.236426920389884	0.522731382961938	0.562071374733425	0.585950182607404	0.748516393530612	0.933096293180274	1.162516310055379	0.262935835887732	0.076204928773112	0.745238590691040	0.049103323965172	0.511843893334234	0.539651262645186
UACC812	NRG1	DMSO	60min	1.019248058491392	1	0.429181376077111	0.643958791141370	7.644256060976658	0.771041515171542	2.619229898425886	3.154970048878456	1.626553124897043	0.956152316681022	8.824632603398722	0.579972337069054	1.265707859839610	15.442964991278146	7.985409654571729	3.697938638911298	1.064033475922533	1.912075327424365	3.975655731802308	0.258546386057385	0.433488069330769	1.351358114599462	2.895512441214041	1.095325998091608	0.847533724620383	2.080567392852879	0.073546611977765	0.591146903856370	0.536183106883804	0.206735817289758	10.574451921453059	1.132816689375502	0.766893568158878	0.283838605937146	0.545089957765257	0.575430351191247	0.638549171750236	0.857826174806830	0.976513759936777	1.135277201854710	0.278831022391481	0.075187823080934	0.775799879966659	0.049895281921158	0.514827444066061	0.625506213830033
UACC812	NRG1	DMSO	2hr	1.684890731131050	1	0.478201012767482	0.599501814576211	8.480175536968631	0.795596652305631	3.178451801824367	3.968404719374906	1.860662948149470	0.750243256996235	7.438158174569200	0.570400139567953	1.296654379841660	15.705673748975888	7.863215756849404	4.010769909538460	1.094712532937319	2.118376520510961	3.949953433366999	0.280018073785343	0.453459437313280	1.177423214554288	2.743650280921057	1.100077606775844	0.746539527927268	2.644015979714575	0.072736278777814	0.615158936076746	0.503588510869713	0.227266235254962	11.656523179353295	1.113657352950565	0.779360587360169	0.321554436599244	0.511607757024161	0.538937207957523	0.584656445537685	0.987708529317057	0.905642042473021	1.080741834150636	0.285200664775869	0.069627945042930	0.723168044351608	0.047159440933145	0.511863065968621	0.535190316699431
UACC812	NRG1	DMSO	4hr	0.801211834312347	1	0.485555625094045	0.622715200231666	9.273067814706621	0.782185121698120	3.005271682554875	4.482075381444569	2.079669578517695	0.386218651380533	3.627059469489038	0.564161885545329	1.412714091106614	10.995273129495340	5.013911553993546	2.328219092485329	1.253684317570089	1.684667033322372	3.212098877774146	0.290939249744075	0.428904468910415	1.178844567957625	2.368845112919655	1.109347863471275	0.800234062587820	2.528048336126660	0.082630269008313	0.641235993375665	0.479776766309327	0.245023255180111	7.868122551820608	1.046719655262422	0.874735970165677	0.350808906542332	0.469557414059379	0.554006323985991	0.634408605162342	1.066461959971523	0.836553724403271	0.939477188559185	0.286330289822128	0.071626094853541	0.702481071289288	0.054756709590563	0.620880585859500	0.653160345639902
UACC812	NRG1	DMSO	12hr	0.855351041070270	0	0.520037338036622	0.619997678149337	10.503904156902873	0.796926797000079	3.628911330586349	4.369966820915959	1.855087132974729	0.414814945858545	4.874805956754678	0.560526737035417	1.554583905291073	11.136784451841102	3.814155166684749	1.976304265475604	1.208882721168303	2.159906259910302	3.493888060043407	0.277530822801781	0.428997200374564	1.261884670166490	2.411260174375369	0.975243074871746	0.778828681698790	2.852597990786663	0.080296592289186	0.626052389687792	0.475609525093261	0.239745551968371	10.413042702200173	1.100788108319974	0.935634973121392	0.229976574952601	0.504888463203928	0.540952519177284	0.624685993598259	1.322458344750442	0.800902320828040	0.820722103260531	0.270726988120664	0.071093230841091	0.751576880171357	0.056702857609915	0.576761785155601	0.645396613905038
UACC812	NRG1	DMSO	24hr	0.994776763928403	0	0.517661809063833	0.631746086340453	9.075945870457810	0.839897932357146	4.189231647934165	4.523076948278478	2.127472632622741	0.579438329291416	7.953174938526296	0.549898629811501	1.566500136688190	14.473807912187063	4.581763211706821	2.435150526067945	1.168501004518763	2.333864848343869	5.118184091623559	0.247992166745387	0.383389942490036	1.260692130152227	3.045088829916747	0.984943309939280	0.854222778960886	2.866469032029816	0.074795497170411	0.561693843251467	0.426421721831467	0.286963978070577	11.934158900830489	1.035432947207046	0.950633480536252	0.188330849936212	0.487508496276517	0.503481002523008	0.627683867461495	0.710056705324490	0.959646571803945	0.910039520954329	0.301578670269604	0.068762628704649	0.643182203512521	0.062415086746733	0.617721649550116	0.590380426198889
UACC812	NRG1	DMSO	48hr	1.160665417781265	0	0.391523588310564	0.564110643380884	11.783874665173233	0.945695783651706	5.078108947472344	5.639733907541445	2.804725978744480	0.314503547935579	8.685815665331793	0.462101229905810	1.680310271287452	15.388481181922913	4.044505762223741	1.985937208271316	1.088546877238108	2.513631685820041	4.257966185034575	0.222682975740830	0.337160446421710	1.252461773209737	3.372447756992669	0.827832386433901	0.847643353640349	3.161819611515909	0.062650876982334	0.546876964416297	0.407116002242361	0.235015306200538	13.298986306834355	1.157409769998485	1.075483974711104	0.173732677325138	0.425857490544431	0.444005982397141	0.568539650384029	0.784153452303116	0.810249848215988	0.651179281087942	0.287295576302165	0.063043032281533	0.611746486747066	0.060208252461612	0.568693522470466	0.508625475231746
UACC812	NRG1	AZD8055	5min	1.207624726825898	1	0.497179113403743	0.636028206444729	9.199793728376132	0.952252168559905	2.020178829980010	2.981573941719355	1.688053877569769	0.669765937828531	7.143713344858508	0.621778837600700	1.384164028740665	14.260844257663537	1.212064722955306	1.582237971866887	1.217164796176499	1.884700597482956	3.710097915013872	0.331393931796325	0.462145859944289	1.263340989850583	2.679782975973641	0.755614991954766	0.783032611194464	2.572305361881954	0.072794950785505	0.634609177884609	0.530923637876408	0.274343311225200	9.502937660854101	1.121751702562260	0.934329517328915	0.220189715422043	0.549836644143849	0.548320307711063	0.629237171678930	0.791085925968046	0.959149854015772	1.178752616863461	0.285064714275442	0.082788843746920	0.765764098049256	0.050980662637884	0.612042538238227	0.592445467626920
UACC812	NRG1	AZD8055	15min	1.105633971358913	1	0.510783341234696	0.606844481926050	7.131722205378782	0.931047975573732	1.997220226519564	3.129197541724677	1.666025398609195	0.872026557984276	7.871990079648107	0.634799445945243	1.292168852511022	12.435004357956158	1.477967742442946	1.703380216438882	1.173847950490797	1.942437445314175	3.804518791196252	0.290390285794517	0.414561982350828	1.239241674309443	2.976453498663946	1.001014090063556	0.788297545585924	2.265477763977390	0.074589442396383	0.567794731229313	0.498973164017527	0.266020256942669	8.920551912462901	1.155092704307154	0.895711898429147	0.233754856926536	0.538244648239281	0.562045676520450	0.633599574904562	0.930311948166496	0.988345628390058	1.320630958368576	0.285713981347628	0.085252612432413	0.720725160979148	0.053627550748527	0.643844419052737	0.602155995921131
UACC812	NRG1	AZD8055	30min	1.313257451642206	1	0.435912250744724	0.570725576675124	6.833618053430627	0.828341515173198	2.329911671552587	3.161223925243281	1.990003805865459	0.794655643714584	7.286179355468019	0.511060805914843	1.288573722623736	13.731295692871576	2.113498971051740	2.320129143506791	1.185125042716898	2.026288897428543	3.666449592996914	0.217830466427395	0.412122875503280	1.198358848129333	2.739501950437806	1.129865651491831	0.828186907158030	2.652863144071836	0.060422196789164	0.658949637371933	0.568567281685565	0.209944169546775	11.164087463891313	1.268009926393355	0.882867300390871	0.241477890635081	0.540103273904957	0.535458112428603	0.627332060269634	0.700683629952378	0.923869790834650	1.239169460473978	0.302292637580787	0.077636151294136	0.720840386266719	0.049288958499524	0.519451373567194	0.539964193383492
UACC812	NRG1	AZD8055	60min	1.626717847893213	1	0.445804058756024	0.567999731293755	7.056116689246570	0.827029439519879	2.569451262582593	3.347791270695517	1.867588225533752	1.009159939846633	8.506417603579921	0.534704056398902	1.320103133192794	13.362438293854899	2.810281167652175	3.037533776748263	1.106366187764645	2.270057087566530	4.562358249709462	0.280847246389582	0.440756247057054	1.206178865068184	2.923380069412336	1.075144182077412	0.792809909174918	2.685510569794836	0.069304256084151	0.639349307045766	0.577470111379945	0.215730801842368	12.291195436007666	1.156712212038848	0.843670204197797	0.328127184270326	0.568291551178567	0.564832292047008	0.638459676145453	0.931143522024606	0.892651119726123	1.235299018856608	0.314505974399584	0.078223225767708	0.680806301965943	0.049108751697867	0.510485623649504	0.517695678580821
UACC812	NRG1	AZD8055	2hr	0.959719215004869	1	0.435670509210252	0.620104537271554	7.461910805397483	0.840803381336034	2.526233371829387	3.321363668092510	2.135832119566427	0.724960673071801	5.483614974368737	0.552702632698680	1.423084770547682	12.893820705280215	3.186958273391733	2.829627157924848	1.264189521114677	1.888469219855296	3.745201880944928	0.282335243363467	0.434302504262345	1.353083994542253	2.621192785058561	1.170421112690731	0.811654139600627	2.741915703938644	0.074030474052216	0.644388481264997	0.556893801746624	0.203984143010105	11.633079698701183	1.156467819924132	0.892734355332372	0.361867968210258	0.562253558026668	0.560055147102772	0.649330291861561	1.112199209486831	0.900313886243793	1.201459446084932	0.302875843171102	0.078837668482763	0.741593026994461	0.055712744909411	0.559975123926529	0.584384254384961
UACC812	NRG1	AZD8055	4hr	0.921021150858603	1	0.463611225770141	0.654340548384473	7.921826675421660	0.849756882364087	2.828064385175348	4.087998445442149	2.246044298392364	0.469163818479414	3.818048721979160	0.553294421466154	1.555400921267489	11.551427460074070	2.760903454957715	2.204192756192994	1.282819560292783	1.706455042182171	3.690288518519527	0.276037269280195	0.437661635812695	1.182618269159550	2.268412837737592	1.091382417232668	0.847731996552281	2.804401532871098	0.075423291839373	0.660823313558210	0.514530493325949	0.227645311550566	10.615885458276798	1.149671598389414	0.926541287508827	0.348875777649403	0.529040901847335	0.575408119566656	0.674439819187292	1.008636102685186	0.797006140152578	1.032999284175342	0.302313409016317	0.078372473263874	0.689341995093535	0.054883356256057	0.585630375812695	0.589756108013672
UACC812	NRG1	AZD8055	12hr	0.880607574086913	0	0.478088903403612	0.628917551364880	8.932104692804145	0.848189773655615	2.944520503828058	3.851414957949761	2.088430630782649	0.392187166420879	3.565574652753143	0.507830980113577	1.587596684113298	11.162084525324044	2.243588098594987	2.166194484440203	1.320481072646182	2.135959011111011	3.585591904315744	0.281895791405487	0.437749162340885	1.260815191282601	2.362486271234262	0.966700095892180	0.886086816499148	2.825255978621133	0.084287370661747	0.656459722978325	0.521203705388463	0.218321723715432	10.773953443248711	1.136761068282602	0.914114698403171	0.264576606185870	0.522779306974904	0.558152875637619	0.714002933290631	1.437930037047291	0.770094292185575	0.926726231395326	0.299571050970981	0.078922201114607	0.696000724337692	0.054257570370053	0.593553087484548	0.614803780308133
UACC812	NRG1	AZD8055	24hr	0.916415877194490	0	0.485898194400644	0.638155569327424	8.729985201943535	0.789133843937414	3.625385852558011	3.718037540298286	2.231709963260443	0.458450829899208	4.647197647065840	0.527471968224558	1.576740041143216	12.536075833574454	2.492169745761333	2.030425773007010	1.304232520239364	2.286345872235767	4.643272290408088	0.262142042907974	0.408362340635680	1.169846301770724	2.578074892586027	0.948677047148594	0.838769737830763	2.810874405895226	0.077960288005744	0.631545145946124	0.481537503199195	0.223562364878048	12.588828793211084	1.117471155426153	0.937048233426222	0.206347403697102	0.523371635042874	0.539060841708019	0.680678722541161	0.830622330282564	0.795420396575010	0.982775121261967	0.301485973848755	0.075029360215170	0.687238335150890	0.064420344666765	0.594678404874542	0.589045365025351
UACC812	NRG1	AZD8055	48hr	0.825081005754880	0	0.517766245309638	0.595935359259507	11.416082906789176	0.849792018197499	6.079344947947405	5.576607540574732	3.337115436765346	0.302101569885411	7.892647956692287	0.511458270875283	1.901856539996970	17.019352945771377	3.580028703642005	2.916720331358541	1.121036009374913	2.843479990934497	5.638007048146447	0.255976920864235	0.380964679701710	1.180463774302845	3.506062010921313	0.866076031212656	0.867393199145236	3.664666815592300	0.079786571786181	0.589890629354970	0.442446410679994	0.219040879812745	18.809797963551574	1.120291385233301	1.019868095997665	0.205020777262638	0.473559835885011	0.545089434754074	0.627876759162905	0.774651834982018	0.800991573129786	0.844100497694215	0.297230912117287	0.072036752213436	0.630402147098274	0.081225153689151	0.598461523973821	0.543650964736138
UACC812	NRG1	GSK690693	5min	1.232796528416827	1	0.454058773577707	0.553906750350482	12.151589119269085	0.813243081257775	3.071258344757917	4.481787133771694	1.754950034924425	0.631234086198616	9.236841318526080	0.444811002835692	1.401186246130377	20.205345964413805	19.339513605102258	11.528589481410435	1.101550042474846	2.487376257893005	4.935393224807239	0.347995774527087	0.338911513929110	1.248744897817648	3.313438476881573	0.604881898906377	0.699381737005452	2.723450268078361	0.058812316565220	0.538176243153989	0.408050290423381	0.215361743960229	13.247122271899379	1.176737091321429	0.870036386888980	0.171449154410997	0.421958953058340	0.447499098978429	0.513157704323348	0.887726491121343	0.790067148345379	1.080229739179138	0.234849505682776	0.061971917268267	0.601556129414440	0.036019674277854	0.480698840781417	0.501378303186575
UACC812	NRG1	GSK690693	15min	1.162273802683783	1	0.492387465806649	0.583921330100830	7.951499415876823	0.818648901749073	2.369255666609600	3.431949707545716	1.643399872060749	0.999614887733508	7.562592750400576	0.540487657438691	1.284311907590114	14.128235038428459	15.721410629775697	9.927851616917913	1.134797649525484	2.156176913926128	4.140752824588557	0.320105099692108	0.423725387530616	1.289032419308271	2.854355286982562	0.984792682783966	0.810337297921709	2.360609823346636	0.069778867960651	0.584884105492019	0.504033421768853	0.243140904242450	9.453226337893895	1.146053450021671	0.843449403906237	0.200394668541146	0.527271899217688	0.527726706914986	0.598370674359718	0.609094670204556	0.935436977445990	1.201107000959938	0.273237788152496	0.076694621888672	0.712687284724942	0.051086999000388	0.535231562323724	0.554997295697734
UACC812	NRG1	GSK690693	30min	1.161285400093440	1	0.446827375571015	0.617749777676427	8.403011993164199	0.828972381895290	2.565050769017779	3.417283708834165	1.934576362744237	0.802795694175525	8.073700513840125	0.580478475275884	1.306501243002269	14.523120169615906	15.001977751828566	10.857223465901939	1.181097605477764	1.937108225131744	4.045320660947659	0.259458223765325	0.401459809642941	1.214700456724600	2.821698704659882	1.002361255684653	0.812300534895524	2.521015125418070	0.071250856762250	0.580768345666523	0.479791585468078	0.260168926295194	10.273487037029181	1.097877265625311	0.855628189425554	0.223908895414620	0.521205559337331	0.550823965802602	0.601357921337307	0.655671979761007	0.929934017482486	1.124820092426160	0.276848052378386	0.078837668482763	0.742456121029709	0.051251498051734	0.600908530509765	0.569565502652167
UACC812	NRG1	GSK690693	60min	1.129076762418851	1	0.470283205367861	0.608517425855058	8.156004862604027	0.787246207210736	2.663419344971053	3.398752462759415	1.772288796036069	1.030807876399307	7.904978507850156	0.586447609091074	1.340777525499704	12.810837282788011	16.339591890098855	10.782881664490072	1.168478742130796	2.064528706956575	4.073829221055218	0.289514875832632	0.396538349995701	1.304006197170784	2.759870409803438	1.015598046894994	0.807530078304253	2.350705214110082	0.074276147665277	0.574810501952948	0.490280057276331	0.254927598280557	9.674180285994655	1.122802413857943	0.827399212278811	0.270561007095715	0.498180607630695	0.518390535138675	0.612389738023809	0.975276654057982	0.903890087307022	1.120956701850799	0.275816754431808	0.071968925421662	0.739156920675955	0.048774205944277	0.601853272805683	0.575314293990966
UACC812	NRG1	GSK690693	2hr	1.637502802382339	1	0.488327287541275	0.578954462969899	7.453381504812588	0.822518336117361	2.968760125809369	4.065505263865304	1.724129894273124	0.810012152542181	7.870619516185337	0.590269345645120	1.278216356983796	12.978109548948973	14.335870292788734	10.987084619508057	1.110792635216476	2.067181528600709	4.123209744056838	0.278424527803677	0.434352834851721	1.266424589972553	2.817305780174503	0.987149010531780	0.788535959108669	2.531571255007384	0.078655896659853	0.597288042380311	0.473693093335557	0.230561937981000	10.314841227550398	1.108984522134038	0.732337162600901	0.318681724348329	0.494620081408875	0.542490512245305	0.612151255483620	0.898063700376904	0.942337268522386	1.088945288848735	0.274319972005793	0.068406715757706	0.698238769905221	0.047931263839491	0.538090902893184	0.537332707231001
UACC812	NRG1	GSK690693	4hr	0.993566326322717	1	0.443026696003776	0.643288383218317	7.476424608254074	0.821699896563763	3.009386632992759	4.424079455878583	1.949439489417663	0.577227067708939	6.455818109649401	0.609675751837661	1.349402675382801	12.952549555099811	17.029670126319939	10.109562957596625	1.190326721421361	1.879416762694730	4.202613739020904	0.291324277016857	0.412420140174641	1.252551516939537	2.724747908354200	0.952459115487706	0.834115309783002	2.526614339354396	0.087650160581921	0.582593507177526	0.458573610643527	0.221282329606745	9.301217670097259	1.053075544654086	0.813376615604816	0.316317161564077	0.520639513589637	0.536477715004403	0.672562158532864	0.815438820649657	0.944077323471316	1.019194850935737	0.269496639477817	0.068159135608657	0.682138523660378	0.049268819998857	0.677822540399555	0.637503144686770
UACC812	NRG1	GSK690693	12hr	0.804757832682500	0	0.497983434631591	0.549952576722405	12.732741468705958	0.861030571926005	3.647747363624933	4.673800330663292	1.908885775129388	0.417816111684816	4.312673413349192	0.565072772775239	1.645548108805402	11.419251123058048	14.196852393614721	8.517183423826980	1.281167466105872	1.811001291703636	3.667010328491801	0.284497770496867	0.412400160335688	1.167553611038214	1.971028193831022	0.887330900879170	0.826262149798143	3.207653522391440	0.078130994140944	0.642740363991563	0.479470386155475	0.255575789493663	9.956657254517086	1.066834641207258	0.843278836610996	0.220602653656470	0.467042519486369	0.558594174346103	0.641117763608234	0.942317078483296	0.706977668138842	0.703162123340607	0.264434200424830	0.069101847037297	0.734175344487751	0.051588063834335	0.559392266782174	0.649256864970526
UACC812	NRG1	GSK690693	24hr	0.769351894763288	0	0.478612342073535	0.591349270245086	12.556949338093840	0.820522875671709	5.281121327811411	5.971081257865727	2.387112789204761	0.455462739873188	7.293789890979740	0.576782059769465	1.819104020031509	15.185447432543137	18.152416086422754	11.095220997329148	1.201105366327312	2.487570445870520	5.801860316196387	0.277365285319576	0.397094120893110	1.101593220032768	2.860202845990348	0.846711138660545	0.813057379947969	3.711491897821905	0.080147074154025	0.595569879665167	0.433236455340929	0.241696184142520	13.000206773825328	1.058764724060455	0.906293819308486	0.192300081363825	0.483199813884629	0.549380977107520	0.637243509254047	0.738013111366090	0.766856089117698	0.733675376484860	0.254866428109744	0.069652886616104	0.681190765348366	0.062173948027087	0.574789589480736	0.627190555974318
UACC812	NRG1	GSK690693	48hr	1.097683983165052	0	0.465946938832220	0.574535351317064	8.911195995908370	0.958659942581272	3.434068879711662	4.399179954670269	2.266473764441499	0.374154858065166	6.176122374520079	0.544729413247268	1.595866620682142	8.774579792204017	9.584635165080035	5.966886123225425	1.198279586723175	2.124903250250579	3.184376496084737	0.239796725666182	0.402147178909459	1.140876774072788	2.527205183864020	0.786115411581986	0.806443258610119	2.762344728971016	0.068929282210836	0.626056136697193	0.499181044173493	0.246016214044726	9.336846387919350	1.120726325772148	0.888767226543343	0.208699020093936	0.475642393904557	0.504065382030283	0.649993963163484	0.829731126625742	0.868919137740815	0.872718751288591	0.287408309211162	0.066584386474573	0.735129353064458	0.065621476814789	0.509012875530329	0.560285409423957
UACC812	IGF1	DMSO	5min	1.517693194072237	1	0.407766856304002	0.582854174424895	7.875543809277220	0.782284212180886	2.816899429362221	3.948379923600706	1.791027259439960	0.661383137276152	8.267950394702096	0.553662412838297	1.305543321903193	12.649176358048521	2.806212647899625	1.499782516901550	1.126235439045225	2.266852439585791	3.717539390774182	0.303679348260199	0.431725925959153	1.476701087207320	3.154234608448904	0.824148854655994	0.828088082168130	2.266683539034454	0.079969213329029	0.674349787613195	0.547444366504245	0.196906525307522	9.767681915495599	1.242010655220240	0.964053462348671	0.222787218259548	0.604135577406469	0.530036510079719	0.646189534483338	1.040695361302630	1.021495117860034	1.264659402484026	0.321219256613393	0.074730637301737	0.637979930203974	0.052205629103208	0.533715718244226	0.517507988748068
UACC812	IGF1	DMSO	15min	1.356831671437854	1	0.415588307230110	0.591560041752688	8.855312974908786	0.841404037726295	2.660459948535298	3.740964133722559	1.973050141775669	0.650520604851872	7.626182049376620	0.560649012486422	1.355662072868089	13.663515896798012	1.791560143860562	1.005326932018118	1.163426943654184	2.003597426611647	4.070870100858384	0.320990065302661	0.431641494722493	1.406955892059143	3.429004016783472	0.912651125285368	0.853851916990699	2.314653539483071	0.079555007368797	0.671290912020135	0.559815177612588	0.212818189444459	10.923527110532106	1.254728433151966	0.924737220160097	0.217629944562070	0.581859544102497	0.508362853444973	0.630299392607177	0.653183706697537	0.960078073084471	1.099602356063033	0.308316575412356	0.076116308510713	0.687995987188523	0.050278927967005	0.572757532780006	0.547394271669977
UACC812	IGF1	DMSO	30min	1.456038496013118	1	0.448518637812463	0.596057978461270	8.939558794553630	0.790731838353930	2.705349586315233	3.348443955305437	1.899957940393334	0.737193027478000	8.706920326386220	0.612249763149917	1.288848101122764	12.764331687182544	2.336744324239322	1.350027661511687	1.126756209134431	2.053972072991126	3.858420772213079	0.316240173491813	0.446133349938700	1.421338211627047	3.253733582381180	0.845129389007148	0.864430809120827	2.200096362310405	0.077403128408707	0.667463209977848	0.551937989507766	0.204860377803964	10.618884332035817	1.268191640406702	0.971701770103988	0.228352108709601	0.640506236602927	0.547083122980046	0.694394184879064	0.611770316905313	0.977372487048378	1.121040928973716	0.319542700364261	0.074496967035816	0.725946621657503	0.050760837859201	0.504012208440461	0.561818315387005
UACC812	IGF1	DMSO	60min	1.382246857912273	1	0.481782923484498	0.634423033402001	9.298990331579898	0.773758024178130	2.918828369964329	3.908305274373883	1.877201069344339	0.651065533977909	11.823887135532114	0.585383763686922	1.304337037243758	15.468386049567314	2.355687775218241	1.475721180157387	1.117660995745218	2.138512380417145	4.279853187720005	0.319597820805775	0.390955970666054	1.534958281089651	3.655594033919941	0.739060789069474	0.787854248793231	2.276428093209699	0.086293560814659	0.622396176291542	0.523174988511046	0.219100102879567	10.698639719183037	1.217311583585579	0.966156927244376	0.207503813403104	0.579469081772839	0.537190580242404	0.665096601838224	0.848510751555230	1.150980196895609	1.084701422086988	0.306322271912363	0.073093108892120	0.693518915353121	0.053402770335495	0.580505685332918	0.540361684599780
UACC812	IGF1	DMSO	2hr	1.168636056042696	1	0.452909598941482	0.575668793624808	9.144510973392785	0.766302418442407	3.129868080844561	5.066429364950594	2.084763545189715	0.733454773090740	13.339767088662223	0.524604954898573	1.189392694516862	21.420724715946580	2.447821304025219	2.603768441429148	1.056146182322118	2.883677049667726	4.793404905845891	0.250523664162557	0.336679247242253	1.716650062953431	4.412461572114128	0.596655040180140	0.789429217123437	2.357484630772302	0.076954202819678	0.516105799901356	0.364045848671981	0.272730569602758	12.284522599142445	1.190106564643698	0.823996067860662	0.201383386018432	0.447031913257912	0.461597052588503	0.590809446114754	4.855915900212997	1.190103926897498	0.861132606230626	0.268977991100533	0.068892458225072	0.539001211839681	0.052298221657177	0.562383256348996	0.490153625150150
UACC812	IGF1	DMSO	4hr	1.288053911631193	1	0.490738094501412	0.666774576018540	7.494782818430481	0.797926311613729	3.047535568563775	4.333080885205599	1.854749685152275	1.075471919163718	13.629526793756016	0.625628095357001	1.351738252040329	20.681998818294002	2.599402033959296	1.874325661889135	1.111795988802951	2.287238634298003	5.867628325007785	0.341480073457914	0.360286143770614	1.920703754140573	4.265005862289842	0.621233656885674	0.810485232906901	2.398921077086077	0.087407180981373	0.599078369882405	0.426272845087676	0.220515620277576	10.789158557148717	1.254398378716228	1.040806434163710	0.216018998321255	0.547111820589313	0.528042998658100	0.649054353196104	0.527230078240353	1.343440063088796	1.057446034622850	0.304594413063780	0.066090690235770	0.627867550925073	0.062963654458564	0.712936557290528	0.535460366889735
UACC812	IGF1	DMSO	12hr	1.229364058767870	0	0.476487868192682	0.678152688987335	6.828899940710120	0.762250809782601	2.677704501317602	3.480600031437690	1.895670556067673	0.971217593867878	10.758455265816393	0.613324730372134	1.398518650727095	15.197274851970244	3.599313131692053	2.473423996901588	1.167641272078454	1.990028960762357	4.568208088949969	0.338071790695908	0.393993189751817	1.704032322747707	3.263211784888658	0.715020635773372	0.838434699029295	2.050572052214736	0.091890656172402	0.619015811428233	0.488929695233020	0.213809606120227	9.975233193742408	1.256477626661394	1.082297717619162	0.226092337826639	0.609691341079791	0.571083044062391	0.717229541803304	0.620968397214832	1.235725719338426	0.998569721929879	0.325300232316650	0.075071558342270	0.700313847793410	0.054093414746479	0.712313551006343	0.552882691745067
UACC812	IGF1	DMSO	24hr	1.358438537225622	0	0.497332371983538	0.620960432209994	7.441728749846072	0.794843176437759	3.322713060787290	4.134401453550952	1.754980804523180	0.872617188798625	13.103305945400795	0.555873577771982	1.431679302318871	20.691770967564388	4.804570860539132	2.363464898999355	1.081057694848943	2.697759882166054	5.841199084079626	0.303260109692819	0.368569279677720	1.740322455389884	3.794452690543129	0.795079674241464	0.839558710778155	2.253014753854640	0.087856779342995	0.625630713754668	0.458652230243817	0.219900841385925	11.498443644107232	1.210213942264724	1.117002362032800	0.209566868305749	0.604957235608301	0.552241936443366	0.643060196770820	1.683718184516721	1.243780148816056	1.159334192289859	0.339806061295788	0.073660660444775	0.608782522276175	0.103163014941253	0.642774283600718	0.562324153055223
UACC812	IGF1	DMSO	48hr	0.943168639065492	0	0.446928750932168	0.668175034254788	7.568012801468263	0.940549214871105	3.285721612255743	4.525853592691894	2.102197661426811	0.774422110611370	10.750133209237909	0.568877427918805	1.580838035003744	17.006260005984899	3.752542988847244	1.923586304521824	1.120770974889001	2.237806407101883	5.015411781378919	0.261073441010214	0.401060631094553	1.875920924168368	3.919822429522476	0.749642259505376	0.816028946109334	2.222848378990600	0.077183596778599	0.614575491079360	0.421835083724100	0.202655754139012	10.323005764342046	1.217311583585579	1.109591056773480	0.195616561871227	0.559359406731887	0.565471319939233	0.755368332502783	0.649519473289462	1.316970986925087	1.062115259036998	0.332163241412372	0.066329797358228	0.592016604962275	0.093800257287857	0.586706926891985	0.601843781130035
UACC812	IGF1	AZD8055	5min	1.073205186507439	1	0.454996695339110	0.631090985112026	13.813719167431211	1.003968653721476	2.667898633416403	4.542121686931369	1.903513724205694	0.682107486376766	12.156371067926383	0.596864279388243	1.174844904569660	17.274813824569307	0.941234019867568	1.808052428327347	0.979098160751655	2.513699577806051	4.627281943282154	0.278358963751434	0.363254193727677	1.405052338591760	3.491858193551525	0.712827223352473	0.850738122716444	2.980203683870577	0.067282293867769	0.616118704237353	0.453694313874309	0.255777077291274	13.081868685903542	1.361247387035577	0.980768818089128	0.200748916528161	0.584093966942944	0.498551178388656	0.586116058990785	1.081508774584248	0.743138735796259	1.246227292635418	0.269327459819433	0.068616247151865	0.620444270342323	0.066124432999230	0.616633726746971	0.519696396907786
UACC812	IGF1	AZD8055	15min	0.651614129623638	1	0.497808780839244	0.683636184792128	13.831845845290575	0.749627259766587	2.409567613365084	3.876323295705670	2.069773266186954	0.717112733854147	16.066227169888908	0.627520664243748	1.292549186039959	21.783433303552489	0.528511973778472	1.438405198529706	1.122028195006812	2.700330870405811	5.965029977904605	0.292541067824353	0.376104634399743	1.523813077454330	4.482900859828478	0.707630361833061	0.805748873382201	2.392639520519166	0.070391514455663	0.564581461980004	0.463302074134798	0.247571777890770	17.804727019788441	1.157357666256523	0.848017237556206	0.207866855962408	0.487925021774731	0.491199551749805	0.660080132105598	0.821575554042120	0.935416390974135	1.097371682875593	0.336374851847973	0.064245481996440	0.681682246293618	0.051989587710910	0.620044122150125	0.542777293986707
UACC812	IGF1	AZD8055	30min	1.315737685924393	1	0.489534348328621	0.618084140512711	8.108173180629501	0.874597336804495	1.925548418197377	3.066689071272103	1.802749692133502	0.832252761892978	9.624120672281682	0.629475509745068	1.325577123146173	14.232971937255861	0.956325792523965	2.070068892532635	1.175384598644633	2.097251502458768	3.897668455342094	0.332636132189424	0.426898524055229	1.501630910700158	3.296678303802342	0.695817410474754	0.831866359127967	2.265701398030950	0.080650142144046	0.649144995234612	0.513933404201847	0.264690879636239	10.499526939582044	1.293854909814786	0.953676649869375	0.246080389108288	0.607517678757117	0.579584505364201	0.682014408607592	1.234722036099105	1.028311126983122	1.149739899398239	0.350603500481529	0.081287952679984	0.711471793633680	0.056281906922913	0.598336833683081	0.613855204031005
UACC812	IGF1	AZD8055	60min	1.182626609515872	1	0.497179113403743	0.645291205719641	9.875246998254648	0.868724122100610	1.967961699649479	3.237151113692507	1.830793603965001	0.704115562026274	9.179360785295650	0.601372188311833	1.377895196577689	15.597573306996619	0.771143001565386	1.869311493254060	1.200470630065704	1.989173616075792	3.896102283476369	0.354667154475749	0.438960899971551	1.394543241854622	3.161772577090876	0.696097958658292	0.846971382287815	2.481956538189831	0.072987381229966	0.673464335999874	0.536879915539651	0.263354606323901	10.729178501753005	1.209482551991363	0.956995158151676	0.247218664801469	0.609671977238197	0.580603313279707	0.655391248067206	0.972018882069069	1.024368567431711	1.070817894228333	0.343032084271953	0.075038450465647	0.734617847959666	0.059023817803063	0.645028955549445	0.656463333289110
UACC812	IGF1	AZD8055	2hr	0.943210866720727	1	0.513391507410032	0.722174457857162	9.051674240352860	0.930948955391220	2.168992564018909	3.608170415676443	1.675704651672161	0.748633676695760	12.495999059175741	0.606821906324887	1.490928644968156	15.575296378832101	1.038009506510478	2.232062417327984	1.124874747816548	2.239789143273490	4.780821334910280	0.331726352906491	0.407242384009103	1.532656619976930	4.414508875071969	0.645600419840081	0.835596376516241	2.374018749318702	0.078928058895717	0.615429135310068	0.407074173991898	0.268681280752543	8.609253888500266	1.218316826241042	1.021125369206718	0.238361766127842	0.581342212717687	0.572303499300200	0.673655438020211	1.100339377352865	1.249929558955153	1.329569387098148	0.299849998555069	0.071536398959408	0.564284544625897	0.068419433291956	0.739798326529750	0.600708691030989
UACC812	IGF1	AZD8055	4hr	1.068251528625217	1	0.552705335619479	0.752962854834985	8.236551705097320	0.838699481569020	2.101971645236287	3.588839992539609	1.780665320853206	0.915031617793327	11.461005457372526	0.679156336138189	1.505388263902619	15.353808656696003	1.105139968283119	2.247627825665906	1.200559023283345	2.172403334234393	5.091580388921117	0.380496141542058	0.410109888575554	1.588925557380610	3.886973178739624	0.647334603970503	0.833284918681762	2.227466627592917	0.093961553722175	0.605727810510318	0.449401705777262	0.306968511991193	9.396350956469405	1.220252025810727	0.955616998748136	0.244381682527268	0.609643412314908	0.600022248858171	0.684147061702973	0.668306921892582	1.244490358678136	1.258505765556006	0.283636798040534	0.069048564888576	0.624405779810214	0.074646517928902	0.695834166680121	0.588681094308683
UACC812	IGF1	AZD8055	12hr	0.647140540359955	0	0.512502599854377	0.747473912256010	8.018752063297118	0.707250483848750	2.003417280711871	3.463961893291270	1.879105044190307	0.851205788967189	10.749492307173963	0.590534698996541	1.385418805260908	15.207515002730533	2.049586941267947	4.381601485287566	1.193343220842289	2.241765683708120	5.487749198856762	0.330904673374372	0.376845731844449	1.666408880082379	3.782833802155993	0.586624535876160	0.842234096941632	2.052287769824467	0.078862087859648	0.593241015223032	0.406091184071643	0.256485749966759	11.533966751127830	1.165076630455585	0.918334639990954	0.241098412807667	0.541909334695420	0.656860152985646	0.682385552387597	1.018697170865718	1.225307983775228	1.245377109004843	0.297335969349138	0.062675171224097	0.647319887193780	0.103152331776891	0.645092977717424	0.545624310409857
UACC812	IGF1	AZD8055	24hr	1.071796835807816	0	0.493565801604404	0.648849333058941	7.429439702712760	0.786687221782849	2.820941591357216	3.574220369183178	1.947961396564563	0.762237331227895	9.430843058020381	0.575966746984346	1.478277489943695	15.199703690725592	2.839373064193098	2.482991644092049	1.138328578694404	2.304946219801152	4.905143928062315	0.291292968753629	0.399889093349369	1.622276811415760	3.632505580044980	0.760283265457927	0.824627655090068	2.146714993959682	0.077691417086082	0.604234845876924	0.448856727779991	0.243875918750301	12.650763947053004	1.211599915589488	0.948330326722848	0.217269897781751	0.568220515524720	0.562484998401874	0.658068173230049	0.751708395056192	1.205939989286467	1.231027878547709	0.294320214902556	0.065328732496772	0.631515684789980	0.121342247738065	0.631637678219001	0.610031363988977
UACC812	IGF1	AZD8055	48hr	1.189836490414145	0	0.514572994160994	0.671021619589369	6.916585981384237	0.957422454838134	2.903355707127064	4.216861334072258	1.976070744485212	0.767518932203875	8.294804607921394	0.569230560580325	1.509345521932802	13.005202562913054	2.660884875360135	2.652044172494752	1.192542698737059	2.595282640878386	5.692139144035703	0.250799153523738	0.408177696848558	1.849629764995090	3.576142356371179	0.759771379944578	0.808205757527707	2.256773918699073	0.076641395662563	0.611594458796151	0.462101998602875	0.273296827795023	10.736161910793051	1.176886126248008	1.067292693931263	0.226359609743703	0.566761088483994	0.567254527702481	0.720665166682344	1.230717615771567	1.190812882821392	1.176178209403607	0.301602997991644	0.068620901160819	0.622794468311146	0.118244852006454	0.624927879276511	0.645132380308851
UACC812	IGF1	GSK690693	5min	1.355539879271311	1	0.430613178368742	0.630304688772985	8.390529299475022	0.831231592446777	2.960792904701343	4.259263769759653	1.952661649336482	0.628370894265165	7.849996166061235	0.549471315907649	1.472408266803026	11.812860564231919	15.655206107530052	9.655410787687929	1.158161988370822	2.134456326949537	3.847134572093370	0.331125511780104	0.367943762163051	1.530234160063115	3.225747309008133	0.774550237828181	0.919803415500141	2.316043253668217	0.080972576880688	0.660159685899624	0.520436905273251	0.221884711146505	9.156054906900152	1.254765892774075	0.987632098793696	0.204806504736878	0.570527774256919	0.544208086187874	0.588488382910718	0.611225380197956	0.976580950176716	1.125377810919407	0.298310187161455	0.067746532985998	0.666768943353190	0.060620825429442	0.634716006202331	0.576190706691221
UACC812	IGF1	GSK690693	15min	1.375491998232743	1	0.468231602078266	0.640615313252677	7.041556309185982	0.826701931252044	2.488408652461476	3.572998116816244	1.823632873255637	0.768573435485826	8.511822835877130	0.620487727313130	1.294748906579220	11.864525462312191	13.676607146046596	8.224688388110018	1.143914052976870	2.080758400588720	3.871053934492670	0.318530056750067	0.399469068508790	1.589026354322010	3.357168889694443	0.790348862428212	0.816905069012260	2.121207091830965	0.090264747250911	0.651221823291899	0.517934269640790	0.226773943163832	8.741405914987279	1.230836344271506	0.907815452272548	0.217709213839000	0.589219324935364	0.570330675145925	0.652979315726765	0.565663672376044	1.072879930288338	1.216353547882708	0.311093847998623	0.078808801364103	0.682149765384853	0.055806706419958	0.664260792958295	0.584262399175393
UACC812	IGF1	GSK690693	30min	1.410701681261456	1	0.466484214139885	0.668870660042605	7.656336321765273	0.844546850173778	2.566301950589330	3.666183765994616	1.845318162865056	0.868775824169717	9.450181748253000	0.628175317811094	1.259213178388605	11.978128867948890	14.392296702719202	8.612689449982231	1.141669302626652	2.198514933377096	4.026772473506923	0.334418492129140	0.412508609748650	1.621483655529894	3.283924834554023	0.733257008298773	0.834010316283648	2.191411515359087	0.086345413998390	0.662149449491384	0.539159827931069	0.229708278921290	9.080185932237534	1.266646167949545	0.944608500592754	0.239931953967520	0.610331789827555	0.545755216769243	0.682238690076086	1.040712951409799	1.078760072700265	1.216638907544674	0.309549230807762	0.075962211022908	0.695026024909632	0.051621203157801	0.624587842357010	0.571258146108513
UACC812	IGF1	GSK690693	60min	1.384207821115495	1	0.453314875273047	0.604930829263579	7.808519078898877	0.822608456443198	2.518301029738984	3.503945500116798	1.571341530547525	0.791252871006853	8.892377494758680	0.552945148956879	1.264301031882793	13.669293651006653	14.430653035123518	8.407356974045429	1.151439844962510	2.158418342062390	4.019913603405289	0.324053916829915	0.427787872936563	1.576973463213823	3.435758140517938	0.695766143720816	0.837237120259270	2.296151496733646	0.088621049513634	0.657017651906808	0.531248969480578	0.218265922699328	9.412566543482031	1.287539815730495	0.926701188736964	0.219818730377024	0.599732984365541	0.537552078047816	0.663901338594788	0.908732236438380	1.073450535971617	1.166166948564176	0.311230072297628	0.074319749297467	0.668668434527839	0.055181640389362	0.625027084574927	0.541123927226989
UACC812	IGF1	GSK690693	2hr	1.147380306945411	1	0.472492214425232	0.713824069194105	8.511926081565139	0.828774718077178	2.955837916987078	4.910541049064488	1.766391873935413	0.825678247023138	12.620776316135647	0.623561090576250	1.424716438388029	15.323874687480366	14.079222734237508	8.893065835650852	1.160931517152449	2.332857923686149	5.018095471759408	0.369880191083816	0.390832743347628	1.740178365972760	4.298732344387261	0.619017863454747	0.805071814036477	2.384098668510256	0.088813931300841	0.586633511234396	0.437280812298807	0.238420914169759	10.411977074373711	1.231455771347175	0.959375961424869	0.215094520055969	0.546421209686754	0.511152754493178	0.629511711378179	0.723849236144712	1.185369974797749	1.217162437733079	0.285880977275292	0.063330855503938	0.578543053660481	0.066536976892021	0.694175316916293	0.540890399743108
UACC812	IGF1	GSK690693	4hr	0.919964824629702	1	0.527030949222197	0.702879650099996	8.963716122441282	0.739443881491051	2.855125576161615	4.683763533811282	1.807107499009308	1.064560345775657	14.402988175418859	0.631962914829965	1.467535596288433	18.575028494634829	15.666710580284777	9.727326326088585	1.039090509188235	2.679619371234844	5.929961224464884	0.268764077447911	0.379989327059845	1.687581487351561	4.444359394813764	0.592410282078858	0.762971732358352	2.225848889408904	0.082639451396395	0.553524317359506	0.394196680549255	0.289916632287768	12.773088043067686	1.093411883593647	0.960200563534368	0.219427271383939	0.536826427700830	0.566818298586572	0.640937038241427	1.167618212098528	1.298360375667270	1.043057638517303	0.294702317349628	0.060626975340523	0.584333588315341	0.074287682642369	0.611439799885892	0.570868879910814
UACC812	IGF1	GSK690693	12hr	0.732845504877976	0	0.467409872649960	0.717657350920092	9.576446340462423	0.799682910664831	3.148673614797803	4.888643354978222	1.674209934608021	0.990152561240892	13.579003063087406	0.648056190482440	1.592171171646150	15.694963219292168	16.855807599047200	10.449052343465697	1.147667569241709	2.572707642576656	6.689989032711711	0.304427840135477	0.398968073572472	1.766044797821737	4.521345908971763	0.631385797981656	0.799150558314135	2.247710758125009	0.087984115855271	0.621077272754062	0.421410790338466	0.250918917569456	10.323428230450766	1.217311583585579	1.045462206561386	0.224018125005837	0.535008670389454	0.623776466393419	0.687216198700258	0.711519111864890	1.222071113639973	1.220945563734776	0.309507600936312	0.066533125645351	0.590035449836209	0.101950175459351	0.644563517702233	0.568080766530309
UACC812	IGF1	GSK690693	24hr	1.323005455195843	0	0.430694198708905	0.572709677371746	7.944092674273725	0.849701665767228	3.371457529639931	4.667975730630082	1.749541284848138	0.892497747707515	11.222700449910054	0.529172848490997	1.435896549248221	13.469692201707891	17.252067489705595	10.728452256959052	1.012368118249400	2.925872965032336	5.525827645273279	0.314298775064767	0.328472512099789	1.798447799333612	3.953311140087548	0.702565048948050	0.848464256893493	2.393121528252740	0.076657852356612	0.594938522199906	0.476114241317357	0.221080344742654	12.934785766387762	1.273208137270766	0.955468485837331	0.214462786721048	0.528540146073695	0.537430269271180	0.625122676453606	1.365988058394854	1.172861722912650	1.171480987732135	0.294627413639805	0.067086915284039	0.585430276928533	0.105609317474465	0.527466445321223	0.580723414879023
UACC812	IGF1	GSK690693	48hr	1.400009732345805	0	0.470280145684339	0.647885973124994	7.864127266213349	0.970662628087653	2.945482741163700	4.637934264194266	1.800268785675067	0.762784174638890	9.055167105368952	0.640376107890170	1.459968530424279	13.157247241039723	14.176940360862750	8.638472094823030	1.168067708341270	2.394238256189285	5.631141931569914	0.296925215861860	0.392719088397836	1.906540312460174	3.968994457416387	0.696487667436736	0.828518470121886	2.174641001331742	0.086394172994686	0.637731928082761	0.465481705718250	0.233644585124562	10.756097518169243	1.188702087796761	1.058922984938341	0.202594839115638	0.604887707070833	0.568026779051952	0.721765899756266	0.672443156710077	1.192919469534293	1.089509396209281	0.325332833268367	0.066860958231561	0.593578566163993	0.104967278634707	0.641626499535938	0.623685914956608
[truncated: 139 more columns]
