# Supplementary material for: Context Specificity in Causal Signaling Networks Revealed by Phosphoprotein Profiling
Source: Cell Syst. 2017 Jan 25;4(1):73–83.e10. doi: 10.1016/j.cels.2016.11.013 (PMC5279869; doi:10.1016/j.cels.2016.11.013)
Supplement: Data S1. RPPA Data, Related to STAR Methods — A zip archive containing the reverse-phase protein array data generated in this study. See the README file included in the zip archive for further details. [file mmc5.zip › DataS1/complete/UACC812_batches/UACC812_batch2.csv]

					Antibody Name	14-3-3-beta	14-3-3-epsilon	14-3-3-zeta	4EBP1	4EBP1_pS65	4EBP1_pT37_pT46	53BP1	ACC_pS79	ACC1	ACVRL1	Akt	Akt_pS473	Akt_pT308	alpha-catenin	AMPK-alpha	AMPK_pT172	Annexin-I	Annexin-VII	AR	B-Raf	Bad_pS112	BAK	BAX	BCL-2	Bcl-xL	Beclin	beta-catenin	BID	BIM	c-KIT	c-Met_pY1235	c-Myc	c-Raf	c-Raf_pS338	Caspase-7_cleavedD198	Caspase-9_cleavedD330	Caveolin-1	CD31	CD49B	CDK1	Chk1	Chk1_pS345	Chk2	Chk2_pT68
					QC Metric	0.896889765530298	0.942308622400703	0.942481268261950	0.948798475063194	0.960877733181361	0.967739569050308	0.970263861283007	0.969685760071163	0.950806259026464	0.871026221292704	0.953587042176417	0.968249096718497	0.967584666221486	0.935307162045295	0.965121175247225	0.952495356451704	0.962163784609635	0.900928015879960	0.955901406390008	0.955844705132953	0.966459644664546	0.950537117976324	0.969343848408715	0.901468350666102	0.962856423318940	0.925238003195735	0.972121856370878	0.956991659665077	0.968167093726964	0.902411323420329	0.928963761028584	0.953046297106098	0.969254912912768	0.967241041223378	0.927297145052594	0.955009074436523	0.944196358424449	0.871317510535504	0.935581118213379	0.965016644080032	0.932053930859506	0.932651978454045	0.952298042216603	0.919821396411821
					Antibody used in analyses?	0	0	0	0	1	0	0	1	0	0	0	1	1	0	0	1	0	0	0	0	1	0	0	0	0	0	0	0	0	0	1	0	0	1	0	0	0	0	0	0	0	1	0	1
					Phospho/cleaved?	0	0	0	0	1	1	0	1	0	0	0	1	1	0	0	1	0	0	0	0	1	0	0	0	0	0	0	0	0	0	1	0	0	1	1	1	0	0	0	0	0	1	0	1
Cell Line	Stimulus	Inhibitor	Timepoint	CF	Sample used in analyses?
UACC812		DMSO	0min	1.026517700633930	1	0.607424637516234	0.741352239803302	5.342491729106270	0.729058634197972	1.650114272516960	2.886701746734460	1.486267617827020	0.699778434229030	7.476869560591070	0.398613546960871	6.019979442653040	3.352931191038110	1.413714448521510	0.796047225555552	1.737838260150390	4.174919816344100	1.435491612918820	0.540400251949797	1.319144955666660	3.772695773711980	1.025177323589690	0.776335566277220	2.368588464835350	0.072747818289435	1.100688788535060	0.770946958396593	3.714839500179880	1.108963299708310	1.029331356652100	0.525979234065329	0.792760609648609	0.746159231327269	1.131821634369500	1.268795307399790	0.085068064879378	1.019187413648840	0.046061734688984	0.238913823511510	0.295580185705496	1.840727284963230	0.858694832152735	0.796714716727130	0.265328943545595	0.521439013681745
UACC812		DMSO	0min	1.149096483413050	1	0.641106659820284	0.707559978945055	8.535452979593151	0.770064965256997	2.401313253348150	3.663713808797700	1.502648277715360	0.725468870103887	10.882371718684100	0.413388720160465	9.213160637796120	3.528987665522380	1.527356261807750	0.723699721552283	1.866264601117590	5.037065315944150	1.349961235631370	0.504469201118318	1.334575215337610	3.514083515199890	1.011754213108040	0.860103416823696	2.235533494522390	0.064931897259620	0.997341237765373	0.709569119357890	4.002966096222650	1.095901354480310	0.967860556388510	0.509292113345724	0.783415862739542	0.736083167444260	1.064754048645020	1.141500475585200	0.104294815595291	0.942245217642857	0.053529993423544	0.249508881842119	0.304510566095440	1.718965605712190	0.841879364300913	0.731571136289731	0.231767352108449	0.482893130913131
UACC812		DMSO	0min	1.414758124132080	1	0.546675157914113	0.603791893292259	9.654038123806799	0.759399624129948	2.974823462760350	4.316192880757540	1.403707885430080	0.834569221027004	12.429725491997299	0.372901262850492	12.671265193684800	4.375817789243630	1.753595002572630	0.666265482343235	2.249165697008830	6.481124500172060	1.614335729923550	0.443862968281459	1.428537488694410	4.424882206056920	1.021212916172190	0.925301655388903	2.629056557089260	0.054143429971052	0.943630350742444	0.656940154969552	5.403426760692310	1.079070106609140	0.954039821163744	0.461547745672244	0.743585082034016	0.692868821605847	1.034699739918760	1.102037129826400	0.086673511467702	0.834301319942329	0.045027570774759	0.242081917293503	0.259630582874295	1.651782049984360	0.708812123485925	0.608545907828916	0.201541215992274	0.436135627887390
UACC812		DMSO	0min	1.037355409037470	1	0.642849693025749	0.757115768863469	7.324238941136550	0.792211575391703	2.285187376347080	3.741287554693890	1.561213490621590	0.585018893605381	9.039090909415121	0.426989341071617	9.125105782880310	4.096377900341630	1.887280413353430	0.764345481235878	1.839282466247080	4.818199647278070	1.398229547375550	0.505641860736570	1.335324283021880	3.070820485383470	0.996988939313198	0.851098201864898	2.220752711023920	0.075467413172662	1.005242300747780	0.764315079572629	4.309099556164110	1.043380630607870	0.990502238337200	0.504301305944918	0.852085677563337	0.791930719407437	1.037304959447950	0.982211643122827	0.100600745574791	0.988965630783326	0.048724592784171	0.267582360908507	0.324817472639791	1.608199907916830	0.826650245485892	0.740192610162381	0.238548213066241	0.483554582639462
UACC812		DMSO	0min	1.037364596713480	1	0.624673288579085	0.690471185011955	7.540205477510240	0.741317743425929	2.170255500624270	3.384591347903090	1.554324773381150	0.537608810512956	10.088194274508799	0.438055796709670	9.436730189018940	3.867512747286620	1.798644270638380	0.710560287762085	1.757452174478280	4.712126418500760	1.369714290330670	0.543233561964805	1.422816545027490	3.312277621767430	0.979564007708098	0.859787570199725	2.239431658722290	0.070260249103910	1.033937566145080	0.723769321683795	4.399149397517000	1.043676203511320	0.992251232806371	0.512974516903867	0.865441309578186	0.830680353596277	1.126476487273170	1.007120364904920	0.101390533551438	0.953869122960760	0.046126415952312	0.285460684844887	0.328894426602663	1.629531910153960	0.807984332784871	0.728116704342226	0.246476263296889	0.511214872936183
UACC812		DMSO	0min	1.005927277065290	1	0.563867695809987	0.641228297295366	9.326549760279470	0.841047252610475	2.347208549293490	3.561763013105050	1.639087626669740	0.455300954479397	8.042108179615600	0.415087457330850	8.814041478523420	4.360096989709620	1.833635528215140	0.751363719179885	1.603060777364940	4.329208451107930	1.418110791247660	0.605692815918306	1.325820550193690	2.996407601209150	0.982566714981204	0.797584361592902	2.217258516424380	0.060901596062257	1.100524441163250	0.786334726490561	4.366364229777630	1.111896334839890	0.955780779582752	0.515605736118154	0.809679869231520	0.811599192554210	0.991153773297332	0.935232303161287	0.098517864687421	1.089474642310380	0.047904436314783	0.187316384063994	0.337397583255116	1.617300198974610	0.889422396010656	0.743080687144807	0.250029205018141	0.480913681431539
UACC812		DMSO	0min	1.073283436245060	1	0.650775479910639	0.645219182069914	7.261099527320300	0.749147514146198	2.217221112009890	3.449256257941800	1.651229027723990	0.478224648468648	9.739069401692330	0.441439188836488	9.190439245150859	4.536286572000600	1.833814748877960	0.772297986359440	1.742103709577880	4.209659537529870	1.432191692551720	0.516965984520659	1.495331090588110	3.412135689108610	1.084861029778610	0.793068059155721	2.069996588271890	0.068637833674781	0.897588520960783	0.763448016047183	3.919579153197840	1.097701633122890	0.952007535985847	0.505009832325002	0.870001202356574	0.934468534854773	1.159865793647880	1.068737183408350	0.087356327421691	0.971137986333987	0.047545140243729	0.337400552201415	0.336310207590237	1.605787430734410	0.812543975440355	0.701310044334896	0.246104496622005	0.513355194289995
UACC812		DMSO	0min	0.878214108804609	1	0.678234625719736	0.768240186922792	7.765565614248400	0.692357341820929	2.155747564148960	3.109351206755180	1.493431956027250	0.975742027409736	9.795268301938950	0.404156769272670	8.909726225399069	3.254526471642400	1.342816948939230	0.681521457582536	1.686093721687450	4.769656842365730	1.206148985963910	0.487286135123137	1.262045181330260	3.340457363447610	0.945103818773236	0.812849106351825	2.233491552126080	0.080423646308719	0.925074626546762	0.721037457058005	4.066446448080190	1.132109385002910	0.856043886549561	0.484949700013292	0.798106560861100	0.714582455786697	1.094593159562210	1.139024795778280	0.088193401079541	0.960507583028020	0.047415966312513	0.286480521844374	0.336609453073761	1.492959402013720	0.794882911915658	0.800371433837695	0.248423790283424	0.486459753822638
UACC812		DMSO	0min	1.585818847646420	1	0.614335728268750	0.622499907743779	10.112303827976200	0.826353529918096	2.660814726512090	4.101123347285350	1.487369310122580	0.697161656085218	9.010586363960620	0.412321678514589	9.820398805760499	4.520195792758120	2.189242919364460	0.626239726658601	1.890055410656330	5.350710857511330	1.352058632055240	0.489325183251951	1.317713474230890	3.345134984765720	0.978930728846097	0.871402241548455	2.569058117636680	0.056781555413520	1.132950325715160	0.665592235326693	4.767854951268400	1.156986817300380	0.944444415426864	0.547629814605899	0.807571040399772	0.902832876748741	0.942257878907827	0.867239524052214	0.099393965780382	0.926459716975020	0.032295264370834	0.206970598236911	0.279359390291897	1.928305907273630	0.839827920080642	0.615851455148935	0.188674878265390	0.400616119127186
UACC812		DMSO	0min	1.369558917409550	1	0.787611291181204	0.728353893294516	6.362960016164230	0.764691317706931	2.409366420831620	3.481686488131940	1.497413393765700	0.897630556411743	9.722272316600749	0.467741065686474	7.769945158773850	4.202910820421410	2.442060568762950	0.699974566497915	1.845430204629130	5.523501839783260	1.309122333413370	0.523402467163699	1.451035595715800	3.686395119684140	1.088005048525600	0.875831765537314	2.185448208352660	0.069851932568941	0.967702381778162	0.778012568091761	3.528328088481470	1.074682576260170	0.966327413742162	0.578346023364122	0.820331299340831	1.037909380462970	1.115203152777260	1.290871807311360	0.093031618294986	0.898064065609584	0.041500096861552	0.299614596231802	0.292125942740064	1.957875692856200	0.738807000665960	0.637171403162210	0.223987417921746	0.503156223186601
UACC812		DMSO	0min	1.493362909713130	1	0.743225087273073	0.676990969303839	6.714594940032960	0.777773005900701	2.380702498445850	4.009655453204120	1.646255132397990	0.810852747084752	10.776400794044200	0.428362039456612	10.112925543751301	4.477893562105240	2.414993286133470	0.654827836308901	1.982718374061630	5.487425626368890	1.384396793665650	0.499688828474116	1.470146382378360	3.941798838343300	1.006238446346360	0.869667541237322	2.519445986581650	0.071382462339413	1.095989770045160	0.743640440715595	4.353684893040920	1.077309727234940	0.926169497563053	0.572821474639554	0.807598493887862	0.937148316522187	1.094985492216390	1.094582237476730	0.103493447152515	0.924046198437864	0.038842530284951	0.325035902139732	0.281158028960040	1.753766053886630	0.835428874881873	0.663721625499817	0.205476374438171	0.504565380631883
UACC812		DMSO	0min	1.306551682383890	1	0.561746016306560	0.568856982966873	10.216804536178101	0.797197025599306	3.413793689207690	6.507374464573080	1.489419046209090	0.813566230116961	18.628616017682301	0.349523221582072	14.693442588710001	6.627288941570920	2.889478917259300	0.410663743349653	2.553238581745050	8.027263259296049	1.658799972568140	0.330754651659163	1.648364214397640	5.477523100328920	0.869090125918621	0.721552943965686	2.820259123383320	0.053349003459664	0.829839554002202	0.503172717268321	6.262907527262000	0.836901338225703	0.876195875426856	0.377988851900598	0.698587628766529	0.987585188391108	1.047898467355380	0.953248190514894	0.084773628459023	0.757192868013370	0.025346157874524	0.207020119182864	0.205903667542237	2.020418528697840	0.628494667638997	0.480897633721743	0.163648943597240	0.371808219336636
UACC812		DMSO	0min	1.490611094521140	1	1.019844841537330	0.642972091108400	8.904674580537529	0.842786229737292	2.934427445023660	4.007462508166320	1.526207626920890	0.490457873383881	10.576110133401601	0.420332564558125	9.632973061452001	3.508124973533330	1.668166285718320	0.639260175619833	1.775354247532930	4.260789544055180	1.352080609771790	0.511550103609480	1.276230372177520	3.316937001470070	1.073539037421960	0.790334070807653	2.628303400986120	0.060290409738355	1.098430398732040	0.729585709846784	4.713632616156290	0.960844556910563	0.936092158313740	0.542780889750263	0.816684366059998	0.944691059179990	0.917547175791065	1.149417551522780	0.108017365283557	0.944039335664248	0.038392947105712	0.216271178596703	0.304228696266305	1.813797883458390	0.780154184151180	0.666198733897330	0.159515192490166	0.442437397225053
UACC812		DMSO	0min	1.411691851342340	1	0.745976564173672	0.692946738655359	7.263199881184680	0.836784865797866	2.351238703184660	3.351373097768050	1.503554007358710	0.604892827489435	10.077122185682700	0.438697249477486	9.583976211225311	3.751245083958280	1.591012439038780	0.651612195777254	1.770344799959500	4.319282296271130	1.406432029356310	0.491137651385884	1.408576894773670	3.273664694485000	1.090334223212560	0.768232055265988	2.427311228923980	0.074699286755997	0.989606398957037	0.711655779862499	4.302653791912340	1.045183165735210	0.844939120429166	0.538972306794406	0.806918180400917	0.905755273290436	1.044514276322580	1.090767054696150	0.102094798501504	0.893112397640403	0.039801105799975	0.273618082841981	0.311470492203547	1.625442004873710	0.778661029558587	0.687667710852979	0.209178614747647	0.479428966364435
UACC812		DMSO	0min	0.988717312524744	1	0.661638959918905	0.785339947377788	7.996209226474060	0.755209686725459	2.341970352729590	3.500448823757070	1.490506047353470	0.614137184171329	11.324728597594500	0.421633515425616	9.844286270039341	4.477955411029420	2.011294085534700	0.680595151449855	1.699350365768300	4.433435405147370	1.359858440598000	0.475695370051286	1.302426421192130	3.576988290814710	1.101693481181040	0.884917936231339	2.212896320060940	0.071913927720642	0.946433319808206	0.796473287406846	3.733910915206470	1.078645645746340	0.958921018497525	0.518079058370981	0.862233081978997	0.951341397091460	1.149324768510050	1.175695349136360	0.089987533262693	0.988558728621187	0.043612864273659	0.316426543493292	0.309996543336809	1.833863266026870	0.895561269223190	0.781507829895360	0.225157319262472	0.520011117548338
UACC812		DMSO	0min	1.480899889318540	1	0.738909301202184	0.685866235951106	9.078634407012251	0.791032739676514	2.527890095337040	3.390140337453300	1.425047036492360	0.599930240550738	9.850936425814201	0.423417688203642	8.246742758069329	3.723166781582660	1.822877608180470	0.638486467110972	1.754492989435990	4.343535482681820	1.378243488135630	0.511818954637671	1.361844700210210	3.706978256741550	1.085709292163610	0.886201026518440	2.491539736383830	0.065535595817448	0.997072023142660	0.802549780809135	3.924899390841110	1.081073875225290	0.886229651857568	0.555684513847719	0.853715468618714	0.921509827052532	1.027110240196050	1.257319761943450	0.099515304255074	0.854347980499400	0.036666258698994	0.281040256803287	0.306093956136157	1.622183809052010	0.828833596825589	0.692559291622824	0.203602311430270	0.453055416302784
UACC812		BEZ235	0min	0.866748724412627	1	0.699457941983249	0.779396929850566	10.990134258649199	1.568306162323840	1.235518904801840	1.644426897082080	1.865127155164040	0.902821747772068	14.346168787479600	0.400178687924509	12.377584520307000	0.575147139334397	2.084825512407000	0.626151079437731	2.247202335034680	6.446211078683010	1.609151582441750	0.502475626542859	1.502552860663640	4.434854806533000	0.854129478661643	0.936769536507207	2.599000372639350	0.075846303524869	0.939443373569676	0.746921039231423	4.938636716240430	1.186832643714350	1.125507235692920	0.513385051402622	0.833724306019430	1.044841751454970	1.105215904720850	1.137333374899110	0.096729164888389	0.803860831094829	0.069299153149876	0.283179055666155	0.330517170106052	1.763911015450820	0.858316752846082	0.642806144916918	0.244342043096657	0.527241037683137
UACC812		BEZ235	0min	0.904663323955991	1	0.666822987093014	0.783569396239838	6.372608724856620	1.486789517445700	0.914386608890171	1.305192905520380	1.773294767799360	0.874788883082082	8.211539561200530	0.498334466990070	6.397586012219850	0.544871570307327	1.483949620308310	0.771662836365760	1.782837824779280	5.010491185161720	1.569610268247540	0.551756776972555	1.579576993975330	3.585143551849480	0.867318352625586	0.908504507645305	2.408342829813740	0.078786029539978	0.898039443164363	0.838602450874356	3.288438751353260	1.155439644074110	1.048871079268330	0.519712622405244	0.942673340099428	0.650394230463547	1.180123844430200	1.211678947426090	0.093943268587519	0.960417735038456	0.056794449888742	0.282973362737282	0.349787520247781	1.781635736759240	0.897588407587932	0.728272601166182	0.277800493184917	0.506795870318213
UACC812		BEZ235	0min	0.829253565172529	1	0.662906066808299	0.726580091092781	9.898084450561919	1.597648893934800	1.078417453817430	1.307456987167140	2.141920291636880	0.594612593640901	5.749144448956590	0.454930514650077	6.954486828990140	0.594433910912800	1.169005652976870	0.856751337650770	1.688417899909930	4.442311544576280	1.689493816568980	0.575288572635975	1.240349325859830	2.936533935871160	0.989476686184574	0.828395538841790	2.661376467082360	0.078822581090396	1.068523182159030	0.844625033503581	3.396021240630410	1.192929655031960	1.167155888643410	0.494235663681394	0.882657879122580	0.821551594559234	0.903340121054560	0.923022159739989	0.101235603587422	1.025925432658220	0.065862390640795	0.241496083351510	0.342968942012550	1.819579856179410	0.824326764348288	0.686666885446745	0.264121244388437	0.494124587350898
UACC812		BEZ235	0min	1.052615906671470	1	0.646353646514303	0.747036414551071	9.877290287345071	1.444190448947580	1.159205480265000	1.398263421635420	1.970029152046620	0.788422854567304	11.600456808505101	0.429733853926131	10.504596856800100	0.476350396383024	1.414034631995330	0.740778305028748	1.937898603223890	4.955160365256910	1.450937671698560	0.495611040949950	1.525898421317570	3.587644009983990	0.816774760400070	0.982157200414002	2.520590512760780	0.070292803547025	1.023969043420680	0.766440086625136	4.956592823584490	1.188041532183060	1.029033262367760	0.508409873548751	0.937100156635563	0.624188755266574	1.158618554028680	0.961502669071632	0.106979803169190	1.062904502431020	0.056033147974781	0.270512490233402	0.333842799882748	1.733756867939550	0.849738969619894	0.733956759043688	0.260730512758472	0.499956121035439
UACC812		BEZ235	0min	1.054929775303990	1	0.665668444606680	0.751387535206461	7.330818659260310	1.377021072715170	0.996685796581885	1.384119142927050	1.907023183380160	0.821705485154538	11.704100685009200	0.444454508382550	9.108104969285540	0.542738656548254	1.591885668706730	0.791024584443188	1.868751250064240	5.458012926297720	1.537144887549000	0.564441387599483	1.550173599008490	3.386189471603850	0.731094521174870	0.919768835186216	2.267830755574240	0.069417360136263	0.945341861856245	0.738847733061364	4.440295323918240	1.103023822940430	0.961561904688242	0.508242168675171	0.873484086199450	0.631393163724386	1.158231891335700	0.972349702087762	0.101322976735252	1.016608097539050	0.044992852124770	0.305602686786073	0.361787315812719	1.761654086371390	0.875245686298242	0.728343445074016	0.213380758428338	0.546806561630394
UACC812		BEZ235	0min	1.037793856290620	1	0.696448274178738	0.767610524774285	7.527490215569150	1.403075643653180	1.019622989731750	1.306493492433950	1.703156498733810	0.597616633202096	10.611132095892099	0.456283702794918	9.929395990812649	0.552161811722935	0.856372108360664	0.774998018955888	1.834236675134610	4.474128715620740	1.452124115010050	0.523498782390472	1.471264728364070	3.730724901397600	0.904018733770802	0.857767085549671	2.425042623166640	0.072857884896269	0.985113064433293	0.782551250012465	4.449287010939070	1.134987501558650	0.971153578297936	0.537486316131695	0.902564693646855	0.619421661452445	1.144179291748660	1.128630475926010	0.104997246802030	1.000761862451330	0.059907104761723	0.288046823763326	0.331307937168898	1.749953492258720	0.839809174265028	0.735096947880364	0.257746800420023	0.530408881330595
UACC812		BEZ235	0min	0.735843927494106	1	0.662473338857907	0.670823948250896	10.824225279765900	1.817626915737880	1.107572281444070	2.087886446999980	2.215549253968480	0.476530052075340	8.474016035839741	0.387059132084170	12.201218467782899	0.541159197524062	0.842482740977485	0.698978721658265	1.729269552523640	6.019119897879900	2.075374385559690	0.526713692961046	1.217565207451420	4.095089031200790	0.819438913818812	0.779098432261584	3.259588199255780	0.065478668158250	1.019482675187780	0.787920157255268	5.409055606297870	1.030164450572470	1.127201150905050	0.542768334631470	0.806307346891257	0.556618559498334	0.863492357327813	0.881772784586251	0.099354580061566	0.826904283864257	0.041378559087800	0.217894285633139	0.309427922393945	1.531000566639390	0.755059185921826	0.650291648447254	0.273628756531485	0.514067598959346
UACC812		BEZ235	0min	1.670312282689590	1	0.727328735974124	0.695787909432085	8.814511990154641	1.544297553105160	1.224182363513990	1.523371309360330	1.573906211643010	0.750158096400697	9.322492561524260	0.458907478245289	10.919885522386400	0.451365018821434	1.511209666239590	0.639227938839718	1.971562282967050	3.871176326655890	1.312763420790770	0.515618186318117	1.446035937157900	3.458295984360960	0.805414258924790	0.876599146236765	2.547622012951280	0.078025219224655	1.042458240856900	0.776476272082930	4.354928881165990	1.156546879875070	0.918352244365123	0.602469777266555	0.884331545303740	0.770280517327104	1.008698985620410	1.053681573385830	0.103751079671776	0.934388456226768	0.040198709426430	0.271500306508412	0.329064814336330	1.956369466997790	0.796258022937902	0.681060049293055	0.220368727194353	0.458444271921645
UACC812		BEZ235	0min	1.518177573717580	1	0.746090624563836	0.659710689417660	8.223166785435261	1.428035439856250	1.285154176875220	1.702821146515190	1.585634569851850	0.852230334669293	10.539621287422801	0.457740088769685	9.399684323245349	0.487880813738112	1.953264665778220	0.670294777042937	1.894122080080010	4.042463962408820	1.421596157029610	0.514361002108265	1.526509262470090	3.869844950711300	0.810454032712774	0.885024701032764	2.463863432857710	0.079310829776408	0.953011980972031	0.779750012845024	4.367153892118400	1.126564148522630	0.959510059271060	0.607610773071875	0.877419066866297	0.731647501839995	1.076655795746380	1.074448919063040	0.098968667001817	0.952028607268392	0.040632681578677	0.293472472176014	0.322525322669142	1.827243792511090	0.773256899677784	0.671766162911142	0.226970560858134	0.460879948706453
UACC812		BEZ235	0min	1.372378699172000	1	0.797056334513884	0.725446642869699	7.798143477540450	1.487737336791190	1.074485626657780	1.316852342044890	1.555990552809060	0.660987335464148	9.943971544695399	0.478817112192392	9.650122966649340	0.481134780334870	1.570035846978930	0.679098864444347	1.911019345569190	3.668684208032890	1.364106487352770	0.537629471391991	1.438061212704650	3.854912073173290	0.838554971562572	0.868989478231144	2.251033733759190	0.070722183507288	0.988474167809088	0.829526154296990	4.194318578115590	1.101592421926260	0.985990163469038	0.591239863300248	0.854319231379024	0.663945015021263	1.124645214272930	1.066862252388380	0.106804830214119	0.959604708093289	0.042737229751197	0.323484077756052	0.323129550157624	1.702433855027340	0.830995159798175	0.675144017146356	0.222315322986990	0.521681297452428
UACC812		BEZ235	0min	1.651197346944870	1	0.693994290151210	0.677351253965045	8.402033489054460	1.394875855333240	1.213004582898280	1.229453570184160	1.539063801186300	0.647227023304305	10.542118158143500	0.429509692753108	11.041818026688199	0.460545746878491	1.549274869532550	0.643227694153874	2.008051282816300	3.672894974521600	1.286083778427650	0.527661555477788	1.243562909973780	3.663697666633120	0.795888270778807	0.855440284303549	2.398277088294250	0.065152007018650	1.074620083002630	0.781400427090520	4.523084116267740	1.155568052644800	0.895654173529309	0.600596460243068	0.772548586702527	0.678362366175109	1.043243024439400	0.994045799670531	0.099581198432157	0.957857672742618	0.038327480390232	0.270893627700267	0.317363490058641	1.891490567771250	0.848476260417112	0.621320871389668	0.208089434830779	0.452040269131162
UACC812		BEZ235	0min	1.474199407015020	1	0.666451385197096	0.679694295485929	7.159933647317050	1.763946080321230	1.450997317020090	1.793883017901210	1.580389611172040	0.685151735111379	13.373468102880199	0.420904923816315	12.730530625012500	0.436152340231545	1.512995740292770	0.664048540213837	2.104723941431750	4.528726727158420	1.560997999878940	0.497106180261511	1.405288455695020	4.026361951535070	0.839480404556455	0.976417671488417	2.718752536397830	0.071666596056506	1.067532552390160	0.765144771824907	5.271134298904700	1.074445137446820	1.016179132035190	0.575299973858322	0.803209711968330	0.795377755014720	1.067726848786610	1.266573119739660	0.098559003164977	0.887908272176442	0.092370785375093	0.309798876184233	0.306966037707506	1.896157110161600	0.756400184750740	0.631686096508475	0.203768715690028	0.446807179742053
UACC812		BEZ235	0min	0.880323145013994	0	0.678543984963789	0.724289939847104	8.189221397459390	0.740155319955987	2.423493703088550	3.595270071701400	1.573481099233970	0.616401833366613	11.224123724393801	0.389367656447290	10.324078191278200	4.534159712881970	2.168098621702690	0.608464538159952	1.990155999941850	4.892280996809600	1.480340045408260	0.453422788438335	1.330209134477790	3.962590915375940	1.061748687288870	0.774871438483282	2.287242418300200	0.071972612138264	0.878929188185647	0.719761104980014	4.306038760816110	1.118645328564880	0.892998376122790	0.527960979113877	0.761543262389742	1.019778696463420	1.078894199820210	1.121180664900730	0.082957419491049	0.865148312801760	0.042048357907320	0.320711981355032	0.301487516762934	1.927283682815220	0.851274114600703	0.662174672813960	0.192806436458977	0.459175194127622
UACC812		BEZ235	0min	1.534428101181910	1	0.747543324831581	0.710368793738791	7.423802968356070	1.471015370328380	1.317620166444490	1.754303328485770	1.706761619996700	0.807311918127904	10.587638582210101	0.456704160336264	9.828914099287850	0.479835775221856	1.539672963914330	0.653140646762668	2.040006635852250	4.943593014678810	1.420708928691710	0.516430166135857	1.508108326347990	4.027096724867630	0.812986445937892	0.931928901917346	2.502260886338020	0.067561650683405	1.002434298052610	0.765342900646677	4.531564445223880	1.101415870715600	0.976563837845823	0.599441038497625	0.884186688748657	0.726340016415992	1.112735057172080	1.085889929757940	0.096897143085617	0.964747398177151	0.049182072378362	0.309571009223567	0.304088730238299	2.042379538133140	0.774162416286412	0.661891591810537	0.205835293381227	0.447030616816570
UACC812		BEZ235	0min	1.673568822737950	1	0.607424056032711	0.622208292346135	7.970703302129390	1.285690888586040	1.384143882139500	1.597207019255700	1.609797827356770	0.743596843522056	8.493989541482939	0.432337422193615	8.792235164396519	0.488727761842350	1.471934750333620	0.656937164798008	1.987706349272380	4.082224953968820	1.265382099530100	0.535545837248360	1.395870147471830	3.439247079131020	0.853697447199604	0.833397251551624	2.426072138725680	0.052876845509112	1.163079538349760	0.704806735860014	3.993574560774510	1.252405610291860	0.901637460206348	0.562660523247735	0.811191784477870	0.665711267684410	1.064747850442780	1.163602353316350	0.103098661390607	1.103632129829930	0.037212742065485	0.187244767064878	0.325635799268947	1.956650303081480	0.775505073785638	0.673514681884121	0.196715694358151	0.413491203209614
UACC812		PD173074	0min	0.997262051383756	1	0.704502953191512	0.755939033709984	6.036352508547090	0.743203990046052	2.529860220038300	3.426011745021440	1.591242325701670	0.929696524981338	7.449277478548150	0.454731951280504	6.379027129788640	4.195981136879080	2.432995345444940	0.699893715173444	2.049682061890650	5.666946613198680	1.540830697831590	0.504110577897781	1.474133228238410	3.739413958014440	1.145751716648200	0.926708463159949	2.236118892811460	0.075721140562247	0.878390561987628	0.719964701727830	3.543727964753300	1.085289413978750	1.077450710168670	0.515667967794911	0.894453526278718	1.336939227616090	1.108926138642920	1.237021852434110	0.098295011009566	0.872004006223920	0.055168925309084	0.328602673066930	0.316663292896449	1.829852581477040	0.835681892020485	0.707797554505981	0.242329223367236	0.532133578625081
UACC812		PD173074	0min	1.029793038613210	1	0.576139813943038	0.698427860279921	9.480233755595350	0.726664692234952	2.430442210943200	3.507657476828670	1.714626423229570	0.737506718600076	10.067161930974301	0.406249475727543	9.478634461086740	4.526202107288240	2.462823729679390	0.618774682009572	1.897460666212720	5.898784827484170	1.510904689145110	0.475367132263571	1.348780396734460	3.527388086936190	1.080784155925810	0.904656433165546	2.224634983777700	0.060975674973184	0.974558459608032	0.698512902379050	4.378277856031910	1.014745572486980	0.984906930989600	0.474177726287849	0.827684220493774	1.231575491791100	1.036185602003810	0.960778765703465	0.112338759658714	0.939829766096227	0.056346839591322	0.292804022684233	0.315722433704770	1.821406358068220	0.803984241544693	0.695935386329810	0.231813977214214	0.472729806505004
UACC812		PD173074	0min	0.919524654917354	1	0.652327727427834	0.733252313619858	6.299326721888110	0.754079891091184	2.301845208448910	3.478752762511980	1.887846275805830	0.871263411083730	8.067316526942360	0.430847713666007	6.863837402443080	3.922429679842240	1.938963882383880	0.734130455666242	1.744392822260590	5.534402257163650	1.530226411606440	0.506988843369470	1.502968045161630	4.284946650392770	1.001483177261130	0.879848799932734	2.361192082376280	0.080015429501708	1.004597557322490	0.772921811552105	3.938052965713660	1.162332568611400	0.980329873731362	0.540100641598559	0.941608872876563	1.186621763494840	1.102984035946800	1.101392482213310	0.092555588463970	0.993702228258368	0.067286905888650	0.286440059732218	0.349990996456886	1.782089332729980	0.894292300517510	0.750302592993956	0.259296609881275	0.476825449699133
UACC812		PD173074	0min	1.037854842589030	1	0.632074212470443	0.689177013147524	8.331090482039350	0.683459237809522	2.377082835834190	3.276200805775150	1.795645456871190	0.681115015127093	9.586503658910420	0.384245847676519	9.112051163772181	3.866726690108630	1.762162509079950	0.742656991892812	1.750460267922830	5.756643614053830	1.320472169869620	0.504693327706619	1.256999815270340	3.181455240730290	1.023405743956700	0.798225017481876	2.276358615978840	0.061048869280391	1.023036561776240	0.721083473180148	3.873938526466420	1.104923802112390	0.935642958147787	0.510707654238735	0.821208619162668	2.053978453587150	1.052486070631160	0.903556007741174	0.114103629173024	1.104504913545150	0.066583093859737	0.213081075023516	0.319357993974644	1.803115650014390	0.867613909071257	0.767502068457994	0.248114322815606	0.482756572069394
UACC812		PD173074	0min	0.950307120762952	1	0.634176716269383	0.735228389645518	9.461565363037471	0.753380378331808	2.294247958934560	3.976803566202430	1.804945365226390	0.732485678329368	10.701307859364100	0.434537301501670	9.716470358171311	4.372020404366570	2.162222963450070	0.687713696232210	1.710520800819470	5.178176343074130	1.466641866637160	0.517987031665311	1.380346111250350	3.461128073552470	0.969047808150460	0.828325147082106	2.282125735350300	0.074803836173777	0.946162939734026	0.753722783479849	4.291148687696330	1.103877640442180	0.986812657718230	0.517959091110703	0.901886794704410	0.917860435812040	1.123919217178770	1.024387890058330	0.086733079672835	0.989652184627032	0.058181973065643	0.294579916407185	0.322046718810257	1.851129952115190	0.866729346202771	0.713822645234823	0.250033851983840	0.502446088092422
UACC812		PD173074	0min	1.010060938693870	1	0.642152961190529	0.670654693438058	8.437470033294780	0.764462581489473	2.454089296695390	4.276231501746880	1.933678371074590	0.655413433071342	11.439441984784001	0.456519806158628	11.137922322875299	4.144577749600910	2.083027794944960	0.752802207208328	1.845872460387720	5.135959938335990	1.558115794492750	0.525851667234146	1.555578620701000	3.930798504660390	1.064303187479490	0.882022393793407	2.255482305730750	0.071492527682380	0.891706218420798	0.801662845244914	4.738189631424040	1.091666321787080	0.992883429801703	0.501537867365455	0.903991720955514	1.012787009405070	1.172132053382220	0.960386660473124	0.083281426190128	0.942336793018236	0.114215659464720	0.251017711237308	0.328574068422436	1.861542553027040	0.856718600728555	0.705672560487259	0.249860327445628	0.480588857570211
UACC812		PD173074	0min	2.832828903195310	0	0.712372386258950	0.625872327186523	6.536715299643180	0.826982431083723	2.252868416404600	3.783420795975870	1.515823571552400	0.527150939986834	11.958224603481900	0.448313740059329	7.782531231864950	4.390178463311660	1.659494326759550	0.713651027330652	1.794871868602360	3.946851930579560	1.471257586342440	0.498060136272543	1.341557066299960	3.672399111186230	0.930166119073758	0.878486042222119	2.405709892006030	0.057729625888375	1.047028006888210	0.760250488485089	4.017360107759450	1.043455179455560	0.911785631981155	0.575304669591861	0.833116637020600	0.801475927419840	1.038815328508670	1.332669067440030	0.078119254316785	0.851816349757788	0.073726752309387	0.276559330503781	0.283586668228263	1.487036279322840	0.718000504241976	0.574957545870445	0.202619668275709	0.395684925105716
UACC812		PD173074	0min	1.114200762762320	1	0.590872583397839	0.692144899790399	6.712000151068420	0.665860959977327	1.727644047018150	3.231255341364380	1.754593070833380	0.491301767097971	9.496975095010329	0.398986168272000	9.208515904070060	4.326119580862470	1.597961135258730	0.745012944350612	1.813144261024810	4.156328028991350	1.533571693492480	0.532009634681911	1.377373304849250	3.568670419921100	1.009308769847550	0.816577106107053	2.285891939992270	0.068137966241986	1.016574394168190	0.712452066337899	4.451309624153730	1.106095853734890	0.995570584219496	0.534891729589482	0.771067577784932	0.856851543974350	1.106437612883570	1.156570842767510	0.080048118825766	1.021456748400590	0.099379563692911	0.234006759687394	0.295287069767490	1.674461050759840	0.838366899378385	0.757578785286768	0.236770696447754	0.502484526321400
UACC812		PD173074	0min	1.660529709360940	1	0.681255483315353	0.672072631057207	8.964075319470711	0.728865553094676	2.483158330086220	3.622022556788790	1.549305282830040	0.756306320594816	10.033894282947800	0.413244750197935	9.774988085508150	4.455686490886960	2.409498468279670	0.622237670513988	1.779205107848990	4.228523867935310	1.265324777021850	0.481809572431224	1.367744798271210	3.641209174753040	1.032001958708750	0.891090523577374	2.403625805516820	0.058167862558179	0.979715035248980	0.697363888343653	4.312495971094600	1.240005135833350	0.939319107658111	0.566714385305068	0.861092288218628	0.975901554291757	1.043008959659770	1.019258378393760	0.097805514960521	0.867345891447159	0.040909563607770	0.299228155632833	0.284880026860882	1.776427468863600	0.774658166095721	0.631051371290131	0.209010088332633	0.438639033784426
UACC812		PD173074	0min	1.017411310704050	1	0.608939418854733	0.704381873685648	8.203051738847440	0.775250486315381	2.340908220239460	4.028774704549480	1.600990266711410	0.741506057228500	10.231702474128101	0.387806979357149	10.720827714144800	4.272859531981040	2.596464490196540	0.632298020012534	1.812501208372120	4.723264454626040	1.432098313488030	0.445016005402522	1.217254519337940	3.493796503884960	1.081339696144620	0.820145528662593	2.290795892807890	0.062835427953570	1.100144962101210	0.714959826758250	5.036878661815230	1.152970883932760	0.918093498424420	0.514077303962385	0.709842527154969	0.997610551870945	1.074309567624780	0.903733316884432	0.097662564421614	1.024721546371550	0.031195112834035	0.211950666168514	0.311668905740298	1.700032886413060	0.867285881902483	0.672868381608814	0.222745402536949	0.426674927567734
UACC812		PD173074	0min	1.487116754535570	1	0.651753331879021	0.647012936530333	9.257039475775340	0.877044053941983	2.359959189108990	3.527603962240090	1.422613805608200	0.546690444095415	8.785408595139270	0.414348101265243	8.580853141782081	5.100512124180450	2.636072379075250	0.605468672750488	1.722466391077650	3.146756770068820	1.366802406690910	0.524801943642741	1.275448599160090	3.121421599530610	1.006004026296970	0.816233583698165	2.416364747392460	0.054871717298830	1.068830783857150	0.776886120909978	3.872723556232060	1.054631687104990	0.871217737672245	0.568067616360741	0.788868786014605	0.930471046179138	0.964786011125741	0.961546511791836	0.102906367784001	0.976821261306162	0.036159501933315	0.189813043337242	0.291570562948610	1.814241669011740	0.809266879470952	0.655021990158738	0.197486708174346	0.467119031517894
UACC812		PD173074	0min	1.401050295082090	1	0.676381343701191	0.633414337333792	7.171084866110900	0.829990370296245	2.556182140879780	3.387617779031350	1.500224319403530	0.634039286225429	9.914454710779740	0.425686932614130	9.482343909423250	4.761218174050750	2.705102307795830	0.652377381379228	1.917713403792910	3.836396522576240	1.425864655527160	0.475626210092479	1.514463895766190	3.636396053114170	1.075720029611490	0.856365785177726	2.366028123591500	0.061910515029921	0.997278923206220	0.783574964184201	3.870847085305910	1.105786714222150	0.894593365560908	0.534970432620363	0.809581691470403	1.034762621734320	1.083268511386310	1.125006416765930	0.096484825995590	0.938160829551736	0.037193363583127	0.257015856932307	0.288978680460292	1.796619582916390	0.733553789228464	0.630257886197950	0.187722519569622	0.455852574716191
UACC812		PD173074	0min	1.686241574589270	1	0.667394277440038	0.729406408040324	6.039826621502680	1.234100896896910	1.141957906150980	1.548670335627320	1.652744129545750	0.654760760424642	11.086508859051600	0.414853656543738	10.230778392642000	0.432078523135196	1.276400120849180	0.653460355395301	1.982815937838200	4.249100548751550	1.263715860782250	0.497017087693945	1.399903436432230	3.814187296708030	0.778430483903257	0.914129111145160	2.347584390168350	0.059290790145588	1.063338347512910	0.739655238981037	4.813933125814320	1.160970698937290	0.907357182880737	0.594884377757954	0.812176221417605	0.691302931855710	1.080923173503410	1.172290104713600	0.101077394786291	1.028435731381040	0.041957447718380	0.285575909304178	0.316690923395002	1.940299939462930	0.821388260573440	0.677085344373423	0.206637948304782	0.430050247982882
UACC812		PD173074	0min	1.029583845162350	1	0.698424110664695	0.746426006153591	7.357247934009640	0.784754160691346	2.487782727378330	3.298739615605270	1.602062989052840	0.689119799461499	11.687180203751399	0.434151385488930	9.044943192872990	4.142164278214440	2.000160417286190	0.697811454232938	1.969602996715400	5.329928948291340	1.414663498872470	0.488609309243838	1.517278008907360	3.820875940986940	1.135568989389650	0.866456425175057	2.256803425706030	0.071168921319356	0.933261404123827	0.754147677803284	3.889901724300790	1.156507676381360	0.978174909702378	0.536584392488959	0.833743566460887	1.081327925640080	1.221211145804590	1.126055370869430	0.079239989922280	0.927686250386404	0.034948945677471	0.311411918477889	0.316763436022709	1.793579265196090	0.875603777682318	0.711289785518500	0.209299928806268	0.472259935243242
UACC812		PD173074	0min	1.588524869460350	1	0.748965580824317	0.716646209219387	8.034720995393000	0.831813681463075	2.596735501553910	3.749450451072240	1.555072378924620	0.765255005965127	9.902882039464370	0.452978981929560	10.554328841940800	4.573925677617110	2.644956488958060	0.663474976989751	1.941496869977140	5.460907494549420	1.313903486300200	0.522129198122598	1.323511366890990	3.904170986591540	0.980621129822433	0.916445422138348	2.278477562197910	0.069738724270378	1.012166835685750	0.695016383321988	4.177966928089630	1.101322272949210	0.902544423905120	0.586579086557822	0.826917394337550	0.885132839601369	1.077263820573740	1.017191557702940	0.095806290490003	0.996021370065534	0.037490896726362	0.306999359626858	0.301341795408056	1.855086705968950	0.865507258253544	0.665711303704209	0.217999746786221	0.454147959869969
UACC812		PD173074	0min	1.580073583442850	1	0.682394188460574	0.661160198679787	8.785247978131441	0.734170560584653	2.801413994159330	3.989933521926800	1.647913559060680	0.758911625562579	12.286442422636000	0.423005148586892	10.752258151417200	4.459771076082110	2.511527507582600	0.647652134147225	2.090494544251720	5.903840146568670	1.449663920640720	0.473010545224701	1.469391277016000	3.940013301566680	0.997229220704710	0.886893974593640	2.403723381183140	0.058497116150942	1.040018327560440	0.705368317684803	4.548334479263980	1.067541202139590	0.907764710992579	0.541880692914967	0.791630016265635	0.916966050679707	1.092310551069280	1.093500986004960	0.089854465678034	0.950812944289197	0.036754394817851	0.276243258510069	0.293503868780617	2.102252028622680	0.761921378625814	0.640258660270796	0.189739081859427	0.450915269456547
UACC812		GSK690693_GSK1120212	0min	0.822754905662593	1	0.690560205065241	0.767715586355233	7.404898685000960	0.804986951732786	2.185069490221350	3.551479504201840	1.898198701974200	0.708981668437268	6.364132596408700	0.452085114360987	6.569872744531100	7.918711266385290	6.763136835555600	0.730807692228835	1.681637881203620	5.060177984242510	1.641358267455470	0.576837535839790	1.278496960276400	2.824785333146130	0.906596031070357	0.860952050107924	2.455445161321140	0.061936824855658	1.025070696019310	0.881278822127557	3.452033993762160	1.082150055679530	1.186063821332840	0.522409576718847	0.925818084830372	0.820729733484347	0.975578594860170	1.032018384595180	0.100544835433569	0.989947140267544	0.047095376771707	0.336086171076220	0.343515373327951	1.885168030034470	0.794630894067388	0.674617208258960	0.271903962728463	0.516877003477345
UACC812		GSK690693_GSK1120212	0min	0.790890434336098	1	0.620321421563550	0.693163102679130	10.988112097793501	0.868900314822407	2.362416415731300	3.779819576698380	1.941271315143400	0.630276390274023	6.591311901119040	0.434437378511150	8.789614190972561	12.640070959294100	7.937127234408720	0.707443067849406	1.678597737609420	5.420903704430130	1.548219938172330	0.552721162530225	1.235263544199150	2.845128121891770	1.021953473726780	0.884830118157060	2.686246450770760	0.053585012233145	1.070725292312140	0.826184945671576	3.480585187640030	1.108155219796320	1.184073138135760	0.496751509123404	0.817692444776370	0.862519615687112	0.941446805315220	1.018097802090170	0.100860712390949	0.932221492865592	0.064072687690509	0.234165993520056	0.311126685386262	2.060038360540460	0.772367240413309	0.656471927244391	0.262543654359624	0.486405236789454
UACC812		GSK690693_GSK1120212	0min	0.830671057802964	1	0.679598972261905	0.642303619257698	6.710954105317230	0.901807297091095	2.170569576055760	3.452042197192250	2.015874868155120	0.632315523200321	5.989921939151130	0.433355245532296	6.545670259317550	8.142448923921380	6.429959563844270	0.781048280206932	1.586368805739390	5.052340078939170	1.574794828464500	0.545875589038734	1.212927108796510	2.968540335106280	0.938902410371691	0.884485593674634	2.552264538143780	0.072370981800954	1.132176751971750	0.881617475106105	3.444308535774510	1.246264807308310	1.268103522681780	0.583212411663743	0.829542464938120	0.836875251371059	0.916982997403240	0.947478014326716	0.098348464811462	0.988395814082880	0.044520825267077	0.180698144602904	0.316110203070523	1.812570283892220	0.831504575246421	0.735935816202836	0.293460166037879	0.512618347381067
UACC812		GSK690693_GSK1120212	0min	0.992398130889092	1	0.532934071293180	0.664970877409935	6.448747257649580	0.739712256680512	2.061182701568670	3.009543517179520	1.785948899449940	0.791702788480684	7.076492718952030	0.377742573442324	7.782302869820670	12.054074654535400	6.875073327032020	0.696453416438305	1.793263638216440	4.874650320413010	1.532271983060990	0.567221089979359	1.382639889886610	3.044947164420720	1.027620575437080	0.818773685673315	2.300005726030010	0.066403393373093	1.080069184346610	0.741847672854815	3.652090433286960	1.145092382254640	1.143138303614440	0.537305304037367	0.841040729773030	0.770613151558396	1.108676763600970	0.960475281598130	0.112694919124912	1.144101118613480	0.049802130104840	0.160377721353946	0.308611072969443	1.811543477017970	0.834131366279011	0.728945234753563	0.266021070722909	0.476127280464973
UACC812		GSK690693_GSK1120212	0min	1.042700453590590	1	0.618314220016741	0.699258177350928	9.297338033578191	0.828533868808508	2.083811310538820	3.557704807592670	1.829385331424690	0.791264030971062	10.662618183743399	0.449546262810730	9.954469529623699	14.531416125919600	7.708946678907080	0.692283995694904	1.789646459092280	5.141155430797750	1.514337533622120	0.480960199617257	1.416854654203270	3.516307929023120	0.810223717390994	0.831666016073333	2.362441233477690	0.068768976125536	0.965510990193935	0.781135322061019	4.305921747314200	1.095053978426350	1.081954304430980	0.509938195879968	0.921169999295894	0.612789828715843	1.140973111652530	1.020664439644090	0.086349571827304	1.017714324422770	0.057711405551458	0.259146109697627	0.334969593430080	1.854614513761880	0.825110330724286	0.709238981350796	0.241100887096486	0.498446255283091
UACC812		GSK690693_GSK1120212	0min	1.007565328857500	1	0.671206433551943	0.721939455844813	7.189027867962610	0.701686723736366	2.091832261427590	4.831859434497820	1.706855345345460	0.741849059372734	10.262254279565999	0.434558513951926	10.357444806381300	13.569731749220200	7.524927099342900	0.761599886771810	1.639627219231420	5.049621668588720	1.543123088499280	0.491835651622162	1.386738863143420	4.366186344002630	0.809528820220680	0.794650731681819	2.147453473272000	0.073718194807271	0.865700591462224	0.789023779227406	4.338578038359550	1.081514405130990	1.018343117903990	0.522561877033609	0.875906070051005	0.717782991762963	1.175192601348600	1.111243318952800	0.080875032174121	0.907478022581060	0.274569528860882	0.307362895313921	0.334661682689551	1.860508015924280	0.832955150910204	0.727789685617225	0.250809595705691	0.512077819723294
UACC812		GSK690693_GSK1120212	0min	1.095333560051570	1	0.613422564997923	0.690499109397593	8.440867786787720	0.930130969995103	2.402388444769430	3.968628267927560	1.676826183604980	0.504881022292927	9.740497333718960	0.404087453131541	9.735219419415000	14.982671251120500	9.445107558906219	0.746461040973546	1.787240086394730	4.927216183428350	1.439102653815800	0.519192703575252	1.363007908296640	3.375399498625910	0.908744468679784	0.886585617445165	2.411220899514950	0.067448204549745	1.046452171245230	0.715768375769493	4.290141959377560	1.076515719972120	1.068004646600130	0.495683016106536	0.855346919758440	0.700169133891149	1.024178269266090	1.125762472657520	0.107090274004107	0.998418547142854	0.052123733035491	0.243693195769323	0.323586174952144	1.944004901959630	0.883189723014112	0.740757914093627	0.229710868810647	0.493503778848589
UACC812		GSK690693_GSK1120212	0min	1.184987541083090	1	0.576153660331224	0.668573419646948	9.636769769018001	0.869623714598356	2.909688157526960	4.579295657835240	1.755646536809160	0.490906521384723	14.736503945512300	0.389816563878074	12.683168076400900	18.080388168459599	12.033773005048600	0.641557571398202	2.301112770299810	5.744904494847080	1.717331491256480	0.402178002465078	1.558762467484740	4.469673437237430	0.910056542058743	0.891058680404358	2.892743997841760	0.061959209939886	0.904971092636567	0.619036500915662	5.590563750391470	1.135242369091510	1.106475792552560	0.448374981024943	0.864146442999997	0.826994235438222	1.147535620820420	1.250068077011290	0.099567452964179	0.836704201817401	0.047108946262251	0.278524747389793	0.294565820904908	1.956176266763560	0.744214690067356	0.671194891377936	0.214894130768554	0.477995931659906
UACC812		GSK690693_GSK1120212	0min	1.672372353604550	1	0.704017684886234	0.661047247753192	6.154871487563950	0.895175756206727	2.337425162463100	3.987811456619610	1.540676051229160	0.740660032578704	11.487583578585600	0.422401485022571	7.808325825367600	10.700823507602800	6.878193809710010	0.622817859927613	1.824645951074220	4.409376015141030	1.303861945965270	0.468180219667163	1.413703254490520	3.564383049977570	0.937528427204857	0.855370303930917	2.254756591047480	0.069775415805726	0.913090437499706	0.718328584903263	3.278858092410840	0.980722592338395	0.956356959631714	0.583854441720992	0.732257563468383	0.936435936900547	1.051746040527420	1.550765187246010	0.092986311801701	0.774357172657369	0.039257932272988	0.309321336723328	0.277840853130508	2.014132437848640	0.718598885461840	0.584610236032490	0.207675382806748	0.476903753877923
UACC812		GSK690693_GSK1120212	0min	1.476418572624770	1	0.640893752187276	0.669665963642468	7.137869087463260	0.900670864338206	2.386322141546790	3.559090556373120	1.569556514820020	0.820516069511361	11.925475231257600	0.438007976773590	7.823438896879700	10.845029737204600	7.243520286912690	0.658759976529962	1.872617375848110	4.436534768673950	1.343376862171900	0.506008133115900	1.410329584184310	3.645975151028150	0.909734877686006	0.803259128850053	2.293884373017740	0.068577472569529	1.014496251045540	0.730390499997110	3.580890186286450	1.010569041923210	0.998422131263700	0.581386239551340	0.847472651732479	0.952552024375201	1.070742995675520	1.486111085185350	0.097002635004123	0.838697272120573	0.040810868627613	0.326194175965340	0.285813981401171	1.886070118045640	0.791449727329490	0.624530883403185	0.201200930282968	0.471680064778079
UACC812		GSK690693_GSK1120212	0min	0.994010373358326	1	0.593566301451909	0.674876409194624	13.214282066917100	0.782681176332996	3.136399928926390	5.757127731660170	1.999831707133520	0.486665773705479	8.344452617518231	0.316734659618404	12.878462342086300	14.510236002275001	8.532897531125689	0.527553750488459	1.971144572943390	4.123850268285280	1.741565289682780	0.452207518904013	1.264667108667770	3.708609648452790	0.850124246599918	0.815327146198313	3.443233468656660	0.048752080759902	1.072683394350330	0.658224585604920	5.161608846505860	1.020256818440660	1.113170571489750	0.474694674030308	0.693237943208934	0.826611651374940	0.820457091445508	1.006501227863060	0.111497296957419	1.091883427417290	0.029452852226788	0.156686900822081	0.244562203176444	2.374077234717790	0.802603496489280	0.628137690655986	0.179172955472473	0.427932210882644
UACC812		GSK690693_GSK1120212	0min	1.350546243703380	1	0.700612876842085	0.666803105892525	6.939857129231000	0.799727225030896	2.426852499625890	3.547709006373630	1.459506612675160	0.651428619755795	9.640124090454449	0.449150518167149	8.420362582466099	10.982022151956100	6.962244692390030	0.655187019280544	1.752967150750700	3.729551636543250	1.296332232888830	0.485116971866573	1.379480714291110	3.993144631779530	0.895462145381090	0.841357112198540	2.241478594880300	0.073636192848219	0.900455499703898	0.728726728448171	3.678121785639680	1.091134956972120	0.960542348002483	0.523102068274848	0.828760033917495	0.901599014304170	1.083055206607640	1.205694051414990	0.093323357626418	0.913198492039157	0.034553190447888	0.309036942499869	0.295367997836812	1.782894797953650	0.750013935319692	0.644114795872597	0.209150394652044	0.473824486350848
UACC812		GSK690693_GSK1120212	0min	1.782238097524420	1	0.691269049076256	0.678904474477100	6.679979502895840	0.774447231661453	2.185621301929550	3.314625495290160	1.685565542370320	0.646485595684694	10.036846842317800	0.401675412348314	10.556608943042500	10.920261886792000	6.361080075943200	0.587783024098932	1.718706613321520	4.085069167245440	1.187753622574640	0.480156726952204	1.303910397910800	3.315875744533610	0.798228596234104	0.840597269826843	2.229111126052590	0.061386445616067	0.975569353970823	0.705483875857333	4.632328560051740	1.101096399847370	0.888747385578371	0.538012547552848	0.806131129287748	0.759845397163305	1.017483469418590	1.063830512670690	0.088254379975861	0.927647789987446	0.038170358608488	0.271759880845502	0.303871491874615	1.897772957333000	0.796280131124673	0.671853970426579	0.200087359745915	0.431591116749542
UACC812		GSK690693_GSK1120212	0min	1.634613940354690	1	0.493664708623205	0.504647175058233	9.288848068093699	0.660863195278505	2.900447507758570	4.377919332546150	2.048103894036140	0.449013102874364	9.889457572591450	0.319918788422383	12.786666384570401	13.887946389673500	7.273026665257030	0.545765072358459	2.158738154982250	5.087188066543610	1.581727465974040	0.397864267030559	1.307402004023490	3.823013004471030	0.903448274090705	0.747618639512362	2.792111646129140	0.043550144311448	1.031375038466120	0.647955970165129	5.434985019310230	1.020150520478690	0.894677509108230	0.443353181882137	0.722162138947720	0.705891015812290	0.894275528361310	0.796570216923320	0.082920117309340	0.948562783923801	0.045724361351222	0.153581635312907	0.247042925373890	2.120775931944840	0.642226544424640	0.565725129770026	0.146142608522919	0.332606617958541
UACC812		GSK690693_GSK1120212	0min	1.716971473237330	1	0.785212986304501	0.698682542514936	6.415943139907540	0.859850826722289	2.291009143076620	3.596303532461910	1.532185322544360	0.652409261343540	11.859435902821600	0.391806339840076	10.605621784005701	11.939103953243100	6.956687804253180	0.612397626414776	1.830003739074420	4.602456251775400	1.360314099363340	0.485061312974937	1.311694241621060	3.737631028778640	0.801713850782840	0.804054779447914	2.290333741199330	0.064365064833821	1.083213701153250	0.754648687991614	4.440535036561900	1.097629427779280	0.910902166090757	0.536518681069138	0.776784120783113	0.775911057511817	1.107579381593010	1.180695457368200	0.095249945954457	0.864156377148042	0.040880941745524	0.251601483747621	0.285354166093088	1.888226576382810	0.791810843251714	0.630065637928594	0.197645101738609	0.442061030111903
UACC812		GSK690693_GSK1120212	0min	1.503065657140870	1	0.613145182869372	0.667667693100213	7.451400897480580	0.796541343072771	2.505092301598620	3.706590969474830	1.660385310293990	0.718651310603060	12.158031152017299	0.426849439019988	10.291921094519900	12.642017126579500	7.227682730111140	0.629202773554945	2.093218699635450	5.838079421029080	1.383381693584410	0.490128462015545	1.407207881641320	3.689116730610470	0.871775519848595	0.872552126104110	2.304287279588660	0.063667086246119	1.057276188717480	0.720452266149272	4.078768520943080	1.001711432212820	0.961290582549630	0.548668282329411	0.798448546797165	0.858654512304413	1.140338826727510	1.471816806052500	0.094114338178120	0.880063144775410	0.037571357703890	0.279307163650644	0.309014795031284	2.233608686557800	0.789668727182497	0.657131952748797	0.204170995145682	0.470745864959252
UACC812	Serum	DMSO	5min	1.768686850849430	1	0.649509517412457	0.628777063925244	7.683352326131930	0.755856792561806	2.877505863380000	3.948369043876910	1.478532403694430	0.408848949636172	10.649212963876900	0.405519916217135	10.220365333081901	4.168263608350040	1.975657898649250	0.573543777250513	2.052311909912600	3.196502677035110	1.221656029653660	0.462529277736224	1.483676439592590	3.980123364719470	1.042735812559110	0.816558125151663	2.568149066359290	0.055003201259729	0.996721286665997	0.711552209939385	4.281310728458900	1.187757450209760	0.883409789676301	0.513603700107078	0.844225563271594	0.768364452528953	1.083995617552730	1.224523450733170	0.095074980295747	0.886450420535370	0.038212541551211	0.231113160667919	0.292628202663477	1.807948655871610	0.749308011663992	0.633772054913248	0.176017555933460	0.415682192099969
UACC812	Serum	DMSO	15min	0.899373533799129	1	0.670585934436018	0.749174418540636	8.957885240754020	0.684453612451128	2.281863446400090	3.463004688994780	1.513429129935630	0.495252642844164	7.189614181659740	0.406061677514494	7.666795368739480	3.220044792193630	1.823172890659440	0.641813046707248	1.631847333307200	3.109960319702150	1.208194518243090	0.511752772349232	1.187778085264140	2.961902537476220	1.060329399668510	0.801557288071455	2.360071029337480	0.077713962319150	1.147201411306710	0.732323575489642	3.604306529779670	1.117634376217530	0.913804470737577	0.550256401049971	0.759684488378658	0.743147956598854	1.013265103465730	0.975375086524181	0.096342492502345	1.005965432927520	0.037091897280797	0.232124657564939	0.317206885369300	1.883766308670350	0.937497319716130	0.771775171855076	0.239903850589223	0.461772833907281
UACC812	Serum	DMSO	30min	0.918281266980673	1	0.618791604905430	0.725257689201193	8.321027207998201	0.705205201094664	2.222303352210580	3.481195552241790	1.616112689729400	0.420568771327300	9.799687057934300	0.419796507449623	8.637870460840279	4.537989963021850	2.139291715738720	0.594992145288565	1.967496104232990	2.836555751814020	1.157186611040390	0.488778028249695	1.206351341249750	3.233208631174780	1.088125859998090	0.748614301137462	2.200929723392040	0.072056038574321	1.032908067637790	0.767686768137152	3.565345258362580	1.108144505899380	0.838989983626284	0.525561884352573	0.748241903580629	1.001359247501560	1.129214909164820	1.123397668691230	0.102265252211348	0.970803572812012	0.037587709083453	0.256744658856259	0.310803540668371	1.867247989840740	0.971196603387175	0.740285177374262	0.225160749082120	0.477898199768386
UACC812	Serum	DMSO	60min	1.735048949188140	1	0.700541709734699	0.773221600165030	6.337686970872100	0.945988068410499	2.501112475629200	3.414048102135730	1.519914356225680	0.441240725412061	10.639333922213000	0.483219802578825	5.866421408302480	3.599332378433970	1.889746044409670	0.680178375577548	1.902480929655470	2.960514039340030	1.271349332347880	0.514095798729063	1.410385794888560	3.515596211476540	1.098934220215310	0.857565691463380	2.233140701034950	0.078190997246162	0.859343794904719	0.781121688712587	3.047953832274700	1.053583384796360	0.927055616305986	0.618172309437892	0.790112540234954	1.194107935100930	1.125682841964110	1.356542818628120	0.105184469059310	0.855974331321584	0.050831791024809	0.343851886125507	0.328045950514005	1.986881430083380	0.836836599614544	0.654623072708527	0.211098242740137	0.479990387544697
UACC812	Serum	DMSO	2hr	0.655729241275598	1	0.676448448813169	0.737406057998648	9.016123403226249	0.741584018559360	3.204491927944440	5.512100581594480	1.207448983821030	1.129842447305760	18.582912523275098	0.424303664236466	10.220146614859200	5.467299730603900	2.795849674242730	0.635927487945535	2.111531933514440	8.144451986202240	1.271295472064460	0.472953104465211	1.319743783831710	5.110549970401570	0.940926326950843	0.845315336941192	2.515275933407730	0.064233156341325	0.764714406114258	0.864882277717700	3.439621461707980	1.013592259876090	0.793982750982282	0.447594952934867	0.845416407350057	1.027828304336370	0.991513348083532	1.297997635939410	0.082275799498398	0.798823101134162	0.045246599930579	0.301889703643744	0.282380476704141	1.703519381731610	0.818453038522854	0.620172812501130	0.211868207129243	0.480838283552804
UACC812	Serum	DMSO	4hr	1.369924992957550	1	0.746389665055729	0.767556312432931	5.684864541278410	0.877501606669748	2.555496874848780	3.862494559852340	1.262555967438970	0.820985772100829	9.914538220423200	0.496937347749034	6.658014299835190	2.795941265102220	1.763937452259740	0.670394942330807	1.858104500926410	4.642085065362390	1.222559795340760	0.542814197680271	1.174014702688290	3.426307513320900	0.971809782398248	0.936316078929375	2.220894851645690	0.086730721239750	0.920363357093815	0.742711378527735	2.747508556340260	1.013529624523250	0.872890012956731	0.598550854618399	0.840347681305854	0.949314372101823	1.115545143341060	1.215746032159310	0.103603732244461	0.878122153081944	0.042210503924535	0.382015871289966	0.307677772246450	1.643787916814850	0.851575381461062	0.673079067418466	0.255203584164281	0.530046257052122
UACC812	Serum	DMSO	12hr	0.976740990918691	0	0.666839414852061	0.738983461523516	9.151620136486519	0.867712122186107	3.405866501363160	4.114751114721230	1.563249917681050	1.173387797667170	13.815704523531601	0.453344367389357	8.477771923606589	5.216724760160070	3.658722467818470	0.652565162336100	2.273110031118330	6.219659858688020	1.487705062241280	0.453673979805099	1.792001866761460	4.339952625022210	0.974138223398968	0.908125205469922	2.417344157387160	0.068845920728478	0.898884647131540	0.668497019083734	3.616070773290070	1.137714616358070	0.943413658617546	0.525234616674069	0.937670921415628	0.950210662211824	1.141883550807670	1.143029328307400	0.091129633165284	0.749271343343911	0.039362108686341	0.276414748375605	0.312973588138382	1.772548730536590	0.824736210430550	0.684809421461715	0.213388637568173	0.493068746719186
UACC812	Serum	DMSO	24hr	1.188004967147880	0	0.689342528306653	0.683176056727050	5.904610414118390	0.839464876000071	2.705862183111480	3.413431474782230	1.466913388359460	0.805550207036301	10.917649259694199	0.442893311701657	8.779493053001730	4.895698452352740	2.501062934783050	0.634271490912905	1.943566765179160	5.049926233096970	1.146512799322670	0.496642965356092	1.113587180176600	3.372549513066720	0.950962062550090	0.919149355527104	2.214263150144070	0.068028559506066	0.929173314250369	0.757937605041716	3.779992093537510	1.169501558148130	1.064984639143210	0.640860597231943	0.832544463963135	0.828806034181960	1.191147691863240	0.897523954744858	0.100778578473267	0.945897147257484	0.040584662539683	0.272910180224462	0.296921157216947	1.673966776568420	0.832147021695112	0.717182093030401	0.212958222211953	0.506871492376536
UACC812	Serum	DMSO	48hr	0.998320063094038	0	0.691411523464886	0.772433700824829	6.533600257629400	0.900952461461042	2.678821493582960	3.825920746419400	1.626958982759840	0.460219710916080	10.914089993663699	0.433166234193941	8.467361346505230	4.718200370744640	2.415847061386010	0.621556784856587	1.822496331686790	3.500279045674820	0.888799350579980	0.496003223137860	1.269058498979720	3.950900710742230	0.953350507306136	0.915825865015366	2.314809775392890	0.077154673632808	0.884689639260845	0.758850200785602	3.268724137634510	1.143941249161970	1.123594740738970	0.584479840694224	0.954545707002992	0.947976522946474	1.291997156350860	0.876151415067670	0.086062892179966	0.927633861386433	0.045951247266231	0.307817412667507	0.315715400719855	1.749821752336130	0.913877191056360	0.770330444976633	0.247923770232575	0.529512017656457
UACC812	Serum	BEZ235	5min	0.977974639093098	1	0.677978793112166	0.769854385424457	8.077319145372201	1.671693177232260	1.147886622627680	1.623978547970830	1.558329588458450	0.561724961294460	8.280862325865771	0.430193260444354	9.740339458849350	0.628943051473083	1.238270319588100	0.653297293622609	1.728473739768910	2.902589300186130	1.517512909223400	0.516397618456567	1.198414043667730	3.306613273433240	0.980697504810704	0.946469956200213	2.755108184983650	0.066083369106182	1.124555939887960	0.794687062845212	3.774567375010800	1.154781047672530	0.915565941292735	0.514400976788528	0.885233536155330	0.416720804726294	1.056795874903840	0.961904926061914	0.138189344256126	1.146861406649890	0.034341038853160	0.238721460173581	0.345281389131333	1.693764953330880	0.875243052074997	0.768302852595544	0.213311746501120	0.480026095986334
UACC812	Serum	BEZ235	15min	1.362354190129750	1	0.681548754781116	0.675736935935470	12.573383831306201	1.261743810441750	1.260127365567560	2.075651273523600	1.787131517751360	0.541878555801657	14.689645960985800	0.417113224493084	14.223898382867400	1.143072872587600	2.052253021772020	0.547966523463329	2.221008289412180	3.195922386108480	1.265450429883910	0.508740307797436	1.336970263166320	4.424797826274730	0.911471221198594	0.913228821235327	2.937648187960510	0.059448261197912	1.161211675162250	0.727430919182193	5.709204016296460	1.229001046718140	0.875446537907891	0.520292388654447	0.756703719367789	0.475357241490399	1.055019265122830	1.097965724038060	0.120333258259233	1.012198350509800	0.034981881367236	0.215766304461821	0.306496985652250	1.750374110131620	0.839870919765823	0.685317494180600	0.187194118900665	0.478310167869332
UACC812	Serum	BEZ235	30min	0.769450891603706	1	0.648878344147962	0.753883271337684	10.752942272850500	1.624573104228900	1.152738234625820	1.905979549903970	1.866545907511610	0.476178012217400	6.429745934980200	0.470717073685095	7.361195575677310	0.871575752563312	1.828863645333120	0.697410507662575	1.696484546039380	2.825999973256120	1.607612369383250	0.561559204767993	1.212926596896180	2.895131685722940	0.979072980494077	0.770770525668947	2.545492521429360	0.082303208909155	1.102248642384510	0.869150527501191	3.781702795136860	1.114325985378550	0.899386695702530	0.564485281707831	0.894930841416037	0.532699909538985	0.935336278531190	0.993405850218689	0.117616780039269	1.194182891385590	0.039713623923289	0.182698826821938	0.331763821368964	1.907887104257100	0.846441013109746	0.674381013332355	0.237568816304042	0.532465110247031
UACC812	Serum	BEZ235	2hr	1.326214620601030	1	0.764346779075149	0.768505923497881	6.216654749719900	1.654046019283660	1.188246821155660	1.694376163914790	1.508620374259120	1.092922790979100	10.951841140775199	0.472638336654057	7.682293544651230	1.112591797121660	2.604365660128390	0.717507158743020	1.916044719317620	4.713837776536060	1.492567503685300	0.550823843211552	1.418839437074430	3.775677552654540	0.816880242071558	0.919640966452563	2.477096390947180	0.070137316435990	0.969622291097290	0.870673128323286	2.959907537261090	1.103791256097610	0.917011230232237	0.556425674488582	0.922823371936701	0.610662572434594	1.110430860420770	1.551542556184960	0.119806773008702	0.856756913813442	0.043381381765776	0.296110963444874	0.309269111859723	1.757645742231450	0.788053792864465	0.671957627030001	0.236214019261420	0.515111342188645
UACC812	Serum	BEZ235	4hr	1.161916648890550	1	0.831486766440230	0.855868995236220	6.388183349045700	1.361839936508040	1.274620861625600	2.066269768994180	1.334235039279640	0.831340864830091	12.007932353148600	0.551108941872163	6.605452363938480	0.961528348911240	1.999875272801750	0.774566642957044	2.059715808209550	4.909585798820680	1.467529731039810	0.615111098323173	1.200381734468260	3.200662121481010	0.949480648845370	0.963364249500130	2.232985228454400	0.096399218941894	1.014538251478910	0.894723638312605	2.681651633397090	1.117759545659080	0.940467055699960	0.710161275438983	0.926220676501874	1.139150905706000	1.176543157195130	1.266957580224430	0.125340435889353	0.993125486662244	0.372287065351851	0.395465121297631	0.354024497800113	1.697025091991940	0.923715351209143	0.717967716433497	0.298230926665284	0.629323604624470
UACC812	Serum	BEZ235	12hr	1.071603142279520	0	0.780080693753423	0.772695067292648	8.097031388806620	1.393443230175730	1.383130977791180	1.991633290007870	1.755442131487480	1.334742610862770	12.180852346811299	0.497589791692431	7.257210989603510	1.696023058360960	4.273818799674650	0.697064385982205	2.587543571474340	6.560220205374210	1.541044384422060	0.520880573170300	1.498749884295500	3.943769346186240	0.845319546564425	0.938836642665593	2.566980549290990	0.073045135563537	0.943091043882992	0.877066809955849	3.684748496806110	1.132925328106840	0.868181465390500	0.646910271687970	0.887317559670890	0.996945182922388	1.177461868996600	1.493365595362310	0.115460233265251	0.929770745393978	0.051020042688235	0.341468894116823	0.335797768519456	1.690116616128550	0.760158422079850	0.640491656958394	0.227286070119428	0.541290562698860
UACC812	Serum	BEZ235	24hr	1.252863411706680	0	0.735833850271350	0.715494576649051	6.201596512999880	1.210842666678070	1.576049437205210	2.741271924797650	1.384208680997670	0.676372060624747	9.755845086352130	0.470630088215941	7.200526564395870	3.143844710313980	4.416551488603440	0.730744857110440	2.154898614358790	5.062144554735640	1.421295986430000	0.510409188325989	1.374022183606840	3.605073960632690	0.862943899248047	0.934086087785700	2.518046061144220	0.069644362967612	0.846630500380819	0.754026495379947	4.059630088329650	1.105494117727750	0.955640682904276	0.622482288425052	0.941062326396005	0.996627872777787	1.070614389768240	1.347939343637260	0.102124540177979	0.892757029522840	0.042665269129119	0.328250335246414	0.325423678332482	1.864659818535410	0.701884767119656	0.572618589415722	0.231346688062241	0.517086775217198
UACC812	Serum	BEZ235	48hr	1.023839348533580	0	0.758855156017324	0.817485098791079	6.911000494351630	1.195080097987420	1.307949799159730	1.989280420768280	1.411909820085310	0.449604132565727	7.901339942613030	0.487565133109129	6.772466087852870	2.560379098406830	4.237331067049690	0.772304750886917	2.155048549895230	3.805011208094950	1.335465127914400	0.556279415881265	1.590580462716530	3.415722147264650	0.924252313892145	0.911415320750524	2.515798987433770	0.079595772881633	0.827219302538013	0.844703253179744	3.487929501245270	1.113920918866830	0.904842885508840	0.588312846383541	0.992347003767725	1.098929814446020	1.180869550439120	1.295833967317620	0.110600805619629	1.017317691490300	0.043230913512072	0.345635557942412	0.348479418371899	1.849919289339620	0.805377937816404	0.643508940848672	0.275364359344453	0.567108121539497
UACC812	Serum	PD173074	5min	0.959950925889286	1	0.684418156060051	0.758993229728363	8.157046452211990	0.743665301707942	2.550290736993650	3.638082625663490	1.388617776912280	0.593906964149678	10.410812055934100	0.442938750140243	9.788782914258601	3.734452162851490	1.761510441889200	0.661547208404929	1.846472191043840	3.673063577001350	1.514895379490810	0.472027900570698	1.365689009425110	3.727716857701100	1.175086062674050	0.870188734470378	2.178284052946140	0.071221609542694	0.911172676135057	0.743165583331780	3.416755564872270	1.136603516387260	0.893885944177866	0.505154757505198	0.883795640518910	0.849548173633979	1.226607421357050	1.246294713963460	0.085309001267191	0.936038635957527	0.034023265626841	0.285945189637787	0.309502457937749	1.757937249785510	0.823483583082370	0.745984065736884	0.219385836815932	0.465129586940267
UACC812	Serum	PD173074	15min	1.435822273917540	1	0.619618984476317	0.673582847598400	9.104296019527560	0.784587920275330	2.511161846609060	4.064128884474200	1.690634345125550	0.500923564452036	12.517338907384300	0.427582552310323	10.697997789482899	4.893578709889540	1.924346841183900	0.647991007154616	1.938994914447510	3.111293552725080	1.228446127248720	0.514631402972159	1.360770384137370	3.784017586125460	1.055181954745510	0.841236035064720	2.386409481133480	0.064115180958475	1.025621419756100	0.726740323686238	4.086593101372360	1.026715092442640	0.858024442604688	0.511377927249678	0.855124711080520	0.872580911302554	1.041191415880740	1.084325708294340	0.101161429125611	0.940516248688223	0.041684155357714	0.294210090914137	0.292987510673540	1.632233481931560	0.825299611056592	0.679737867195168	0.206188379760893	0.471958436400027
UACC812	Serum	PD173074	30min	0.813238614102866	1	0.624116358894436	0.676872744385876	9.075315226082759	0.648684509600406	2.853393079313560	3.797398438139130	1.866495141366630	0.452848981583320	6.149646447871250	0.414432677175346	7.710421757291000	3.440495589273190	1.693562803461370	0.678450739443523	1.737603842011020	3.150428361567030	1.441413031089890	0.492100693321440	1.162825118683880	3.232382946907180	1.136154659938610	0.799258129450060	2.656033547837720	0.053624580291184	1.121462989330230	0.804072283627344	3.748293896052770	1.113574655244330	0.955195743725136	0.528689734396096	0.797374089529725	0.807660010365530	0.866510050519456	0.908730902371470	0.104741475768811	0.997464237062808	0.034716176814453	0.203149208565144	0.297308845355100	1.898692053038320	0.934766571980401	0.618718823434730	0.215854507715165	0.490783840954364
UACC812	Serum	PD173074	60min	0.928729066435987	1	0.775451515187649	0.793815019384006	6.813513645233910	0.873273067028145	2.461140296043160	3.534462438713930	1.582536803336710	0.433370805845462	9.673976211905099	0.464557711480881	7.688449172068920	3.386533603496230	1.788471683015470	0.688410675993869	1.581443469757540	2.739400160000560	1.380724841746250	0.507555706473326	1.428457097928090	3.796987407201530	1.047129564434410	0.804552042127815	2.186493331235930	0.073706947097965	0.915585499242210	0.799244211914390	3.095248721661340	1.152551258350610	0.868405994130332	0.523320618057225	0.808610989668831	0.919717896809097	1.238988161158500	1.100739548693380	0.088571454889288	0.824785633344979	0.038081286657732	0.308521344500958	0.316811631339778	1.804009154025410	0.872543948477397	0.697570637685990	0.226858890301921	0.502369481385605
UACC812	Serum	PD173074	2hr	1.558950953126620	1	0.705512691337352	0.690103852784037	7.247622095505980	0.881246032648661	2.312236619453290	3.958099290837000	1.410567676544750	1.250922444853970	10.622368697250700	0.478155792631600	6.582380593436360	3.411296018279600	2.117944184428310	0.701509855521743	1.896472974167250	5.136433958184500	1.455153296850100	0.506155374314320	1.450217217811570	3.514252403637530	1.010709070415710	0.869399142959806	2.266015591142990	0.072755611384982	0.942338290358760	0.774689286096457	2.960643462699750	1.065878165002020	0.888657025965874	0.550050515341545	0.926230614187806	1.022409669292410	1.104021787532720	1.423191259579010	0.099095161388301	0.833177489360635	0.046205204181253	0.304691668916462	0.287343902745812	1.699997503289800	0.790637848824676	0.617514894249062	0.222235071075599	0.475404196862290
UACC812	Serum	PD173074	4hr	0.940986630408962	1	0.558353206440103	0.711614988330664	8.783063088802001	0.733546011563946	2.791768279076010	4.593502206481060	1.339669739366310	0.699153306513429	12.308145228494800	0.348263791942885	8.895933199051999	3.141822423908380	1.851193711429540	0.564079176129389	2.293578765090910	5.384511032923760	1.509107165259580	0.423059915293862	1.227232693324990	3.804630606868060	0.898616801055260	0.843529913430940	2.148202907256170	0.071773795846761	1.007546718968540	0.628548788648158	4.531554094228610	1.116007342979150	0.778457855726308	0.436702924807887	0.776448028728905	1.612873889504800	1.066788068812980	0.862326870395252	0.115587871827590	0.988320986997442	0.263742804352552	0.244240897415384	0.268112845857322	1.817475977802450	0.896881763688550	0.730302091134950	0.217713157212782	0.465281625826958
UACC812	Serum	PD173074	12hr	1.148002163958850	0	0.612473795603481	0.712408223258126	8.062124451054000	0.855358886984896	2.744062167485930	3.333522210591570	1.585039463765890	1.090667598788370	9.373008087406539	0.444229577022070	8.992206581468819	4.027911453325800	2.718028153180110	0.636132748135527	1.819957526254370	4.600404490014280	1.235222265741180	0.495149038369840	1.295034428549590	3.314973939102620	0.853514506874732	0.830700050092503	2.104861079131380	0.066400527298144	1.016914812229760	0.720975260827199	4.153558968141460	1.114553770438780	0.905696509436884	0.530691782470587	0.783813971057188	1.065602659775450	1.086833550686950	0.846478713187830	0.111932714341581	1.001453714342510	0.038994485125331	0.232173822387949	0.299609294821430	1.680662159553640	0.883642456917677	0.715041796939686	0.210675182862765	0.437656867713269
UACC812	Serum	PD173074	24hr	0.854633004377059	0	0.616030463756498	0.735599045335363	12.205456100960699	1.100395453137520	3.279048547533530	4.845599892597290	1.792148112914830	0.470554809752443	6.054762179662830	0.421650619011144	7.300050511537340	4.126837194492400	2.256656706548220	0.681011986528311	1.657630734283120	4.445931515685110	1.450905789940530	0.512719164635469	1.074324988469120	2.606784878959830	1.020288885171240	0.927944558216173	2.924979260886120	0.078534462161478	1.159707805512410	0.764828339144596	3.413813667676650	1.071530963547810	1.274356492866840	0.593326125528695	0.887398075514812	0.943616694106419	0.833498604302163	0.689807123076749	0.101904128358699	1.093568083388940	0.033947506176563	0.237178463585877	0.310119035132874	2.061585433212900	0.956906512968232	0.663002424659580	0.240753434373262	0.452732946032071
UACC812	Serum	PD173074	48hr	1.151288677648540	0	0.634746389755192	0.712841919779950	6.505133679444070	0.841397091620378	2.724686590963370	3.989442761605610	1.548069931585160	0.496929134509686	10.705737808416600	0.394072424471350	8.842125188550741	5.336857271056820	2.458111321981440	0.612414566084033	2.115558616365770	4.630764562643560	1.053176546022180	0.481027819780087	1.200785591873520	3.845204716250980	0.953213338964040	0.904901497016870	2.261391368767050	0.073517532322438	1.036457199364570	0.743652283394706	4.202867470085220	1.155528426685820	1.085084732967760	0.609981607874373	0.807596061702070	0.951091840618223	1.208061737928270	0.827803254938666	0.112492984040757	1.019530220238170	0.039521258907705	0.266262764726999	0.294797509691193	1.754295198770320	0.910319860437742	0.746247839872822	0.234392389615742	0.500445905658293
UACC812	Serum	GSK690693_GSK1120212	5min	0.998026822243587	1	0.612535060031434	0.693357875812047	10.627898730638600	0.810473015782182	2.485728493463190	3.845975032592050	1.365225942098370	0.543262116252527	9.253661532469160	0.413388443749117	11.087256668340901	15.613878214820399	10.001815774406600	0.601779244588105	1.889185187562430	3.993086703086830	1.507920765041880	0.462529300145307	1.235774756878190	3.340480214777670	0.847854940299022	0.841706550413973	2.335295124439890	0.066164407813259	1.190803987753240	0.686060593354920	4.385194578716100	1.108513673533080	1.025822124341600	0.503632664419295	0.790787320399570	0.599375244593799	1.144278661863190	1.039351486887120	0.101091121514939	1.087393674528720	0.032195614379242	0.198157932855856	0.317719989309603	1.890494092297860	0.852400581826833	0.712513644551530	0.228869909302765	0.443858253067655
UACC812	Serum	GSK690693_GSK1120212	15min	0.850217043651813	1	0.637128798737597	0.741934883380433	11.215002485258600	0.932171596261912	2.503971894486280	3.840805422734410	1.740289776600310	0.384467590123294	5.570945328904140	0.423448796126086	8.096931509147570	14.415514935254301	8.484716513169410	0.680093215557932	1.587554667522780	2.201445642401600	1.380249372283940	0.561822414672711	1.132160028063540	2.730665285709710	0.853297870670415	0.754206348263117	2.596005887096260	0.063490862467038	1.160835700479330	0.855505789466761	3.708298416308830	1.129553658998560	1.096997207326760	0.547398442902103	0.827150122352983	0.698098206932341	0.914686256942528	1.282922608174250	0.122258112565759	1.083058089854180	0.036720777655284	0.215745829262747	0.337548126819780	2.135378927751470	0.915137202728758	0.683751254991117	0.245899968291795	0.449115545521771
UACC812	Serum	GSK690693_GSK1120212	30min	0.772516504371763	1	0.649925047460718	0.656928095058067	11.110134038796099	0.942317078374443	2.850189791472530	4.410503252209470	2.119097268411270	0.468063999068046	6.726807373214040	0.402460544369199	8.414132000351570	16.995482993330700	10.757217401313699	0.641182252888789	1.686992152072470	3.401262536890670	1.453573939227870	0.542224261474082	1.144815196714330	2.792731235021850	0.871295802585424	0.843909905375370	3.031760921902710	0.051706479445747	1.209679411663140	0.824265227811098	3.631447213268740	1.101026251539430	1.148670063516750	0.504483476149885	0.844688082231501	0.499079848223700	0.825143473712883	1.019666762798920	0.116746058143606	1.254481030356890	0.038123399697752	0.155188608347359	0.294152472539698	2.164564316006550	0.915583420151220	0.653333704027991	0.221605813842180	0.444755706119629
UACC812	Serum	GSK690693_GSK1120212	60min	1.178625928523620	1	0.735586616674023	0.766660874892023	6.547715000297670	0.976486501076114	2.489693120292790	3.831189130431700	1.401334466881100	0.504866969189776	11.721619072359100	0.478037889854531	7.000168510741330	13.180516188358100	9.228037364828920	0.735717934651161	1.826609542873330	3.034572171108920	1.408087005430590	0.545596893670596	1.468890410313690	3.905935383206510	0.883140364140334	0.890987785754096	2.289440546206540	0.069688018756479	0.911059222144726	0.738489368896242	2.736448737710610	1.107212971940340	1.102175504792620	0.536892195897150	0.897091337884935	0.691366690069660	1.169304560647170	1.744531879577550	0.104888750194563	0.893792668910951	0.043827170392758	0.325404959762742	0.301178051029863	1.894355806237920	0.802513623380888	0.617752124655310	0.211521398488874	0.503226231649231
UACC812	Serum	GSK690693_GSK1120212	2hr	1.431374043459410	1	0.683039904373255	0.705843293968208	8.377311247299501	0.945425127223012	2.462413417324830	3.954727723211890	1.491438868004720	1.080003583880280	11.175178603243900	0.439978741541305	7.695040724903720	11.023970350359200	8.175917189192900	0.683962783929808	2.006016937017000	4.776310254926940	1.341226469772960	0.475516747046731	1.339302098707630	4.030423454652810	0.792538514506320	0.891159408493856	2.355022236123460	0.064924300650258	0.946794462162794	0.773184709297849	3.417225570162180	1.080277033938980	1.090573770687680	0.541780249651720	0.873478400080182	0.693564013685510	1.066945412897620	1.571886461915340	0.091658275636678	0.857428159533767	0.041759685467095	0.296736934120618	0.279027357758292	1.785899974785720	0.728471297975105	0.583556646483035	0.236892241389797	0.457521267268523
UACC812	Serum	GSK690693_GSK1120212	4hr	1.257054537087000	1	0.708216450778425	0.772765265923427	7.250768093505270	0.989801786202647	2.460952910904550	3.468923698428240	1.236403112232190	0.687658074224258	12.011897430756800	0.516860460307103	6.300245281618120	11.464644769760801	7.268646993571620	0.732169466599796	2.099028398967610	5.705723972082700	1.412024038843450	0.556142613201335	1.419167423749150	3.438981742921620	0.858003436882994	0.915958906419755	1.993335580093570	0.074872065753400	0.911288305564152	0.848228404290560	2.692967246130240	1.057560006418290	1.089200153503430	0.604716415121856	0.856065533326575	0.877473843955326	1.151486836586640	1.441929410990270	0.109771870395516	0.936928085193674	0.047873017920740	0.375358622409401	0.315195725448225	1.866441014795500	0.805887020013125	0.651235017043106	0.241631793867480	0.557166875438843
UACC812	Serum	GSK690693_GSK1120212	12hr	1.083821024044550	0	0.733618175758110	0.766602465401796	5.242589689576070	0.818447224904038	2.470303055899450	3.469747042964530	1.675218754699350	1.239166863725350	10.995960862882800	0.498657132529781	7.442355218662310	11.201918407155601	8.063244051105720	0.712613008137552	1.860940824090420	5.728186980110820	1.363742493965200	0.507243092143492	1.759542195836460	3.590319564221620	0.794322526524059	0.946803583773047	2.145697133245590	0.071988423408815	0.903618537073729	0.822601270385754	3.278959221713830	1.063070953357890	1.296211925110970	0.592435092346587	0.876270030536713	0.852298564798038	1.183929729194720	1.364283880566560	0.110297382466240	0.911790888123226	0.042954007092798	0.301481231897711	0.321016559011269	1.730665742208520	0.805229305632927	0.683987044404877	0.227935953132243	0.552692600163977
UACC812	Serum	GSK690693_GSK1120212	24hr	1.719825003536560	0	0.760665097824650	0.754401325202505	5.184098378276660	0.999989097829124	2.675577107159240	3.786326233554830	1.462366510018770	0.717386045421226	11.221700676499800	0.446650964186746	6.291091574127040	9.233495454431001	6.865866507710510	0.680095541185960	2.070594608992840	5.020234635635050	1.446622484501210	0.533516074538912	1.653439736881720	3.826071104842070	0.784379606318980	0.931862864345309	2.315532930241430	0.080130151656532	0.942973801511119	0.767042165073054	3.359870673141630	1.099746030891080	1.298840857725130	0.694655516280735	0.825044437629822	0.843613593630982	1.020664468757910	1.388915818951870	0.096621743455260	0.879043657518358	0.051866950095853	0.344702299828695	0.294892537709630	1.908035293307070	0.711333984647020	0.600152116526319	0.234078624871346	0.457025827166209
UACC812	Serum	GSK690693_GSK1120212	48hr	0.847907039008725	0	0.678881231768586	0.712678200844915	9.299494189711529	0.817207088069734	2.608239746330770	3.201369131803270	1.332838949725050	0.500089469563164	10.228744822021200	0.434119800797197	8.538882544835760	18.353018724139702	9.251205640183800	0.666728446602901	1.973807889793920	4.202005214977800	1.194279202081560	0.497239573341832	1.643186885532270	3.069706472124890	0.799398621187957	0.961229685307640	2.217998565600200	0.069499574262820	0.966810000659280	0.788676686247722	4.188358477752980	1.200185856296150	1.381592641915120	0.678592297897556	0.895387907542285	0.819234445085410	1.100848356726410	0.984581709771842	0.100732769137055	1.075848434594410	0.042100825201827	0.264989610799040	0.325279845349581	1.839753631669150	0.809378137037424	0.670912060582205	0.209361896239536	0.480147464551264
UACC812	PBS	DMSO	5min	1.520916038894350	1	0.585996906488374	0.636565721668075	9.052639092723471	0.818462373051755	2.610767965975700	3.650662845272400	1.330671015318390	0.457155728997348	7.574814982623730	0.434145117367641	8.015089280413701	4.123698157916860	2.023350234472840	0.606362349382227	1.763867379673560	3.114376946736120	1.105666181009250	0.541470216814184	1.151211522884500	3.031181898830850	0.943823213725280	0.841503201089439	2.339132589731000	0.050806678458952	1.135749127984190	0.710380350535723	3.697739687132020	1.083655638029190	0.893499723984662	0.529080733024518	0.807054471641355	0.913700407441189	0.979644066978915	1.073355989257260	0.111945792368447	0.988036059520110	0.032270498329772	0.172538695277368	0.280228629822029	1.731055496991960	0.797601994623457	0.682122510643511	0.197057457816254	0.404790602320760
UACC812	PBS	DMSO	15min	0.831583312365732	1	0.623814916851714	0.712498335235152	11.392917323061500	0.764927016960590	2.366318422654630	3.956174072546740	1.637101825650920	0.472786016319900	7.933564550143060	0.383625412050751	8.547999119549720	3.558856523785420	1.815333555722220	0.636216337384941	1.729076469389350	3.240612399736660	1.234559542001120	0.496014243080407	1.175913234876290	2.750321123403710	1.061563003517120	0.784083600406360	2.321936036933500	0.060977415267659	1.070518142898770	0.743877039567407	3.520157057324560	1.098262339889790	0.919610919821935	0.503380860765406	0.792674827481897	0.842316170236110	0.922948629054650	1.024170800073320	0.100989341816568	0.942482000630265	0.037288643835977	0.244042635374195	0.275866052444514	1.918180476921640	0.969346922996985	0.674041526623766	0.212472102480735	0.490375804203488
UACC812	PBS	DMSO	60min	1.534519971750180	1	0.703293831813114	0.700766398707837	6.725839297001320	0.893870661731398	2.613865621775970	3.903508890261320	1.557510057556950	0.519758629899169	10.481525448838200	0.438466138377495	7.022188912388030	3.095172211516510	1.605700455719820	0.668722078614275	1.803298189482170	4.065063772566710	1.232883001066050	0.484842819653240	1.321297598637920	3.784729924970570	0.941425577701946	0.850929591165115	2.374573738497640	0.063366882020671	0.927998945702001	0.765144879299015	3.224856376282620	1.026934176762040	0.952979638946290	0.545117644031026	0.836966637473126	0.961014814706782	1.069928627859410	1.228070798237570	0.091599851483774	0.784302784446049	0.043937074757124	0.280809754274313	0.286921475563052	1.772307181137160	0.727278072873862	0.604590849253069	0.204515417320771	0.469710113235139
UACC812	PBS	DMSO	2hr	1.035853113297440	1	0.702397133552913	0.784110219701270	7.272053797662010	0.942024930724019	2.611987731260000	4.427755851469320	1.510037861949660	1.350878534690960	13.480818461140700	0.457533296025111	7.216736714556120	4.058727690282590	2.805469933593050	0.743922176455713	1.931158782392900	5.355139793739740	1.764993512218300	0.468218699512309	1.375960986944380	3.162555996306620	1.026535035615200	0.904087710589590	2.240225077427390	0.073993785432967	0.877037045390927	0.778734600089125	2.875525858588640	1.029378784085070	1.012984005171020	0.503234882154901	0.954182351997776	1.071452101222780	1.154036595191640	1.315450892147870	0.089326794597734	0.871161137172834	0.255571069509223	0.309218661514283	0.294496771522380	1.731431657928470	0.856057381291181	0.667765826134290	0.363431124255040	0.492938609346947
UACC812	PBS	DMSO	4hr	1.213057773583200	1	0.745126228821274	0.763645674441058	5.486011348271550	0.914873603595884	2.342779428400760	4.146928403842090	1.288989616014950	1.058982332612020	11.386987817811001	0.497070983479969	7.050102606588930	3.141632309973280	2.075492596238390	0.713462300010362	2.111232953568910	5.486917566847120	1.269457009467970	0.536885626061749	1.313774501733550	3.687799417538260	0.923127282090650	0.874506520011640	2.187485923970710	0.082872848560581	0.941090543684643	0.831013090639281	2.956417292691040	1.085404074489430	0.969252128661277	0.576189036376387	0.883297599294350	0.681411947187816	1.151852598713580	1.402663971205720	0.112871438829112	0.891902834808893	0.042698761588006	0.364027855093340	0.318902523416059	1.699826632472930	0.871327389224840	0.716698941314018	0.253375229845468	0.569483999725675
UACC812	PBS	DMSO	12hr	0.999116189662059	0	0.753510891655261	0.778805690517961	7.728817934983790	0.912281445775995	2.644749338725220	3.541987187925360	1.588152484355850	1.152212175916840	11.481417054568800	0.474255306912321	7.627462762723640	4.247093713538000	3.459808611550280	0.730629697577980	1.783319342808550	4.404810773253770	1.408652437497990	0.470241629198797	1.502965001472170	3.365447171914120	0.848881694942081	0.852857304922955	2.068369737060330	0.076602635536563	0.918138246547058	0.762770386162893	3.398481203690280	1.129616965609210	1.077594052670620	0.487918878006086	0.887185533776913	0.718251383391782	1.181624521276710	1.245675486281190	0.085573918563538	0.885762769208568	0.039479813027746	0.292438545719380	0.308017870119957	1.707053112665870	0.853041055295480	0.691038439354923	0.226349668465457	0.521446740540424
UACC812	PBS	DMSO	24hr	1.039961433519290	0	0.669393764046513	0.755019879724659	7.935740726484400	0.842884855333244	2.632561480775770	3.828902894784090	1.518055779646610	0.985729036044315	10.501306603465700	0.430139703688019	9.568409488820761	4.481256953139590	2.627961006676570	0.672783747267457	1.964950918109690	6.361034284389150	1.291087282137720	0.515507570754114	1.398644672315960	3.669842356515420	0.924530326128320	0.893223068696257	2.390187344927800	0.075775345975171	0.979221830339669	0.747832768330827	3.949257594863590	1.093452067826620	1.142939553000480	0.528191686457760	0.895276905561210	0.919623792029375	1.286079700196100	0.983251885152094	0.093986987866130	0.984716256960621	0.040372391953734	0.271862264011781	0.326914521351314	1.825806274120570	0.859396446166910	0.753027564824736	0.221346819267553	0.497460352669480
UACC812	PBS	DMSO	48hr	0.926638063123646	0	0.666158556180252	0.705502078994964	7.545055235037860	0.838779277442012	2.885259415484920	4.194980205969670	1.463302955486240	0.554615676395601	13.672694890704699	0.357263909441425	8.921997589422730	5.934408080251210	2.916353430541530	0.576273965928077	2.407560216412020	5.006316843665460	1.231682750691960	0.451643475071447	1.555249001827450	4.552384423413180	1.002129028863700	0.828952788052144	2.442230137159370	0.077331393803688	0.976355129985580	0.684385896712507	4.223436181680390	1.147894906235420	1.186326883359670	0.490812929073189	0.865611894272782	0.791359993069830	1.265931642307750	0.970340268087003	0.086679454737289	0.871260279858798	0.039446389682211	0.284823664890995	0.294891994999831	1.901548965511810	0.828277211541265	0.686338966984600	0.230696196304339	0.489132560918912
UACC812	PBS	BEZ235	5min	1.265752700655910	1	0.589051940532704	0.634540558235593	11.291099660948699	1.301647370386650	1.220220859414900	1.681929075541840	1.597625586773150	0.802207004109408	13.754873567231700	0.368439747454587	14.199040920769400	0.516104583595042	1.400826332385890	0.560241558699317	2.482357815730840	6.024507858639190	1.814942701636140	0.452951706014054	1.516675357538200	4.726635236865130	0.826828107697678	0.812292048215281	3.196014825468260	0.059161730007104	1.303985089036230	0.642342496553168	6.282557758602120	1.194923581120330	0.912149123824272	0.499034287575527	0.826692470292311	0.485206296527626	1.140834617379300	1.110320701768450	0.113312414819435	0.982172290720454	0.029927898649468	0.215108117039840	0.295788712949828	1.823760884697490	0.783850456041453	0.654128276135116	0.180045167504950	0.482662468926663
UACC812	PBS	BEZ235	15min	1.409789059582240	1	0.723634745564638	0.718737166575928	9.812122600688181	1.668848080215580	1.435772228146890	1.653997296305630	1.710456226115290	0.572917465432198	8.788776779117400	0.424609761756120	9.599578174665700	0.474645909845650	1.451401220388720	0.688203293396497	1.838680028337500	3.118304133119760	1.330972179896980	0.567458600145932	1.194504277624120	3.304625564335520	0.833775761269812	0.869822428331855	2.860136361146340	0.058465655269780	1.210243283952500	0.828068203787237	4.411483176751790	1.048492108661690	0.978731770204239	0.555472404825058	0.897320133058361	0.502436861166713	0.943973631172147	1.066989298257650	0.123024088644799	0.970298236177759	0.037972304676530	0.208799131945417	0.325342328365749	1.687599149062400	0.818626925380920	0.667135798372520	0.221248996408724	0.481565520335107
UACC812	PBS	BEZ235	30min	0.859517493552705	1	0.669136157969241	0.758855840184787	9.704970839343400	1.566535675241370	1.120614730502800	1.506290707879430	1.839973410561260	0.576071512319865	6.159031206693760	0.432009234683312	7.674106098361060	0.311988699407749	1.420506802265220	0.665978581195179	1.671857830090860	3.605594738899570	1.231947861054240	0.535396824029937	1.172420924124700	3.029223244061810	0.782799281594446	0.866088869055908	2.582385252963960	0.056071559432607	1.162770643316260	0.806557836135744	3.749084971401200	1.152632428855610	1.048363480031220	0.514914442510950	0.862230608498211	1.146987313386470	0.913053979805674	0.958514021247247	0.147640224653970	1.202207043825280	0.034451833278993	0.196207996478095	0.320795382506336	1.861375032653500	0.895456696819992	0.660444620978360	0.230914628795387	0.446652385431819
UACC812	PBS	BEZ235	30min	1.198279418247810	1	0.662310566306933	0.687973891894094	8.671480337952030	0.854044445121413	2.529377891011200	3.460328147085030	1.583703990296300	0.446293504639962	10.580832520484600	0.447982407415299	8.182872567247490	3.982121929262820	1.964023591099810	0.668340722218295	1.864468060240870	3.756515337998630	1.303278262259710	0.528427275701831	1.387150432074700	3.641554462081260	0.958983165576022	0.876069745973416	2.118860059586260	0.065613012697035	0.958437163423147	0.725678177797567	3.781581885019470	1.152306833936480	0.919097794114547	0.490873574650619	0.850652868369343	0.928610541119032	1.106638851828820	1.201012239710380	0.103860672478116	0.972920566417548	0.039950345878220	0.271940490826340	0.297086607294152	1.938013000827480	0.885745177642026	0.659776758851335	0.194247331123197	0.498642719391105
UACC812	PBS	BEZ235	60min	1.056109709301380	1	0.743317281264316	0.788958135431960	8.218617671228650	1.681673033294660	1.341561645265220	1.831149831319090	1.739531345086290	0.843320410288774	11.424741483071401	0.510125414023724	8.252145247045460	0.427592450822572	1.701356537039720	0.731983210297785	2.041576993366930	5.138188843571800	1.625137237909070	0.471806296556147	1.689723543189750	4.533279518753110	0.813970215783865	1.014370139918320	2.596934470747760	0.072918115930356	1.010431414439010	0.806662715648827	3.582631870310410	1.254725472569210	1.054260168358880	0.496566076132472	0.927061614341287	0.836980684013744	1.277843836660630	1.629962582777180	0.114311405084546	0.924331562345706	0.046212410786520	0.320669551759987	0.317757792047797	1.965592913489990	0.778426052550502	0.634665517858528	0.223330314936572	0.556851287112320
UACC812	PBS	BEZ235	2hr	1.257495977343450	1	0.719542869192124	0.734221054112326	6.789850964644530	1.512665777297560	1.083944898341820	1.143415601087150	1.652275158294600	1.228631758850240	14.125296609006300	0.468844530692284	6.731220915674550	0.591534470391427	2.733297034983440	0.714369573792100	2.104566191389830	4.245323457544990	1.486862095013640	0.530354394645199	1.369414995967020	3.509670751470070	0.716561902616097	0.941634626319068	2.292502077256010	0.073411248941312	0.909688267824970	0.842182788016745	3.066787532757350	1.074948906121480	0.983648661183607	0.574937281250961	0.878867129046874	0.755095287219168	1.122251613182510	1.592584007048140	0.129536749879581	0.871183388842006	0.044175009034588	0.357609914276572	0.300462912169432	1.597521687651380	0.772805537058512	0.618725667641327	0.255094286420813	0.522428040719591
UACC812	PBS	BEZ235	4hr	0.967628730801177	1	0.781798396370776	0.840611064122334	8.379321054965519	1.543042435710820	1.202392319133150	1.014870269125910	1.465243296975940	0.942016940492975	12.243777599683501	0.514572177334359	6.951597907021660	0.406927384326367	2.054870371519290	0.760761362400669	1.954833218286330	5.383695468532560	1.532196595230110	0.578878315677087	1.261454868528460	3.540806099487310	0.748327948795767	0.828382651098056	2.360416546030550	0.080830047432166	0.958534970676066	0.899037732267701	3.145737860199970	1.172219799364830	0.967933191400483	0.572393139034247	0.885517825870010	1.538680241655380	1.217625338554150	1.300287471107440	0.152010086786463	0.958620627707215	0.041504560111240	0.379374493533581	0.333674619565299	1.874388463042530	0.911169028538077	0.725914135365360	0.258701454148656	0.521470536765842
UACC812	PBS	BEZ235	12hr	0.865214104342790	0	0.669972212003277	0.779073502405805	11.743751389344601	1.273274785743750	1.047677605859000	1.181028780500050	1.810468175423760	1.573022819982020	15.630244316818800	0.383158648794052	11.546579980495499	0.589738408088933	7.480843066147500	0.559223390837260	2.561288773306760	8.697450223803131	1.618617941560510	0.449626183590365	1.193791806586870	4.473475797840700	0.709261550382570	0.922671314215825	2.519461567444110	0.059452384649814	0.842477307448130	0.800695786926585	4.921907003569230	1.175900364665130	0.965934380718027	0.533620739223006	0.973517518867254	0.472917759401369	1.009169571707230	1.131042698521670	0.149220373150991	0.941368035815327	0.033182173250006	0.284705626588771	0.300592920393307	1.463174965393240	0.828041438124802	0.567536573799636	0.251845798174203	0.511431953955238
UACC812	PBS	BEZ235	24hr	1.000611959690230	0	0.724084810865442	0.775677063188385	7.640628214021150	1.317830783790780	0.996471140459820	1.793921368075490	1.573358436890270	0.810828086006447	10.007229031014999	0.459535175080090	8.230914756117381	1.813758837514260	5.275139561123670	0.705267406363207	2.431366246691850	5.933000826693090	1.665621083802200	0.513057395571845	1.248988732325240	3.813367741460740	0.775286271125148	0.874800015354177	2.336921556280770	0.081274623886764	0.945567359778642	0.812996177823664	4.589694458292590	1.129557160973500	0.984176583400850	0.544849973752801	0.843604833802955	0.614328982954805	1.016541149698720	1.439873704071760	0.123390717665801	0.981999167654445	0.041642328731246	0.315814919969332	0.347197989267683	1.717532484677120	0.804442881472082	0.629602161459873	0.268232280949720	0.539286273661894
UACC812	PBS	BEZ235	48hr	0.851449258704471	0	0.727357348112437	0.853449701231590	10.378863991510000	1.412278615179970	1.010073897027890	1.155214796747060	1.360369991917750	0.490616207238493	7.874613310229930	0.477090517919332	6.887922228857810	1.131561202496980	4.915093776542820	0.823374362685238	2.270496929026510	4.888716932163780	1.563403229929130	0.561870957670269	1.224224651650540	3.500954675866400	0.940322452577810	0.885089279655653	2.490025292251640	0.084152310280450	0.898098436143100	0.826395560178907	4.562922080078730	1.134788443349720	0.880171552698832	0.500331846653681	0.921477946317384	0.643555709211585	0.960954882681130	1.336021575742020	0.130028810097164	1.003365034306980	0.047917904940665	0.335322416723435	0.397871043171157	1.659534913622720	0.693149193364610	0.600309884181868	0.286608157472150	0.523959763989859
UACC812	PBS	PD173074	5min	0.904952760882395	1	0.609823457512325	0.711931890002020	9.609065782195801	0.801445327701740	2.524642495971020	3.249554601243540	1.386718350088180	0.514349258520403	7.547904186138210	0.410285525234018	7.987854495728260	4.125519231998800	1.724182212581960	0.641236286365757	1.651463673128670	3.878185088073410	1.589077377815850	0.511578442401193	1.248292907624360	3.056580864457740	1.126344032734090	0.749241839899081	2.395227079816470	0.055488552940043	1.116231702307570	0.825407144642669	3.700956658101410	1.082004791045820	0.851521792379983	0.528180732067516	0.722926195095303	0.794413115907369	0.979608029509604	1.058011607438940	0.099236721407095	1.102825970029130	0.034504860949774	0.229615446844024	0.333053334524741	1.807648242587380	0.888470365847733	0.652838785087411	0.204339398014142	0.464671774229655
UACC812	PBS	PD173074	15min	0.776941434567908	1	0.688674715868426	0.723205235366779	8.646006595285630	0.709505726569997	2.832151272894060	3.513225705383650	1.766835335556280	0.401434486032605	5.770957525464450	0.418404470293399	7.421687340605060	3.186103041587600	1.637776062303730	0.662558130760282	1.536072261854510	2.907566260709420	1.297082129270470	0.551686598306514	1.233113425026360	2.626580626613740	1.186249473346960	0.888178264824139	2.536396152904580	0.054497004465602	1.057144851746990	0.724839861587693	3.396169517281460	1.065416557366300	1.005120740257650	0.521046038529477	0.881525585211640	0.948953616852098	0.874076709232112	0.888795502029075	0.108033134271545	1.020363539058620	0.036722048406505	0.234284141980291	0.304786955926017	1.973946202920170	0.823277961402343	0.692480962550057	0.182295629140067	0.437983299610186
UACC812	PBS	PD173074	30min	0.867979986640610	1	0.685897217242457	0.748610877194152	8.400847502638680	0.721516869161100	2.335909751892130	3.329360756248350	1.532145809583830	0.522774529254848	6.356534444382220	0.429863143701889	7.073880455971430	3.479435446729670	1.686524466342660	0.705036869557516	1.716590965600750	3.579614408594820	1.109726237479770	0.503502184491736	1.153806892385970	2.869412892139430	1.081869440292210	0.846175692805408	2.393950746936750	0.081485746524849	1.170606145420390	0.755677462160034	3.353258070023070	1.161624525570710	0.991914940335799	0.550914122549798	0.774028297535485	0.927107803022227	0.968102536497245	0.980707032707661	0.103944847953836	1.110923039371920	0.036444950764337	0.200369537296572	0.323681786231389	1.848895297561250	0.967531794784198	0.747761803445264	0.238864066521490	0.448313210011714
UACC812	PBS	PD173074	60min	1.589166319591320	1	0.764945183589953	0.732373428500923	7.501468274453960	0.929094486978445	2.571499396788310	3.797144246367700	1.528784610126780	0.661511712298970	11.953155959535300	0.438749512723381	7.230854874774460	3.013089032746550	1.958806471132680	0.678345686376301	1.914843597748370	4.867849103663820	1.508084966483300	0.485824409624202	1.377349693830660	3.816849014984120	0.977934125438021	0.922792031533033	2.379483578812220	0.075486647133674	0.951173607111252	0.728919755325811	3.189235723370010	1.159104996300840	0.993601859933356	0.591492074242076	0.822483867830770	1.788909282041580	1.090471092086730	1.568634918887730	0.106339828893127	0.861193157711575	0.046963053196413	0.305992514813831	0.289010012630666	1.754777414998900	0.769927070347193	0.624387166211865	0.231227715038241	0.472725147025660
UACC812	PBS	PD173074	2hr	0.888601347941382	1	0.703116730246875	0.817050658686195	7.147168389809180	0.965436070758802	2.500152663726390	3.739692715532190	1.560539333647080	1.164681028802300	12.847099316819600	0.459910209070089	6.472110852600070	4.008037292578480	3.006107600767930	0.739321179411253	2.036697091716910	4.593066336142190	1.411781875428820	0.488062471790853	1.352208600277030	3.468632716926570	0.983278175003558	0.849703886059904	2.097719554667610	0.079753886336836	0.903424121247487	0.768550472390119	2.893589327682680	1.119927757381110	0.983667243511352	0.518169647435067	0.887635081796758	1.185769170676410	1.173116610796870	1.248286579837550	0.087590373605387	0.886607717150250	0.039741256880961	0.304384880149503	0.333348073387609	1.810239712497490	0.901040005454678	0.627605381497027	0.225846226332265	0.515969464742186
UACC812	PBS	PD173074	4hr	1.029892143948930	1	0.703062333180394	0.776422197022173	6.665734123564990	0.890703978813368	2.636047640092450	4.075561675485810	1.526586215761930	0.982955323369098	12.754898831131699	0.504650549910522	8.183919502681700	2.581039509439280	1.874302408471820	0.737634590916023	2.092825081060680	6.451272882649120	1.511784441380820	0.499658626108578	1.412443200594830	4.350003041703300	0.869475111072544	0.886114410824684	2.119734535878030	0.073365533555633	0.859261607494075	0.780803929590438	3.508890978398990	1.102614054304180	1.032621742050040	0.503462604478964	0.949718782320910	0.679796923420506	1.147371623955930	1.307075410745740	0.093181773593704	0.910265779227904	0.039850927287130	0.320400313782013	0.312634749317230	1.673905173533120	0.804948234978205	0.660217922344334	0.231553092115329	0.534707421056634
UACC812	PBS	PD173074	12hr	1.477587684521400	0	0.739422946862193	0.779192518371007	4.451310355154720	0.940262749125256	2.413416517156150	3.577694746795400	1.443776237051530	1.168586952220430	10.302304203446900	0.473928997046965	6.303503975447560	4.307444909785220	4.043622475216590	0.664303560563472	1.842214768651910	4.906881231576090	1.186682079174240	0.519827171584940	1.438286599301910	3.366853121506810	0.860056484289928	0.918199252178962	1.988066120922830	0.081600245007562	0.959782378156990	0.759999642045820	3.124276079493130	1.019926056472810	1.054760730813340	0.583382367518777	0.814628169536812	0.744582879482784	1.077236867786250	1.361764099941690	0.102814724051993	0.867919973409907	0.042135883885264	0.332824308861108	0.314409726046909	1.519756459932910	0.782964653353225	0.653906511303920	0.255395812397680	0.523226475987066
UACC812	PBS	PD173074	24hr	1.111074108084220	0	0.724689751961833	0.729168245501960	7.605072023688020	0.944634291958838	3.016970571474110	3.745971107099020	1.395467580427460	1.030319896659050	13.246524607768301	0.458909487997848	8.784394475481241	5.940270730634920	3.560565688461900	0.720005713510786	2.282067737431870	7.175217925930280	1.441514068602700	0.498569359793595	1.649113928149680	3.674847299433410	0.984953010409095	0.893610454291826	2.199599007940860	0.067822139774165	1.000634211683770	0.764148325092156	4.016959183111130	1.127573187004640	1.138269837896650	0.504017294047754	0.881632733035521	0.674282001201802	1.226000741875420	1.140246059925960	0.087972945000323	0.985693915107270	0.039942839873867	0.299446521805501	0.322781382764563	1.651811945508430	0.825822367100563	0.679710656669769	0.212274416952688	0.561332962668882
UACC812	PBS	PD173074	48hr	0.878817023819261	0	0.651657482378155	0.719783542379532	7.732383751296600	0.929653235200428	2.634306156570460	3.799559678712580	1.440581897030370	0.575427702202691	11.854504824167700	0.409787379075048	8.163883879006210	5.191429912165390	2.619856830923710	0.654348991815539	2.063354934052530	5.497750832780670	1.145830979384140	0.488341097290588	1.527776386189490	3.733605971862580	0.895583834773279	0.805385353378571	2.346004941184580	0.062843702883312	0.926328449115033	0.753567572295150	3.384201082303030	1.104700647389920	1.112904711998070	0.491303123400792	0.931176923611173	0.648122187705030	1.246870634293870	1.007143313376620	0.091627025440398	0.936218506097856	0.039821872413189	0.306972831020213	0.334844383179359	1.758442784612730	0.729636541917261	0.615854306902829	0.233177627623240	0.513698249989531
UACC812	PBS	GSK690693_GSK1120212	5min	1.621102012151840	1	0.657657606756578	0.662807709168501	8.849410371402691	0.824032444628077	2.661249391622440	3.426479056397640	1.417320668731830	0.659428848850813	10.429420476575901	0.409093011146255	10.162417596110499	12.543706069357301	8.534198812190899	0.620065724163388	1.913469378917270	4.523740572036710	1.479796299187230	0.504184303329802	1.249154698352600	3.911059333340670	0.781303093679925	0.864525621407821	2.496175513391380	0.056162877218008	1.110387547445610	0.721837310113032	4.483434695143700	1.083374737355740	0.940510263652177	0.503326415372277	0.758519806542356	0.539083960655180	1.010381489504230	1.274802806075300	0.099088178401449	0.935424025653774	0.034898602020410	0.222903404358726	0.295801490658658	1.864996221886790	0.839443148600534	0.625437630380493	0.196345066014909	0.423764332513311
UACC812	PBS	GSK690693_GSK1120212	15min	1.450743633374850	1	0.648748711137580	0.664766540084427	9.339431499987951	0.789962884377073	2.590939175456320	3.892428909314700	1.600985344485090	0.522872596162751	9.947902435987890	0.444917845689813	9.310158063540831	14.611972559499000	9.909166347435271	0.649162813976444	1.805190132186390	3.634211217721150	1.207464813519900	0.504499595739348	1.253507522809330	3.474489072218470	0.812640214169202	0.903158621621355	2.435971412324180	0.063306439228947	1.019560991866530	0.721225544985118	3.926227660942270	1.019838003052300	1.031220947065530	0.560513703367410	0.864681185548996	0.713567017869730	1.014143034732300	1.248321100459560	0.099755282257457	0.974940880124667	0.041018715488784	0.245602870139834	0.300443977172800	1.861389689897580	0.798103473728156	0.669424590795306	0.222797512189058	0.462691861623880
UACC812	PBS	GSK690693_GSK1120212	60min	0.724842222791123	1	0.720558824259548	0.727393118123694	8.333932381665420	0.894817483224544	2.539333186244390	4.540471976247310	1.623790121045800	0.777452267671508	14.910044916293399	0.427146139492496	7.953961569520660	17.051904915698501	10.768695855952201	0.653441371551712	2.051123348169960	5.509511276528300	1.616709880515660	0.493727774084116	1.578042368665470	3.924698203200960	0.778035163414156	0.818821119981432	2.431035868458270	0.067985845152294	0.926670949889825	0.766673928544964	3.188388277911370	1.077328201858300	1.096586350013750	0.520756294841260	0.803799673009845	0.600948466319467	1.167355836825950	1.779941975758510	0.095182250185947	0.837957896205555	0.038949904726606	0.294390261298372	0.310144467676393	1.858110664456590	0.839854400829242	0.666350647685438	0.225748947186448	0.567726663331510
UACC812	PBS	GSK690693_GSK1120212	2hr	1.116885032775400	1	0.891475296459653	0.852246964650882	6.735496419984170	1.131118474201220	2.256959194753920	3.512187785404940	1.514680328997250	1.238733076223280	12.322210729095501	0.581828581329705	6.624683743391360	10.623810404744701	6.910837614391950	0.800207571878138	1.895959333575350	4.105264619907620	1.394487604303500	0.634765411295173	1.304458169227610	3.276516339399530	0.913903257004895	1.039725704934410	2.186566093009400	0.084399861354181	1.023834643114970	0.895252029508857	2.833833963660220	1.147604892849150	1.144267285105730	0.628163831673778	0.902838961212614	0.966835196108986	1.178007431271060	1.344377191301580	0.118852449430627	0.971589698864448	0.049773078896825	0.398883450835849	0.373716791259081	1.677739771023150	0.993209672252630	0.723674743082005	0.247604575267791	0.597008979142578
UACC812	PBS	GSK690693_GSK1120212	4hr	1.037984892449430	1	0.822773846132174	0.842308815950225	6.526561151245700	0.950152243571813	2.270041792031440	3.660140034563010	1.443290595968590	1.039944050053220	11.031108008445299	0.551824821251564	6.695415768798820	9.899369126701100	7.773434017662210	0.801080818568296	1.855179951273570	5.826559887982910	1.376918643596590	0.595380603607528	1.272589732788350	3.318679604949070	0.794962720345347	0.921629411818387	2.106433301904670	0.075867010379682	0.972457729630222	0.876150097484210	2.812736063828910	1.089046207648990	1.185729933265840	0.572447602143022	0.938442972693143	0.497313575546549	1.252914350545750	1.435358110816200	0.095649845014168	0.952677398821786	0.044022536767610	0.392049328833957	0.331099158486434	1.766312547378110	0.945236795118885	0.745576079306036	0.460865929411271	0.556866933656135
UACC812	PBS	GSK690693_GSK1120212	12hr	0.817331131286935	0	0.647771703482480	0.613594776995366	9.136269752689250	0.825340164397170	2.818626213733120	5.133751513688710	1.977616327596910	1.484610860212770	14.718260105529300	0.326765356429346	13.822691344074601	21.861177519371498	14.564716679549100	0.570545745579245	2.774964768010230	7.521536258775600	1.477648207716740	0.385050181979693	1.700055213933900	4.978605957051180	0.703741794860529	0.763210614725499	2.538537268537850	0.060552339181050	1.136671823378850	0.704306266226931	7.041026247111940	1.486682506404850	1.238248695067020	0.462844619671218	0.752160137548056	0.478182815750168	1.059881323850730	1.063964867694420	0.091893226994642	0.959217319748932	0.034542346961729	0.206472014419796	0.288262635926850	1.555047768863610	0.917209761779090	0.746941089961342	0.243133975678597	0.514353900872672
UACC812	PBS	GSK690693_GSK1120212	24hr	1.437136340214970	0	0.744446999221788	0.737765707068915	8.130162753475020	0.990901019743946	2.589380436405630	3.791734604937850	1.449583326322690	0.894550413248400	10.717024775804500	0.502067341663893	6.428099801236520	9.785018965733190	8.127602938246900	0.717232064209542	2.001887935396770	6.080397877742700	1.667326793601280	0.560799199898863	1.794633282504200	3.714094821867420	0.764633803879502	0.767883289229756	2.424289707621290	0.078175171380572	1.004569143768810	0.823794216114656	3.700773786477140	1.041138029981700	1.356379295097970	0.541906557518018	0.851313763403124	0.593282426658027	1.084007798855100	1.613215960258470	0.098351610377610	0.898243951151951	0.044238919517896	0.366516264581463	0.325567331262315	1.762477224072220	0.711182805971268	0.595656219739127	0.226263272582375	0.494768103765166
UACC812	PBS	GSK690693_GSK1120212	48hr	0.853441055722810	0	0.688525185784020	0.772157214966091	13.505921565834900	0.857449770857340	2.335747486154400	3.890534756616250	1.330611254351170	0.541568874354836	11.471189751350799	0.393110247244913	9.981166547760751	21.312570927088700	14.788518812899801	0.630316440147592	2.467081013335880	6.723983979578490	1.552803160161060	0.506122372452051	1.843130962312210	4.054977201821330	0.726422876224482	0.866769691985557	2.794900837087130	0.059294123222464	1.078677247211250	0.707273380116101	5.151443895615320	1.158069886020720	1.682537521694480	0.502980079092472	0.830489275514402	0.560163156380554	1.080587523855820	1.239013867929350	0.091184341885007	0.882674551088943	0.036029013268460	0.307109362567046	0.328024981120530	1.818413104590560	0.732739399222591	0.577033818122659	0.222083583631087	0.511246158654547
UACC812	EGF	DMSO	5min	0.812274930462910	1	0.706517294546167	0.644228672217525	8.139208095392000	0.690198209483488	2.114613342321060	3.534313345705370	1.548045684117070	0.641659879145531	10.224643616130001	0.406157702999982	9.954520906421800	4.241456574653800	1.637668236429320	0.654663356488465	1.550079547647310	4.984976664835760	1.467014411060260	0.450078745677335	1.359572922442710	3.831204019379100	1.022894422833970	0.749094425571102	2.348675176302820	0.087254278538286	0.900803147984608	0.784324795985885	3.823197073151940	1.152858183123150	0.897579506726150	0.474240936312870	0.918643508176372	0.708799418905485	1.092208647360890	1.295768057807150	0.086891244754257	0.810421543614920	0.040568340346942	0.338890581583800	0.312100421169652	1.593311783875430	0.766193295221480	0.685809932182452	0.252855311144661	0.491451717726693
UACC812	EGF	DMSO	15min	0.828049247869939	1	0.693078729904615	0.615104377782210	7.838729458913440	0.678010178558731	2.419291827152560	3.678414094057220	1.616904562991990	0.677974381646366	10.750371181459300	0.370335218752069	11.618058980934199	3.600900845406280	1.432515654639720	0.614598938774149	1.616679846370400	4.347048852843640	1.566400186634170	0.460610434516206	1.384164649447350	3.638480682020680	1.015260557710850	0.798460509876763	2.310670826384780	0.076552225492283	0.936380173532748	0.707157396641815	4.886145737162990	1.171193587673120	0.823999698104437	0.536281209681690	0.819878368794033	0.736323832521984	1.114336133828260	1.012487760447300	0.084680402030035	0.827681808995406	0.040702103508011	0.297288052887414	0.282625644290726	1.467149306082340	0.744830697700736	0.733373798770529	0.264582184875799	0.479084403254087
UACC812	EGF	DMSO	30min	0.711500676332991	1	0.634320113798464	0.659693565669422	12.113610104573000	0.739646156439600	2.433636290291230	4.123040986064540	1.636745815735810	0.600675615901533	11.417129188413901	0.403164263692752	10.752765195091699	3.982686669343600	1.768453964168250	0.649037504123822	1.790530272791940	4.912190652195640	1.222165489218190	0.476119425535054	1.382985520331690	4.008020158789150	0.973089521254996	0.829286677516095	2.783572465467570	0.063407980446384	0.940652927740740	0.759581210057680	5.338676918106080	1.065225569837100	0.836545307231800	0.459644656396226	0.853839169219340	1.043019039049310	1.045578627566910	0.951423304512310	0.099692524440773	1.016173186514400	0.046586241131995	0.221979745883462	0.286877804965611	1.545914503765150	0.799563813655837	0.676258804741930	0.226945197912657	0.517720100380583
UACC812	EGF	DMSO	60min	0.853000432491408	1	0.697551572125352	0.712548639983115	7.652523249408570	0.691383722331130	2.262790700295970	3.406918183649090	1.602445702140730	0.556920709290729	11.258604250356200	0.392578102056442	8.652472864387180	2.862427071419410	1.529245328382390	0.698647277723197	1.655329293459090	4.019053869872840	1.369658536270120	0.485352310127158	1.458909994502020	3.577249709141170	0.999591852801547	0.796753453733346	2.269456833965140	0.081977610103356	0.870234684479256	0.700993436309335	3.722212954308770	1.102528854904940	0.871951125047637	0.513864654878704	0.866483018080428	0.735253910266554	1.177160082037750	1.187800574779730	0.084454953286850	0.856348779427073	0.040706178024672	0.285527128960489	0.335048846849516	1.624114588729790	0.771315705745432	0.620986930254952	0.230665001398092	0.487575904343384
UACC812	EGF	DMSO	2hr	0.827125696545956	1	0.690210428284281	0.742286036773571	6.455216522167250	0.688065282237106	2.083082795125950	3.361333056157340	1.328093967748310	0.750790396964403	11.554930317702601	0.449305999925896	9.122667122743470	2.632371963689810	1.502388701445520	0.700303662396573	1.825957585036570	5.547846516730980	1.499211104988130	0.496010396233754	1.395922993946480	3.439716342657780	0.881985993714179	0.785025006759950	2.420624532311010	0.095372316567127	0.931269233275807	0.719829321127656	3.487234289046180	1.079246762850490	0.947086802241094	0.533790698941278	0.856114280651375	0.826953780391805	1.233435456997510	1.122395019671670	0.090996750423660	0.857717274745132	0.042039605825885	0.270156446366890	0.280100825332266	1.899108650742100	0.764495300133858	0.619078380129961	0.259465301799312	0.526133543049856
UACC812	EGF	DMSO	4hr	0.940417783356950	1	0.650837494301348	0.758339668121009	7.468761328234480	0.916856496299086	2.090372561927070	3.590287190426620	1.609134332672810	0.756899088191990	10.600757014613601	0.407797420042056	9.736562860748570	3.000256536006740	1.530527468422280	0.721299221683219	1.789454960176800	5.334302780959600	1.390761462516450	0.509373762076750	1.269866069173950	3.279612924547730	0.805453884454642	0.919523705500156	2.128404648001130	0.074621682081106	1.017736289456750	0.750345624815942	4.301557444613910	1.127312591958530	0.845601956696494	0.537426729850540	0.907160196869820	0.478220761974687	1.194049464910710	0.942872061811067	0.089085810621031	0.995564187185060	0.058476336647450	0.284685461814005	0.327682939450559	1.781175318971590	0.857396835287880	0.769582522887638	0.231657174703243	0.505837072476542
UACC812	EGF	DMSO	12hr	0.772207539037365	0	0.644349486687039	0.648265594889685	12.048373994845599	1.060958177924740	3.143574999866210	4.936298585765560	1.618603976090490	0.475974683175890	4.590196944804590	0.363492760860685	10.198909307628000	4.086055866880990	2.013506910260830	0.710144290198829	1.707550264919470	5.521831630660390	1.668862842046670	0.530201613443221	1.225264975255910	2.912616017770530	0.914849006208866	0.822724665449137	2.844098262848780	0.052606666094717	1.253207216549140	0.788462892234318	4.395423428434500	1.072231658487290	0.998957648624762	0.497658369779967	0.755248502524990	0.659644620864198	0.808673589637848	0.788717371530501	0.108103900612940	1.072758279328270	0.051336558555425	0.192429920293389	0.321207951776224	1.643493465788280	0.814918301065487	0.625553357929868	0.213956266678639	0.451122240252918
UACC812	EGF	DMSO	24hr	0.955800167817082	0	0.780746454577788	0.742918652766270	7.553856090133530	0.815245349287148	2.434182359131440	3.642916355648790	1.361339361566440	0.866614154135729	10.342621395122300	0.415015643442615	10.890998854464300	5.062090148534330	2.010446144526700	0.644667992425970	2.019428553464220	5.851170154701010	1.350857949554380	0.494659860526784	1.305685834598000	3.485874507602150	0.906953653388740	0.852423925617372	2.204220184264490	0.079991857475086	1.004460764714390	0.783210943277297	4.728455888615570	1.084617766034480	0.948166731525340	0.539780243202316	0.853546852919067	0.670993126975346	1.259433208778330	0.923974221038682	0.088740186351431	1.003132998055670	0.044522893582826	0.264025834138239	0.343481113035773	1.501498982243770	0.940584887156150	0.795176371902626	0.238861151942467	0.465547858135105
UACC812	EGF	DMSO	48hr	0.851218489739334	0	0.610678805453000	0.642212770294270	7.609872842805340	0.850531623834409	2.974012314580940	4.003123903301980	1.547731592615570	0.593472432737062	11.797856318178400	0.391901133888761	9.935029361921350	6.164939220056500	3.573658509082600	0.621877409388056	2.078770269962590	4.700035746003540	1.090273112531150	0.472426079688049	1.607784609114020	4.262790701404450	0.922415124870189	0.822405179192245	2.295209702979010	0.056736230360285	0.844039757566805	0.688853468343144	4.106295101064860	1.113575586905050	1.134019712937270	0.487437254370886	0.844556890442317	0.602166167536572	1.175253904226280	0.987340825341014	0.080169197287303	0.834409839871104	0.036927445861906	0.297743485131685	0.325782396835337	1.390412316752820	0.760868299115355	0.604746472560190	0.207107166830968	0.446947910699903
UACC812	EGF	BEZ235	5min	1.029795314472430	1	0.674240605945074	0.705378820674986	9.008696689983520	1.585133300725970	1.018533570602370	1.305336837330390	1.592245392186260	0.936360086317418	11.854270257760801	0.462936336072423	10.172286529495301	0.377638638420414	1.058326097888300	0.705932283062807	1.730463342064370	4.592253718278780	1.488207631264140	0.525724203508143	1.344760874980980	4.075742424051130	0.834886508350964	0.793229656045384	2.546849797345890	0.075059971098228	0.990083340039110	0.720461140474077	4.503547977511290	1.131759178607670	0.973994206443618	0.498375369147341	0.930691134642575	0.437098730448961	1.101270490057490	1.203890748148820	0.140992561211718	0.984398610109096	0.053196613984161	0.275995960897299	0.323771878799118	1.607285248386160	0.850702867363992	0.723755186097401	0.252038268033221	0.518147977089145
UACC812	EGF	BEZ235	15min	0.717522079779484	1	0.637987327342081	0.660071724344024	9.147559289902160	1.485252964835460	1.028791790458320	1.435399867274160	1.862479677202240	0.797178797978230	8.980693484438930	0.371359114652907	10.046671230197999	0.531287235025190	1.179040254603920	0.655830962387840	1.731662265189100	3.501109426004080	1.282285908520590	0.503094076527590	1.276945955171550	3.330850791044860	0.876146444144368	0.791055121882348	2.649021240108070	0.068043705088769	1.110385927734040	0.817275839190856	4.486064064619150	1.157372456087580	0.907378680724381	0.569594193068558	0.812560783294973	0.454398428783978	1.046906795031420	1.135906362538130	0.114070953192556	1.006697681259580	0.039347270718432	0.184778700998351	0.300059483037348	1.413162247531250	0.806943515589938	0.749786756922344	0.290466124424117	0.518764356740550
UACC812	EGF	BEZ235	30min	0.821139603684730	1	0.662234014552321	0.791178681182754	7.926102093975000	1.395251636358650	1.025014100669150	1.202069834694970	1.713888205291320	0.752676316254089	10.184038380976901	0.442442370922369	8.184102298475350	0.536933282239314	1.461761493949290	0.733150935669772	1.718723232869710	3.722113336441640	1.407923335666980	0.536915007700662	1.364627060603780	3.190025185862040	1.006624908592760	0.880226237814178	2.420077175609370	0.091754854634541	0.910751942657427	0.748992193111683	3.688098265546420	1.136289129621490	0.859130070713576	0.547782473139048	0.898568317693284	0.527476920685312	1.140480617637520	1.111266741980790	0.109166464279785	1.105357808755890	0.051769633370893	0.354045953201295	0.355692499183604	1.564062229446900	0.801601213347575	0.795473875561612	0.273695574297881	0.500958742540751
UACC812	EGF	BEZ235	60min	1.079838183974200	1	0.737039813552445	0.759393060414535	7.760884866104720	1.371474212035480	1.014133752248810	1.276704823016610	1.755012550125760	0.747583611224779	11.048681800755899	0.467859166361796	9.241185375178899	0.478992571242539	1.516658376048310	0.764566358658655	1.925011315630870	4.265700442156400	1.381252983100240	0.541073425215607	1.554757414537790	3.982655294157800	0.912872292268280	0.874670551106904	2.553002802275820	0.077100923473934	0.974154723935880	0.819584981097866	4.610298184873300	1.124140145572090	0.900452299042406	0.539675072567853	0.988255141744297	0.535838739428461	1.225144577263770	1.187370540435820	0.130143996587079	1.037400492197280	0.049515987835185	0.351805679386338	0.342318819333943	1.641568464505330	0.895345627000586	0.754302649902216	0.253304363783106	0.585994933906860
UACC812	EGF	BEZ235	2hr	0.793288590568431	1	0.790930777503130	0.701871103908051	8.363632768293099	1.550247900061690	0.817375424893908	0.983641745014744	1.441485814234130	0.741105466231727	12.838142194082900	0.390122500835896	12.328132265334300	0.448808666018500	1.613238648717460	0.674802862314143	1.797705880348080	5.208916950091360	1.381386549370000	0.520159344519108	1.303598742250990	3.675449155631990	0.810749929440855	0.794730689049273	2.562466180894870	0.080594206410826	1.008194302291090	0.682859010624200	5.173197772818620	1.163321016652590	0.927545482903043	0.553968653852278	0.959963314221982	0.530826617439518	1.172867278342720	1.061660938855090	0.107999413229921	0.938521765999400	0.045214015516829	0.292236287671842	0.312604129643374	1.623736305635610	0.805472527945518	0.659307971707828	0.242201845697889	0.519241109793849
UACC812	EGF	BEZ235	4hr	0.844068134176948	1	0.776087063099790	0.725871392591397	7.442926592921680	1.400969009107880	0.851879696162514	0.798907499445549	1.523257239730510	0.793512058029295	9.293815405478590	0.441664996447007	9.600125708038670	0.431701860714413	1.718361963428680	0.700159840744548	1.781517044274490	4.927864800507660	1.511440528140250	0.527947735461420	1.191418161484130	3.410155974806090	0.775195175532725	0.837028982208265	2.410464256960410	0.076427721781014	0.976190456139516	0.813929384273405	4.501271964403250	1.169529080711720	0.877963614982814	0.563619590438348	0.895619745390207	0.752348812723426	1.218343495688670	1.012189851177700	0.117595630266295	0.967150813465413	0.044353663610232	0.300875745651684	0.381607941249118	1.752681395607640	0.734787725199825	0.709463701475581	0.251556505581499	0.522016802706950
UACC812	EGF	BEZ235	12hr	0.854274643875590	0	0.683954458701607	0.732981066098189	8.741496907203070	1.607215158610050	0.947394019655312	1.000115603647980	1.630432300538630	1.167504599163370	8.142566410095730	0.455453903449397	8.167079301372491	0.533813263098932	2.313657374674180	0.674944848239917	1.958998503030820	5.771007668941330	1.659880961364240	0.550843413614134	1.133958057400940	3.194126358036430	0.905618310534543	0.969276733326240	2.367828384641640	0.084358104754449	0.923293238229269	0.864342701490835	3.942457135008830	1.187614982602830	0.763059365995990	0.547513748380047	0.952979896395770	0.531720024472351	1.170343080646790	1.334173124516700	0.100007209479738	1.009757421214260	0.066020848168106	0.283020222139519	0.362338910050270	1.673175062815890	0.777690178525688	0.641738721619615	0.272111312306721	0.508206913333135
UACC812	EGF	BEZ235	24hr	0.686455430395136	0	0.691656455830725	0.712681332792044	14.442739529950700	1.777871816635030	0.962533907216660	1.552215941432380	1.942756351775300	0.464049570158346	4.043055070117800	0.384914380459405	10.157390237797500	1.082915572710170	4.700606681619090	0.735736064995707	1.917041150331990	4.354711606399530	2.089405069724010	0.543660646756809	0.937721017375608	2.392206117580680	0.996297975834567	0.907138932753563	3.096788644469060	0.069495152423179	1.230649659274430	0.840046331899219	6.552465772818580	1.075744029786150	0.899851618721051	0.527806852576664	0.797390141342592	0.496631317132900	0.950993326042701	0.989159430761482	0.119014438299356	1.055380190558490	0.062490298796719	0.224602199270919	0.361490006618048	1.513342559804690	0.813960553934913	0.628823529358378	0.293852394514329	0.494888343089239
UACC812	EGF	BEZ235	48hr	0.717377605750246	0	0.669604265029758	0.761906447652986	8.676861735674329	1.391182407776250	0.915824259310421	1.403964038203170	1.338815600554130	0.452764556244123	6.177762207409780	0.422110519997150	8.024773586999300	2.105916060462180	6.748646421231090	0.799405324589565	2.159448924593380	3.601209691297540	1.504561633700530	0.566115111742264	1.363761828045780	3.205967055061110	0.993028598647510	0.817068187079025	2.403040406551290	0.070835329418115	0.819336398540704	0.863795443948114	4.594842534881170	1.095583691055630	0.766404539387518	0.448618416053679	0.893940967334892	0.715146273151450	1.014145635543950	1.532327270492310	0.113684724641568	0.987623269332373	0.045523438937605	0.378743049213830	0.428835125393417	1.472380196004590	0.725582706989615	0.633884576481640	0.259243078485996	0.548099051904824
UACC812	EGF	PD173074	5min	1.178577328834670	1	0.637836279528798	0.653882502458570	7.132034922205350	0.713250979508607	2.498609810891170	3.719595660023050	1.421313262922530	1.080530946856510	9.851170791927340	0.395863670423272	8.914249204769190	3.907329876281540	1.742513869425140	0.719815324617064	1.874205122092850	5.613530905678520	1.293863144176440	0.533725527715855	1.292676305468980	3.703215669276070	0.968934895146396	0.859688706460353	2.326245875223910	0.067078817146492	0.998553053795433	0.777427763468578	4.141077374479940	1.050710308298070	0.911010687496670	0.518077236800554	0.833706805569593	1.624561353926160	1.066894397241200	1.213988988924040	0.112408885373426	0.990658341434226	0.045043025772692	0.262439582489501	0.319785064160102	1.680874769445610	0.807295857660498	0.745341197821238	0.239535431228827	0.483542531839503
UACC812	EGF	PD173074	15min	0.768835604348700	1	0.714399259329857	0.690998930040885	7.888425999461180	0.694158866609487	2.212239591554930	3.196695472352980	1.500677675746450	0.893827074693997	9.825975921825050	0.385813107981191	8.750631677565400	2.817716500604570	1.394998908102660	0.684278382392450	1.674526507449160	4.173861760528110	1.210956451633330	0.481365905643950	1.270770984786010	3.464907868612220	1.143193227547770	0.900817355811230	2.202744823198740	0.061181332464248	0.987314296415870	0.756443704222104	3.888414516823760	1.098361364478640	0.915769178382381	0.510658864682296	0.872141693840975	1.093631800225080	1.150370015837620	1.120719632337110	0.096378594390035	0.874026625168818	0.048951773047122	0.302906704665778	0.278431148517693	1.527038600252880	0.869538371910638	0.746788032282178	0.220786747698937	0.526558869332154
UACC812	EGF	PD173074	30min	0.679991523726593	1	0.684049730898982	0.698811397648080	8.123156367711740	0.654069111180847	2.121114743787140	3.289321748871090	1.517762616764550	0.762695127915130	9.517465287808999	0.435049948864115	7.326918935975370	3.474381658855950	1.686823310814270	0.634645092190723	1.628573639705880	4.053878432493890	1.394701134262940	0.485818158519313	1.425351903899980	3.248001439649820	0.991877925330907	0.714795122937287	2.164229138355790	0.076082502698499	0.942258328585968	0.780832166882311	3.311222564386300	1.133730428617210	0.920066678383455	0.468949908261811	0.876809979684915	0.726251132825954	1.135466587020970	1.112680406428550	0.077743716074854	0.912532816417394	0.042586703645882	0.316458876445396	0.312033824286288	1.598143344785650	0.781145744197320	0.718303377354730	0.239336908615526	0.462186551294854
UACC812	EGF	PD173074	60min	1.043951599045670	1	0.591235729289900	0.643258179682678	9.948088075485691	0.682025532033664	2.791555065292970	4.721428882205260	1.813128522836070	0.581396840496703	12.799519489778300	0.326493281220613	12.773823358810400	5.042609382207140	2.119182642907750	0.577749485289211	2.057121378920480	5.689836255026130	1.532472810524240	0.422914161161392	1.531170739567970	4.046905252446700	0.979007329885451	0.831349986199656	2.545850329165790	0.063874532072634	1.003006644702290	0.590221219607756	6.292426376743020	1.020979939151090	0.879961405428898	0.471410759275456	0.858225656842073	0.657102752524036	0.967356247314645	0.817681604049589	0.100418148382955	0.919063298481124	0.036093506870245	0.236927461992745	0.273998716171037	1.479630384110720	0.788569009657345	0.612496958213841	0.219457252507813	0.435743368503168
UACC812	EGF	PD173074	2hr	0.696037563067085	1	0.651057561335559	0.702812578806482	8.544603615494360	0.765131672623119	2.817471609002400	3.904490899248110	1.751676808970030	0.490944673152467	6.659280973664680	0.424937820478019	8.388431374141780	2.903744166599490	1.801394794720830	0.729207099123482	1.717487328252410	4.666210373113980	1.462000502112590	0.529251091897930	1.354806469147120	2.888322046070350	0.915569838818416	0.865124841708439	2.739799940440450	0.067211969831064	1.074113753823530	0.731101857215414	4.210140325885470	1.115522381583560	1.049649603039240	0.497535845761504	0.922643935973507	1.081995427055600	0.978910801793200	0.865988148264660	0.098683398220978	0.971822797064752	0.040942494827667	0.316864210218814	0.303077961327585	2.102391627985160	0.813193354095287	0.680724197484379	0.151531871068155	0.506626280487965
UACC812	EGF	PD173074	4hr	0.830733773311887	1	0.723308659438331	0.682855241838240	5.566426393873030	0.661267803430445	2.016872088104700	3.266833999695370	1.292355911979260	0.722618048966140	10.076718895399001	0.412540176834185	7.351900150165760	2.922108182716300	1.625175883010320	0.706256831138860	1.728886653955150	4.819810354743660	1.446418081359300	0.513177578284853	1.223016825584460	3.420505371951970	0.830082744497663	0.803373066829586	2.155396095722800	0.082301590453912	0.896615123302450	0.805656400500039	3.154779099216890	1.179661166745710	0.869299270954125	0.511301760217666	0.908511869890814	0.510292785706992	1.210956397890190	1.036844961081880	0.084718716388458	1.035314463773000	0.045280413552539	0.285368997659785	0.340443084499735	1.843159603604730	0.775035498426102	0.642645337358764	0.256082597331840	0.456729363486009
UACC812	EGF	PD173074	12hr	0.791207381759300	0	0.644203559676628	0.688369359818099	9.467494485299840	0.964814810487934	2.642192687030630	4.590369360861750	1.550650042919620	0.625578715058635	6.170240575997960	0.396694974972408	8.968624555328550	4.706879227385350	2.105627726962080	0.700033518427340	1.795085150917880	5.530458950049500	1.559986778526840	0.515550923474820	1.274951930115550	3.040865161860390	0.888015118443532	0.915465591144786	2.504467514964780	0.056831659517267	1.101808800063420	0.704207764692807	4.382034752003410	1.143822990558330	0.955401799179546	0.504838061996720	0.891510198425003	0.622500930049312	0.927361257078737	0.889474412837238	0.103499267882698	1.040632227206620	0.063014554740639	0.239063668550134	0.334760151765173	1.720055626978350	0.792726524006729	0.665167905360978	0.221325301936277	0.476954950787000
UACC812	EGF	PD173074	24hr	0.892897980809331	0	0.635773167257937	0.688555614836475	9.333228657765710	0.895931544849670	2.426684042799530	4.272323607078560	1.559233149668990	0.685082926479362	7.491538935461970	0.394292001865779	9.437049202929940	5.753433236818250	3.275655327560410	0.669056329469555	1.957420636982430	4.408159782113860	1.432165185366930	0.537076539384552	1.215084410009370	3.078858697193520	0.993127744238963	0.873039708778083	2.364908051397260	0.057853594728136	1.134082436830520	0.736153796916155	4.481949160083180	1.148987622881310	1.032579098964050	0.525929483021079	0.849522477974670	0.737638500920217	1.047687946825450	0.824250085737363	0.094018202136323	1.107934238034370	0.044328007549215	0.210833198283405	0.333522407201408	1.785580550892920	0.949019734576694	0.791857472460267	0.187332119534344	0.460429481226821
UACC812	EGF	PD173074	48hr	0.808265936872809	0	0.702229598444599	0.653081973845438	8.381289801128670	0.765799078942358	2.518310407823730	4.005653834954430	1.253353653372140	0.701279626695430	11.577423299633899	0.372558067017111	9.574467471722871	6.261028199592280	2.766890996445110	0.640692767215548	1.952695473944910	4.977746736563460	1.269685778262650	0.508970612921344	1.509130731983030	3.931903921905390	0.897250161053970	0.752806435889445	2.383042560846370	0.057613416184826	0.912473142760194	0.742852145636504	3.643681458914910	1.024993660715710	0.976599230351190	0.468059358316206	0.870347810213393	0.759298859405638	1.156585311358930	1.001195768107900	0.085380202239330	0.836814427921680	0.039674976042245	0.327549029262731	0.324556523667927	1.470941457183710	0.770753694657797	0.635378781942334	0.232120369089146	0.510868933310020
UACC812	EGF	GSK690693_GSK1120212	5min	0.821168643796593	1	0.656142063049452	0.715120181996471	8.353616541021800	0.690606796046309	1.981785244034010	3.564628960560770	1.592204855856330	0.609283046889003	9.739917332456841	0.383334027103438	10.054513324656700	15.653361965289500	10.061708485333099	0.658371932870995	1.681641493494590	4.137409293921360	1.229838147414890	0.457666898474035	1.211760655270650	3.593488234428310	0.756518356137470	0.800352799504974	2.290994994380510	0.078073166955521	0.951241935947198	0.719074465594293	3.500532042332390	1.028733521563460	1.083761231252690	0.537805040369036	0.819219740734898	0.655280487320551	1.135210605338170	1.096718466314850	0.087983309859213	0.894470681027260	0.048468926382971	0.287501549866375	0.259050479745664	1.729881158806160	0.788345128486477	0.791831132122497	0.279923819943727	0.487064192470701
UACC812	EGF	GSK690693_GSK1120212	15min	0.719638885359694	1	0.631836432752841	0.711837541877006	7.760690899627310	0.735664278142488	1.987594173471530	3.190030325550060	1.653010833531910	0.648837984466008	8.282930485172381	0.423100616752810	8.382791315239309	14.489513401218000	8.778755079507480	0.685510331175948	1.605276161549900	3.094914776036640	1.206216772190990	0.495973656293592	1.325629653141480	2.997045479971710	0.841316676022102	0.772536515062542	2.566269585408870	0.092586255717625	1.025081455095540	0.743514857022644	3.839412674550850	1.148371995240370	1.064181936786780	0.509574954332222	0.866329417944480	0.469929238245440	1.092578075950740	1.201887633048640	0.106236979325420	0.922853755754351	0.043950234061080	0.305110303396951	0.339214783400660	1.676318327018100	0.843638129688082	0.773357670289578	0.229017730173768	0.521113001498237
UACC812	EGF	GSK690693_GSK1120212	30min	0.494841516668200	1	0.744033049720220	0.663104584709425	7.696822728947440	0.694583857847895	2.023281534102780	3.336206524067160	1.590991943284540	0.698949065927101	9.833332026719820	0.383553580979607	8.588533512230200	17.005665847155200	10.414126584778700	0.744534068220167	1.578387910389700	3.877674038271160	1.416726207412510	0.460543174489905	1.505401709570600	3.632206928426350	0.822479798263224	0.746499428477783	2.289828463960610	0.073586918480928	0.816329346870727	0.813632320096990	3.442105689692370	1.177159082569060	1.107969794350970	0.459252051147467	0.876280801928182	0.561963949740272	1.227965057008540	1.291142704991970	0.070136179516221	1.008319055320430	0.057053692078278	0.258826209603291	0.304261630995047	1.817550944047610	0.735484923218590	0.602982160858296	0.245895042471883	0.421476184149729
UACC812	EGF	GSK690693_GSK1120212	60min	0.855276159182360	1	0.680460996217702	0.671591247886572	7.228859173695520	0.726238032218294	1.974911395896630	3.539479690895450	1.814886344217350	0.653486152037701	9.276441510669290	0.377583815767570	11.401185534289899	16.671249593210401	9.181379461477370	0.713718195191378	1.604019037216170	4.201901332122120	1.309198963626130	0.468970581479776	1.314501908378420	3.445689067728180	0.745898653980403	0.757926349565961	2.444966493882670	0.077961370118985	0.958432020522472	0.718633223240255	4.955300926849420	1.146906356155630	1.124751540936640	0.515754045459085	0.924487750720400	0.619465579862917	1.131981748006870	1.171114423897500	0.092332446915292	0.891447948345924	0.040692878387207	0.296231166024218	0.297229264927442	1.826750497748640	0.812136907163532	0.666734422550755	0.236529764184224	0.493692691973220
UACC812	EGF	GSK690693_GSK1120212	2hr	0.805606029027562	1	0.656479747065770	0.713751736029750	7.002127771410780	0.700536285009146	2.185143148466980	3.394822363977970	1.705579639006140	0.643948527031720	10.224697623152700	0.438593886763164	9.787632558295790	14.134726154288201	8.417119358862649	0.720430025757008	1.745753692966460	4.746582226441840	1.224054187222720	0.496505817069492	1.377399431413100	3.726286672333380	0.748902208154857	0.861919316651020	2.366432687482020	0.087976993592914	0.884392966449090	0.754100525220561	4.083431446386450	1.138207346648750	1.083637028791630	0.549184879361170	0.860752511618331	0.495837524561863	1.246313978947020	1.039012060461930	0.087422850992509	0.879066895680886	0.043890123793670	0.349979227481358	0.354357851827255	1.859240315777580	0.742068466558234	0.661040695825807	0.241418531767451	0.521661169113883
UACC812	EGF	GSK690693_GSK1120212	4hr	0.995776191722740	1	0.661571749964941	0.686566544687064	7.693617922518700	0.751886928639193	2.089959106467300	3.368774396545630	1.602637449044750	0.673581058128811	9.710560133075299	0.414545872654703	10.072347328117299	13.658037687640100	8.444827535285150	0.699708631551643	1.865038711364180	4.905557774338600	1.391259529922930	0.497869276589509	1.357858157497070	3.736553489339340	0.647424834474750	0.907696653036645	2.335742460093980	0.074944805013423	1.117192285705220	0.715357291050845	5.120177362243320	1.141201775695870	1.064388484240910	0.513719760487004	0.898771533817032	0.434925542564310	1.215803784658840	0.950740545815810	0.100235322432380	1.146673690129880	0.041724304501032	0.259494933631152	0.339125781641207	1.654492740924390	0.824751827038983	0.789404438388353	0.237510293619643	0.475028373953473
UACC812	EGF	GSK690693_GSK1120212	12hr	0.896220059446567	0	0.698554317723747	0.769385660289498	9.031981469693911	1.015637902728220	2.294549665546140	4.002717958004720	1.418085912110390	0.627449133396523	7.409230514450000	0.390505667887597	8.399460896626859	16.201427437885499	9.775447558766880	0.696227669641285	1.762982121442070	4.531347119121860	1.596324129965060	0.569210854377634	1.317731725991150	2.682405893961940	0.705841829342513	0.940215089245566	2.450400771426990	0.070129424552200	1.225025447106170	0.727085645896768	4.244855863959980	1.117675743039820	1.235073646545920	0.543660566362848	0.817793759087588	0.740773842344051	1.000552160405180	1.097967172172610	0.102718138814668	1.095916367426600	0.056819951890967	0.248347275221382	0.304875418652755	1.863430943128340	0.860650012008564	0.642527604902938	0.268396706650150	0.464546388569782
UACC812	EGF	GSK690693_GSK1120212	24hr	0.813998977409233	0	0.713149809513481	0.758275092509343	11.116701196639999	0.971378198925202	2.684824495758890	4.354142227630600	1.980668786877010	0.446548647495559	3.912630329095100	0.415726982054671	7.886978193366720	16.468606398285299	9.507381101772131	0.818313532282674	1.641347526804030	3.706337552094710	1.671780100993470	0.602955290623516	1.393167383872150	2.537038825457720	0.786366889146274	0.880196713929064	2.777974310162300	0.066646137717917	1.191543248460800	0.824917637821440	4.860183691544910	1.095945756859090	1.525687953011440	0.532009502864492	0.828563434970700	0.554967582254396	0.828725916397257	0.886129108958003	0.098591280468755	1.178262763005810	0.042216565195052	0.201396517618663	0.377228116274161	1.870323799125450	0.781504676165316	0.679475666406810	0.251686072863631	0.458852800462544
UACC812	EGF	GSK690693_GSK1120212	48hr	0.776447708556933	0	0.682489281706609	0.659274595736229	10.288017739021200	0.915951852393250	2.193182433240340	3.914547192359900	1.206007630429870	0.644542288060053	8.325134660535699	0.420617343364028	8.237638076115919	18.628565074870501	9.761409359625629	0.681265869313935	1.920437194660930	4.576473996328980	1.357111702311200	0.510816926122920	1.673024132004170	3.522943880329160	0.826545099166646	0.794372275538269	2.399840855447940	0.080180364666741	0.949821704054420	0.754937132138776	3.922628650950180	1.106672262834860	1.195372048192340	0.500690981650030	0.947502531686816	0.901130013172440	1.036697339385920	1.195839381876240	0.089523167654118	0.923733293485773	0.041012940070326	0.276012673168218	0.346750161168397	1.837007714720210	0.742103785915751	0.598402662425817	0.252601755095163	0.493218286908366
UACC812	Insulin	DMSO	5min	1.461810182636160	1	0.672108996311440	0.673014568507338	9.677285813248879	0.825472814152031	2.550861734108570	3.740053918273480	1.390437268328660	0.463201090133121	9.294724378708660	0.453187758515659	8.833528125945520	4.235153429181130	2.065440401665940	0.632079716187497	1.855762801317870	2.979191400806230	1.098905590821930	0.531326251190058	1.255207932490680	3.357552372982180	0.950257693607186	0.853984407550517	2.441923854040510	0.073985844763581	1.005069679303670	0.769462599531974	3.395744697647580	0.985710332439002	0.833636812387350	0.594199589988558	0.821320874464699	0.775409059903289	1.047542404800780	1.206701139458440	0.109160414106240	0.927515995307029	0.044068109118963	0.242186741289879	0.303734958297841	1.588113386022270	0.834752120815618	0.677333621321703	0.206177578978672	0.473020982143447
UACC812	Insulin	DMSO	15min	0.630516106884796	1	0.628812243480174	0.696176046765163	12.299890649415600	0.660548485691057	2.978616153911690	4.647399616642180	1.766600990399740	0.467339181871581	9.588814325732120	0.372695690267195	10.753740464636801	4.063786622489020	1.838957060609610	0.668332505711552	1.793502092387900	3.929415016973750	1.305263730920300	0.453299926815383	1.142532253904340	3.392776276901650	0.949659083210250	0.811049768474074	2.539066450196910	0.060495634925229	1.098000522914180	0.751752605112825	4.504777041683230	1.101147728118580	0.864991647730338	0.452929661334686	0.719985674827113	0.805411327759053	0.895294142430817	1.091136012832610	0.093507774919358	1.002766944336240	0.047954220941840	0.210004711045963	0.293693418141933	1.764374050657040	0.880199195615746	0.713113094326886	0.220452656266444	0.437913753884360
UACC812	Insulin	DMSO	30min	1.517629066659690	1	0.692113743142527	0.681054031090847	7.692209606034080	0.912456610111714	2.537344032701580	3.761919218216750	1.529985307144820	0.504951662380982	11.234164446943399	0.468881644139973	8.341085804771650	4.256229316958920	1.823096877058550	0.644971032442700	1.838643420886820	3.734185335654730	1.152229043437940	0.558698460636901	1.278876532151430	3.557804394352850	0.982853738945370	0.936235149155182	2.284805439900420	0.076745742103318	0.975065119602475	0.772129673192498	3.651701186314050	1.086181113775980	0.873344659695426	0.603380951249625	0.857764416402546	0.854542533938899	1.026855857848350	1.234153158705270	0.107421587132019	0.901247176949365	0.063293230767304	0.322456436512654	0.302683150829193	1.686367186667410	0.845624033568111	0.692277482248123	0.217242420863764	0.459149560390399
UACC812	Insulin	DMSO	60min	1.277885276219780	1	0.782785556569662	0.766804462834008	6.328230719649970	0.980455725878547	2.462719285362140	4.384557578702280	1.534079142388640	0.552692896186114	12.392479435912000	0.497138901460622	7.658832138313210	3.756659682983700	1.729602997774450	0.705126499378922	1.747091935396620	4.579345559960130	1.315658571468690	0.535438233070844	1.368782337389530	4.065464597849700	0.976370549607257	0.901906494688323	2.312292641850460	0.080923050122481	1.023878254909030	0.840687037573658	3.310215532088210	1.045083268512830	0.930210706208060	0.547175033929823	0.929948225884003	0.977304934915875	1.139009689226680	1.261734247236860	0.104325060813060	0.897074432788627	0.069790891052446	0.338787069560096	0.326413352078176	1.650954937483790	0.805897431164240	0.661787070933495	0.239815777778324	0.518278264923670
UACC812	Insulin	DMSO	2hr	1.101840163991530	1	0.873026340141119	0.844684789477857	6.683102036942980	0.953975804012624	2.327528190164200	3.510725946507100	1.337053868506010	1.235302940170100	10.877434913775099	0.557118999856262	5.480938771865380	3.989362574761150	2.816639301691060	0.762864156749947	1.862205559175930	3.379536824125600	1.249283148677340	0.590178599539833	1.255358136699110	3.438942913440540	1.030568482084860	0.910046627805073	2.160101947947180	0.092612703075842	0.930132536315270	0.870217690923364	2.538674050877970	1.154594913913520	0.964504134192075	0.637087152862135	0.931409221763707	1.018097406762790	1.207168671257000	1.386897629250670	0.119686384272834	0.988471616453484	0.050118813603724	0.374629812871059	0.329984879742728	1.695828341885650	0.946647042693343	0.764339897571846	0.277356083967604	0.609996157634266
UACC812	Insulin	DMSO	4hr	1.029490838183150	1	0.731291567744358	0.795678228332196	7.968405633782350	0.977291257543645	2.728698434234630	4.524810528074290	1.245304949695220	1.102296676658620	13.620864941579001	0.466665174700906	8.255099327047210	3.416844908746490	2.104172402965500	0.692287429443355	2.104736202313350	6.478229799028050	1.320290911993760	0.506766844318872	1.272816915489180	3.652673371284100	0.974711674312412	0.968376549441774	2.320576733146290	0.079004247112818	0.929974190601620	0.824536795850233	3.145299650161680	1.069141261260600	1.009583228427810	0.541527694397467	0.931178780586204	1.092311579850970	1.190550135939270	1.324832493873020	0.096493978428015	0.868519470046368	0.050558146942614	0.346883650152917	0.320063518285863	1.759610239925590	0.878395557515313	0.710654567449255	0.271738414935999	0.570453221476355
UACC812	Insulin	DMSO	12hr	0.766326828294894	0	0.711846891651460	0.654987803689661	10.094704371100599	0.772264762763146	3.386282972355540	4.927407198105750	1.554228350454750	1.441752017351710	16.081664095556299	0.365879208177102	13.639542265010901	7.339472093758550	4.738882480610570	0.612880359647569	2.268871016159920	7.280619949484210	1.565440564217010	0.430521944387615	1.763384960014090	4.796245984793580	0.803973939604192	0.732939332844781	2.429385853700100	0.062862896887271	0.908390174231920	0.693502079696041	5.415836801696970	1.065942819913790	0.989371251317840	0.450230371814609	0.832976881194000	0.564142952292007	1.129988513939140	0.942480208471885	0.081642743202057	0.833701623081502	0.036841376912712	0.256669489521508	0.293224761152862	1.569366315587120	0.756705637303198	0.626600542580310	0.185530710645439	0.505099676214701
UACC812	Insulin	DMSO	24hr	1.092814281071670	0	0.666323695348247	0.714290835640363	7.369673990466870	0.839419891431135	2.963818043923370	3.823379433324160	1.406221080240400	0.883666249107440	11.625761133121300	0.441205258462537	8.357622469796461	5.130190593045560	2.650355408459380	0.699307215288018	1.936400239524680	6.360677557871480	1.209284825531750	0.485090431927634	1.545827005934710	3.739509943577340	0.935804546350217	0.807873360475655	2.336422675713250	0.077909503918551	0.944516004408588	0.746316722563928	3.562928370752590	1.101457337675050	1.140709218387470	0.493173794006387	0.804817955837430	1.090995536857220	1.188693739802110	1.093871058654010	0.091533778147865	0.972746622276167	0.041401740834585	0.288084880467851	0.299941686260648	1.694059632469500	0.832129732252980	0.709818325732303	0.217723522839629	0.509410037379685
UACC812	Insulin	DMSO	48hr	0.947443366015676	0	0.624817673042286	0.689513800756637	7.289583355259010	0.832794699807486	2.476239347761800	3.646600709242870	1.589489339975870	0.486329610892875	11.003032823022901	0.386296005345269	10.444218549691600	5.629262692781990	2.743797917451930	0.628884313286504	2.082360679171960	4.079001042839630	1.128790971579020	0.472086587790990	1.547759699049890	4.038836104889240	0.885205037283582	0.903341674292681	2.296797075958530	0.077089625194872	1.074241979694340	0.714583197819306	4.715716294584120	1.153086876955480	1.087528603231550	0.500020481522212	0.885075818730464	0.811939658647641	1.260144307663510	0.850001632374650	0.090360418639369	1.012921840764630	0.047901934365836	0.244805478908014	0.302752490290940	1.772882995209240	0.914706141021419	0.773492493507965	0.243901368486516	0.513034767395320
UACC812	Insulin	BEZ235	5min	1.395448520227660	1	0.642759470137653	0.663001306942092	11.370902082921500	1.738682174051650	1.263475943187670	1.479500149556190	1.521174405635700	0.744927515495091	9.030733815516429	0.414040798821632	9.725059685536641	0.423093929507134	1.223352866035850	0.646412772771193	1.890822157910690	4.590310156220360	1.551296267401140	0.595157931304534	1.282012816030200	3.249188078983150	0.897877977899376	0.824230143989710	2.929728008744190	0.056412253840853	1.366823450548820	0.744619609140032	4.652554075156550	1.091566366110580	0.913292768029750	0.527131793739236	0.764259670499080	0.470619350841142	0.959850836393480	1.133014128442580	0.130772690645698	1.074997662931570	0.041219769921712	0.169098144147660	0.314951937703186	1.643810563789970	0.844997238888617	0.668918897088408	0.218909905720031	0.450088232848807
UACC812	Insulin	BEZ235	15min	0.924033619150560	1	0.694661989218566	0.772219448634588	10.849204360562499	1.675981724730380	1.178194479799090	1.501167026630300	1.801711882545930	0.603045339679534	10.648395029132500	0.391644672192791	10.128422272780201	0.433320337727549	1.530998500327120	0.623921545307564	1.786972138284160	4.060681924749290	1.492478794693330	0.498603518847324	1.126020452952260	3.576253378980110	0.846683932039234	0.819021958836346	2.795877625073710	0.053015499750012	1.176581059900630	0.760499235438697	4.545818215022230	1.121666626663580	0.947801114593540	0.515395145147537	0.860640039079698	0.434148884969074	0.894929914438987	1.162104397317420	0.123748017140469	1.105202941238090	0.045623121983510	0.218165801544706	0.308553414241186	1.856332279192640	0.855257426544641	0.686762950808560	0.231879505576166	0.442460225220764
UACC812	Insulin	BEZ235	30min	0.884524341360892	1	0.580170837421145	0.666268721409748	9.770047834381490	1.754374287329680	1.156297155198190	1.469354146298430	1.617039307451660	0.699445094186826	8.504585191954400	0.436336324542548	9.055369065810240	0.300904593306043	1.266122602151610	0.593536126972427	1.857589495049050	4.024459114471870	1.264033582084940	0.545321264091943	1.194065236330580	3.375377795795120	0.794179833168253	0.838234158667974	2.605318274318370	0.051599265034642	1.129616579670050	0.735628311996511	4.222333747516000	1.191601516435790	0.926659176935746	0.536571418434799	0.832139517474943	0.472051679916924	0.984787316305851	1.116104851820480	0.147993423136949	1.202490998701470	0.056058119432353	0.209925321128951	0.302315861550714	1.572641531391920	0.903502618689167	0.655552332368931	0.220840859718401	0.472408616023977
UACC812	Insulin	BEZ235	60min	1.523020456658920	1	0.742158274922837	0.781781612678602	6.246016408130440	1.586537624864560	1.154636757782410	1.661915377965300	1.680651787780640	0.764781109367862	10.449197406162400	0.469286278262797	7.033291895727600	0.365056587849157	1.345669658160930	0.732330056812900	1.960519343480770	4.742710331665290	1.459041681428610	0.539152047535233	1.471919066834880	3.825174433491310	0.800913012915890	0.932286264803188	2.519246598372800	0.070320415458549	0.940448308897704	0.804735169900331	3.241092737853940	1.227464206396440	0.946649454109892	0.616377832790035	0.928032764566340	0.603154400352846	1.114834361657600	1.541471844404310	0.116090716843498	0.928693737378595	0.074827207880176	0.333497001292192	0.305387974086676	1.725708212504240	0.752636133183077	0.665281521691929	0.229600383887585	0.492403627871695
UACC812	Insulin	BEZ235	2hr	1.020989965548910	1	0.762324329146592	0.819691105724740	7.507027675948050	1.567180289240290	1.084311221479720	1.095836631457950	1.643253523772490	1.261530374084620	14.774272689064700	0.488527895350794	7.980637229012650	0.517864295971565	2.487707292556480	0.750991346835274	1.985383251017570	5.398394084126260	1.507334079722260	0.538181651259125	1.303101293495430	3.890261539291320	0.769583354277796	0.908400345424043	2.245338601676310	0.080698792722457	0.973704129625629	0.866993214717254	3.114510667386130	1.083026371505810	1.030845801247130	0.533254743020777	0.966780780415623	0.940700816554927	1.222421156717940	1.605260177719790	0.138731096828601	0.928812056708430	0.054102834511228	0.388037504903445	0.324406747595864	1.725527808984010	0.883126505971640	0.709514268067600	0.284309919989656	0.560336707277581
UACC812	Insulin	BEZ235	4hr	0.957738958938883	1	0.810533226995575	0.874182943097978	5.975565977703720	1.672891243115850	1.018579701245370	1.010560972583590	1.438271494410490	0.967298811166683	11.355617157040800	0.513952991089351	6.543939334703680	0.435106953449404	1.889944028307480	0.730840232894512	1.892866419442030	5.946963445693320	1.499454650394080	0.583721652266202	1.302494529256280	3.393731526867020	0.776580300984807	0.931471129867290	2.158667313030990	0.087523190059732	0.972629660042555	0.901606544585581	2.793435031103350	1.179344922069950	0.973398674988157	0.609466755621360	0.918584212049300	0.681939452839544	1.198575040250000	1.289422201061770	0.147085258488205	0.982868832087560	0.047250228484186	0.385398023752896	0.341015957379819	1.779865863277870	0.881030116347809	0.761605895167807	0.273001969437079	0.573901911969170
UACC812	Insulin	BEZ235	12hr	1.150812368514500	0	0.664177319451433	0.700487172574054	11.110178234478999	1.563518082125120	1.064782855522730	1.145900003320710	1.663475765298090	1.626957904047480	13.655805537813301	0.435373473676692	10.211489229939200	0.588068952339057	5.532933860289700	0.598026023677099	2.441314359998750	8.274780673316441	1.569675070747140	0.492462266701664	1.338470377491050	4.030148307377910	0.751135278700360	0.903652584453572	2.794089057286200	0.073398225068808	0.927109582146690	0.832274978162583	3.971125986929530	1.268411073954910	1.045615222073530	0.613496370606884	0.840873448450778	0.496637925384134	1.058003872615130	1.586497730164570	0.120757580135717	0.948290868072818	0.045212301188128	0.289218676240105	0.299818884457294	1.521088654722510	0.726100377062465	0.575595273345386	0.224664818095025	0.513226808572790
UACC812	Insulin	BEZ235	24hr	1.100742894929660	0	0.715518531754720	0.770454178775850	6.721265795713480	1.389077956364030	1.120484661736420	1.612941377982740	1.676799368898020	0.872342638020776	7.874940428496260	0.469363462807088	6.758595490641620	1.628484736867370	4.437262679073630	0.763446911164990	2.402816939832370	5.734893675364140	1.617272219614820	0.549314986367521	1.262893704340270	3.601509013670810	0.838653444951350	0.981283789781782	2.395773483333740	0.078176856332245	0.971424582345110	0.835656415077144	4.147401207184450	1.146039157910060	0.998503738228040	0.572111631911355	0.950382255447820	0.741858100651518	1.060304495705630	1.549701866716910	0.122729169790183	0.990364158392033	0.043069609728120	0.335742149195885	0.371989197383786	1.686704023360210	0.766816191350755	0.659030508235867	0.282154167913547	0.581116701926549
UACC812	Insulin	BEZ235	48hr	0.910391067390544	0	0.806300179089801	0.839166121734325	10.729626092815700	1.635120795576270	0.849145145457080	1.177124450903270	1.377974038720230	0.504873799881433	6.949903898058770	0.467047966870470	7.314499375225520	1.100512616492420	4.376686061795810	0.796734676199973	2.174583362783790	4.712406280694350	1.569875346440030	0.526604134925073	1.374255899475140	3.107038186301200	0.888098815287499	0.920308294714998	2.322977154087020	0.078500294991889	0.905932168345400	0.784566162874582	4.498963684781510	1.102505308782360	0.896902075766586	0.481572891417764	1.036567609664530	0.627285307423228	0.940064217673496	1.397489716210650	0.128191551382740	0.984254594261655	0.055926400459762	0.296269980427987	0.372148585533493	1.453356023985120	0.685271094858955	0.582406723887027	0.263175583757755	0.455326376251839
UACC812	Insulin	PD173074	5min	0.905018967847469	1	0.602299680878619	0.704306725638838	9.370709970695080	0.708800732352539	2.610519842536480	3.123208641231320	1.427097273304010	0.648910911609713	8.321414457449270	0.422509304134211	7.904064553468720	4.069490198702480	1.937819600470010	0.622842799468919	1.763451113256440	3.723511792532600	1.439922396305960	0.532106636286634	1.213524495039410	3.201690786349260	1.125693293115510	0.809562408801670	2.376693072154760	0.066105039684089	1.120300341620010	0.756321040995110	3.808199055494400	1.091284739428250	0.865928108934620	0.503106925639555	0.805075148425462	0.801683032161549	1.035905922060600	1.065864016207920	0.097454996994539	1.062267777260410	0.044204672276727	0.214992692857743	0.324496193663095	1.879792151001620	0.913050912603792	0.690601258630727	0.200580778402105	0.447120162526032
UACC812	Insulin	PD173074	15min	0.906419477666970	1	0.606108399560861	0.767819845738796	10.170213877132699	0.801952849681082	2.905902439625010	4.029085307646790	1.754754923774340	0.507634418879287	7.959850694525900	0.406484874190545	9.791469959681241	3.667666029514520	1.691362729206330	0.646780043455318	1.805005882596210	3.363381130420530	1.383653244062490	0.524051883742157	1.181884877094610	3.059600882074360	1.129149687506390	0.870536357059831	2.593332891921440	0.063079697676318	1.083886364945530	0.767231955189828	4.087617907846970	1.093874392647300	0.954850623319382	0.510821701401276	0.824733530276214	0.856721508002649	0.896838351738167	1.010694887743020	0.095384195780235	1.042922679531930	0.050056505926698	0.228224607086011	0.305647207419639	1.893352478013320	0.913556746956222	0.746573622358810	0.224817504703572	0.426882883517872
UACC812	Insulin	PD173074	30min	0.818066802556490	1	0.651111550512733	0.738823030582449	8.950051573896941	0.659948974616646	2.471255046072050	3.478480000123050	1.598110920007450	0.594240829273420	7.454819847053200	0.457014589758603	7.166005529654850	3.270513972015860	1.582300094104710	0.661449700407207	1.713161677988240	4.067568939711330	1.187145514067440	0.533736110853358	1.253711341623370	2.951137610724220	1.071794167867630	0.906030033820862	2.392930677129340	0.059172202569187	1.104290754451150	0.741009288482927	3.507517103535220	1.174110991926040	0.982591948641040	0.533701729203843	0.866951403790448	0.976661166865987	1.006150267194300	1.076146496916620	0.112774976833337	1.086429668565270	0.063006964293916	0.218586925360446	0.336066251111106	1.720140765453030	0.981720918565580	0.701075455698564	0.245458441971488	0.471873625737250
UACC812	Insulin	PD173074	60min	1.483753766541020	1	0.729366291143500	0.695818027696137	8.962179542609940	0.939209159834596	2.603452349901560	4.551821230080380	1.504041748060060	0.625011987197924	12.128769489739200	0.459861723954388	8.273171533152301	3.202873757415280	1.721236326712490	0.697744357070183	1.763739042414430	4.965595091121150	1.519878406707520	0.508128097837529	1.445766743170310	4.154504485905060	0.968384493297271	0.860337855435971	2.372274280522980	0.071722071818112	0.931053985114183	0.748089146868262	3.638324265399250	0.984173856048888	0.893983987960523	0.566980062937855	0.834807602316050	0.897895866273201	1.076520488097040	1.515791127121400	0.092713852606042	0.813737625673199	0.071971528279653	0.301002276600006	0.290296391681511	1.666778753084830	0.755245767388145	0.617511056672305	0.225171437244293	0.467960659575141
UACC812	Insulin	PD173074	2hr	1.176773583945230	1	0.739736390987374	0.791080609704416	5.904461146902040	1.110629361923730	2.459571374504280	3.436567170661490	1.484662269309790	1.239694141425030	12.046015809523400	0.476273587249721	6.101850208742240	4.068066656421470	2.876033426214370	0.741840466492640	2.007171120602250	4.571791061097200	1.336919212150650	0.541254513040724	1.413962002825030	3.098006582184320	0.991124839005554	1.013186292800020	2.165656972255800	0.089053047638098	0.934350968935719	0.788459301492074	2.833025099236070	1.079054693141850	0.971277306640587	0.553862935746858	0.897808240627288	1.028616868004210	1.131761833600500	1.402101015628900	0.108985513533833	0.923560519084180	0.047990591775091	0.339130467794767	0.318574042008956	1.623929251802420	0.858506294054039	0.695686951440748	0.241713239064237	0.573073209782898
UACC812	Insulin	PD173074	4hr	1.145880724394990	1	0.779906085393424	0.795601018032983	5.792214364926000	0.890902845057371	2.454174930793860	3.415703928567680	1.542612662438800	1.035354067061910	10.889002161274600	0.515432768196043	6.661903643625630	2.580927755113530	1.946261056772660	0.754165106708650	1.916381113309490	5.427223772343840	1.390769976743610	0.567434879203567	1.272589814109890	3.354244434032280	0.907814295124638	0.978606943544600	2.017371358593600	0.072689534122319	0.969317820703916	0.790412732609928	2.948208732089840	1.116172297432140	0.991395195484217	0.566082581873044	0.941905430530827	0.708686842521741	1.117573943382390	1.238289158663780	0.108987709059959	0.933812814320127	0.048639905879446	0.383873126259071	0.315591807616961	1.512157529200800	0.867500563736855	0.709920285869371	0.263114439069792	0.603712940403744
UACC812	Insulin	PD173074	12hr	1.607550378304840	0	0.620667888725836	0.625910509173635	8.943731209352270	0.881584537244814	3.208306915888990	5.377201123514200	1.738048258867780	1.466364740198870	14.566438114981301	0.384842383968387	9.631240928386401	5.843169669471870	4.410768165102570	0.628234726321769	2.357682956821470	7.411022806285620	1.527899771976220	0.427376019338713	1.755342633966010	4.390996543365100	0.777402152703930	0.879831506501760	2.660808080048090	0.066656032990612	0.932796904956971	0.719047949541832	3.911623753475080	1.293455992493180	1.095423072498820	0.489699862733556	0.879422792175035	0.618602065964589	1.135206213265900	1.283263597759330	0.083221278116594	0.787246397039640	0.039450482999753	0.267287524222775	0.266473654465056	1.609614477818500	0.749292776656642	0.573880500013280	0.189130148058826	0.435792393913502
UACC812	Insulin	PD173074	24hr	0.968900661115101	0	0.618691644511788	0.693592978816262	10.590940836983901	0.958898241574935	3.664182387465060	4.687679114719270	1.573899237879530	0.706685942678712	8.319152654545880	0.392263474721591	8.545004256012090	7.464513229682930	3.628740493879910	0.646812522601776	2.078547194480110	6.648253623922490	1.439267820664970	0.505721237636047	1.155365806630440	2.761023967394620	0.937259961065455	0.919896959411199	2.602571143685720	0.045212058855460	1.195345802109200	0.731294980366591	4.786900851047070	1.126612322487530	1.200328534870150	0.475308618140524	0.817055814281553	0.700255749331563	0.825298283253528	0.806880312050945	0.117050197550809	1.142802968963700	0.035546282632687	0.174905770965555	0.295643275793571	1.754972635567570	0.835312689908289	0.660272061846718	0.200148489147130	0.441332827678675
UACC812	Insulin	PD173074	48hr	0.982127003692828	0	0.614470886294782	0.670400793736775	8.768753261054901	0.840296334650361	2.880741600887840	3.746306199622400	1.446438661945970	0.605016861103932	11.997786959155700	0.387369998626991	13.562855795371000	5.984045173938990	2.866198644318300	0.620464492481579	2.291358756727890	6.010308129569160	1.164758183919000	0.448706018536857	1.781928083112610	4.230230333211310	0.858964859886982	0.891251599150760	2.360800039896710	0.054729446573994	1.041871776985640	0.704966338191151	5.479776173806860	1.110126966159860	1.077544882320600	0.486128168237875	0.884779388921785	0.756751512299322	1.170132283909510	0.773302443196029	0.098105760433915	1.039363103265490	0.042444348367802	0.279385923094182	0.307527019738330	1.722404511243130	0.863289153973858	0.697916730294033	0.213350286983615	0.479691042331678
UACC812	Insulin	GSK690693_GSK1120212	5min	0.828130541524758	1	0.731204789017877	0.736204067888987	8.616839663789000	0.792826036371327	2.300853111312150	3.329956179855060	1.496354623582870	0.638868656037644	8.304729359996300	0.422322450221312	9.289074390393029	15.368628193600900	9.034216129769449	0.669324718313850	1.675050726825860	3.771040982838760	1.516782383531400	0.506732125312431	1.167045849031730	2.947717329934300	0.820308500945013	0.770702912714833	2.262533117289200	0.059925475571989	1.031752646869410	0.809761716900567	3.395571425195040	1.130384586174610	1.008064589622170	0.518110915465684	0.833657347474194	0.628414029423398	1.029784611384700	1.150142583410670	0.097129692296963	0.996135902639614	0.045566043419616	0.195659153376102	0.326801536913243	1.999761841123030	0.996927051291010	0.698033162993347	0.218561877870451	0.466517004891737
UACC812	Insulin	GSK690693_GSK1120212	15min	0.662971895582984	0	0.638175640943951	0.675438583768691	19.644068881973201	0.908856324861717	4.232188706540340	7.544764869986340	1.918094252789580	0.405482700943820	14.395343936403100	0.368847240743032	18.008390092317299	28.126538103694202	19.030890304668699	0.539854064998061	1.846328623202970	4.615759764725840	1.721988579225830	0.438272131624437	0.996541116839724	4.367987553575400	0.819658533726047	0.842843602369257	3.263323982922010	0.050738854929137	1.028437291136730	0.794151288180470	5.949674442260220	0.954472579092396	1.033816097965770	0.437262513717602	0.768846959374793	0.502144273088648	0.776731185172977	0.873538819041083	0.096086110195139	0.872445708937096	0.043137113759346	0.189992816233998	0.257997167423409	1.843447939824650	0.808061406660835	0.581623883778934	0.223277181069296	0.477126094942616
UACC812	Insulin	GSK690693_GSK1120212	60min	1.576113177737590	1	0.709970738052057	0.687266933285669	7.372242867889200	1.047416347780520	2.628190930771380	4.382541073992080	1.709868223260750	0.728171577771723	13.643263800292100	0.432512610206738	7.713568761711330	13.316027189395101	9.754053931505410	0.685843229143006	2.190859679363630	5.741370930508630	1.491145546890420	0.495269857161914	1.467380977849380	4.363470952629860	0.724420069271993	0.859330172418712	2.420733960316520	0.071770914175796	0.982762491403483	0.768044996677982	3.654848409115870	1.034084662893720	1.139115319589430	0.561223545995559	0.842902414916002	0.753762279015367	1.163722475386440	2.004638880536260	0.098373225305658	0.802413267921537	0.066469811980524	0.326670955386590	0.293904000632391	2.132345053646280	0.762920054758000	0.624713553433593	0.229361067149596	0.463842308967378
UACC812	Insulin	GSK690693_GSK1120212	2hr	0.843081052998790	1	0.731839836033510	0.793455177228300	5.946221365299080	0.991146815124581	2.215603767364820	3.861644052268650	1.601062262412920	1.322436120736120	13.171934845787300	0.475344756627093	7.341560353262440	12.773038314872100	8.639861560337110	0.726878036620587	1.951337577293500	4.120752489859020	1.431402075599330	0.477805192966231	1.391381834725640	3.908416707509860	0.767861340150264	0.790876580381436	2.233926125701900	0.084031746871080	0.870677813132393	0.722335210414052	3.355130373620900	1.162114325328470	1.121429853841190	0.519583750892254	0.880032236796896	0.685905705161547	1.141847515051540	1.445794515369650	0.090665196215453	0.830629598054643	0.045172110079542	0.316583603783417	0.309107421221591	1.892504342698690	0.777868926419413	0.627830715803680	0.236901177536869	0.496734581949071
UACC812	Insulin	GSK690693_GSK1120212	4hr	0.974440413221356	1	0.717535413593705	0.825426295610716	9.713419133206729	0.917389657002066	2.459203881337630	4.741498475600100	1.595210193874340	0.995146033081827	13.710473128141000	0.507827183462585	8.886280300798070	11.761183164031401	10.448515080157200	0.655746063103737	1.991209643033730	6.937658255368100	1.407422176050310	0.462645860673177	1.295422633581630	4.130578246729650	0.700188959659132	1.034602541139480	2.313678909269440	0.077031100365161	0.911206594499551	0.709313159326543	3.525599785943080	1.194195062698670	1.137005824060350	0.531339787151050	0.979394492339868	0.993513519194436	1.042799831691790	1.382402599157840	0.116749669024543	0.962854928944831	0.047729156980306	0.314880653952896	0.269405181395403	1.679361488758290	0.817906511287049	0.622631327776290	0.241866691122795	0.553376099581721
UACC812	Insulin	GSK690693_GSK1120212	12hr	0.851517657878870	0	0.591743040486668	0.764952834331056	12.104318844003600	0.840843951802351	2.934474003987700	5.536636740599850	1.908353045262650	1.334602522323860	14.579412252266200	0.324101542850421	13.726454316154699	21.707454783108499	15.034971265742900	0.548752881579971	2.276759299053380	7.887001152968340	1.481641073973460	0.412985578501424	1.514829574263060	4.553390926080900	0.705151446384287	0.845528843136006	2.536721472196600	0.061836425659750	1.086623999736800	0.710721864358715	6.577747938055570	1.160895451075730	1.201702575590300	0.454911523510626	0.751398920051087	0.479804846541549	1.002696140669780	1.212674131932790	0.092184888918143	0.920906426663221	0.034298030301032	0.252487494209972	0.282915094088616	1.478714085776780	0.875676484290680	0.713706672029600	0.256321636785927	0.510265730868032
UACC812	Insulin	GSK690693_GSK1120212	24hr	1.468688858620320	0	0.768015541882140	0.726081046368934	7.795334487192540	0.973935381785458	2.747731662038360	4.011617483362930	1.525085636788120	0.861297325381662	11.929220164581601	0.470056497553421	7.130353429364370	13.324155631152600	10.030937358718599	0.677152699811272	2.239679557656220	6.891392302737890	1.664293849021630	0.523993616804312	1.727354789655460	3.867035777908190	0.732941787299326	0.914741443864267	2.349883114221030	0.079311951027592	0.942298581685497	0.779866015214507	4.000915023797090	1.094498201101350	1.361973787285700	0.566783470369233	0.902416429104147	0.567057671928631	1.078372208458170	1.519435790197810	0.097323255386928	0.932053576923661	0.044261436153337	0.312439401515201	0.325906887016649	1.687849228498670	0.700806059016064	0.602126293573697	0.213218064103409	0.492873290422902
UACC812	Insulin	GSK690693_GSK1120212	48hr	0.880552663989544	0	0.666984215896151	0.702973062715703	8.359250067206579	0.825047715241889	1.666886094019580	3.092289708098820	1.520670005663290	0.526608619892680	7.208577212500340	0.451430823225168	7.239242872638440	17.182486154213400	9.975631270049220	0.714987769043977	2.045892610683160	4.729084970045540	1.320786558890880	0.506527131264775	1.877230046001770	3.662708112333560	0.720891025834199	0.794472690452547	2.380136945032590	0.076991073550898	1.026837200818620	0.702885902473547	4.148976200844640	1.168408375281920	1.555713591082590	0.510232948159243	0.889595896096215	0.691618645099454	1.150315634416780	1.287263448636400	0.096330862062909	1.116239969753220	0.052647814708481	0.307503817655971	0.315296358242664	1.858189187052690	0.711388522190240	0.587088638124318	0.247786031709238	0.504402660619509
UACC812	FGF1	DMSO	5min	0.753836747316301	1	0.644011476078679	0.664566229417275	8.105750157391769	0.695832619594735	2.277370015141670	3.475197506364030	1.546010855170100	0.619344409112596	7.696616714708360	0.400953651748313	8.763893861039330	4.310037432289480	1.693243107380270	0.707073611521974	1.598865742406330	4.323180606767180	1.322787051124870	0.463127628954702	1.337040420849110	3.121367754021700	0.986427088821430	0.763296745431052	2.403641078547230	0.070041654247457	1.078058582284020	0.729193120224626	3.951960705021990	1.115214895554940	0.926148200254537	0.512567165440645	0.865073485015382	0.969462481008470	1.002138606875240	1.106013780457410	0.093979477568167	0.901934286558638	0.046875681909888	0.231857434583030	0.308991774817728	1.453901334982420	0.799461729427060	0.698472980481489	0.211249478505329	0.514433946312538
UACC812	FGF1	DMSO	15min	0.644417670757220	1	0.762957349617171	0.721467498826736	8.106950385196861	0.745916733429948	2.064342720575950	3.283044196691210	1.791491499098720	0.647793955091129	7.802531425483350	0.429592440819590	7.550075533703480	3.164241598561310	1.503447538041640	0.764765658246442	1.587314529932040	3.840253203304930	1.484867352602050	0.516566205239855	1.380572565559950	3.125526717066320	1.073038581570010	0.776107627598237	2.310731557668520	0.068383227638414	1.078432043218940	0.720210012174619	4.007660513144930	1.160973382236700	0.954986723577436	0.512253457420615	0.865709736684492	0.894813103187607	1.017798026991500	1.057374280143680	0.091405371739648	0.939636881009238	0.050532697941812	0.258702381275069	0.302218893264611	1.658779710194610	0.874524743988368	0.745047010989200	0.203207724158381	0.441127196813239
UACC812	FGF1	DMSO	60min	0.866404955829126	1	0.667414452018782	0.591460840899955	8.551645623950559	0.716373978819076	2.535937306738130	3.924586717892520	1.648909427691920	0.536147791817537	13.462212808207500	0.337290402062267	12.293039740835200	5.445592729629650	2.842386415359100	0.602584137856387	1.803743559897260	4.464285346389910	1.633804309595110	0.435835259192485	1.382174550537410	4.110291733347200	0.918878220936857	0.801279330303019	2.292161123981520	0.060907345165912	0.828289980251025	0.716320794547470	5.369330055046400	0.972565368619377	0.782494266200150	0.510372414037822	0.881742352886675	0.967909702928347	1.131300362594870	0.938176083027214	0.082744206683074	0.821366006619515	0.039843078418670	0.304953974873209	0.291862139041298	1.533434929299040	0.734973362004393	0.673603944041098	0.227419612980393	0.483019294519017
UACC812	FGF1	DMSO	2hr	0.833357950169199	1	0.645926696956976	0.674745512027603	6.676372414922440	0.733538182043401	2.443921041190200	3.370622217942100	1.219912031432510	0.761495960586171	11.041008976824500	0.412718362003270	8.365039112820501	3.477090438898770	1.879693443409790	0.679159450545548	1.809172106407080	5.785980884514200	1.475897857231490	0.481015018025212	1.332549939123550	3.386263499847090	0.855738736314900	0.799471597647390	2.228935706812160	0.062626795456657	0.919026879551807	0.717316170972834	3.832807304258770	1.056369576819830	0.921271781370994	0.535490491139097	0.834204868434769	0.759719138197444	1.214097351744100	1.117398118340790	0.085548755981869	0.857337942420574	0.042119622896032	0.347830905752917	0.331565034210952	1.853478625511090	0.756334683630208	0.643436235645235	0.199158644564727	0.458472748148034
UACC812	FGF1	DMSO	4hr	0.935694149359974	1	0.665571575653381	0.664694621492417	8.412525811296730	0.849614277329508	2.271379085709830	3.772403321807030	1.591395053928540	0.755207050261220	10.846408197064999	0.392193235165873	10.307094830375400	3.514059950521550	1.631499194565820	0.650285443667006	1.895806894950870	5.729284422624430	1.422455458725970	0.493897226796178	1.261613530783920	3.509299604305520	0.779777368027678	0.880915866882255	2.256124155723810	0.066135708724058	1.007008621625030	0.737851487423155	4.343591937285330	1.097791480414520	0.830410554877995	0.496294779848719	0.908921985886252	0.637137456035967	1.161669117580610	1.041697186637220	0.090594975687781	1.042774988206030	0.055426441945263	0.283789074195963	0.328063492959717	1.730772514309140	0.862723929688471	0.725203815282604	0.229807769603735	0.427038574902499
UACC812	FGF1	DMSO	12hr	0.691612845091389	0	0.649471978945847	0.683483875574065	16.028897407371499	1.146459948202080	3.145635217825900	6.106938853013490	1.438459631188310	0.494056633861591	4.948980154459330	0.384568397498831	11.070401557736600	5.471600954854470	2.658420878975010	0.739912022080859	1.759186413262760	5.929364696081400	1.925547324556690	0.554640906995943	1.326226822997590	2.871603354415750	0.948408906262262	0.819933059496220	3.093584986446340	0.054590883305739	1.094896214580540	0.790819625762195	4.641310924909930	1.070599902197780	1.090630113840800	0.496614085673318	0.827428138762358	0.623721208456163	0.799769377632334	0.781611984749030	0.102977739954065	0.917768016519217	0.061751076948538	0.199028679309129	0.302804457262269	1.699842335344150	0.813068761044484	0.630450427663966	0.210908110445461	0.434706613600348
UACC812	FGF1	DMSO	24hr	0.851469816410327	0	0.597068236964844	0.684445492639024	11.592427998202400	0.971629676419210	2.972035397805210	4.621852169908990	1.595691544347780	0.611244114907543	6.615284549725250	0.403757431415852	8.800093271824339	4.677680484954950	2.103955451674420	0.708218797805744	1.738085562480940	4.725566648026280	1.488475083786430	0.547665712443847	1.187279811915050	2.928770789474430	0.911728604179984	0.839608020788070	2.643075348755460	0.055501497729344	1.144641475206800	0.744753062906924	4.341034167701740	1.120498601252690	1.024461662645720	0.497774265715705	0.834483873025211	0.938423291849296	0.899733414332088	0.859406753771865	0.097729305181806	1.084000359309090	0.040952661570438	0.191773602859879	0.327722585944183	1.888096521772080	0.940082700070510	0.700734220267814	0.193904033737436	0.466560109309336
UACC812	FGF1	BEZ235	5min	1.106053275083780	1	0.653142263715673	0.714996030599315	8.541809171064729	1.601947570023260	1.125039768665420	1.257167982918370	1.648366832235190	0.721187430590243	10.184560652403199	0.432569773612480	8.412338328335441	0.383612479339498	1.030989036129300	0.741262819269254	1.789579573763190	4.184436419830620	1.429930534094830	0.521778434458958	1.294851690934370	3.279204797368510	0.946085916645133	1.023704894554040	2.515684801871100	0.064419773601125	1.011401782856480	0.698694050530832	4.191811428467370	1.099826470462230	0.963399607122665	0.488118900851754	0.891173435979087	0.628430339727948	1.054699055573720	1.126923938743550	0.122839573943042	0.991662154088497	0.052715595073626	0.265884063451679	0.318139788323083	1.503775008907000	0.835571528004712	0.731215832093782	0.229846901477822	0.527492180866323
UACC812	FGF1	BEZ235	15min	0.823595723545334	1	0.730393771096607	0.787129008826290	9.000618797781820	1.571285568835110	0.918256179568787	1.305394440312790	1.672778342988170	0.862082252730487	10.997035004938800	0.421190364035824	9.027349947887650	0.504312666451280	1.462319706738590	0.676328578140076	1.643362692140810	3.543783698499140	1.371508906481590	0.519339963491900	1.366536076043720	3.468743603523800	0.816034319370088	0.829430001285718	2.311979203940720	0.083396878694475	0.934131624891586	0.752506911659212	4.251897492837600	1.140883210539360	0.910809432191929	0.539052809183618	0.889839860609520	0.531684938623940	1.062662227553300	1.164889545944450	0.109951318213660	0.890098817468568	0.044556636481618	0.341016405799550	0.332762258468431	1.425549617069880	0.824462890606960	0.685632387320485	0.243073158697219	0.486237674758058
UACC812	FGF1	BEZ235	30min	0.457366860033985	1	0.720097883334613	0.709300028854370	9.612148088720970	1.138821421903890	0.908618661532504	1.404456213397260	1.785377557697840	0.805903238842511	7.943576327242790	0.469615158489239	8.513156554326651	0.562289967520370	1.493450334037330	0.776560256872308	1.740490286313150	3.988458206051400	1.395060962412880	0.480863105644514	1.339110352682130	3.076028852194580	0.910267405586636	0.831409984339448	2.360652858693040	0.075032892308053	1.102416647545760	0.851380933887983	4.203064780306140	1.230838727057910	1.064049681623640	0.522855235801794	0.980835648164889	0.517726142709828	1.009514606120580	0.986365767084489	0.124590338846799	1.169770558805060	0.061728424130768	0.219700051399119	0.326016138398391	1.350754806276640	0.816391662237354	0.654257406469582	0.253552221611872	0.484845507518348
UACC812	FGF1	BEZ235	60min	0.879921406127233	1	0.663496076134590	0.718200832168102	9.544572822632761	1.672845526751280	1.169418854990190	1.335921181047550	1.872867941490980	0.629406233409424	12.100641522657000	0.422512613801770	10.252328622647999	0.507182047040490	1.444558581227780	0.666412923963903	2.061763259443550	5.436603518007040	1.363355837808680	0.508081616289418	1.369589801236900	3.558622678602970	0.832299914900892	1.003282439279660	2.535794298022900	0.080358976408543	0.972090611212610	0.754424107393390	4.648311050862000	1.215504624921550	0.917454704480244	0.550183838548837	0.908491718643170	0.988256322997182	1.102599303910600	1.057887464885590	0.112348932190774	0.930034389810893	0.042046339230075	0.307523671305255	0.356821366267523	1.805319368882240	0.867410672862482	0.727007644721621	0.232293457200156	0.500782782172972
UACC812	FGF1	BEZ235	2hr	0.806757641535422	1	0.697986046616190	0.652982832222797	8.098031237101610	1.636104455896540	0.897158552187770	1.114914270721460	1.649972093630000	0.702747685414526	12.984236212831100	0.385446814741898	12.309574837096800	0.459317660659370	2.046352663397120	0.622733304343256	1.944166230781020	4.803065889895510	1.606688645160850	0.504695696842039	1.258328801613690	3.902838975968150	0.748312787594924	0.830285394371349	2.540661805460510	0.082721213615604	0.935047304128792	0.753620190347970	4.911790617529850	1.203973577574010	0.900740717969646	0.497758234163842	0.867525560795381	0.557619145053238	1.185593978948850	1.072203472810170	0.105366852496056	0.881208910953103	0.040812334315476	0.275056506572766	0.301725995556633	1.588110739974390	0.788634175424184	0.624111808706018	0.255522951615111	0.513319397591655
UACC812	FGF1	BEZ235	4hr	0.934079728240373	1	0.833232214784663	0.822394652446830	7.440875296652280	1.318104060710570	0.993256268692753	0.957668479198699	1.564555104147850	0.811726305540028	11.358551917169599	0.486067036177123	9.093476142833779	0.450885869841866	1.800673474643420	0.725338200496709	1.901387656272630	5.883463178821980	1.609598471967440	0.560542364437756	1.297449315922780	3.800157232483680	0.838246701808299	0.914809496074710	2.259089259641300	0.081320357436975	0.932211460658395	0.876083583266826	4.014599929324870	1.122614449333950	0.878272323451654	0.570583194498017	0.909006993269388	0.497211030841172	1.254395307495060	1.298793652225210	0.105684128981012	0.957095306967074	0.049561398984668	0.339391170479898	0.377068453641904	1.814792916481190	0.884325276343204	0.718658617886676	0.282357454351508	0.552941822330050
UACC812	FGF1	BEZ235	12hr	0.799776744171102	0	0.630954788043281	0.702229546147841	10.661842140541500	1.928018057496280	0.939019953578979	1.050140250591400	1.699204894240600	0.681397478870751	5.470916420188380	0.449951013140027	7.527874578855030	0.550039735964093	2.410060425893750	0.736550936830196	1.807783886708770	5.156100129904590	1.701951441144440	0.603573149863101	1.120901585302080	2.865278602222880	0.905161046394720	0.842726806856745	2.778850029864740	0.067165611871506	1.219502740053030	0.973666427907238	4.538507267780030	1.208308649451190	0.945292809827906	0.571153181409361	0.828889306945643	0.613422586621807	0.917813038921953	1.024265398958170	0.121122700336525	1.123749372135210	0.057202370899310	0.197298040336673	0.379379328441379	1.895767626209880	0.816213047335072	0.608207798793280	0.258718754304324	0.463106870183644
UACC812	FGF1	BEZ235	24hr	0.857352242658795	0	0.697109239492326	0.721657877395609	11.222980480048800	1.461239784922800	0.916327225857566	1.309198691304570	1.690215402311010	0.633269133180409	6.126174358283310	0.382389332544815	9.351529522266500	1.260481639214630	3.710062758582690	0.666475443272590	1.912029554409560	4.224622550487180	1.521326384616740	0.550159081553126	1.110423848752050	2.635956233165930	0.880227403135381	0.813283823370491	2.517576325841240	0.110197812462375	1.039673296857170	0.833683612720990	5.897377512922920	1.147449477147900	0.798477873697779	0.508711431916736	0.855990725419166	0.504425201688630	0.853014201283384	0.928880045231763	0.110450890493009	1.201326112944060	0.047026111001940	0.233118541157935	0.403399744513113	1.522801624814910	0.789764738832996	0.669176588240044	0.246171801305648	0.473251262371435
UACC812	FGF1	BEZ235	48hr	0.753721221677303	0	0.778978921751327	0.740235329419553	10.674403522610501	1.211343413542620	0.893014867938686	1.424985751037820	1.413788581707880	0.468100537356117	6.533190901656240	0.453899304979965	7.985141889055000	1.919148069664000	5.714494888052650	0.787255837070310	2.259644172215470	3.976932295033380	1.503710036837270	0.563254685677564	1.317660928063720	3.419624573614280	0.965650013684020	0.846490659048295	2.398291504541550	0.065109251354841	0.903793094602280	0.753482292280812	5.145288877961980	1.100085690754240	0.750244240841259	0.496322978113340	0.850984309225470	1.500987104485850	0.963047485920904	1.414432790870630	0.117079479346273	1.072629263239880	0.048639729079668	0.330008989484593	0.403173189090654	1.489784384294010	0.701788329878777	0.577001057986781	0.276654903212643	0.449144862923007
UACC812	FGF1	PD173074	5min	0.532421383168583	1	0.677825462043102	0.774536490936530	9.502473460545859	0.744403516032465	2.369691924989860	4.075813147524290	1.892814001598420	0.387701356456861	5.256733988865130	0.391143428460605	7.366867796941670	4.351929253415760	1.730766925712110	0.848101512435447	1.542969365741670	3.612623842607010	1.605620573492330	0.551275272503173	1.254882888791130	2.645278587554330	1.121908800622490	0.771607652574970	2.912186964944370	0.078398809426185	1.110070372652630	0.826150321936765	3.380867217129670	1.153242146506280	1.101620156322860	0.494990591552448	0.913377999931695	0.946442414930385	0.922047464556281	0.972118673475027	0.089366680237324	1.036617263904360	0.053026674758095	0.303832798435057	0.325303124795004	1.722071809699970	0.890808140911553	0.784689744854478	0.241816030431580	0.488968990711457
UACC812	FGF1	PD173074	15min	0.915604703017638	1	0.693980665004645	0.673292624660626	8.190279413098381	0.687662262894544	2.054811916622210	3.361361099023900	1.600008016613050	0.549868458574075	9.844767701859560	0.402691163430464	9.493735732914120	3.721527453185390	1.467735403772690	0.646775639065832	1.569983783586010	3.276711123006520	1.431532826869110	0.490431646634076	1.430775394873200	3.461321169183180	1.018000225189890	0.774784686961402	2.131802618468230	0.082706436331292	0.929798616658531	0.759804347763346	3.957505623933420	1.175855694952420	0.826504470769299	0.500871400026424	0.856990586562552	0.706260285709502	1.096947817568170	1.089610799484160	0.089217889721521	0.974173617967935	0.041580368540211	0.328250443975176	0.335520108582097	1.574333237066070	0.895865166964014	0.775656368848183	0.250838377588205	0.487765845713450
UACC812	FGF1	PD173074	30min	0.983480635400592	1	0.731455498750521	0.710412247258318	6.662425361414100	0.710694163544714	2.680555293103760	3.797108244484490	1.567359803843130	1.062035582856650	11.649062073510500	0.399895710323777	10.764893739377200	5.267660468891330	2.077707230514500	0.670355522869630	1.926230291362180	5.698202496808120	1.254925113782710	0.469491463518541	1.551496857315630	3.557656373743630	1.099921145069200	0.867449145364751	2.316611827076860	0.076456876739931	0.873835531063940	0.730218419377698	4.816436988034380	1.204363517297860	0.969407488063435	0.537778583875519	0.907274990369405	0.628076835104223	1.257414133648490	0.996532715436598	0.084062398835144	0.920280054216582	0.046129073791156	0.299817011271181	0.326243957112044	1.279684424572940	0.859122180435949	0.743269652547032	0.253447787612497	0.488200146301662
UACC812	FGF1	PD173074	60min	0.889044162066025	1	0.680685976687246	0.716329963471350	7.386129411877520	0.719744386594453	2.255505540783710	3.499977270908620	1.603892224206690	0.775435174166729	10.874667288489601	0.419017853637810	9.923589577742041	3.904216265730060	1.626318211489840	0.697114873508973	1.774846413326790	5.060050106619930	1.147204010867580	0.509113648010425	1.462831694286010	3.591170128769500	0.958680092972285	0.893706712373131	2.334640672704220	0.082053880072172	0.878129869247274	0.735009291172463	3.996051397032030	1.090885508817890	0.935026741341464	0.518717306640112	0.940471757469097	0.747443655603034	1.202807742844860	1.014728406801860	0.090027204170485	0.946172520802932	0.041920602234901	0.275489819088308	0.336196928701282	1.781210765093740	0.768887669337514	0.754247376899067	0.251519692865810	0.468327850273419
UACC812	FGF1	PD173074	2hr	0.882179563534917	1	0.757058021797918	0.719811905998445	7.110770368423130	0.736997535122716	2.273548670145090	3.548050056000310	1.397724718569240	0.675461269269668	10.335292788735201	0.418731798131881	7.743581885146930	3.512383543993600	2.024309573611210	0.758134135749232	1.793760187376120	4.512000818249750	1.541091893222400	0.492425568019771	1.441098007906820	3.776683711224860	0.764495547525841	0.856379727545031	2.345296116196990	0.079463580982252	0.878877091282324	0.719868232043358	3.438867830505980	1.106835846315810	0.972017960314562	0.525853431824757	0.879033161642152	0.736500807613580	1.274418389992930	1.160205402502420	0.088964236372640	0.889500403697662	0.041186521181291	0.343153159083003	0.335709390367843	1.882701157837710	0.755385253628746	0.630026490885456	0.241115358833554	0.494213881000674
UACC812	FGF1	PD173074	4hr	0.952169229867567	1	0.726592318638715	0.711225840695415	6.946117647669320	0.706309459778359	2.189316549093060	3.775236829977320	1.565737974079930	0.700340989072390	11.881683689907399	0.436265965241176	11.530366776023101	3.469407017802920	1.999306709777150	0.726826176561812	1.739812356791630	5.703401345932360	1.482098343883870	0.472578807171183	1.431955642496210	3.694967864378850	0.769776595119821	0.723408454041277	2.300153801248720	0.076054927741238	0.961096462878777	0.771306227925023	4.681468255032640	1.084542798492790	0.924196827401471	0.516330956812709	0.891689157599536	0.461500482113437	1.253469121049140	0.930535962944413	0.088379341073744	1.038300135864300	0.041916478995740	0.292417977268842	0.311865797241881	1.904939151414280	0.853882858129086	0.715809649903185	0.224391437261738	0.545465199117483
UACC812	FGF1	PD173074	12hr	0.792522935004925	0	0.613811387216672	0.589620955826166	14.651109473457000	1.022524669074040	3.795219312962690	6.352051337964330	1.458641131426070	0.689468841282391	8.192598239245569	0.338991721881710	14.655746298315600	7.588857041417120	2.492955968323670	0.585221260639368	1.881668439522440	9.055823346502679	1.698542209846030	0.444512416261496	1.152801297610110	3.146423009102540	0.757970669295440	0.757881340156337	2.884029855696720	0.049376232089366	1.091244313188940	0.745915301148809	6.127178378155720	0.950793324663494	0.946709936472428	0.422003618194547	0.750897629554632	0.792195182217241	0.788622156831479	0.679189896330235	0.087648230932271	0.877838081690757	0.043336416794351	0.138543059359969	0.291177444330575	1.590316826991900	0.904754242406204	0.570431872411563	0.195719550488555	0.423268685821921
UACC812	FGF1	PD173074	24hr	0.764626865478584	0	0.663447299690715	0.651962935660817	11.602402429915699	0.892605193062939	2.944054535700510	4.627122767290670	1.723349585290100	0.504766356667778	5.890686311183460	0.377871149797898	8.547280579398340	6.948349548736840	3.034188495476990	0.665192660270472	1.855317453887090	4.773900019445380	1.415329019359310	0.496406585206554	1.263354114578870	2.796542658036610	0.908409057621277	0.801350448245447	2.652313569748450	0.061208394935165	1.088246669706050	0.731091848937631	4.408620631336260	1.030586982016190	1.135654612130370	0.499957271430875	0.796877593941900	0.596949559880941	0.818846110486219	0.761261647096147	0.099075779291611	1.051044016636910	0.040244888127132	0.184913309209102	0.297757770880997	1.713002047867030	0.770996090694199	0.633841567007579	0.208245634162500	0.477912621462319
UACC812	FGF1	PD173074	48hr	0.845199791603635	0	0.626724413099584	0.719579526825248	7.065797543958880	0.896410320078405	2.821381432882560	4.353995025814320	1.161635801083460	0.786723198782855	12.519191661703500	0.388335760243801	10.474771213829900	6.383228710416290	2.981892043779820	0.681651346124028	2.102758571461250	5.694311228893150	1.209289333920030	0.499341019579178	1.432697894706960	3.860935720035990	0.882181517645206	0.798292845430105	2.290428359006810	0.062147128664813	0.918416937304152	0.747282484369314	3.415521629361400	1.099473185405310	1.057121327279420	0.531487967742016	0.818697689729226	0.883830976301348	1.255864011270520	0.981145368701951	0.087956192305125	0.891603502035913	0.039882640695143	0.267052300677416	0.342248274333496	1.450873141351950	0.742976795865477	0.635266955229349	0.230495419837192	0.513859285958626
UACC812	FGF1	GSK690693_GSK1120212	5min	0.759449740576442	1	0.709770700884479	0.654236960138712	8.312759354899020	0.837157976701532	2.062561635066140	3.647552642658620	1.567402485344250	0.643211994829974	11.530996498842599	0.401828256470600	10.218463366895000	15.750977154134700	9.938426605809690	0.652895377231042	1.679624213936890	4.331083394916460	1.447947219904260	0.477239762369968	1.384878220993740	3.905567797170620	0.804992043415090	0.748268714534730	2.325862428157770	0.066556283168299	0.917540165516812	0.733411891299078	4.057236898596460	1.042994251008460	1.015381181077530	0.534819719931412	0.824883415765237	0.641319473375160	1.109741674048060	1.384481127438880	0.091953892745972	0.819455144878454	0.041559060644430	0.301644119515455	0.323296995838694	1.579936461920620	0.767396981183846	0.677574009516025	0.255058179347239	0.484484281062924
UACC812	FGF1	GSK690693_GSK1120212	15min	0.748466520409468	1	0.774459925261015	0.664703629319394	8.155568256233050	0.735968505576929	2.028547712982720	3.267351809610360	1.430339081527100	0.805916201946288	9.369243701565470	0.399541763592511	10.365412748085900	15.852017403760501	10.137916014236501	0.708011675882001	1.666229097626900	4.201262008559880	1.327339919794970	0.503138839575255	1.324929834155880	3.178623447669290	0.766779521433020	0.821578220984210	2.222122313896510	0.068512478080251	0.965093439836208	0.780730891284984	3.976886709191590	1.235743212448530	0.996469360114186	0.555854574118861	0.902867924977500	0.519569980629212	1.153126263713340	1.191824913288160	0.091784252468821	0.912390551242991	0.041273611307021	0.296717108317927	0.340426887749786	1.629139693036280	0.827047805388773	0.735947772472707	0.252109380681788	0.513995299185307
UACC812	FGF1	GSK690693_GSK1120212	30min	0.906702476270910	1	0.645150116596079	0.710630534380823	6.909773660492400	0.805610304987346	1.987809981906790	3.263528836176040	1.605372356743110	0.891022135460625	9.824173181137480	0.438828807881892	9.165255738155500	17.504145906843100	9.910254863213970	0.695776404649532	1.678157763537250	4.820327103347140	0.887804595686366	0.482140322187774	1.401606591549790	3.270639776522660	0.786929433129918	0.915590206737860	2.322595331906170	0.077434616943270	0.987658129263810	0.737870316134244	4.426199823164490	1.218640514707910	1.055576682936700	0.547349730665993	0.865568497336692	0.438720375410992	1.200754342327520	1.222055368533980	0.091045629123346	1.014897230341310	0.051877180165288	0.222397945523477	0.358631575929485	1.458250198819520	0.933440967534112	0.859720792605269	0.230531473740228	0.510038213085274
UACC812	FGF1	GSK690693_GSK1120212	60min	0.807065250336660	1	0.645115863441769	0.662548243920476	7.589351146651800	0.837955784172218	2.233750295878800	3.497537998342870	1.674057203397540	0.713514231887304	11.712960291433401	0.411689130333473	10.312516169813200	15.830426057721400	9.557330999403000	0.651450435176803	1.598428803157320	5.027435722740330	1.223863640048880	0.485393609697993	1.304598630676820	3.387827153333330	0.795088645434320	0.853199975500124	2.376091847452190	0.081866316051041	0.875162430301690	0.743302938920549	3.893838572794470	1.079586782808790	1.025473344182440	0.520210445956612	0.954130554048223	0.607574234381492	1.145804933218750	1.239590049633310	0.091808988210710	0.826742534693766	0.045952289367477	0.284500297322951	0.306796401517200	1.746904765652780	0.758360019729003	0.621938650814271	0.255338676492022	0.457110808822818
UACC812	FGF1	GSK690693_GSK1120212	2hr	0.882862296618225	1	0.709136253660365	0.718709224535181	6.719319811215190	0.710135949595788	2.106551550244910	3.599774008888100	1.589097206226080	0.672081127722857	10.658001041553700	0.410640098287432	11.669875964745801	16.478238493829000	10.050418483553800	0.681937221386822	1.766032437789920	4.928846002916690	1.552421929722350	0.521301382132283	1.335254137893800	3.842503215197990	0.776214941439572	0.872376894049575	2.270485845879380	0.078746546535482	0.976222563327449	0.678784918067173	5.019888472821260	1.180762494760970	1.026643104750290	0.572802742075376	0.875120609786244	0.678926730110020	1.305933067696100	1.186584027525730	0.095935495380470	0.972705851724354	0.048691696043474	0.311403837454373	0.330388624570929	1.852765685636970	0.901254300199642	0.770415692189694	0.243072010658354	0.504940844056530
UACC812	FGF1	GSK690693_GSK1120212	4hr	0.821345396628714	1	0.670751153827355	0.650370703391721	7.254085246828360	0.883382114032086	2.326846660893110	4.019402043869420	1.720697840637290	0.723771895568522	10.924611983012401	0.437483407665904	7.951850239755600	14.731562835049100	9.034482263387099	0.739963335453405	1.781273991204130	4.817507118610440	1.453697334080470	0.526685188056122	1.342580565830360	3.475496599418620	0.800536737562215	0.840954320410829	2.348120295372980	0.084488277354499	1.015590329201070	0.691808299330459	3.807320756876570	1.075809933566310	1.076924820976090	0.511023573869668	0.913329646228313	0.619500735505676	1.219403352347790	1.334066074766670	0.093234337674747	0.957675407795076	0.058992116355357	0.308042993837018	0.345008711186358	1.954793288372930	0.823435790324214	0.632814413510679	0.240624621977350	0.515165353252077
UACC812	FGF1	GSK690693_GSK1120212	12hr	0.912713576609222	0	0.632787381084358	0.572884438260786	15.938556522720100	1.019286868477110	3.087618697312610	5.125789433807570	1.340841710046560	0.755653973250414	13.451748634713100	0.339789355712718	13.903983337998200	25.290641075880401	13.484525464286500	0.545591822578735	2.229229778213720	7.404855626091030	1.580837515123860	0.453546226514048	1.535843986565150	3.695665315620560	0.668237590503689	0.934717037093713	2.796565487123550	0.057562512921526	1.061445339185770	0.674321807096153	6.212992631556610	1.115605611519130	1.096501408553580	0.451867475084411	0.934142779479214	0.413398872268937	0.985690519627940	1.039951484151340	0.083818318881149	1.032991616200850	0.048719630077088	0.193275128643032	0.297843698286503	1.437202895761250	0.824702801946865	0.659593189309036	0.211234007485347	0.421485095059242
UACC812	FGF1	GSK690693_GSK1120212	24hr	0.889130350423121	0	0.734644455160473	0.762758726721865	14.694331317658600	0.976115718076608	2.952212032792230	4.806010251699550	1.784318528771910	0.433372841787101	4.311467915177840	0.416805322263410	8.282687288057170	15.914762936423299	9.600758856802880	0.801561618908692	1.754511495042000	4.138884929474200	1.616099918083240	0.610421827796638	1.227285155233030	2.505563117167320	0.804913688792269	0.925355744930920	2.863496920384990	0.051887394722443	1.195633840504700	0.843771586665121	4.715929600461470	1.112100876372940	1.372945183115780	0.532066683822865	0.801574319473737	0.758997727851570	0.803086762062628	0.956224028387680	0.109709107937263	1.183762797765880	0.043346991501631	0.214857690006850	0.354538728506206	1.823031958812670	0.838722834112588	0.699008096773963	0.242460772645066	0.459235914347231
UACC812	FGF1	GSK690693_GSK1120212	48hr	0.850264421892628	0	0.580735891002712	0.602451657191110	11.285472326598200	0.957246322183560	2.820775503971660	4.274789683610460	1.381529289034020	0.575450735908036	8.921200863389529	0.350584734717861	11.181062818142800	18.574605180746300	9.755427578402721	0.564894359804635	2.222870929832160	5.582839361862270	1.491591448677790	0.465832845090795	1.446085862750820	3.366049076843480	0.715882205348470	0.792018241378405	2.624141086417330	0.051641276519278	1.104303931085070	0.650162078775445	6.268879711184620	1.016376419984290	1.019556665317470	0.475727603773768	0.766052185202158	0.757562206057017	0.945559884399350	0.837268370323050	0.088605109772052	1.069477067295810	0.064276630133545	0.165974199319881	0.330695076449398	1.566482245439950	0.850861996310403	0.619675074029088	0.220479710393931	0.409275094951847
UACC812	HGF	DMSO	5min	1.005429213776440	1	0.582792868322436	0.731460585912192	9.617987426952830	0.771433276945216	2.481816270374710	3.339087108580650	1.483726395445570	0.430991834391691	7.242493834123020	0.423909904594013	8.137083218209099	3.857617081370490	1.660452537425390	0.666374927562730	1.729510140124100	2.935394042299900	1.162895945705350	0.571672163692891	1.159865270558650	2.867305462384960	1.042395521903290	0.829706039760834	2.361746390438970	0.063721982931162	1.121003307085480	0.799361696627012	3.789003966857800	1.100243246527210	0.949289344987712	0.518888316217320	0.872328119161808	0.770425802255277	1.040956020475690	1.031700488829860	0.108487201477194	1.130865537090900	0.039745346655802	0.154926972565591	0.311147916807508	1.842997479927420	0.925516308587030	0.785986770763095	0.221189600815298	0.439941703097446
UACC812	HGF	DMSO	15min	0.776137567336434	1	0.603965930804237	0.689918990708016	12.212768935357300	0.727452489060170	2.849826161028710	4.225630455936240	1.570362782760600	0.414721989624415	6.156688436348140	0.407699991759417	7.816150500584960	2.941143903563090	1.693777291809820	0.654821974098956	1.663031455454810	3.399799878227300	1.235193952043320	0.505336170528172	1.175185114153620	2.738923159467370	1.019542053301710	0.825675735469061	2.618200428619710	0.055907334867111	1.083219356801440	0.716271768803830	3.796341065583120	1.015368022084530	0.993542731269583	0.527499251854859	0.736514878453534	0.872254241411722	0.879593519893402	0.949029533832976	0.099876678207366	1.051902425774680	0.047125575656698	0.217175482032288	0.271636995195972	1.750968161287570	0.839707012997184	0.678807769447245	0.207049446740109	0.428378236195521
UACC812	HGF	DMSO	30min	0.836439699136833	1	0.622195360389650	0.739328269821130	7.839596367418600	0.722351373363944	2.542742583503700	3.642667747765620	1.747969522226470	0.474229908530816	7.737358453707350	0.388336959885891	6.944263029312380	3.745745477367690	1.764083274967830	0.643815800570503	1.752925890959850	3.775006093204320	1.192466542947350	0.506002296969304	1.220480934973230	2.861464011080700	1.079218737690060	0.846963602266482	2.370391048212860	0.068526052267514	1.164222619671860	0.732119751574216	3.850649762299380	1.179810136203200	0.938111363676799	0.552908458685274	0.824531890483060	0.796637138260228	1.017896232485820	1.111469783806190	0.115951881324704	1.156001646822020	0.057015430330000	0.216461632333554	0.318489523763898	1.789793535984300	0.963800178965675	0.861911610632686	0.252028604733586	0.443985882900314
UACC812	HGF	DMSO	60min	1.472499915580620	1	0.741632604385202	0.798466503606962	5.592499571153040	0.962195336804807	2.316750146081170	3.638383187007310	1.488028408419660	0.672349513215250	10.049206347943800	0.508333002723798	6.411601149534230	2.872316236095440	1.715254195925250	0.656326250086414	1.703395511854180	4.343629555097300	1.185917950766110	0.554502852329198	1.366492076619920	3.367123012385450	1.018506837594180	0.977956596760940	2.323294358924960	0.088134443665179	0.905803310770266	0.752619684222291	3.113649248882210	1.034530731857070	0.924790621057228	0.614096096039162	0.825889123644891	0.961025090555915	1.100993960218750	1.314778522505070	0.107302679786940	0.876898639501952	0.073103202570115	0.381253111960834	0.329366172644440	1.666871090025680	0.833238515898311	0.699161739357475	0.238431555328518	0.519024249414505
UACC812	HGF	DMSO	2hr	1.142241723986800	1	0.759455255836570	0.818910143601546	5.289349555119010	0.885096136677874	2.183963323271850	3.107836903392530	1.293303386770650	1.324028878602700	11.162501749420800	0.536678533885873	5.277800647357160	3.397600257969410	2.501094761397310	0.758457541315706	1.888351339875850	3.955946864791140	1.263947122515390	0.592309166893042	1.208637430018290	3.049426018368700	1.002442229099190	0.884468025740313	2.017031698010750	0.084844697674938	0.937153728900467	0.873902393908322	2.620515538121560	1.109551844041980	0.930148658328365	0.579467034754781	0.936310160860536	0.987964073416538	1.137766631526430	1.425565610169340	0.114165289174092	0.937092136581193	0.050820254954710	0.400247075732353	0.332168207181410	1.654131755712020	0.929351049870936	0.721278843410185	0.249237146229845	0.599338083421097
UACC812	HGF	DMSO	4hr	1.098842074499830	1	0.755463668113498	0.807457641172160	7.771190667007800	0.986943849774150	2.548851934007150	4.107637590394890	1.268157059945350	1.140171260342490	11.848803752703001	0.492912941518046	6.693978692619050	2.800221858492720	1.785506431785590	0.712184037219440	1.929596064401640	5.542384182441390	1.397037006146830	0.545820035088259	1.354611293552380	3.546954033370360	0.930106712178355	0.937091406170476	2.250252638873210	0.082833472948782	0.937488337803184	0.830613906229694	2.995499074654070	1.062676436936470	1.043853547235770	0.573947360231605	0.885643439999060	0.762930225849514	1.213392180102260	1.292811472500590	0.090270667141759	0.911043851138250	0.048978520388397	0.373324590795374	0.315337184795296	1.692398912588550	0.857053905135140	0.717216512956961	0.260035873203250	0.569314358805678
UACC812	HGF	DMSO	12hr	1.117976863141850	0	0.690233989306463	0.733204997053843	7.415135163808280	0.967531624359959	2.847225143942460	3.457020544937320	1.507695549887060	1.286647352683990	12.304892898086900	0.452842773900444	9.050795494930471	5.976086384623050	3.914584162798730	0.684498982242947	1.947435749968160	5.317065778873750	1.329143321245650	0.484103061320808	1.584365018873670	3.455996171976980	0.899281926035123	0.959208326588938	2.170289105156630	0.071031339132838	0.946554579170065	0.689248044640407	3.889120418499930	1.074541658020570	1.007090617050910	0.491381486591040	0.921448752216528	0.780214058609245	1.110263507670610	1.123691514262550	0.089985728895266	0.972765066563715	0.038089441559507	0.279416944805238	0.323756239364534	1.611168769080070	0.795510681675056	0.692812369578306	0.163480109114207	0.545506481571862
UACC812	HGF	DMSO	24hr	1.108432874283490	0	0.674225955467654	0.756214346363913	7.385648737976270	0.929730949204703	2.982779487902210	3.670418177889610	1.356015022638650	1.050963698995360	13.080325575086800	0.452121617758167	8.373213622400710	4.706510539031930	2.417006293216640	0.715408261883404	1.968596984115800	6.492480273526800	1.340071920066020	0.512573083605366	1.445923920308820	3.637510976511900	0.920680004646239	0.892850658718155	2.386168940810020	0.071003779331570	0.976359613630485	0.780158162104088	3.614974074115140	1.111235486422540	1.130236950355920	0.506773739482375	0.862321781909545	0.771002476080964	1.159531068808980	1.203962270947120	0.088534208941990	0.826347671501068	0.042027716292297	0.306511462180789	0.308626538108455	1.629112979271640	0.844614548836709	0.671835385129066	0.223953311580877	0.530980539618421
UACC812	HGF	DMSO	48hr	0.828702980339681	0	0.721945452755439	0.760621306939324	7.518443412594280	0.883067703302930	2.555560806971360	3.621328135755430	1.487534059058180	0.553283259415212	10.660145838337300	0.430975882809772	8.436813820913610	4.238283676221620	2.338035736189990	0.660041486989022	2.156655620540870	5.073950511448610	1.070066495212550	0.482185891172171	1.501804608736910	3.817730558574790	0.891312411236754	0.796220232684432	2.387755639507160	0.061945487405338	0.913897976419222	0.735918873705751	3.626939009534360	1.148987789438410	1.222216019198150	0.463424253459979	0.861252312842967	0.612930150199296	1.223779607609210	0.987302677782507	0.084967008870751	0.871284344793995	0.046694498304182	0.283102506034965	0.318326499304365	1.783387623497230	0.802314306574298	0.624268993504352	0.231213647492769	0.505988210677754
UACC812	HGF	BEZ235	5min	1.511517616634690	1	0.770065645165563	0.751165733155533	8.620524878271629	1.616821530199280	1.212379517954020	1.438739502888010	1.596572174165780	0.844377146721415	13.319952609708199	0.494284273813530	11.389338900250500	0.460397119855596	1.273310247961030	0.652118065645876	1.811299083790330	4.677956205562630	1.573851663584940	0.556795110154739	1.430173581056190	3.852616908831860	0.895285237912741	0.902880743870710	2.689964850630470	0.071887601430422	0.990429240747877	0.754984936665134	4.067047793048640	1.103805317262140	0.913164735195503	0.594864719286490	0.892671775375084	0.492834394597520	1.078749976087440	1.341343782739550	0.122637444716245	0.897284104767166	0.047449952341091	0.333240621653641	0.328800020350229	1.580018978382830	0.790432614654108	0.681925931610218	0.236018805030178	0.504853117017218
UACC812	HGF	BEZ235	15min	0.989679373154342	1	0.641466063175278	0.776860283375654	10.845134788608901	1.530983056509130	1.129535806782860	1.493574103457170	1.684144906510720	0.635166783378711	6.826474994998250	0.473807976182316	8.555537155593500	0.371049166279471	1.335132710893160	0.685254664007087	1.821086432899990	3.529212374318920	1.300297555728220	0.586885917000710	1.206929995815920	3.040850124595540	0.818398452103540	0.936447208167742	2.458003546905040	0.058616273661113	1.201585410896740	0.738115230965400	3.845769858828210	1.194370089306180	0.940907425579773	0.513383824379959	0.827726829205694	0.497545781352140	1.133881250019380	1.049655929753940	0.140223715980197	1.181243968218570	0.043279043663410	0.195780127582259	0.309493210867605	1.730955090438840	0.968670845831671	0.760887741897497	0.229623651897519	0.465914798824348
UACC812	HGF	BEZ235	30min	0.785418702828726	1	0.648524845849339	0.767421376166415	8.712850242850870	1.751124785553780	1.052029564425170	1.240338843783350	1.838193389519060	0.566055249792177	7.646519674197020	0.427247188151471	7.181987734820500	0.381706662448046	1.272565535542080	0.713302459525747	1.842905035621630	3.563080534181300	1.380261165962830	0.586465015345577	1.265228659913960	3.012118278489050	0.918403584044196	0.857645721796680	2.498861091737720	0.064926137454023	1.162516051314790	0.859921495326094	3.813582774925960	1.252636360659430	0.984118200410185	0.566315618277430	0.895438624041998	0.501217347793256	0.978050663285502	1.133273560795440	0.144232007778130	1.160135339169330	0.064548285773270	0.205048612595316	0.339850690041268	1.820031625252150	0.863137610920465	0.728884507476653	0.248995845154659	0.526079948573012
UACC812	HGF	BEZ235	2hr	1.193323398436130	1	0.875693226347213	0.806686271661358	6.533623551250120	1.684203345199790	1.100786571790620	1.139059512991110	1.662001118706110	1.394543599696380	12.263509679347701	0.527267901015077	6.932915113009040	0.495788877031851	2.213332267620730	0.741806142504543	1.844112354536290	4.800016244173130	1.367457811685450	0.596263473773597	1.339454485301640	3.367732345797550	0.884700001817970	0.998817110596650	2.386666614439500	0.083329010339596	1.021371870929740	0.896980338482934	2.985054579215200	1.167796343650780	0.995418429706159	0.644600510556228	1.001385109666830	0.743374109351017	1.129705038764620	1.544555172843870	0.157244488314280	0.993682994197826	0.064858018175703	0.363808956095641	0.346696265429146	1.595971293441460	0.898271083298970	0.712537173339421	0.262018126455268	0.588172131642877
UACC812	HGF	BEZ235	12hr	1.252395943463760	0	0.651660934837967	0.719852599314414	8.679640410137710	1.833660283787700	1.229952980547110	1.041504813684880	1.605225882538880	1.693197450338370	12.047537113506699	0.452808694563755	8.382470572611600	0.553621158777772	4.645697708596680	0.620391798909740	2.241468326608320	7.951508168082410	1.599279751792750	0.493142689945753	1.302926575563690	3.720233640716640	0.812429915677599	0.992213831921518	2.690148163495220	0.068229433843121	0.904635440695362	0.862847246864425	3.851539297561040	1.093288392168610	0.981051570000479	0.554585553257168	0.897439394163716	0.538435851457731	1.023814499465580	1.710852822697380	0.122466510005446	0.884701160894458	0.045354510511931	0.325386759170565	0.300604786267313	1.414412648504800	0.680751615622259	0.558856873669593	0.227483257759842	0.493506686631664
UACC812	HGF	BEZ235	24hr	1.018200403937700	0	0.710986494672638	0.820114758463444	8.346883129922359	1.607919096214850	1.071431949332610	1.383239108278180	1.528214433115180	0.831969678015678	9.301910023930450	0.474384175678592	7.522319212234120	1.451211269051730	4.493813871265510	0.765742136045126	2.226216614281020	6.732368529794930	1.525897348233730	0.554232053753793	1.308524837566200	3.237899490801390	0.854438654689437	0.929759543758062	2.385246024974300	0.075841966525134	0.963966969988666	0.827564095328344	4.277365590333180	1.116576593678340	1.040128294899760	0.545147169217189	0.975481887055790	0.654435793090137	0.999178942554887	1.433841841669990	0.122945258476195	0.932027590307454	0.040945015321369	0.357373399768213	0.344663357854875	1.656728792616810	0.791713245886975	0.601728189805012	0.258223083798450	0.533083004622027
UACC812	HGF	BEZ235	48hr	0.745019107199827	0	0.742343597688735	0.832518838617208	10.289800624098900	1.604782407599980	0.948918961772246	1.136614019641100	1.345954980626470	0.555145543317277	8.097767029231360	0.424405006320586	7.083002952324670	0.986282876611654	4.806647495560250	0.743570888511435	2.395009428764330	5.588303826086720	1.470957373422470	0.547545287304175	1.296239100071420	3.120624558897500	0.933890762636990	0.919113264071362	2.592306068810420	0.069079574973130	0.944091875105653	0.769415430809427	4.729695003175150	1.106470445683850	0.961071008769204	0.496254250598324	1.032269669397270	0.562045923464468	0.936246119197495	1.332421548892540	0.128599133917752	0.990657997036139	0.043652301823216	0.328233638225221	0.391558879423762	1.495111666044920	0.723025454796410	0.617377234198454	0.300597581421051	0.540057813739003
UACC812	HGF	PD173074	5min	0.986053555260846	1	0.641922760566925	0.720038143016353	9.017036580924160	0.770947487458392	2.717426556844950	3.884795173924890	1.491013247059230	0.673138672027864	10.012447101923399	0.441793790153422	10.954897969368499	4.673113671103120	2.110260654743650	0.626921128076801	1.914446807077230	4.175689216007350	1.435568871366370	0.474300320514332	1.274145549520630	3.590187561460290	1.070554389324720	0.916940089124676	2.419628118486870	0.066529026448764	1.051228821368960	0.749465293729409	4.256796160742610	1.082746514692910	0.909651342046191	0.510853627367495	0.880441882298072	0.812781188189028	1.165789767193530	1.041703269376880	0.092319113419546	1.071462598241100	0.043549403469370	0.250497861699671	0.321795846585520	1.715852912486210	0.855882441145311	0.810990536891253	0.203454079197835	0.456877290016589
UACC812	HGF	PD173074	15min	1.710093543134830	1	0.688269732149162	0.733398496437701	7.830119081880840	0.807422643928486	2.346760464467240	3.551988041221460	1.448058264660650	0.524639059048129	11.144868843344900	0.463116725597376	9.572606829037200	3.744617745688670	1.655297281205240	0.642999288132690	1.857944132804600	3.529507584457850	1.231878649605840	0.529387769813186	1.236447172412160	3.542058619995930	0.963067952818367	0.818719635033437	2.170148973761030	0.080180311603755	1.021601252167530	0.736535225072175	3.798096455975500	1.075167446439750	0.906183711158814	0.592815163836020	0.775468872515781	0.872638199294430	1.107363631721320	1.151935797688730	0.102018195124325	0.895407359687879	0.060857751262722	0.320206754209521	0.313726324240647	1.571050986710180	0.886563572920808	0.684631028698482	0.238701987431348	0.485414051130246
UACC812	HGF	PD173074	30min	1.422018954155050	1	0.592849673612045	0.622631611335152	8.230046524121860	0.783667986035843	2.671417011748380	3.824601771725200	1.761960669987710	0.618326173696515	8.850672601929521	0.405221964076649	7.537837297877540	3.438321404549410	1.625467252638430	0.635628297358915	1.789309706754140	4.047069097902350	1.464692542180160	0.502381813931564	1.231701923092740	3.425259593523140	0.990116789727806	0.812645515640577	2.550979872849350	0.051945378876250	1.096333002551310	0.721264360849358	3.951429713144920	1.048443821663370	0.834168496572427	0.534322050226888	0.768245701181925	0.673730138534571	0.963335888186814	1.130220632355700	0.101702308734739	0.965352765699515	0.045805392641364	0.169202201322034	0.271346012499227	1.728469751191040	0.791991586353582	0.635633860196364	0.206932900482105	0.431312758360372
UACC812	HGF	PD173074	2hr	1.012561779042620	1	0.664783884718157	0.767739045171094	7.435488059412130	0.850006723313690	2.369936530556300	4.229418713839900	1.401239675109140	1.324328895027600	12.590255004192800	0.488682618837024	7.823547168760700	3.325094464913290	2.202188852061140	0.701776359316186	1.899902986069360	5.957751455467520	1.370605159236360	0.482492058110819	1.408048487794240	3.884282406768820	0.937202003686186	0.800132231028913	2.221672518648430	0.070265381123389	0.849929524827546	0.757773690235310	2.924117855422140	1.117372456233970	0.939931423259483	0.511074695392369	0.858742551599570	0.905063482552689	1.162144414147770	1.357338110910840	0.087537298623186	0.823375025451458	0.047149021664509	0.317914626415718	0.296504914973220	1.679222035692200	0.826233290118144	0.475018219828777	0.229219216927162	0.493860991930202
UACC812	HGF	PD173074	4hr	1.069009115648770	1	0.714945867013324	0.773296027949636	6.284489173150080	0.939786620517920	2.433615088136450	3.823005099938440	1.350063247305580	0.925502117323833	13.830805691770101	0.466471053533647	7.893786051163150	2.467243508523830	1.967906175867750	0.742073555240644	2.216034829948600	6.561462478755850	1.448240830596470	0.506574835782990	1.321918357402760	3.824315747725890	0.963756847641219	0.938705223709062	2.126641796620680	0.077982717156563	0.903594254653378	0.835278142755492	3.047119994051980	1.060933969705560	0.957768634106356	0.557446389187916	0.879624871187920	1.200623768211040	1.222791752570920	1.308288294045670	0.098460740482247	0.876348684091831	0.049632965545040	0.329455979105025	0.289610289722828	1.784307239171620	0.885180920203005	0.714471828206450	0.264469633969016	0.558191233443728
UACC812	HGF	PD173074	12hr	1.608381778850190	0	0.703984946009492	0.657096560561626	8.133408380290760	0.979642131080893	3.119883181120260	4.396426569985540	1.709512600636060	1.239285257404960	13.941854918606399	0.418074851860112	9.070337345854011	5.977317577266280	4.376426252668270	0.656057626241278	2.067115825559360	6.127092895327340	1.531140534761110	0.462926797865505	1.545099696200000	4.458752107987230	0.747115832245887	0.854975207023395	2.435730830659190	0.061880649762819	0.908632522021043	0.760995340697635	3.908205614147310	0.987829397590846	0.996478512300740	0.488604995109798	0.833469172714294	0.631562352541951	1.035593595896750	1.341363385088520	0.086626552945909	0.808148555599950	0.042441788815706	0.285544945563897	0.275895551036751	1.707873237690220	0.696688807244127	0.566696550463314	0.196120621507054	0.431594117857850
UACC812	HGF	PD173074	24hr	1.017828502310190	0	0.600104118062052	0.688355763036982	8.523605417616629	0.900585115134476	2.818406882790150	3.883307361237090	1.711855879776800	0.721384571490657	7.289264812160120	0.422008849366716	7.937035532414270	4.697998872580880	2.896593803558350	0.670451933902956	1.952370313263880	5.575403184651310	1.356669626355430	0.534083636155111	1.297443382618650	3.091274226473990	0.957973359326205	0.916077857353635	2.428133177294150	0.068924721216851	1.163489925851430	0.708709788868266	4.216779095601410	1.137177163142840	1.228727437333030	0.509678885556771	0.865170766817466	0.700959073084157	0.987148226747466	0.849453710277940	0.104850598317174	1.159290503823490	0.031602341730085	0.222674860775733	0.319014499883796	1.757112115819560	0.898535587260360	0.711436420487794	0.222370735723825	0.457819018541782
UACC812	HGF	PD173074	48hr	1.043989628804690	0	0.617731908467365	0.694553639931446	7.488278988845210	0.818827987200049	2.658972128815870	3.887769706881450	1.629907725536030	0.640843276452084	10.979724431701600	0.366163779109603	10.731130458566099	5.440834907490140	2.716293342684450	0.623368866948880	2.292047219531840	6.355143892868500	1.269923755402550	0.445595668862677	1.574971603237650	4.254297023961410	0.916739824702441	0.977246471818929	2.420142181188890	0.071636699146751	1.144103648514920	0.690440259764454	5.089265723415920	1.154516910699030	1.072815206658080	0.485857278254066	0.828924170537225	1.035377934822630	1.231380694211250	0.828877043638296	0.096404958483785	1.093563516811120	0.040202087953703	0.252515080679381	0.322018031089411	1.829003777879380	0.884523368186708	0.768351654479517	0.242001991339499	0.502537431321750
UACC812	HGF	GSK690693_GSK1120212	5min	1.586880271692010	1	0.678225169187568	0.669497878198143	10.580108580889499	0.840587762966004	2.392362829325220	3.465317747670100	1.365992603114030	0.641038314860582	9.098638112947750	0.416429838313295	9.644198928882529	13.729243217506600	9.314400015884360	0.615919948147810	1.700102598577570	4.171218673017100	1.335882681413320	0.492438511530860	1.271467393949640	3.548376307412840	0.743938756764284	0.867073271883682	2.361760816315420	0.053015014638907	1.181593117937770	0.700490507399081	4.529929788430010	1.048498880043630	0.951720692834607	0.528270780123958	0.814732606899672	0.542327901034745	1.052990459039110	1.168361223217970	0.097789244656940	1.005605332665360	0.042583304668763	0.238009025589030	0.300901307856262	1.961060849496730	0.777822880217441	0.713414785687353	0.198674081039457	0.443153219446347
UACC812	HGF	GSK690693_GSK1120212	15min	0.840058635813364	1	0.683052686154198	0.741816696989365	10.093574174710900	0.812132513167083	2.555786766438640	3.834037569211600	1.557693614254150	0.542283454306279	10.331387976556700	0.420383066101899	10.626114363169100	15.745739451975799	9.740661892024949	0.595213043384472	1.908137040319490	3.161968319012770	1.173368438585120	0.480515359757306	1.244512489555010	3.489584100631810	0.766211053097336	0.769705614966071	2.291175758987880	0.067040667505285	1.021834021727270	0.741479561833160	4.356148010382070	1.124319284632220	1.014630127894730	0.509850017717421	0.783162774893820	0.577686287821969	1.068742254841140	1.198389399015800	0.096475823046729	1.088796104171680	0.059328678186317	0.244546435258717	0.317704430423680	1.972199105412830	0.857762119302912	0.732374171983670	0.212105344098061	0.446546195781453
UACC812	HGF	GSK690693_GSK1120212	30min	0.946329949252590	1	0.700014792814738	0.759235349902066	7.504418789489210	0.725472759258006	2.153412800395990	3.010611343808700	1.634364242798540	0.696504455947250	9.241032736091199	0.439767119132155	8.176885500735279	15.019810946505100	9.525702299010840	0.658828314702127	1.714574493507580	3.734778838281860	1.151330546240810	0.532584877185004	1.204173681077880	3.136957659344220	0.741185811224930	0.831256974740657	2.222189560272600	0.070286635122779	1.056495283539890	0.801682695470083	3.443730130577180	1.172469542267940	1.026340436027940	0.543374016264841	0.874757323385410	0.495633155665222	1.201322754169380	1.293625642629230	0.102787671116376	1.020742358826050	0.058756022044749	0.253718806816244	0.324899133182553	1.812607982966640	0.979645797184984	0.806332643159664	0.222551803742411	0.508514154690181
UACC812	HGF	GSK690693_GSK1120212	60min	1.435824937114240	1	0.772584771388041	0.696326991168820	7.523920675470850	1.122788988121360	2.374784311898540	3.940111844110600	1.425061922793330	0.710109065828524	14.535404253478900	0.458302702997580	7.926984286867620	14.443916635365801	9.780060268443981	0.694984478930513	1.881110082293540	4.806628544840760	1.492022085031080	0.523507107934372	1.352094444032200	3.864171899693810	0.780934937104037	0.877700983252804	2.457737810961570	0.065690463929623	0.948908059134875	0.759526622172520	3.295428218064730	1.110868336031830	1.072962598768080	0.574733658258572	0.927534517488805	0.637793115794982	1.070703754867740	1.665313688537010	0.100410427732732	0.855538309512134	0.067189595618553	0.325953072745193	0.303969047256412	1.766508161444460	0.773124680308677	0.591966026480976	0.222393817888125	0.486425923147177
UACC812	HGF	GSK690693_GSK1120212	2hr	1.109076895285810	1	0.742981164954823	0.728780569996469	10.475173011899800	0.927618113100825	2.418212911285860	4.905285720057630	1.520678749425360	1.274099576609120	13.392358464716899	0.458463295019177	9.593533600244291	14.464101152955701	10.968856257925300	0.717364955044370	2.002611231914170	5.128800296031330	1.582377996407050	0.449417343886471	1.564126436692120	4.348771417600630	0.722464987686457	0.886476683357140	2.603709955511560	0.069189462576291	0.922983156877616	0.737327137658775	3.825491064096450	0.987033670551900	1.163146801773170	0.510156653276386	0.883757505879506	0.664030757553135	1.209651486140940	1.631949811869170	0.095428531962453	0.839712748051000	0.053094137140746	0.279796484131627	0.303952668554375	1.823204254263090	0.778926007009173	0.611357600315160	0.223248818314376	0.544027866910603
UACC812	HGF	GSK690693_GSK1120212	4hr	1.009544795044980	1	0.749406409218021	0.800742681981727	7.855614149193120	1.097312374287390	2.542685654228600	3.428221624137970	1.393322400440220	1.056745368487940	12.924083381039299	0.451414780282323	7.211848400387860	12.451553596356000	8.170993556415439	0.682944356393449	2.196979639004400	6.483362732294530	1.502502683193890	0.500196095930126	1.508249163609920	3.695995874295060	0.782869015371156	0.980012765862780	2.163788106786080	0.077604916597618	0.968709123420447	0.792334133945193	3.109106201343850	1.132280374304440	1.270097339331040	0.546884682684435	0.824957472223480	1.018827332718840	1.166688293167180	1.480308688672470	0.109776497523050	0.906201616408035	0.050037207983992	0.374091161213001	0.307819474958479	1.944508362670510	0.840943732588943	0.690862520442820	0.248942932223950	0.583131528233756
UACC812	HGF	GSK690693_GSK1120212	12hr	1.589977664805610	0	0.690410028044939	0.687906532809434	8.376817951411400	1.058622588852600	2.756211054848730	4.047150751295900	1.701832309387220	1.360401454449350	13.450064401534201	0.430317938458306	7.895544990231680	12.510927289819200	9.343238495156220	0.654091010767579	2.282175406676760	6.303020856579860	1.503626732140270	0.478796435699670	1.523485156342210	4.194274226507990	0.705620002663729	0.932690778443541	2.571152264509530	0.067966780950527	0.972151514598923	0.771101291582171	4.123637552858560	1.085565611220480	1.253310853390190	0.566487279836891	0.835956945930691	0.508090306588504	1.043388279485950	1.573331420207540	0.100151472334595	0.836143621585008	0.044603172489874	0.277417952869477	0.303333186131675	1.662539165599130	0.755590335844560	0.565607065591827	0.214084263462707	0.452630582578338
UACC812	HGF	GSK690693_GSK1120212	24hr	1.370492669514530	0	0.701601361967665	0.703552702932504	8.976591419341251	0.938313059129912	2.726779580364530	4.024198774383200	1.533984072729380	0.890585113900385	11.264340897284800	0.441507101205377	7.542471743027590	13.159564326764100	10.058371946262399	0.685612911388691	2.099881705407830	6.529145045898630	1.409078641452680	0.544357101050200	1.628639457571550	3.761020657652050	0.766027607936454	0.937067549215260	2.358831935316580	0.080752494664356	0.923565164212163	0.758123568639987	4.486741934779730	1.059163191891770	1.380352300085980	0.528772241671247	0.865762204137558	0.529959351447173	1.061267900093850	1.480931978055080	0.101764689015696	0.925629482177989	0.039743220127817	0.297347762645535	0.317663293150790	1.598406204681510	0.721263345632085	0.628954092094917	0.233680450630794	0.497228000476358
UACC812	HGF	GSK690693_GSK1120212	48hr	0.741820790272641	0	0.750986058482644	0.770561301726712	9.444452973131501	0.867663348323206	2.111402362958430	3.161382701709160	1.250433811774390	0.540688609652686	8.762255545274440	0.434878323770301	7.077549290055710	20.716463335165301	12.064073034172701	0.748101323064574	2.164551877013340	6.060736180793840	1.396828969862050	0.539997102972378	1.758583563066430	3.382333931830910	0.764837401905373	0.903462716658654	2.569471254788150	0.066040073379261	1.069641443744310	0.800506290881203	3.979336343802460	1.193497568721010	1.564346987994970	0.511728813178349	0.878361726065736	0.570761449944297	1.079395828946770	1.379615751309940	0.106338961651984	1.007826663507370	0.058434941685681	0.294594324286728	0.340268104207133	1.762794003970200	0.723567734995386	0.645701170520196	0.244865546636963	0.441319055287802
UACC812	NRG1	DMSO	5min	0.722766043300018	1	0.599377808881970	0.667572797341256	10.911213607102599	0.739794057619900	2.964711572265480	4.508194685021790	1.572143256140230	0.578668873586657	8.236171431476899	0.382760441468320	9.930699693534001	9.375350098116650	3.571466374109840	0.670863839773204	1.621039295112320	5.331973547965340	1.634817739366150	0.454771804520333	1.156764519290280	3.666212286052980	1.065680926524640	0.739527856179768	2.684911736900670	0.064675460042918	1.061757071403250	0.732909031294698	3.954000282666910	1.017029911359510	0.981357730352743	0.509940767659664	0.789111561424732	0.831246214278968	0.907280678330778	1.046362344984310	0.092546465865641	0.812441049399736	0.039061790161905	0.251796555068355	0.274820895520521	1.425784021560540	0.788838503596493	0.642775652251416	0.245007821210496	0.503443857769553
UACC812	NRG1	DMSO	15min	0.865800108111917	1	0.630199013536094	0.741427825559161	7.846357747032870	0.702179973794630	2.272118805706410	3.154299961328550	1.614060922752940	0.759330064760872	9.817144999832030	0.413377919650588	8.568240451609469	8.719351290568071	4.310571034497780	0.687810805171257	1.630732819528520	3.984040748278120	1.497615779751490	0.475116171358027	1.366562504624540	3.238767579611410	1.314623955987270	0.792282659732662	2.132382014938670	0.075456312167541	0.842179639314846	0.699584645389993	3.618916850408530	1.115625009315790	0.845717257419793	0.500429775801797	0.853165788825867	0.817714945568481	1.118991019674810	1.319692216544110	0.083404388258117	0.868758381879390	0.043664229905164	0.283823555588518	0.318004264634724	1.457318921543590	0.796576068801968	0.730169060710919	0.227739388934358	0.507350948497410
UACC812	NRG1	DMSO	30min	1.137761927029830	1	0.674672936714189	0.743502192124714	6.775358026442630	0.726845180499780	2.330692561399450	3.200830120665660	1.570383724654740	0.603527506848563	10.941146052945800	0.434489167821268	7.413800752853650	10.101359666243200	4.786788047893030	0.754382432449474	1.712660314924530	4.011535307003370	1.245003418836350	0.533771700562641	1.452727380964170	3.712803995090190	1.399299382890520	0.774551318408306	2.306083797531220	0.072721815344710	0.830974721756318	0.819658955658172	3.402101156359040	1.076969220785780	0.796577255260095	0.480934990286199	0.832055451131009	0.734811086267626	1.114559211110870	1.959711702631060	0.090139435475309	0.863561386570228	0.051810130116077	0.349239412297699	0.320658993941043	1.594175300165000	0.858069279483359	0.677800136749507	0.247405195794546	0.500444746241828
UACC812	NRG1	DMSO	60min	0.954926975281342	1	0.619100382872690	0.671974158889033	6.790190238794350	0.613891325200517	2.263178528506340	3.255484247336270	1.574262069942650	0.504390288193085	10.928245271769701	0.366367090903426	10.664584621209601	13.742678932830900	6.970906130664320	0.655701766917473	1.763682827422300	3.175152043508290	1.382773760690200	0.469955295353170	1.294213863656010	3.046528879903920	1.347693972272540	0.767269991694109	2.262883906774280	0.065420084205166	0.988472088748768	0.688287525337719	4.892810472050760	1.168118371662030	0.756050471576919	0.513435633525225	0.814671152623987	0.782385093547378	1.106819469964160	1.361915352208620	0.090384238982420	0.955099208026422	0.043152786978117	0.268192689361261	0.303381951656947	1.605119326041390	0.886147012863943	0.714881489802851	0.227805470544603	0.423370465689003
UACC812	NRG1	DMSO	2hr	0.886503387002917	1	0.575871692840003	0.674687678410854	6.607134115776520	0.592186341836012	2.166091363691900	2.870799048683120	1.355640657297230	0.569816581637073	9.963917144000570	0.367082395285934	9.356616246407210	11.490500125665600	4.874246675629360	0.649564197944012	1.806021977062030	3.957742177462910	1.329316985288070	0.465590341904707	1.364128415910210	3.186187597201200	1.376688846859370	0.831177105157125	2.174412514941800	0.059051611158850	0.978050456198938	0.646309999917822	4.079145089651430	1.009766388910920	0.733950160832512	0.503426492229700	0.909017499259549	1.005210542195530	1.164992775065150	1.349715276527380	0.082293218357004	0.960735303021426	0.058132025464039	0.307732216339004	0.336477223744901	1.695738504509270	0.790288151554825	0.788584231485972	0.195141522939756	0.431691403111122
UACC812	NRG1	DMSO	4hr	0.968765645458773	1	0.624282785799752	0.694094325284248	6.406284571640280	0.817162337643160	2.495033918124560	3.797252911287830	1.616706978617070	0.530645014016226	9.600298367731449	0.395398083123076	8.809752244894600	10.011632329983801	4.155133206423650	0.663044244646362	1.632884157894980	4.098976915475240	1.311549669804030	0.483789676066383	1.197797817793000	3.238063219867960	1.244919897347480	0.844725547522140	2.085734603957610	0.078885626529548	0.910309918468486	0.791057087404162	3.671747618717970	1.106844357428780	0.704903437571091	0.499256277203801	0.908576508092668	0.761000284428969	1.133940028192420	1.237298439579650	0.087838421207911	0.875369068650450	0.043542792227464	0.300598488495796	0.333694739610918	1.499411408285350	0.899488000139635	0.706980005012817	0.212992825463460	0.477603755195549
UACC812	NRG1	DMSO	12hr	0.785369816229213	0	0.722864981477833	0.650263584809883	13.411486593934599	0.944574618213986	3.421141920682630	4.588727856016510	1.283553542622690	0.427098329190535	6.345253965214370	0.360602626321139	8.536051056078859	6.790143562048860	3.113605695550370	0.668414561092682	1.625011323532670	4.501921766922080	1.720761324232590	0.502981341877330	1.294130921939360	2.610946161733290	1.259323176509130	0.862208189173542	2.596546196298960	0.052595181965912	1.065887639353560	0.716575379844210	4.154498627085740	0.985258317222456	0.777477135453400	0.446426751785057	0.798338871425310	0.689097129213438	0.824460541452817	0.914138232841793	0.099857044890835	0.925824416021354	0.035948078136092	0.212299518055978	0.298364586669874	1.306434988479840	0.829401531479960	0.605318437981597	0.184402315714062	0.449203235815493
UACC812	NRG1	DMSO	24hr	0.732586080703639	0	0.902718341820646	0.685407573404487	9.227694732792839	0.775434263107115	2.951939783258910	3.883523707468570	1.382835724489530	0.686181262082214	12.512815988886800	0.416966649115824	7.739330282136240	6.008790994640510	2.660259647737100	0.655872360094707	1.812636889749540	4.247685510632760	1.228246216582730	0.465531682163311	1.243960348596610	3.474406724376050	1.125319401280940	0.772705232799002	2.279285492558970	0.063175642602452	0.799671648717864	0.819057160820486	3.292622680388130	1.019626758409530	0.763279587687280	0.450516915890845	0.839908737744079	0.802074777754655	1.161130701704850	1.467027851794580	0.077635970949045	0.815627926485078	0.039062895968172	0.308526443999147	0.296135086667892	1.526905953437630	0.818217527867328	0.713344211798238	0.169770579286869	0.548467900771063
UACC812	NRG1	DMSO	48hr	0.900543317491966	0	0.662976187965060	0.709361449272617	7.296416709028150	0.763664105415972	3.212637100731140	3.866406213282660	1.513873817122980	0.741747164749693	12.887720053980500	0.375367981797152	6.814364032853890	4.435730830194050	2.294898279716260	0.628152305202067	1.767606036692620	3.897152903502310	1.034109029174870	0.484225307835268	1.302064251472570	3.795761150807130	1.057547263584360	0.921731809081621	2.172569837350690	0.056479004311722	0.828023968892500	0.802993530376290	3.059806509524870	1.157515223915920	0.837239091023242	0.453775426795388	0.893672279254692	0.687354500804110	1.286575430595420	1.277214288850250	0.086311483222645	0.789024602878188	0.034513471716982	0.277282642812343	0.318506650396325	1.552428659605100	0.842119441842254	0.710623275602101	0.193135784141166	0.449640139834156
UACC812	NRG1	BEZ235	5min	0.644869421041735	1	0.702092322282456	0.748079830301931	8.132696105112879	1.470652414088430	1.121815656150240	1.113104706099600	1.456323923825960	1.122338327886830	9.981901458790061	0.443952557416812	8.222867064437050	0.600436702584421	1.240304339931250	0.730478819177584	1.834593691095260	4.770066180960020	1.398795687818770	0.515323171076770	1.434960273323920	3.291743074515380	0.979057149691768	0.925953689473545	2.285154523766460	0.066714201212608	0.934132478715871	0.727141347310239	3.504122215578560	1.231746969917070	0.965238212809532	0.508837795956227	0.955299729121446	0.537571121272616	1.176766908458520	1.243543951448790	0.120997189021078	0.946038428409917	0.046021220836044	0.328230224167393	0.309513367613150	1.535162449804090	0.839760600772412	0.746574737392148	0.254873581427622	0.529174530152701
UACC812	NRG1	BEZ235	15min	0.763600173002644	1	0.687497244014827	0.679475341196315	9.247732456760870	1.489120466352810	1.004788584812060	1.357001266546830	1.727894269662470	0.891470446439026	9.230661899056591	0.412402889840724	9.733032276355020	0.820450902354038	2.419505759183200	0.660631167017970	1.581506529525720	3.053041616499190	1.367285459986010	0.499498086114567	1.355265753024410	3.462323653563720	1.010820069759710	0.821431635382188	2.454968990115710	0.073479506140781	1.032475155403080	0.771223608242068	4.330459813749170	1.206209185960770	0.929405514671534	0.502009989678741	0.923393454073302	0.414899982734344	1.063553149963650	1.305877606311780	0.111373647201146	1.093170734108010	0.041682480354171	0.300412397409148	0.338887265746988	1.423455464446900	0.814511772138825	0.701465602732193	0.257864996722663	0.498005630685535
UACC812	NRG1	BEZ235	30min	0.762046189208700	1	0.620479789299127	0.705791806307724	8.511709974813110	1.335210981864950	1.124660632002780	1.525433465701740	1.794688897182340	0.698084897202311	6.906812430982500	0.378273447800131	7.898803463887500	1.256813512455960	2.148316157841240	0.708458204896681	1.630327642140440	3.787037556743210	1.364873167104580	0.497784482827759	1.230079085495840	2.610451172299830	1.453047961732670	0.790833602064315	2.551939865958380	0.060677788136021	1.097679783363870	0.796843972687067	3.749234773821200	1.153247027427160	0.904754427545995	0.563780344747263	0.845063430755151	0.487183471289565	0.916838871419561	1.089151078108050	0.111940894378670	1.112819606539470	0.043527584393023	0.256232228246099	0.289864726387554	1.503599298870080	0.810587256025410	0.683224440154271	0.274825209718145	0.522858600613172
UACC812	NRG1	BEZ235	60min	0.843555939526357	1	0.652242005128343	0.693808696585613	9.129178733983499	1.439256400834040	1.044680114380020	1.293565526283080	1.700391363400240	0.738609974421495	10.992364534836399	0.389824978046439	10.440841428291799	1.075313110019240	1.596436024301200	0.685294860980100	1.765922362572670	5.777471934234990	1.154807232623030	0.505591720131536	1.263103428654860	3.109544271511810	1.281424540084740	0.917570264675531	2.395422744445100	0.084366076360581	0.936178012255349	0.795676951201060	4.850346328148750	1.154948745087430	0.782553434189616	0.551407720878693	0.837172380182266	0.688114207930335	1.061009353334290	1.121759295022390	0.110289316155717	0.999554251440630	0.046045194808133	0.276717949863330	0.359728502673780	1.594220848164020	0.751671553098493	0.800365096409960	0.235310253467254	0.495428349209013
UACC812	NRG1	BEZ235	2hr	0.820625290344833	1	0.679751773511921	0.662772925569602	8.436238566994859	1.418103509057050	1.066650966574470	1.025906867043460	1.741899297536340	0.656811743610311	12.120428991242401	0.370426154362917	10.961926948533700	1.333062326619860	2.785171265647980	0.622398310584560	1.826453131722190	4.269786065391790	1.544889402603900	0.462877017748919	1.345050504264510	4.330996748925330	1.243860352880350	0.777530728904881	2.643733846877920	0.078555276428198	0.902722267788270	0.691088519647453	4.753845816317490	1.143287981748460	0.805977997702370	0.493927349229027	0.879617048463933	0.788201964556583	1.168519626951930	1.564913200078590	0.092047351694436	0.997420277581124	0.066472584880204	0.319483077355745	0.304622869162636	1.554374701558020	0.710337080266405	0.600172466468634	0.240584252779502	0.501423858822941
UACC812	NRG1	BEZ235	4hr	0.964556756472983	1	0.703398295464727	0.787388040000824	7.318547573014430	1.362176383490270	0.979925452529567	0.976992056901556	1.629653877841910	0.727641586500806	11.515270084196199	0.425813837994573	11.002473493864500	1.097701924621410	2.285355659814520	0.637203648692585	2.020354193894990	4.775482238680750	1.468787605924630	0.492419558938062	1.386844029480710	3.479553483662290	1.203750519773420	0.885550134460647	2.433874736175020	0.076082697350356	0.986314127886843	0.723013217694890	4.812406917291420	1.127570205293160	0.783999354171709	0.518402223409119	0.888256138029093	0.630327762904311	1.265899698775210	1.399161992660240	0.091714664322420	1.083994355956270	0.065281868862999	0.303226575840839	0.356105934873311	1.768431098593090	0.860159315349066	0.732463945114917	0.250946145890394	0.497154990072145
UACC812	NRG1	BEZ235	12hr	0.715349059604230	0	0.634862991724606	0.721185906576751	13.226052405761800	1.888366161531160	1.132342765591320	1.357197508768150	1.990557914928260	0.561294823371542	4.653786399058610	0.422707216051511	8.251648738705120	0.935643610095322	1.938950186904960	0.730277457154247	1.810688508749390	5.532552349485850	1.838370273665940	0.610176322387387	1.115085729484410	2.377015997885600	1.331332660544720	0.908500424700793	2.820121531356260	0.064433583978193	1.123446337931870	0.952736794051000	4.370085548173480	1.145439158462600	0.751704622694491	0.487732620855080	0.857175132662739	0.941774424873330	0.881479683771957	1.120879756584380	0.112168308387618	1.054757385156820	0.042472586736003	0.197978994758297	0.436457512844228	1.749256290813020	0.767972093768726	0.662824843639859	0.216272223410184	0.492109978715532
UACC812	NRG1	BEZ235	24hr	0.777090537910627	0	0.723852469141038	0.709549005580320	11.432854327167300	1.791000402749080	0.955841389922011	1.868569759172630	1.903575882970250	0.390962941350452	4.176342124272440	0.428199174558294	8.931946462383509	2.530996681287220	3.501450748778840	0.778239365485400	1.797006170517000	3.151602343335920	1.770593473480340	0.614524946488441	0.976946031953728	2.370658403418860	1.355918117981750	0.854959998649300	2.910574336594150	0.063484980109989	1.109499018091730	0.972887778679484	5.718504587971130	1.109312041054430	0.690599926016133	0.474616299674268	0.931033310629150	0.583800830278739	0.836232515722535	1.032736242610440	0.124813622427409	1.228350603699470	0.171978920544088	0.207904077418617	0.480743499073462	1.643800633220140	0.790390411741262	0.632546216316062	0.227566023175323	0.465076431443284
UACC812	NRG1	BEZ235	48hr	0.693387113352603	0	0.749715935013200	0.750704678740925	11.288295969648100	1.163337495753760	0.926339328418224	1.430525027880980	1.253143520528890	0.583556444582925	8.380209475804580	0.448163922493582	10.313014005806799	3.732351081024630	5.998190763445120	0.794105686503395	2.718175286035480	4.490779142125890	1.352139852198770	0.559547266032900	1.007801307179400	3.131815675628410	1.215940320501090	0.872756500629854	2.295480742181180	0.068915295407160	0.862558644539097	0.716927955803088	5.571891664908090	1.094681247414150	0.591654502370429	0.438662191931267	0.851550508345356	0.867443115918322	1.057887238993950	1.599386892486100	0.097241349261464	0.987446856399012	0.040716844856012	0.326188444568284	0.448501985394621	1.455884194478060	0.735925912343348	0.633440566436905	0.224776970905804	0.461374302867103
UACC812	NRG1	PD173074	5min	0.807890884892345	1	0.646427416055642	0.729244906495160	7.742041283148160	0.727722990437286	2.214020715213890	3.403868906802780	1.421509901960240	0.699436774220700	11.177817780798000	0.408461148513357	8.497018544796701	7.656224376059790	4.324264329888520	0.666189576191739	1.686680673090280	4.834262614419850	1.325859954891680	0.480664844456636	1.225858263983200	3.673678177345570	1.098866842735040	0.792892885929130	2.201168949265690	0.083323052244173	0.887334537640086	0.693377416092506	3.515849843634860	0.985545511812357	0.929668065610562	0.512666872773003	0.841633603440821	0.729400669792502	1.049258261519850	1.410072936635580	0.078132312107812	0.798210451683475	0.040179009929417	0.359116998026740	0.298968523140088	1.409912385349570	0.770012512531012	0.676013910019990	0.255356361358506	0.500180522069650
UACC812	NRG1	PD173074	15min	1.168213795600990	1	0.624407421540056	0.663603555418415	8.057953454550660	0.710397700548228	2.194450189976600	3.436926982579520	1.538246633349470	0.698000996407350	9.064950952384860	0.415704241157005	9.510029741940100	8.274922361238740	3.574984361685420	0.698790055275822	1.689315741278300	3.509127343618250	1.312997981201820	0.499837901588570	1.417467760262540	3.238954785915170	1.079808673282140	0.826976709601508	2.085627461372970	0.068095029980929	0.976553735082700	0.762771443289428	4.497766387689720	1.115439316940540	0.849407195386866	0.490360446495273	0.751458141510603	0.619309747786070	1.095728886536140	1.214319619956510	0.097995749645343	1.034096307481930	0.043906342109274	0.255955594642617	0.365943233844454	1.501573543106870	0.842149482417375	0.756098931595098	0.246326343506927	0.521623600904407
UACC812	NRG1	PD173074	30min	0.963223179525726	1	0.707211528828403	0.723225507139923	6.381818437477100	0.647847823969320	2.261608139566070	3.445086812062140	1.579634407091330	0.875804830176984	11.089489357956699	0.375817432224610	10.334529148916500	11.521293307489600	5.378071022834650	0.717488455337470	1.709229765869620	4.797425758796750	1.490082635647110	0.481719270300576	1.402554976253730	3.279665378919460	1.429258678688980	0.780037992461003	2.075542120020630	0.077272783075628	0.825721979111535	0.762878758697152	3.676616934810840	1.072950210631000	0.863585755248972	0.510157552329964	0.816810829769979	0.760423957500767	1.127343345204500	1.614964929288540	0.083746533255200	1.000244583719940	0.042910626993707	0.317056757899170	0.309939062956996	1.731154484650710	0.863853463746100	0.725303066494614	0.260494145243361	0.520165294781968
UACC812	NRG1	PD173074	60min	0.862387025647636	1	0.674259921528005	0.619434180511537	7.837857304358770	0.674182986085803	2.293011813346010	3.438573835610830	1.548434504700070	0.979675622928054	11.496425200758701	0.394998003818302	10.493369027966400	11.086071754953799	4.253769956369900	0.659010214773654	1.736330115298440	5.364239660277900	1.125445415714440	0.463528289522244	1.332522782689220	3.494980706734600	1.351357922589100	0.824088912242699	2.289815957910340	0.078733044988795	0.866433854146776	0.707182351141112	4.237115411079280	1.095743015271620	0.792137951321731	0.469732675737595	0.834854892066165	0.815826574841229	1.103125926852650	1.262374290230460	0.083053147135954	0.908286471115698	0.053652772028962	0.286552250026657	0.309595218989147	1.585153914808770	0.776894007412563	0.715819457309403	0.237902633243560	0.459131622161893
UACC812	NRG1	PD173074	2hr	1.014013024134560	1	0.659241900549129	0.681300864896474	6.542690542126330	0.686034771666386	2.345381314012190	3.537286229121450	1.665995454370660	0.503679717655773	10.046838348878600	0.417720810526120	10.708440951076700	12.648452755397900	6.523892747253520	0.648901589183037	1.916315371226370	3.860560688062720	1.383493038286730	0.467734472334395	1.292098101239130	3.576194951717350	1.344990279649800	0.902546382630370	2.235091710381250	0.062711874924851	1.058840340110820	0.633136348434794	5.156576928186600	1.053738563531680	0.722490757627985	0.479751112942684	0.801733207420677	0.980246485508794	1.158660634333320	1.348968891119780	0.083810499142842	0.964018359992153	0.054724363030811	0.253707273290772	0.316228373134971	1.623988565278510	0.842523628570772	0.700308630057862	0.198648411683607	0.454238797274288
UACC812	NRG1	PD173074	4hr	0.932318747433048	1	0.652559833109630	0.671785108784134	7.416769505281930	0.823166310826490	2.814664749597020	4.056753518088760	1.612332315528700	0.382591662937737	7.662420339991830	0.428049524479006	7.166085716614250	10.410374945684200	4.450113715629490	0.695025704722283	1.639576776405390	3.197582010519660	1.533862704328970	0.514556120061878	1.182485524949720	3.003905559522080	1.334577696998570	0.864506767899909	2.308126334153060	0.076959466022905	1.017656559510760	0.695305502728484	4.190824821395260	1.137399158746440	0.736545814960798	0.481632238424113	0.829917805638594	0.902641616725053	1.017872662571710	1.201056518784600	0.093937602297649	0.987294591675247	0.090653634074571	0.207566441753530	0.344362099453744	1.637394326233110	0.929697199737140	0.694563309627666	0.222762507787973	0.461150659869300
UACC812	NRG1	PD173074	12hr	0.936110425430360	0	0.688543641570204	0.704038228030283	8.655356756907890	0.754187317300706	2.809700081890810	3.555006347738650	1.235975275577290	1.001216601329890	11.827698120577899	0.378441738730034	9.425682887242891	8.646850289606130	2.875411482144740	0.630877493976542	1.818864882497650	6.351232143506120	1.276406150821200	0.470003119016130	1.312629007976600	3.319219676901970	1.138690784175920	0.851432716323504	2.086054507041080	0.074324517922007	0.884133538331336	0.754022154363004	4.039291627076710	1.113121311615220	0.725321445617182	0.480005486411314	0.851177222463024	1.362989575323710	1.263202262141850	1.131271608037520	0.089688428711560	0.866828379803389	0.036476136607647	0.235779502460275	0.326441914357115	1.628690360319350	0.859289112581531	0.735459436728100	0.175649463104070	0.462009814039047
UACC812	NRG1	PD173074	24hr	0.601592867717699	0	0.623159671078502	0.674673927600064	11.264300447871600	0.881387023822329	3.392102754036080	5.689215966978700	1.712527412900060	0.382165290705233	4.764736792684270	0.427755086987390	7.799923989180710	5.490068499690600	2.452457385222220	0.794792095080422	1.496651160193110	3.609058568794070	1.383724288383390	0.523576537155230	0.976411259561660	2.870838470849560	1.272020970350680	0.858943410437729	2.704788452104500	0.060306651091602	1.089095460016740	0.830200108082599	3.840413192770640	1.010291857275040	0.903173479419481	0.467193612184963	0.814645183799940	0.650714698374737	0.736937241465272	0.870197028084558	0.092963905930273	0.981994204260018	0.338237432530441	0.201039264431373	0.302742350390678	1.602874172710760	0.829645892281990	0.746448522956026	0.175608122204534	0.426144525232528
UACC812	NRG1	PD173074	48hr	0.738392322102320	0	0.602478618048969	0.648653062502373	9.644751057991730	0.815673960321515	3.890554307591740	5.806229569860730	1.566472473140630	0.870937020565657	22.318471143329901	0.341162059504280	12.581078091881899	6.402784693027040	2.943832003700090	0.592891400296177	2.511942684169160	6.903006525840630	1.341880295229930	0.437704519651159	1.457316921438660	5.122330011775380	0.931698781839672	0.732649634013479	2.533579807207210	0.056979874888814	0.901451170300005	0.737550057339981	5.159368026857080	1.021332734853820	0.803109799806419	0.435569017744584	0.821255715036359	0.662342535618630	1.225943815269400	1.299407692562090	0.079976818081276	0.773907488777358	0.038235142314526	0.268507336711554	0.277268725526634	1.376343429912470	0.782531340326830	0.638100070776676	0.180145751491831	0.519844886852969
UACC812	NRG1	GSK690693_GSK1120212	5min	0.732579982878408	1	0.698274987444701	0.686312052576392	9.119980443319831	0.800426261848911	2.169694396029630	3.669981703765040	1.570728755833820	0.786808825187686	6.986455048105850	0.426092918475755	8.648712777827919	14.799372044394600	9.311953730181910	0.711250840655235	1.608312677176670	4.583879891959180	1.474665794619630	0.497297022285182	1.303220557437850	3.129364491514740	0.849769475468746	0.778431085189746	2.486709536977870	0.066559753404492	1.046428528803440	0.751430135154256	3.901561095545990	1.137004509943570	1.118446512275720	0.471290986077571	0.859281427899190	0.504450800022681	0.981897562425812	1.093778932709870	0.093499702103739	0.936056253874318	0.040977113089150	0.236378233034874	0.347398560877753	1.709832835568580	0.801766461431304	0.747492255736959	0.273154258052879	0.482748274525479
UACC812	NRG1	GSK690693_GSK1120212	15min	0.711206826377191	1	0.761304381931158	0.673101888368425	8.787117187334721	0.692130767686784	2.266983133275350	3.516878727139630	1.621454302935120	0.677017399619370	8.408491237028899	0.406392449801278	10.411492541924201	17.085163551435400	11.199380983920200	0.697039641429770	1.613298319834870	3.785978111649970	1.282377878005320	0.493668095055000	1.326405416402670	3.241694220830120	0.794778763416817	0.786191369287361	2.357513267792270	0.059940975917561	1.082151285650590	0.776160992314930	4.110267010953340	1.185469186836420	1.039487466542910	0.533114185209853	0.824480807233356	0.461961835921408	1.049891882444430	1.167000859206080	0.097962723609868	0.969247228117390	0.040686172582212	0.221694837325071	0.298363604518560	1.591597588474830	0.806521113318386	0.749391750462852	0.254605788080603	0.509564309531983
UACC812	NRG1	GSK690693_GSK1120212	30min	0.736157576299436	1	0.638245782365213	0.686289797785951	8.698210531435040	0.801426396301323	2.439226410523090	3.754482583231110	1.824037917654840	0.589961094200653	6.818421200832270	0.396752946710992	8.376175847579431	16.170836516956300	10.636220449281501	0.803256919237664	1.673659456586790	3.696289660317400	1.598915208947800	0.533943981486280	1.299447923941510	2.733795072124880	0.876512948736662	0.891158068925479	2.581601376552650	0.074337642285283	0.995717321923245	0.814565133664329	3.748449653969410	1.236526169803700	1.128892718109890	0.548558875948364	0.848993647546808	0.533520177099279	0.978493880382931	1.229418556690620	0.096537586635549	1.006201239688170	0.045029610823460	0.261781455167216	0.337486618574833	1.926062547203150	0.798579221278430	0.701859472261838	0.239630161171042	0.553878342537516
UACC812	NRG1	GSK690693_GSK1120212	60min	0.887033061060903	1	0.673807525202440	0.672935118366469	7.456292003388630	0.705590525481208	2.274911806129710	3.030546079550170	1.780899884639220	0.638290760692867	9.152275255409700	0.426021699365136	10.457099915159001	20.399279722867199	11.939041487042701	0.675742954013035	1.600020802119580	4.935974389197010	0.893640583770677	0.472965156882796	1.468080479201400	3.643158099257140	0.863040738279008	0.790547771456933	2.243247219461490	0.078204278077682	0.865371926334770	0.746008680581368	4.221731602459860	1.201510352342800	0.969513496325397	0.498044571726029	0.887035669158013	0.644864333687113	1.165642314950460	1.349095127163580	0.090179910784653	0.859914707345972	0.053214361783241	0.309910526740727	0.332083706101147	1.809901257963930	0.781548260296534	0.722660517952394	0.239650679047828	0.454092653939000
UACC812	NRG1	GSK690693_GSK1120212	2hr	0.904444701393968	1	0.660943340619415	0.697222245644322	6.927848821295750	0.614075872220764	2.159774200966800	3.742867028627910	1.626929015381100	0.597745871243682	11.354093869521300	0.381545813559702	11.342630215565100	26.192945203005500	14.400642157822700	0.637921192772653	1.850904548522230	4.655345666573360	1.460856953623460	0.473176521980645	1.426752193558820	3.346145033410490	0.853405138317760	0.829203459775923	2.380660562568360	0.072934560407567	0.877893870847145	0.617243111991430	4.395586253497500	1.205145899470170	0.958047357498516	0.519749692655882	0.860005059862174	0.586136285106343	1.280874964025170	1.391588064308720	0.086037052310078	0.940446882477913	0.060417587126126	0.283123013555477	0.310638811357070	1.877797711699730	0.827748822288346	0.624280574617196	0.242755126868489	0.470418445308641
UACC812	NRG1	GSK690693_GSK1120212	4hr	0.889755293689269	1	0.713269071611454	0.759195713911474	7.597681269113360	0.929715877270317	2.436532416292200	3.993858925755790	1.602518313145300	0.605318047940162	10.073618222272700	0.417886679301603	9.042249391077080	18.496731739465300	11.467333177481500	0.695771968123067	1.636412527254040	4.187869227533660	1.387857203379190	0.510235129915127	1.272062185794360	3.141490285180710	0.823605459638644	0.854813729900957	2.155366931219990	0.074302130191475	0.892781489635198	0.694631445267868	3.866265986462040	1.122093103444850	1.010275453879990	0.531579997577932	0.930342414901285	0.612093374300778	1.168703471656650	1.398907669082330	0.090059256570814	0.860983659141101	0.044026704169315	0.298601288224226	0.328350169857241	1.824252817131480	0.835967937466612	0.627500148531219	0.215743495445676	0.534515305269311
UACC812	NRG1	GSK690693_GSK1120212	12hr	0.828617408873731	0	0.632779592914580	0.594795718605076	14.399441898676200	0.977110158703641	3.635490208558480	5.893515263324020	1.472729404732420	0.499172567868403	8.490668001017861	0.345570585810016	12.910991180416000	31.633731247450999	16.639771900264201	0.581532839073470	1.758969811825090	7.106970642822590	1.769240876696620	0.481097668813340	1.128059257257280	3.293556487532360	0.728547025950304	0.740377676158564	2.949297928004740	0.059770116495397	1.041121130775120	0.725769201190313	5.475667768251650	0.948047472089375	1.236587183316290	0.427222754702654	0.743162534332008	0.502708903109127	0.762670810420324	0.859633006603941	0.092798681000115	0.843104972349547	0.035698731511522	0.188506168774597	0.284043450540629	1.547503942456550	0.892112862269935	0.564275448566101	0.213708624158752	0.429514331962637
UACC812	NRG1	GSK690693_GSK1120212	24hr	0.815520589870239	0	0.782174153005650	0.661426396735555	12.020060355188100	0.931688040152883	2.816600736767830	4.322822416907390	1.742215202512020	0.417304723573629	5.231731849853050	0.393028416990637	9.042235968097531	19.873813892335502	11.215316475104000	0.735921790879065	1.630084526535970	3.784727366129590	1.747689211861290	0.576382520585101	1.241497020382630	2.631071280062170	0.838714193508330	0.864652316850114	2.520919989913340	0.055295368245807	1.115552714883170	0.787668515555330	4.588578636788390	0.984520044973323	1.215857924732400	0.523560189930076	0.798125971503739	0.694779730222866	0.834069325208509	0.988024439877880	0.098559961385029	1.087504377357170	0.368176291690408	0.240040910772158	0.343107630979975	1.590433751976110	0.922945882417153	0.695078301689553	0.255050503344528	0.449753107911110
UACC812	NRG1	GSK690693_GSK1120212	48hr	0.871640880325890	0	0.638209936562763	0.682745478495515	8.708679456331311	0.849867293646462	2.706925889502560	3.611853482053650	1.422609564119490	0.718657740753784	10.673909126527800	0.385188447750097	8.221234771699230	15.062609058086000	9.398411472412601	0.694864366079383	1.976730645209830	5.320641933439700	1.408027207698600	0.500175421206532	1.445437333777740	3.315414094385910	0.932706770366640	0.716799633987706	2.368623374988500	0.060177342774987	0.924287646330905	0.631096454226178	4.307487801480030	1.098286785996020	0.925323738569117	0.533237667067016	0.792562232872222	1.486608959339960	1.255192833880600	1.325924889799790	0.089603140278527	0.848147301463213	0.038167511761615	0.254850003618353	0.362585954568190	1.878728848576490	0.859462388124907	0.640904864366989	0.185181812427873	0.453311541317937
UACC812	IGF1	DMSO	5min	0.791459016891940	1	0.594692576470044	0.627093214851142	8.568531978667851	0.722096834294619	2.467365010159830	4.017321812354930	1.660479916805860	0.555158401934822	6.936291467488050	0.382671680487431	8.129416343433920	3.855567575185840	1.504649257766110	0.712738300493787	1.544920180203460	4.582505021979440	1.517045365973650	0.477169117904200	1.248733991259260	3.429126791750300	1.054105374831390	0.765672963057925	2.581436660530500	0.069709046037400	0.969968117157130	0.733290380431333	3.806523874532360	1.126238796675620	1.003928456798810	0.473115066185983	0.839405685920929	0.649659625110244	0.920494350239535	0.982427668659304	0.091555525648740	0.952092112058300	0.039851059186863	0.253900570687388	0.322021013532606	1.451978008722830	0.763934470505413	0.671886632150560	0.259165421613520	0.453503243380098
UACC812	IGF1	DMSO	15min	0.831871306657465	1	0.631359506726274	0.650240335235739	6.406212809454850	0.674054797259475	2.032085954032340	3.213732803111210	1.725182935698530	0.752853649308931	8.957604785721021	0.372008926817766	9.785109952698130	3.555677141364840	1.770609504773100	0.697328065398147	1.642928968433370	3.665232352873530	1.566731629529300	0.467273730792881	1.337421468630990	3.400574272131800	1.083804529110080	0.753438071490185	2.329978426888950	0.074269253522102	0.946534415820524	0.663886575823517	4.468583925428640	1.097229531300210	0.905761475541737	0.516001647533460	0.831538330877928	1.417595720878670	1.125357244216380	1.163603759781610	0.086087613493961	0.930561910951777	0.039083725524353	0.290971143555389	0.298806115032075	1.724450002756660	0.801247820832384	0.707434048992866	0.251088600624982	0.475813726203151
UACC812	IGF1	DMSO	30min	0.943240087839908	1	0.737200548003223	0.767193436263330	7.335142480044020	0.655890728849125	2.143189028069470	3.100074117977980	1.542599433847630	0.594710844514533	10.130430814697700	0.431226440875676	8.273714643252610	3.942475201903870	1.710526984416350	0.698859845735203	1.720376315066380	4.357875837657820	1.216780875014860	0.471693442107792	1.299119528616280	3.526237587609350	0.924188877151403	0.855616658475417	2.303912242300290	0.078840156725047	0.854497981762715	0.790687015063753	3.890070162991510	1.138074288495090	0.941100415857140	0.528672621118381	0.868538094368992	0.739882436628031	1.191066942566570	1.032759495280980	0.088638541837313	0.976106933677501	0.044816094241350	0.286565496090600	0.332959650173039	1.474855265054110	0.813113646373732	0.730446456274060	0.244035972372942	0.493672168193952
UACC812	IGF1	DMSO	60min	1.005998620929010	1	0.650743248408847	0.705441356116980	8.020660774150210	0.728545464361996	2.491651675522670	3.762820745791000	1.654546962526650	0.470347449252056	10.175926665016300	0.382247040424447	10.968047419956900	4.368803508637140	2.487747442273470	0.719377673780008	1.862231087530950	3.606047287638170	1.439602235391050	0.514104724245150	1.281515149449810	3.398429462253020	0.984671924935476	0.875396540433152	2.473132790155740	0.065864819080184	1.177366337357150	0.719427678097530	5.030126372760590	1.118148004761720	0.927632734145170	0.514193184755102	0.845045056345513	0.735620915387760	1.049502047025400	0.900064867199030	0.089343080965663	1.008024020444010	0.049552227590170	0.243080789287345	0.321724794365615	1.640376855506220	0.850946677313362	0.735165868086722	0.233340406102948	0.448329903635870
UACC812	IGF1	DMSO	2hr	0.873935639729026	1	0.692139538555354	0.665863695108295	6.299116817503910	0.738395622029683	2.081972021748300	3.313575972367710	1.450383586040290	0.712155579701336	11.977234100880100	0.400453659392350	8.960024054026540	3.570933762048250	1.999377828541180	0.703125591670644	1.869723745299570	5.631143493677120	1.314170761257580	0.505314016133965	1.413759468302240	4.162289427615630	0.819996558175196	0.821621526748527	2.491761981067010	0.075098897963653	1.095422412355380	0.678482366120360	4.272064701992760	1.135517261564330	0.997328200338348	0.538859737014733	0.857738126647494	0.772168799375080	1.244283747479340	1.015459826009970	0.089663949361889	0.917494155694595	0.062669414828209	0.319594176689307	0.348624432603231	1.354118014269700	0.841007067989744	0.655729106774072	0.203457967240570	0.497741881983194
UACC812	IGF1	DMSO	4hr	0.861627284321063	1	0.707769407706300	0.717627191256133	7.469154733329070	0.917722388564930	2.072303607582780	3.348340336876360	1.540535277591600	0.833111120734246	10.379861480041500	0.444693855241367	7.955975314550550	3.103414603388140	1.759080581853150	0.696293641428513	1.854630548895490	4.883621096388330	1.220685605474160	0.538588625864384	1.287179010427130	3.344152572247380	0.838711425011556	0.959476681642855	2.188306815315470	0.081084194332120	0.948706448054256	0.814877947622682	3.234286881942810	1.162805784020250	0.954667221170142	0.539586777896540	0.885378427224413	0.767436182020110	1.240854074134070	0.898778090091479	0.094917511793068	0.893823145507407	0.039692042863068	0.329700331535737	0.342531514231759	1.836165959584400	0.779665750583473	0.763302298009415	0.246493564635316	0.536781353165517
UACC812	IGF1	DMSO	12hr	1.004627198643860	0	0.666296232755678	0.729408877533010	8.821792579255970	0.791191487239013	2.483664352105310	3.569588032126190	1.387045889178510	0.820505452338480	8.673192045959560	0.426392345863143	9.562652079349450	4.128563533632770	2.090910613135730	0.669034784550335	1.951542404110250	5.187694115340030	1.416106840220010	0.507680765464941	1.291507094723560	3.173283145576860	0.792385565512220	0.923773555693082	2.183229990379150	0.071091555341075	1.028465813265660	0.736140008035039	4.545881397951490	1.103918742446610	0.808342428722617	0.512215657304606	0.836813330273770	0.721466528654088	1.134263868725680	0.996778142184390	0.100770142016887	1.088322197063760	0.036225055459479	0.235716613846348	0.338378896773161	1.623857552815360	0.913287564001742	0.782486903928462	0.211639616937777	0.458856070036285
UACC812	IGF1	DMSO	24hr	0.802796400845919	0	0.626993404941040	0.677937733837372	8.475321636111840	0.886664133426780	2.690334770792880	4.350191300551510	1.688141508625540	0.535162080203976	6.433397714059120	0.375262009743886	8.092404994444831	4.932273890348030	2.122872780715790	0.679030578894331	1.758464063805360	4.566164978988990	1.333210015109660	0.508816932278079	1.263394843613740	2.975027547367540	0.902593412405669	0.764554158541964	2.565344478430840	0.064934114383977	1.073017734101180	0.705562273584797	4.312728791414380	1.021038171361730	1.113785774266010	0.488625597630195	0.804405320556013	0.634382020034570	0.888408724070982	0.875293682687938	0.099582055718986	0.964556069295527	0.106812953635557	0.184419704361494	0.287893296986204	1.781182893332840	0.834951045197927	0.676580042669500	0.244073017737287	0.458169612531179
UACC812	IGF1	DMSO	48hr	0.887384175770080	0	0.693445880669951	0.715361722174914	8.907730769724401	0.756734252510473	2.630552392282600	3.697188526970990	1.450376525571540	0.606515582440660	10.853529048672300	0.390962918460124	9.402549368898169	5.432310721325430	3.233110276123810	0.643798479345276	2.168522675848630	4.169725903218580	1.146779359455160	0.489523065290930	1.563375488089690	4.003882609783920	0.963253506819309	0.781580610437795	2.329843890334190	0.076749479692344	0.858663630378356	0.729788174758511	3.729227206517160	1.152396597725480	1.046503514237710	0.509200366337586	0.876239117842474	0.801029392034619	1.168132389437370	1.004156157743470	0.079785138664919	0.816956302417921	0.033250542290840	0.266576326058410	0.324927770244550	1.646014132093350	0.918122482102963	0.633817704466962	0.222127932583502	0.417800956760541
UACC812	IGF1	BEZ235	5min	1.089021992518180	1	0.557227695768956	0.668955592286759	7.541461717720500	1.427487660609410	1.092172882517100	1.327374810608320	1.674773767277200	0.830688538981227	9.650412821932241	0.439438789448029	8.396877879119600	0.384776256668217	0.966250500739107	0.749257472280353	1.731692692230290	4.214739752376890	1.421045041275620	0.577857585934391	1.258606740817580	3.784434878609670	0.883748108856383	0.818405650953348	2.625998566709550	0.069405134507223	0.995325359388090	0.749575352777864	3.918751197555400	1.137252227817930	0.932169355983855	0.523104048885332	0.875479309696973	0.437193509657280	1.152303027203260	1.243677835672630	0.136182348643154	1.076393737004940	0.044078529850864	0.249865690962168	0.319256584636991	1.553486733115750	0.825450472772152	0.722329802566500	0.252681597909552	0.519184855071056
UACC812	IGF1	BEZ235	15min	0.746482280519509	1	0.663310378727892	0.648524436605755	8.958390416622800	1.514331333892880	1.036354508426700	1.542406052392790	1.784619196710350	0.875711975455590	15.834995714597000	0.366818902122703	13.725850116392900	0.586003593953127	1.370260601666080	0.661908388140108	1.947894870154670	3.928115615405460	1.629705029644130	0.453973607246307	1.260574551352930	4.602217136748740	0.837211541787734	0.763496387400218	3.143989749287180	0.069584008183953	0.942991871922254	0.762918543173062	5.517380431393600	1.169176123068710	0.992508658180676	0.539595837305904	0.840215252661075	0.436694886135844	1.163643640822220	1.007508779687350	0.099271297480996	0.848943894764862	0.038693050808233	0.253370683499323	0.280496517795162	1.461791444338510	0.783336396613667	0.675169844566744	0.259211300823759	0.529538843482211
UACC812	IGF1	BEZ235	30min	0.895395177998460	1	0.794341146359157	0.741622278195824	8.846144165547161	1.384428181999270	0.986287676720287	1.426828026158690	1.818007469487800	0.812767805599530	11.948689865620100	0.431910821580745	9.708128516247930	0.619625976754446	1.645146536038640	0.683521698393355	1.817913424647960	4.522025545304700	1.529573143971660	0.509018477661674	1.299737111349680	3.571131907601870	0.835807257471046	0.947651633421380	2.403268587536240	0.081570900671003	0.899003423637600	0.771179726375798	4.097646054665440	1.183052138230780	0.913875340945806	0.561996875228048	0.825632823412591	0.441297883762021	1.208295802848590	1.148616787862400	0.110640293822425	1.028694075300340	0.049974231995677	0.367850739310752	0.354101433435967	1.517513436967880	0.795822031951992	0.754090207881451	0.259685598473605	0.465390183398539
UACC812	IGF1	BEZ235	60min	0.964303303850486	1	0.795384347163373	0.756460650689232	9.341087856013630	1.458285188509950	1.027896908648710	1.404995695925910	1.755916593236530	0.775728306449539	11.392098756592800	0.409288389530875	10.161281595198700	0.435112265137056	1.396593480256700	0.753996039646077	1.955282094955860	4.566287997942750	1.491179919756960	0.534733423723686	1.378077204477570	3.833925052868820	0.749979502792960	0.930477439420380	2.585615046807310	0.076114007647741	1.092750183123070	0.716513333064495	4.876066805072070	1.165741445522620	0.975994662330680	0.540400825235957	0.912707333800860	0.619946401711583	1.186862486719010	1.131266027343030	0.143126206613223	0.992875226140318	0.049971579611341	0.305719050715295	0.345839393137904	1.429057115236390	0.862891145608750	0.704957853220622	0.215759508432123	0.525826691605364
UACC812	IGF1	BEZ235	2hr	0.771712705558153	1	0.694516058390958	0.705931855070350	6.752732303200270	1.536024593322270	0.959318011404586	1.014734998773260	1.558840084778900	0.733093382244628	11.388035159428400	0.474507494305712	9.492504115079649	0.457196200809149	1.809110070105150	0.702194385583182	1.804924912643620	5.016139047597080	1.368892831128750	0.541953588103856	1.348742566352370	3.615321261233250	0.736812371421816	0.965074844519127	2.658795267807870	0.083577665171156	1.046620468855710	0.710265907005673	4.713422818077040	1.240504003493410	1.051263089041090	0.563174276143661	0.883054441767553	0.551307513807730	1.223659103076240	1.047928863832140	0.120378308770142	1.002496539214700	0.071065618122266	0.378208416590288	0.372147546652482	1.969832291769990	0.779335101989134	0.653669955841549	0.215766789005164	0.540525853890396
UACC812	IGF1	BEZ235	4hr	0.833018174072696	1	0.684858801269438	0.727365002919503	7.147642092930550	1.517292562890820	0.917969161621427	0.847189425170310	1.594485120323550	0.875811327521794	11.448494413394100	0.444277579157375	9.176924742280651	0.472633602541601	2.026123842476730	0.721435968632124	1.971277669742170	5.452768224297200	1.379306117799010	0.543137389034279	1.270856350471370	3.696846892340710	0.727357579543565	0.908469072820636	2.447589346031260	0.081253068286444	0.959681125547490	0.841444971819495	3.911254481430940	1.165166616769720	0.961532049176858	0.550351989409421	0.899489133882844	0.479506840473641	1.262666169887370	1.176073564138730	0.116371880611533	0.858664444701711	0.069292476329172	0.364176156428034	0.359687794721614	1.661304659832970	0.759743635112275	0.767118217275627	0.271390461649782	0.497566619310392
UACC812	IGF1	BEZ235	12hr	0.837382135080807	0	0.687443165894254	0.721622374970764	9.816111280961840	1.735090783213290	0.992690522202838	1.056678470248070	1.633299234514680	0.639256085804211	5.961513594543590	0.443201184820445	8.247604654042450	0.569467351878671	2.848604538274480	0.700941967423867	1.918966047920850	5.015642835422350	1.786928857981570	0.550403811716562	1.122241639362790	2.852394211320820	0.755649712323983	0.981575339580112	2.554262389782090	0.075894140350973	1.166427057555030	0.881547038969340	4.694070205577820	1.196813696884890	0.906321355507517	0.580108967528552	0.912545801067495	0.583150500680618	0.866577245632763	0.955821076400008	0.140292357661126	1.146267086657270	0.039536106281887	0.260004254434832	0.367224901511487	1.757386085576670	0.743446455987268	0.657549238986663	0.264852446499483	0.482576397228232
UACC812	IGF1	BEZ235	24hr	0.769648331475635	0	0.618038795240495	0.725169374483524	12.015448279284300	1.665809516185340	0.841200765040040	1.397291674453840	1.720714217554530	0.412687195727769	4.069981625502680	0.409403583742312	7.740975088503460	1.321640357225840	3.907869604909800	0.765450582938450	1.815611269542860	3.165303911369460	1.835115467961710	0.573799063367532	1.118199317296170	2.405507611267220	0.867788348764084	0.828066710332675	2.745327401957090	0.059348907466333	1.160037434718450	0.760768881899389	5.384627438024600	1.154529925421240	0.956480530397085	0.514221812417196	0.857782152136517	0.474183909999498	0.835944874906256	0.970201563283983	0.128915938059040	1.104805382399800	0.039440981062487	0.195353787300176	0.368437165208922	1.635861575285940	0.804642120293715	0.635856581142650	0.274949396726137	0.510689124506912
UACC812	IGF1	BEZ235	48hr	0.724906354210722	0	0.782387820391837	0.792051497716474	11.497047114186500	1.393908559890130	0.863275615319845	1.392761795866380	1.402938831859480	0.461553469028083	6.832909026265280	0.451600255301610	9.010386019921400	1.874569296031470	5.784828815685730	0.753618290378955	2.316568382626190	3.831275010749670	1.542118624247130	0.585777402165001	1.362249266234450	3.560912601427980	0.931027390960330	0.788961224844518	2.576689442651160	0.090234890833952	0.866546443161251	0.810568064958310	4.956900383097930	1.075291325457390	0.799683557572187	0.487562839573332	0.907948159762500	0.726958957319681	1.013241048427750	1.373857104712740	0.114027107004265	0.932974972560484	0.040189469489099	0.316950514457915	0.442459699295279	1.551766098346890	0.699537291456470	0.648273979362337	0.283344487261276	0.561486561820025
UACC812	IGF1	PD173074	5min	1.053454915580440	1	0.645590341509163	0.746335523497011	7.095509785314600	0.764273391415246	2.468270434537890	3.593396395867800	1.582639333404880	0.759044274808440	9.874314431879530	0.426256469574314	9.187433186115941	3.729106542248400	1.716173334398810	0.743057864610380	1.858036663919910	4.371429905853310	1.341735272154240	0.537224452704965	1.237954128182690	3.578067274693230	0.980597698136564	0.896992213129540	2.276551190503210	0.071013415687516	1.064490280540330	0.802207957499620	3.939670732907150	1.078996960754100	0.978565462403504	0.544563819604726	0.870185704320167	0.666620835902599	1.106114638418860	1.161933134866820	0.093925157099182	0.997848155144808	0.042573472610939	0.251814904458043	0.321099151336534	1.491126187887030	0.857697287448242	0.780971607176575	0.252686702989163	0.570828838836578
UACC812	IGF1	PD173074	15min	0.731707576704235	1	0.619096197816459	0.721509346170877	7.803288204562670	0.667407865496681	2.205829374993700	3.241343190733530	1.623477448064410	0.791202187033757	9.694657624047800	0.445964095289578	9.158170695617400	3.214924648677040	1.448656339434290	0.679130303347670	1.707293696926530	3.608358957209140	1.193014965829860	0.484016719594657	1.373394351385680	3.487736468817290	1.091995148811670	0.835052637109985	2.189150660218060	0.064320728688315	0.903230194218170	0.729642336321070	3.782634194566720	1.149649458808870	0.893958934294048	0.497207847211192	0.861573386157084	0.686458484976076	1.110335689008670	1.085282695394350	0.079690859143026	0.871002477814551	0.046386868060508	0.313962914470802	0.300105481007469	1.442544140935810	0.795931015654062	0.743511340321780	0.217512041197820	0.544147054792556
UACC812	IGF1	PD173074	30min	0.790313887946590	1	0.697865493963026	0.665773654033054	8.211275219639340	0.666671469350248	2.262224244375480	3.567198809912290	1.624803560798380	0.768883179400625	10.647052946265100	0.405745620363051	9.093986367918260	3.481230256738620	1.810371501711850	0.635671519800568	1.637858559346940	4.103784588317270	1.599301295376500	0.461208272532218	1.368439564735040	3.529794848215360	1.006855246840240	0.781311447032121	2.314780626151360	0.061233067280269	0.910160068550742	0.776137908001064	3.912684786100570	1.071483109811660	0.882986712190649	0.482268024209590	0.859426751829907	0.865129789316046	1.087433371984170	0.969187957789717	0.078776911498011	0.869650607445087	0.044885647355696	0.232206572458301	0.290871290373744	1.541207099092950	0.789173092666323	0.639112465852985	0.257256769034590	0.435350529893588
UACC812	IGF1	PD173074	60min	0.825602085491977	1	0.675335403962875	0.636233221163998	8.416950400529361	0.753318232259995	2.997666797270200	4.501852013675480	1.938089123333490	0.678761528023098	14.563954058299000	0.353838655806983	13.452474051231500	5.531452658773840	2.608723009243290	0.592948097002137	2.114674765847140	5.601734161525310	1.534118730240180	0.431530498192109	1.703780975177780	4.307030308502240	0.923452909718776	0.828371738299618	2.706748433169610	0.062148628994161	0.904084479759689	0.677453737406697	6.291885578808140	1.195871025783510	0.952019316875668	0.501286034702047	0.843851150363116	0.720358945409376	1.118642608399290	0.962673845402984	0.091997119858205	0.828613557107578	0.043760695110995	0.267828509231145	0.267575387253332	1.493711183520270	0.867403963670549	0.672148718552332	0.227495801581439	0.463511084999038
UACC812	IGF1	PD173074	2hr	0.788404755114819	1	0.671791705060418	0.664378894716530	8.561966798840770	0.753142183111600	2.404489301524750	3.968852328584840	1.603589820116140	0.563028233425936	13.122213791200201	0.385091270091571	11.341260176283599	4.047989817839530	2.275990408969870	0.628192199244045	1.901468018750180	5.739770547965050	1.342669005908560	0.465772801582132	1.393387104021310	3.928609733398540	0.819889569530219	0.869934314185903	2.525372033924920	0.065263632657043	0.886370465788595	0.693496843494448	4.592144730582510	1.038782673796160	0.896749475909491	0.506452529314974	0.819408984801087	0.690147748702093	1.260601749566160	0.911832029533207	0.085075185147950	0.829932767466175	0.047645759987149	0.277052972352316	0.308107476916965	1.870641507857600	0.761817546491964	0.634496524236406	0.204357517029485	0.531346650036189
UACC812	IGF1	PD173074	4hr	1.072816488643340	1	0.688854094684820	0.723951529821569	6.697071691238050	0.768880222355258	2.262759397640420	3.286967502716720	1.500301421694380	0.754247480863047	10.422594118607300	0.445188588888757	9.027674400119739	3.542937545425940	2.082947632538040	0.726054360712066	1.857324000656820	5.243759357278130	1.410925780232290	0.531086981388579	1.461339371770600	3.761409877088420	0.844622183329235	0.855260731710526	2.296607106690050	0.074243449305715	0.994991458481795	0.802849990550630	4.278166300736820	1.111147796562910	0.961473893282630	0.518635800353115	0.889441288928614	0.575963409727544	1.208177068289290	0.981226147393572	0.088680921018357	0.971850017748060	0.068970994330889	0.328506588834177	0.336237905292179	1.748534052932190	0.842018681373497	0.761866065346451	0.243307611233861	0.530324605147302
UACC812	IGF1	PD173074	12hr	0.691678811116743	0	0.709884072206963	0.896838104553753	11.418044969162500	1.072653315402800	2.897238434691600	5.012418660534650	1.293175782533150	0.523023526986457	4.722526372719570	0.399046395418411	9.084160980583601	4.915231419483760	2.342117272909770	0.735520246712182	1.607326567391710	4.835549570213400	1.733360021177760	0.640910720142818	1.337484900461060	2.689626720254850	0.842427785576742	0.854931692684948	2.782403617191710	0.106704276385353	1.201827826092310	0.796056483832810	3.961782159966890	1.050553675054090	1.052190684397180	0.494133460588445	0.816544644515754	0.776409648792383	0.831707934948639	0.757819765179149	0.109572366434253	0.974134926311944	0.040817406960831	0.364385460623015	0.326765981495249	1.585527616471460	0.815180987118153	0.636512931382242	0.360404971016460	0.463776793205214
UACC812	IGF1	PD173074	24hr	0.626193912821659	0	0.565411360424560	0.664820356541424	20.209685568320101	1.055352119117130	4.896726378260250	7.524814194020350	1.754342218202730	0.390480702824515	6.883328885889360	0.366395907084914	15.123629417930699	9.062932015728251	4.494392184025420	0.664018905475399	1.686900224438130	5.297153886449960	1.863654634166760	0.473522660436838	1.071638669172910	3.233046596740360	0.901513099221680	0.781628028785079	3.299356001800330	0.056571104219752	1.079813958695600	0.636063457922998	6.597854589711300	0.900693089520729	1.064922740547010	0.435595459977023	0.705337990573572	0.731342952052064	0.634285505073160	0.597034683179768	0.102358420089499	0.912351017843540	0.045085930957582	0.181510112626155	0.322258992412327	1.600976793307180	0.856798148530190	0.631638513868029	0.186354698606444	0.459709157922915
UACC812	IGF1	PD173074	48hr	0.807569191022738	0	0.682619116546797	0.652878471275042	8.452526957940069	0.804629405758256	2.664340939933570	4.129520928733090	1.334154286169200	0.639504549778988	11.286076099320500	0.394636744244422	10.536083815165000	6.598075193560880	3.092724095983980	0.627555695707516	2.068395613481690	4.821985649360910	1.358577886070780	0.486073831043309	1.604728688353350	4.012394720186110	0.901131569804836	0.765839409069387	2.353908499422110	0.059630628105506	0.884101486723476	0.758757017919676	3.608148739533200	1.037812283211630	0.965731561225309	0.489091673637835	0.834581516906746	1.496556614054190	1.138355175991090	0.915732662182111	0.094822135342962	0.829558373175341	0.035467097721754	0.289911910932082	0.319296641755172	1.749705941099740	0.744815406970739	0.625541944284525	0.208773767082293	0.500440517200320
UACC812	IGF1	GSK690693_GSK1120212	5min	1.141375743757710	1	0.810651130694954	0.689549328642012	8.101376438707881	0.722094066695625	1.954816699539730	3.858026220159090	1.567168541751560	1.092083213369590	11.040427738789900	0.409630648117294	11.160590694719099	16.876111159830401	10.175965732433299	0.735490111165326	1.966792878342130	6.145954338149650	1.473234648863390	0.496832298733784	1.366973203493700	4.003923556679270	0.759313236239418	0.791257012931842	2.625975107226640	0.071687878191543	0.946510697386151	0.782876342734838	4.051014408489130	1.140859241943200	1.128941073939500	0.514147436656787	0.869856583010178	1.152023452006910	1.192693758288640	1.393048543509860	0.103416593306877	0.965872363806722	0.039419626614308	0.332883860619165	0.292226029489970	1.943066962536800	0.810114594974796	0.716107929488162	0.248338442144993	0.529687800368707
UACC812	IGF1	GSK690693_GSK1120212	15min	0.658921039438570	1	0.690717529985630	0.706528877850667	9.725266562996399	0.802979293228326	2.215430347996870	3.675535897507810	1.574017802272370	0.794788009592120	12.075595530842801	0.416292390917327	9.642309517804080	16.093909766064399	11.337290573750700	0.671459276913764	1.762109382458720	4.534786491779890	1.375416682122670	0.478120619805142	1.401769332568400	3.812888549887190	0.799002030696163	0.780451717457767	2.694525492548350	0.068268841343483	0.927543361059580	0.874689283177577	3.842386020775720	1.130446874421590	1.087909107068860	0.475795722541416	0.855585991713321	0.679453096709775	1.189419707412490	1.260218864486590	0.088978985690719	0.825946543241390	0.042846614130869	0.340430551072824	0.285336819571690	1.704083825608290	0.808183721997930	0.708650251488164	0.247041934297424	0.525476580646590
UACC812	IGF1	GSK690693_GSK1120212	30min	0.561383572505512	1	0.695794218421824	0.642597194943345	7.904437335287700	0.690486902598763	1.949073174851530	3.320625505459320	1.570215467130390	0.700818780731717	9.723155062462700	0.347604384384795	9.250122832375141	17.579873148312700	10.706808075057999	0.742748796383174	1.623840307530440	3.719130801510390	1.383379309750800	0.490561064663406	1.422217742349270	3.419383145423660	0.784314384054665	0.768719575459565	2.136571455471840	0.069874992886140	0.940073183536770	0.774169712702380	4.108738941344970	1.157213624657110	1.054289059103490	0.470112402823354	0.839833738329361	0.522918586596998	1.157932677655220	1.083591840630700	0.084209180227930	1.092792640859940	0.050290989801378	0.261258582287563	0.301596829010809	1.820734160302900	0.749516477609473	0.699861595999714	0.247895977767915	0.438514228968008
UACC812	IGF1	GSK690693_GSK1120212	60min	0.866314652505273	1	0.653538072057784	0.705696201295866	7.498454050941140	0.877597442906311	2.278582415429390	3.726323895776990	1.683887962904100	0.696660947133162	12.803753296514500	0.409653920280749	10.035626860605600	16.450111826659800	9.011435368962680	0.671314198001094	1.690484799911800	4.447994990414130	1.261189141715530	0.481994869517394	1.370307874020790	3.583991140769000	0.768884142314532	0.962186845698958	2.316972387850620	0.066768688617277	0.914345925590627	0.707686595528479	4.179334640308430	1.140151807414140	1.093310887903150	0.558404915040965	0.875218732695584	0.540836171802808	1.207516153023200	1.198972306511570	0.088298739134149	0.859745198192812	0.055900429043393	0.320333686557656	0.301095550625209	1.843326088114230	0.793005871097383	0.614187646598623	0.228643368472033	0.483691230726401
UACC812	IGF1	GSK690693_GSK1120212	2hr	0.819768303886802	1	0.696263356510992	0.727242380095266	7.355062654652740	0.741247414826291	2.067555360464210	3.443294097678470	1.751186880396300	0.698332439314531	11.830652196821999	0.414396135230322	10.715045174046701	13.575402922636000	8.347975649394140	0.697310001893205	1.881512561458180	4.602810171153400	1.250517403964590	0.516859706320657	1.438426434583690	3.696602856316500	0.762391227097653	0.843195561697515	2.373143048832730	0.080164328420577	0.930915690395591	0.745108215543625	4.461876965052650	1.214675476635870	1.126584755028110	0.553452730922216	0.868100003564219	0.516216804719696	1.233628220824200	1.008357663550630	0.086953101414097	0.966810736302428	0.058961830691427	0.334608371685290	0.323732395869849	2.060283903915500	0.805278707919475	0.790272908182334	0.222230273300392	0.472824689629835
UACC812	IGF1	GSK690693_GSK1120212	4hr	0.894303644472960	1	0.787736751422407	0.721371253134147	7.904837166773500	0.813079028665064	2.282983781445820	3.542704169697710	1.754871451475540	0.686255928953433	11.662201125101101	0.421740878351162	8.325785507052061	13.335861096003800	9.118022969484031	0.701705682426015	1.951354835817690	5.663371002213570	1.558208208161100	0.512297430024373	1.485613389924570	3.795789745548070	0.702230797029437	0.935054510345303	2.356883910293680	0.076966711268764	0.879199846514973	0.753174763400106	3.871059011234880	1.153812568215710	1.143164380324520	0.553431963932814	0.921235812046181	0.464191791599780	1.316030344502720	1.199317999565040	0.089367706024893	0.931469800250446	0.066850173485516	0.306207989643172	0.355739885061423	1.987497505315330	0.811986255121775	0.695863314518855	0.263215197998277	0.507845368551374
UACC812	IGF1	GSK690693_GSK1120212	12hr	0.891224549003574	0	0.635310130926483	0.731542647524983	8.926611965906300	0.985965899887502	2.241968963198260	4.193198251062900	1.504663733312460	0.637689297440876	6.201636389657540	0.395641357011021	8.658858282208371	14.596913582725900	8.616905082305699	0.796657464064853	1.773568305938240	4.634468857078600	1.611734455385700	0.572068488181818	1.398372371735550	2.863867339213220	0.734470812095900	0.800526980405558	2.530016418447150	0.078953252638403	1.209606414510860	0.812794029801957	4.397354764512230	1.203713585212470	1.318715055292190	0.558195712516931	0.902505239220658	0.613995786887275	0.979861928852414	1.000400660579970	0.109566472507985	1.131562516913610	0.039795207451415	0.188015504111848	0.325242874900726	1.885087930830630	0.925394708949960	0.659638859192274	0.240251937260767	0.479151024429624
UACC812	IGF1	GSK690693_GSK1120212	24hr	0.772852570755122	0	0.651961709480672	0.725196306686540	11.902705711934800	0.886647405476696	2.492641726759550	4.209274165553230	1.678250758891690	0.414959641288028	4.391775148848350	0.392307342295964	8.829579323770400	16.805600415657999	9.315879191602820	0.747078519218104	1.646654121438850	3.771765497152010	1.621526132891340	0.568716112617088	1.331047105441800	2.722056925527950	0.783751479696137	0.830848266800264	2.700910997420150	0.060905064397597	1.127807023663540	0.767798290310032	5.265567539242140	1.153379919962110	1.439970372875650	0.525194242522919	0.877543450010282	0.534851256335964	0.850690999223662	0.869313488890687	0.102678575897396	1.058952614525820	0.037730500571955	0.212317155809535	0.345110124959250	1.656137511404000	0.755033881018204	0.632111171662323	0.186355435158981	0.454167969524295
UACC812	IGF1	GSK690693_GSK1120212	48hr	0.772348231335216	0	0.653209873838833	0.652684649829181	10.793658545606300	0.831761959267070	2.290054668225870	4.113432338044180	1.318580134986780	0.573347941933230	8.984770254942900	0.394512166761379	10.086439870881200	18.366684487411501	11.105855391082100	0.640369049443377	2.067738259819250	5.242126915667670	1.492886902757480	0.485197737010162	2.180582946643150	4.238016891181540	0.739525747632447	0.785945085341157	2.378615583887680	0.061702713559259	0.878809416041489	0.703403726769757	5.058911821712650	0.979212104969479	1.345466676437280	0.484587215133592	0.805012187252252	0.779208012559679	1.034611801246370	1.104153524868540	0.093575429864009	0.843558376694284	0.036554153132102	0.281020351972633	0.366629252726687	1.371443684178920	0.706240303963946	0.591709085209882	0.233834470583065	0.457396975685138
[truncated: 116 more columns]
