# Supplementary material for: Context Specificity in Causal Signaling Networks Revealed by Phosphoprotein Profiling
Source: Cell Syst. 2017 Jan 25;4(1):73–83.e10. doi: 10.1016/j.cels.2016.11.013 (PMC5279869; doi:10.1016/j.cels.2016.11.013)
Supplement: Data S1. RPPA Data, Related to STAR Methods — A zip archive containing the reverse-phase protein array data generated in this study. See the README file included in the zip archive for further details. [file mmc5.zip › DataS1/core/BT20.csv]

					Antibody Name	4EBP1_pS65	ACC_pS79	Akt_pS473	Akt_pT308	AMPK_pT172	Bad_pS112	c-Met_pY1235	c-Raf_pS338	Chk1_pS345	Chk2_pT68	EGFR_pY1068	EGFR_pY1173	ER-alpha_pS118	GSK3-alpha-beta_pS21_S9	HER2_pY1248	JNK_pT183_pT185	MAPK_pT202_Y204	MEK1_pS217_S221	mTOR_pS2448	NF-kB-p65_pS536	p27_pT157	p27_pT198	p38_pT180_Y182	p70S6K_pT389	p90RSK_pT359_S363	PDK1_pS241	PKC-alpha_pS657	PRAS40_pT246	Rb_pS807_S811	S6_pS235_S236	Src_pY416	Src_pY527	STAT3_pY705	YAP_pS127	YB-1_PS102
					QC Metric
Cell Line	Stimulus	Inhibitor	Timepoint	CF	Sample excluded from analyses?
BT20		DMSO	0min	0.923020275000734	0	2.177627181875797	0.481221443587365	2.260609064075031	1.721828007779361	1.903126070363433	0.959929298663921	0.721302889503866	1.108811547521068	1.092015695751467	1.079439217514747	0.474054327129635	1.407307549269716	1.038189973582850	2.635892758591838	0.921762576530567	0.376387380553928	0.376374572712465	0.755585251937262	1.386914734192799	1.186935155735522	0.656079438412603	0.841776186459365	0.861040212645468	0.696759128564984	0.382286692742943	2.187474060846165	0.396067695468959	6.597079700404077	2.892741805538335	1.009154764662402	1.143692715954010	2.371196487346818	0.508155391377979	2.301084164958434	0.797143957092663
BT20		DMSO	0min	0.893616503762262	0	2.220400080920285	0.440743274263001	2.482221784180565	1.715719816231481	1.990345370588856	0.959649344060515	0.771184328927142	1.118073446646083	1.106630209608363	1.065184938304807	0.453715602123571	1.357637843615547	0.917352653905080	2.793100122706667	0.980805686046443	0.371765687402982	0.414802784975202	0.726222057836581	1.487839752313393	1.198046534059731	0.593007769212157	0.901984723745818	0.911321761633995	0.717719567390032	0.400479246046338	2.352949355144111	0.411650560219169	6.538010166772136	3.208620026804275	1.142462165989193	1.283590030375432	2.341925472988816	0.478137178427117	2.584182830618445	0.823430244999223
BT20		DMSO	0min	0.975843819174094	0	2.409007037547754	0.419681039445422	2.026221104402768	1.547691054076918	1.950512424225226	0.972177396115550	0.727640994320156	1.007824978109438	1.160265520759983	0.992278895800114	0.479610030145109	1.386670653882945	0.970944845464271	2.557550203846934	0.966107004338983	0.382122942781705	0.400518958501591	0.850445286020201	1.332537847033487	1.073070910250495	0.644100815007854	0.904728908153902	0.862073218896055	0.672832509433221	0.383542155856871	2.216750024441289	0.388731046639396	6.436944289038700	2.917592323365169	0.731539243194285	1.049603930425711	2.225582748044614	0.502700930816867	2.874411905370947	0.769133847242563
BT20		DMSO	0min	0.955240532337120	0	2.329618768152911	0.407905870919928	2.051156038057826	1.581710215728258	1.866548480136116	0.942811564744950	0.721130951605330	1.099049791020359	1.157979559583229	1.013052119492349	0.439811715250479	1.369908582005908	0.935083081517871	2.771618031290119	1.084084198940658	0.392342012705729	0.402645626193119	0.816815876912105	1.495898255064790	1.116556788404166	0.642750581101228	0.876173137320623	0.891076305782910	0.694706108953513	0.390693261840289	2.299095980477278	0.379612244817992	6.554865217738607	3.199959813111935	0.729550275431448	1.018122793664230	2.479886405641886	0.495381973724927	2.898884369138329	0.820531291624194
BT20		DMSO	0min	0.896010314958157	0	2.383568972546409	0.547262028798811	2.217690663915769	2.181512610092961	1.397679262066787	0.977043744178050	0.777568420974568	1.135720286671143	1.087639054732209	1.077448606822968	0.442293434683827	1.334327628156108	0.853884231285394	2.785812833306809	0.885854497085418	0.357223594485200	0.538764931398516	1.403089673352849	1.183891952363131	1.081126564240693	0.677986031618742	0.875601517884718	0.897379609677819	0.595015204413685	0.369936522426052	2.276376198296751	0.375390397453867	6.214187896568519	2.876114523891058	0.476272431224832	1.124109445754108	1.969304264933834	0.524301686609099	3.366310977971303	0.825156707986880
BT20		DMSO	0min	0.921667920125202	0	2.706101159625694	0.460446049955223	2.158290081837957	2.023420692710991	1.357364994318607	0.993581892920965	0.758419506115545	1.098275014556368	1.055640530619055	1.033718679301408	0.418450061932874	1.353844588215726	0.830933460620239	2.623639609987489	0.951783040872031	0.373529375387047	0.571192885367076	1.348469266938634	1.027848209125693	1.006580165509522	0.662386351434852	0.891766346510408	0.890024576211087	0.633928887015931	0.395816103663468	2.187326109754185	0.330307558790784	6.811824414652953	2.534232050467171	0.542748691689229	1.019022055072133	1.744692859862303	0.504906183959384	3.845471142900158	0.874674049234525
BT20		DMSO	0min	0.799725453335318	0	2.854699559349564	0.499561779232965	2.342495703034917	2.232534366828805	1.643067481198986	1.036112697935067	0.692071212745428	1.235357119456568	1.111878714139531	0.899178636713019	0.495967647006626	1.455890026503871	0.825114907989171	2.764266949407961	0.964581549618335	0.359656323925090	0.589871624127998	1.725165927103337	0.968878215871982	0.911253995595208	0.728292858228423	0.859382994781318	0.925064914270525	0.578307438440374	0.361592597919552	2.303636409590953	0.324670281903454	7.941074948656119	2.642310784967284	0.410156426417387	1.300990997053448	1.777306243776535	0.483102727579136	4.382623300944557	0.856207485547712
BT20		DMSO	0min	0.932677610157371	0	2.633440435236052	0.547915422895778	2.344189505392248	2.302197182675580	1.811723543972442	0.956459827268161	0.721219693210442	1.259663728902373	1.002873923649330	0.920235980770252	0.421740151432939	1.406223191532203	0.803853398940743	2.897953764522789	0.878366461168064	0.341394751619499	0.541662748366242	1.379216376372846	1.098515015556143	0.946459573933779	0.584896621033049	0.780470714941620	0.893664488974341	0.554597417453690	0.340939403236510	2.433691870252187	0.356356004955019	6.380192108491787	2.952004265948466	0.416913559493971	1.368182292144011	1.950927730965747	0.455970157584340	3.679288582858057	0.853594643343811
BT20		DMSO	0min	1.020371274376142	0	2.866463785227378	0.546471390979439	2.119505453578479	2.151263717278695	1.840980838937800	0.992623052387431	0.684555681989732	1.073060285235998	1.122913268497201	1.006110842025043	0.473563075345784	1.340794816779264	0.969812504953040	3.067799380988448	0.888814036274134	0.345592550813224	0.535227250504795	1.561750716674422	1.155970339245042	0.982383486434159	0.643357322537259	0.939269033207842	0.846264888507041	0.561749489053752	0.340263294194874	2.247915104211268	0.359244936023180	8.798127119699290	2.980203917451375	0.484103129399086	1.353423210587347	1.988284155893476	0.541942396657995	4.246849895752344	0.712492883874180
BT20		DMSO	0min	1.010655465954621	0	3.036562433137101	0.467803626574186	1.966522059893684	2.073674921546441	1.471118762891948	0.981970283285891	0.722611904623523	1.112233622631068	1.030119284193522	0.867741790134202	0.519537508144872	1.337610817117278	0.910085520492682	2.974071646563140	0.951402132947300	0.349691953080519	0.571353101962390	1.671020212764431	1.004656490094080	0.876571542617755	0.630546060397093	0.915245352383998	0.908664291555986	0.585808381284561	0.356611717859362	2.244910918107969	0.315592138933045	8.783074595769183	2.765370802790044	0.402542651407871	1.208794177796540	1.677480448868159	0.507660453398496	3.980180191511402	0.826689499986104
BT20		DMSO	0min	1.516411499646678	0	2.591021958697948	0.645151312307011	2.511970334089084	2.580687117258273	1.740923526392611	0.844232111988611	0.745993788942353	1.225707441348985	1.088417133425089	1.052649789244183	0.435510744786861	1.297015461687773	0.863116689441752	3.568525468057124	0.993714435431908	0.337397365892249	0.577157556457337	1.491021055141460	1.362074498241172	0.922709980098510	0.667037196344477	0.850436397204900	0.821865897562865	0.482797827795209	0.337122235677818	2.289860989997295	0.393414529850177	6.439417463137855	3.462124555514681	0.388945689842354	1.445235760621971	2.357560768455379	0.499386815445411	3.783851515982535	0.745316159321489
BT20		DMSO	0min	1.416457309340852	0	2.701850201350287	0.561634576779133	2.328897162088020	2.318692460032694	1.605558228403934	0.865726001570641	0.703218828328378	1.120999929493902	1.128722897866832	0.925151564336873	0.425497743428649	1.309973687363394	0.820162737153503	3.425493259433210	0.961355580823796	0.318709260209716	0.533152718004218	1.333090941481026	1.237391152555737	0.905406305305982	0.668591272482770	0.793814951723423	0.867307356759145	0.498399473603725	0.358032015188638	2.389199667307981	0.359465275319197	7.106314895711643	3.315558511815751	0.362030316502801	1.291680494480142	2.236576412470470	0.475735090751160	3.744701386130955	0.746075367859650
BT20		DMSO	0min	1.224988564323845	0	3.037454584988234	0.537254248661962	2.271105818484472	2.281092628485632	2.219221607200300	0.948094781638996	0.691849755215494	1.107365791972115	1.057294600826891	0.972393733840269	0.456616655647734	1.292566652917607	0.870252226528284	3.051939346947686	0.848157894682227	0.329527095956117	0.420367518204179	1.078591252290390	1.013230372473312	0.953478848429739	0.644780156062096	0.849197119006175	0.881796557122712	0.535091125508410	0.349313645899170	2.551767332752774	0.389669973055938	7.460125722229342	3.177000509252610	0.421282085107920	1.279371427677316	2.009376568312664	0.475179973758561	4.148896131381572	0.894990113978797
BT20		DMSO	0min	1.039434235866409	0	3.228731932172831	0.482933070560183	2.247882577417514	2.214875609120666	1.881840857693006	1.021889825909457	0.677597035644430	1.008088339057164	1.063208516626627	0.955172805414453	0.486677635520404	1.364470375741657	0.836767414353510	3.152206637888957	0.974889428283460	0.337336476509175	0.468976708623524	1.234118942417029	0.979370097188138	1.010111963528486	0.601328343292435	0.893224700492629	0.991086268558833	0.586238205345451	0.356043283334289	2.511143235733290	0.310559062888383	8.600046200867171	2.848423450522794	0.456407435045563	1.293053689107453	1.831449403862146	0.473974748622581	4.456278971484126	0.824492279026056
BT20		DMSO	0min	1.091591367254899	0	2.723087801859404	0.586974303561349	2.261618333710817	2.583383476690798	2.224899736989377	0.987838885743473	0.710525507303026	1.113396489554303	1.048188942554156	1.050543438913552	0.492326419609338	1.353884759156539	0.861878960493695	3.222984600376959	0.930393111179862	0.353094518930654	0.511288605216258	1.390392917123530	1.007060604717243	1.066154987883112	0.610861052927692	0.849372285315518	0.894449923706666	0.523391316006315	0.373757197877863	2.455186103609401	0.370106721814052	7.692260048401167	3.130999286280611	0.393480957780199	1.243875894909091	2.038708701212510	0.468838398068488	4.758263707200035	0.835920201700127
BT20		DMSO	0min	1.341162635070515	0	2.918624263692113	0.678580206691083	2.499372460580777	2.538764503893139	2.228280685006830	0.942234976620995	0.710380566284432	1.161395605576584	1.177324978236554	0.961082019327517	0.423172480207863	1.282073229418602	0.804564782891214	3.430180940428696	0.919412486021067	0.336336942321693	0.510727882059810	1.258008406987876	1.169352989870480	0.999145231185569	0.648222901117819	0.840429445343803	0.942198438368737	0.506358310260169	0.375001715278933	2.196385777639904	0.366188437960963	6.684631039280030	3.165366546604960	0.445682815444854	1.308786512501061	2.073949048496580	0.459991919261692	4.024088520532962	0.836332794515890
BT20		BEZ235	0min	0.793610715110140	0	1.011117727918376	0.522845392289872	0.156935397187156	1.267005160863941	2.263814386495009	0.894672833523795	0.728186307250850	1.032334439658183	1.038395918069675	0.757321284919471	0.485842191320533	1.455996154007027	0.974122663013901	1.681553154594795	0.941395522386764	0.375558716959657	0.429667088620059	0.833040899285160	0.737387287001416	1.022638668215679	0.615982717259150	0.925858304785975	0.977266588756411	0.175398011795432	0.379284175064804	2.299071145322762	0.378693712494638	4.262285322612708	2.416597356425338	0.140073612797486	1.144418547934899	2.153056416989172	0.471787945654826	3.697020904418765	0.956168232722737
BT20		BEZ235	0min	0.713143311195339	0	1.103104876510534	0.390505818359435	0.117437365010256	1.169232911475752	3.317600455690020	0.748781899839509	0.682525240718875	0.814033615041174	0.920951141725501	0.733367792936599	0.498269390801559	1.325604316283694	0.883875021985516	1.716706683807088	0.973996933514909	0.324246006410003	0.387614364244226	0.858926539518504	0.611518836897211	0.975623588352423	0.595175346684557	0.820864436938072	0.964863090866884	0.131330129394449	0.358181660293374	3.010379725473489	0.354047062106648	6.370390514062867	3.443278971397814	0.121796297551250	1.144608504764387	2.606750431914387	0.414827976392992	6.154556697159736	0.892356054775172
BT20		BEZ235	0min	0.890975280828377	0	1.013128868179822	0.513369314665583	0.145538885464551	1.044348939338045	2.200866305472574	0.876656962845534	0.697231833082244	1.036295958410165	1.119595326897391	0.816394521465393	0.484452447691369	1.445219128653253	1.005459344065817	1.609326688600683	0.930254180534507	0.387508945761235	0.450823147667409	0.908956117056399	0.814256796236227	1.048198893658072	0.626474516971345	0.882808164430317	0.937522981044929	0.172481160708951	0.402796393202240	2.253400342147567	0.398341264347390	3.522177523315975	2.880213455185920	0.139324041505165	1.142660238989287	2.396350630773062	0.496030623509727	3.307645910799077	0.979615365451588
BT20		BEZ235	0min	0.835748724227814	0	1.045238117950606	0.406443932126047	0.138145507086066	1.070128438892499	2.276632097233017	0.894646146883129	0.707147190968756	0.985402075617001	1.072282004478748	0.777601323377549	0.506054014596682	1.397401350993495	0.930342054208069	1.629481537471200	0.941879492608019	0.360587219970151	0.459901351102725	0.938298773280400	0.738632000727358	0.972558598870030	0.615884840195650	0.912223463992777	0.923279871362936	0.155323136369034	0.393157537514525	2.369970763118641	0.360268407961601	3.924512707653265	2.572518265179677	0.125634759836036	1.037083768573211	2.264408715838859	0.457127609599993	3.548179571181939	1.114679205787438
BT20		BEZ235	0min	0.725256931127131	0	1.278368070356114	0.533619164547319	0.213069937866659	1.729320498503701	2.010040844412966	0.965606876095992	0.707190867707490	1.036532549599176	0.986675673617287	0.789294802438832	0.446253014622290	1.347654507809013	0.903743101101930	1.875846665142891	0.920696593987503	0.325330502850529	0.507658768545793	1.557726737485722	0.617215676720923	0.977645396912014	0.616653047450601	0.858339176295966	1.008987134050753	0.163025116709375	0.350750659284627	2.314568443777469	0.322650385044641	5.031237005652402	2.757415300099558	0.128540707961334	1.035524393677676	1.741353988722026	0.474347568593182	4.402183952438894	1.111889342714270
BT20		BEZ235	0min	0.848786898487214	0	1.090390457943978	0.540815338356263	0.174358129813510	1.494467801128197	1.650398308012097	0.889562403384591	0.719428173816938	1.026449000800825	1.072546485200755	0.755432725447007	0.439500732522337	1.358956099757668	0.858940698934090	1.781510089882883	0.829273658659464	0.329235497287850	0.578816078471161	1.625321132028311	0.641859583984439	0.887810878121807	0.629555587931336	0.887221009682013	0.962423007659289	0.160906936491761	0.358464570914731	2.284162465616238	0.328766802369928	4.731808771553340	2.612320573842984	0.106641842972486	1.170845436641543	1.755631355581380	0.482439577209721	3.996292785069192	1.217783304158686
BT20		BEZ235	0min	0.622160901508652	0	1.335861630614656	0.566030363098424	0.230897688040735	2.341600278576807	2.487972291127980	0.969784233284781	0.722500603143029	1.075102172521735	0.870134582457990	0.763766887235833	0.483400303047641	1.367821918794500	0.906693366513221	2.329436442655434	0.988835360556627	0.334385646537374	0.590508692675110	1.826473538966441	0.545214816143243	0.921415068769856	0.695055435713702	0.846509860035610	1.039589323441035	0.152059809562726	0.364098448678169	2.544480967688448	0.324392878531730	6.830504330302580	3.038792205576766	0.120730459149869	1.093835955963542	1.960047475633369	0.466965320771850	5.674884401309881	1.128412511241966
BT20		BEZ235	0min	0.890629018095843	0	1.148663616420420	0.574912457951400	0.220220336864850	1.750775732714274	2.047639639394674	0.921681640121152	0.698002909756615	1.169769020938829	1.032859466247334	0.809546373746591	0.404834381883243	1.440889642685106	0.866435171404087	2.220709924200329	0.972519880208838	0.342715899131247	0.544277853947328	1.463217657031246	0.648003721458765	0.867301851352727	0.599735894076877	0.822501504780968	1.083708359183405	0.160283563110167	0.368149539619472	2.400074578995926	0.323188684785279	4.927274956125985	2.718760147546620	0.110571018331958	1.201658730566654	1.919114637824063	0.469173790206812	3.666852778655444	1.281910517503022
BT20		BEZ235	0min	0.990126217423032	0	1.201875810313578	0.625360614435864	0.229271132275447	1.892688311219440	2.171826923231941	0.919017032812550	0.747969088870504	1.123156556801073	1.043164882693768	0.755815915145490	0.501775509153850	1.408997323934182	0.911811763472893	2.156235378268754	0.855532076518597	0.345332174497131	0.568312594816492	1.573260772288169	0.700333194290195	0.895000322253689	0.623762634882482	0.894346976461920	0.996683951404521	0.169151256455370	0.364107628132053	2.447886645665287	0.356372439514019	5.219426653302485	2.961237582002347	0.123631229813969	1.240048784782480	1.781569573672547	0.474451619961490	3.291424986244676	1.064738892869614
BT20		BEZ235	0min	0.772400931502235	0	1.046345483624304	0.807608966091576	0.265789168697166	1.909513614131529	1.882059390870972	0.909839891213187	0.840294271489696	1.326031865463848	1.145109702297069	0.806084483731789	0.430694830399608	1.500719702940438	0.959379232863988	2.310432739969297	0.860956404458142	0.358709490228618	0.601362207253260	1.331960795498457	0.843182016083335	0.999413381159464	0.618457891742819	0.858212307903427	0.953540684462662	0.165334715609058	0.375119156712624	2.244007625535886	0.439575683646021	4.200727768616587	2.944358450333369	0.155567414939072	1.428106396698162	2.233711622604862	0.536879853116213	2.846122222442971	0.984334929732832
BT20		BEZ235	0min	1.076143206812745	0	1.198505393837598	0.680181021579593	0.237974386560657	1.893297014057063	2.085987396722083	0.891094066919049	0.699953795341484	1.057074102947899	1.097156976113527	0.789122622815348	0.493941572211252	1.373048897275124	0.928901568354850	2.417373287931322	0.889385383026082	0.323496322555204	0.637779501479002	1.804415958858381	0.769234281655907	0.931006328979644	0.648312480890595	0.775981146885089	1.060584152788377	0.153451410698185	0.367901665511364	2.453315740956831	0.373809467501460	5.028819262703137	2.897106413455349	0.106701183311568	1.253491559440188	1.870441242348901	0.483924480041397	3.121379774099083	0.940763191436403
BT20		BEZ235	0min	1.176987902294180	0	1.272377421088454	0.651271753158457	0.207742262268293	1.857336912887718	2.143510159097570	0.870669501614845	0.706971425639875	1.034390224463185	1.083386934342182	0.760464978253113	0.481208976092814	1.344019092377004	0.887174130237328	2.196741165562407	0.822421029517891	0.312853111275399	0.529768029370210	1.346861674307433	0.693113351891038	0.839986548076167	0.575879721791615	0.775625600437647	1.066976323064353	0.162927203260294	0.379375930186727	2.462294207198639	0.345927496378843	5.532764730473746	3.068098079404785	0.113450458410150	1.203045540573112	1.807817181022412	0.465084962269128	2.961134308148498	1.083474627851113
BT20		BEZ235	0min	0.916319460481486	0	1.399353807055724	0.709196529353796	0.203721958872122	1.680780763640758	2.617556048553535	0.987963647919052	0.649836221523403	1.066772391912034	1.000509597249866	0.725635871079187	0.466220186278578	1.394125198922781	0.842140690722670	2.010333045144694	0.885166294083121	0.320610453265204	0.475028751305715	1.178040410753050	0.661976309790283	0.969127878142872	0.583915575398487	0.760311730801020	1.018045111882411	0.145026946430542	0.346184663909543	2.524178504265533	0.326253253433160	5.005553642934324	3.005971149246132	0.133775822998370	1.202614893678751	1.835744577021368	0.432859509041620	3.436937860559122	1.001102412567785
BT20		BEZ235	0min	1.197702668149495	0	1.198378273674561	0.721760438303007	0.180904066672013	1.455575153914905	2.558590760657814	0.896814778475061	0.700436984275928	1.019027248715572	1.014414613898480	0.773015367472081	0.448702492289741	1.312940057071994	0.851471317107901	1.961235695147139	0.814412100471680	0.340120365879204	0.483448098207248	1.212647147147643	0.745139917395593	0.903565345684914	0.662993986116053	0.760588220116426	1.104281436658249	0.168197497618152	0.404944506205719	2.330822970237306	0.372903111550043	4.298864698587200	2.948554937402022	0.124011620272038	1.285677279898077	2.008451056046636	0.447602302609432	2.730185820525931	1.029144493714758
BT20		BEZ235	0min	0.976047593427479	0	1.252144092113794	0.743903886468420	0.207922254957300	1.857348022138370	2.553145801474272	0.994246519621926	0.685216750222643	1.126284563112808	1.081375479936676	0.743185100651170	0.505519494150333	1.385015736880401	0.854015572627714	1.876610342767731	0.915715114132182	0.349861977377852	0.626901023431509	1.633881042422332	0.710723691354911	0.975680240687878	0.587189843416891	0.815934588962285	1.031546090681979	0.176037504774404	0.383334930952864	2.293445260916514	0.325318108528628	4.775726277927046	2.928804857144284	0.139839482596866	1.271367125109114	1.710151302071702	0.458187186966266	2.979479722366141	0.981075745261586
BT20		BEZ235	0min	1.034505417050493	0	1.266105731139641	0.740371059550260	0.191454849825709	1.820985794714326	2.668087976828176	0.920162999928660	0.679925850441324	1.079728419393922	1.016422660990368	0.752073838387689	0.467471374554835	1.370517182659850	0.830780608011032	2.087678486732117	0.958485618820158	0.339155116295326	0.521346202797946	1.411650921125941	0.659361028813339	0.929029144939666	0.586104277634439	0.784707756898686	1.033339873259025	0.151574941097708	0.372114838384577	2.429694823631351	0.340333153654431	5.118211980990571	3.092340103064138	0.124660716551836	1.272350392359936	1.980493784391557	0.464014801248365	3.329171585496614	1.130022893440396
BT20		PD173074	0min	0.911985499239870	0	2.260332219356957	0.434686456142985	2.052990818056095	1.468342480659398	2.020985992740915	0.914629166038203	0.714208348239426	1.073324440490774	1.081460372516168	1.003633607719780	0.500028293625537	1.437402124521059	0.967105733335523	2.577358732352514	0.867071346810086	0.364136064300392	0.363107692616874	0.708954947319952	1.359232518805094	1.204397451705740	0.620134552659425	0.878606319975174	0.864517618186346	0.670570955564809	0.387231049578145	2.268292620597562	0.395308703277077	8.185166170504358	2.654502931844068	1.101015369446871	1.201750023438134	2.241910271170760	0.505253377060922	3.150152988167491	0.701862950854091
BT20		PD173074	0min	0.943848721571990	0	2.261457177241888	0.438056131697267	2.078969364958851	1.576612201557703	2.136396865557467	0.908586248498954	0.755316553917219	1.051575883440468	1.128024448840965	0.983331462230804	0.529238149283191	1.449288748797995	0.929432774744449	2.612373537512156	0.895235427980412	0.338554998775262	0.352757051478009	0.778855148820611	1.394828384139215	1.171412064409492	0.625316023529840	0.820938467466888	0.924883670377807	0.665338497663432	0.381760887919362	2.374450477506886	0.386894871095849	7.581720818506017	2.898213627014446	1.046375392478893	1.226713534380238	2.325317803866137	0.464603388721625	2.802961748332626	0.759063154528251
BT20		PD173074	0min	0.992444274451924	0	2.718282057984703	0.420838223153457	2.090347477368257	1.471592218254527	2.200242351288123	0.945086045632822	0.658301310120626	1.070511884980874	1.138417682252137	1.037483292351104	0.511849411740096	1.452718970027680	0.973898539131292	2.843515347511722	0.963129964264642	0.344005425962329	0.387342419142156	0.787653399063896	1.394800364144459	1.153461790132194	0.590003184187635	0.843671891638421	0.821178430116118	0.664515444820095	0.355557633240202	2.298074817525049	0.382028848371653	7.291013773831137	2.921740754253234	0.830897973595905	0.987872313091303	2.477219003424147	0.494211116441517	3.192267480000733	0.695090209399430
BT20		PD173074	0min	0.885282394329255	0	2.612057208752822	0.385872746403058	1.833030028564694	1.418441643867770	1.976432621057728	0.957380505397128	0.700558266270882	1.010096850100693	1.165369215869617	0.945031686294430	0.534721362575511	1.459056194128073	0.911752910115098	2.655184639702493	0.973835732098698	0.375581900476740	0.374394731884027	0.805879734566121	1.251288212838749	1.066912505502740	0.601163123557384	0.854921983496135	0.860529469249512	0.700835427003105	0.366679247275569	2.281221469347452	0.358212312571648	7.510580774380266	2.685068627027023	0.737682584298510	0.988011234719375	2.159196775830158	0.472767445544741	3.251914978283772	0.833864803683634
BT20		PD173074	0min	0.847466027077573	0	2.486408556106074	0.505719453454526	1.736765889791936	1.833854443266871	1.562999116717978	0.956740024031239	0.743400357811423	1.087418174625825	1.156714558827062	0.965714757532687	0.418971903918512	1.351154287444644	0.824353654874509	2.782651243397357	0.850828020536693	0.348739834120893	0.370226150140642	1.105527709945974	1.195249897814783	1.116101389656484	0.614846984942626	0.865346838826405	0.895055910532926	0.561746670545927	0.362510528049012	2.239048512537716	0.353129328892162	6.711649772913397	3.051183195641840	0.520099033407674	1.061738591661803	1.984469144733294	0.493112179584034	3.755309181467366	0.823828581479102
BT20		PD173074	0min	0.833345377942557	0	3.173217597761610	0.501310669473174	2.694336562683640	2.459565764201837	1.938937411679666	0.928726565295021	0.695075476686312	1.077926082123788	0.992878772536863	1.008898009732056	0.395804002433777	1.322236825538523	0.793880591504195	3.139373050664517	0.887506106105815	0.327820758672102	0.414446704202331	1.259348643709874	1.165947965806480	0.773247267324847	0.634275835338662	0.803586051261450	0.883526823986048	0.540690934304229	0.343700207401353	2.567581533305886	0.342967631979158	8.932635201430776	3.773283755979956	0.481251756908011	1.187707344789535	2.226008807292720	0.468858031053014	4.937575875690796	0.783679156299035
BT20		PD173074	0min	0.816876710081797	0	2.885701227278973	0.429562441712377	2.046231275728223	2.085838304420636	1.713033735719706	1.040268663809658	0.684677638144637	1.154087720652459	1.034404200294957	0.982099056892495	0.440753552850756	1.410107823122235	0.840678717662351	2.927899257425688	0.967039975924120	0.352482107546413	0.501678191549998	1.499542182508710	1.005223455025885	1.030017289336461	0.639643690565507	0.867226551384977	0.929048320731435	0.616102128229166	0.361674532525239	2.386074785635516	0.327561902835161	7.666992634033044	2.631410920097457	0.472353037498997	1.154446254403019	1.874086612404062	0.512779028117247	4.233740766670256	0.914690617503817
BT20		PD173074	0min	0.953387754412178	0	2.800192036715229	0.546529706848044	2.183181821667606	2.354737900583929	1.830110942901253	0.984821142389785	0.708278388869581	1.182611187308764	1.099521837949895	0.952198102585328	0.411975993961503	1.357530662267630	0.831408255106335	3.079060042466359	0.860942462899030	0.355832265197076	0.465230714644054	1.296141966055914	1.124502562063706	0.996600599923524	0.580130927277119	0.826115921957283	0.953328369612451	0.585770060323722	0.356748850094164	2.355189428758225	0.350293514487468	6.814381853136313	3.029296650463049	0.452323373926661	1.210284193266501	2.035873635319204	0.500423616601309	3.753535483720247	0.964655428490508
BT20		PD173074	0min	1.279313811055383	0	2.802824654131108	0.581981623804978	2.235061043209027	2.541572810128070	1.980872762084860	0.895869978663161	0.743863472659299	1.383570728724039	1.061517403922027	1.104431180974955	0.444040342308204	1.255935123153615	0.869079824364572	3.187197537638768	0.886731639431648	0.337719916414181	0.458702764901881	1.318827333073790	1.201230262005079	1.029792548977723	0.665563858930331	0.884258998173221	0.749944166700279	0.511602285960443	0.345647184486523	2.340815198379545	0.422819197290156	8.655356514016837	3.512416531956431	0.497998660611841	1.592426548384281	2.330972277739380	0.501560949258675	4.109856247449308	0.711746540909782
BT20		PD173074	0min	1.344102662352430	0	2.979737517705693	0.597050231191673	2.017318251154466	2.383203304285294	1.704715790518340	0.966391786390925	0.719359434606113	1.292128607394259	1.196458215313960	1.046359192927248	0.428394572410119	1.321883762209191	0.830148948732481	3.240660948961149	0.948735227376384	0.331698681129534	0.518409051045908	1.225233691885551	1.229152029802942	0.992543124034313	0.670819777221472	0.823985990650834	0.892195044351875	0.561084423548837	0.310831762574075	2.301846926912711	0.380031567712923	9.425141477848170	2.908272345424228	0.542044775474464	1.261177418431092	1.940593132243407	0.464823844934372	4.378728827200844	0.612019217548113
BT20		PD173074	0min	1.255543887327429	0	2.752663401805357	0.573874159352827	2.051715673541151	2.122994595469732	1.672063658535725	0.895679482891233	0.687847446088066	1.136925700480382	1.199245924835422	0.957386615238033	0.434988019521246	1.306008196344966	0.934338520891470	3.367744571456070	0.988601394290661	0.323952972032393	0.493188803091567	1.382489554662357	1.263008371347159	0.986026627468892	0.620740732922540	0.862053994684957	0.840447063219969	0.525318162351867	0.326641578429654	2.354359106184370	0.361188613713080	7.875717194534309	3.183174825108813	0.451007644363138	1.371605612656897	2.111759851591062	0.491081136680624	4.436311909002171	0.688707836564248
BT20		PD173074	0min	1.173283037200301	0	3.492501472147905	0.530964275088980	2.000294224447769	2.116856939913071	2.072808601905599	1.016481592468987	0.764137740524803	1.099216388650658	1.199054334698011	1.099628770237952	0.472532418542433	1.317766965545730	0.859636547238898	2.970321452011390	0.912853168183332	0.393929057444285	0.422006110806734	0.916650150306109	0.988949747857630	1.062378465000631	0.577411219975687	0.884103905478963	0.925479656468462	0.588968617944479	0.360111813304152	2.699536744898399	0.358642552126110	11.193274557965328	2.909571760000205	0.483969444482102	1.230305417041130	1.803230809593075	0.451873936884544	5.507198992377496	0.792990425740314
BT20		PD173074	0min	1.164348030048662	0	3.336858137512117	0.549138644417109	2.422074819726359	2.473530415160934	2.030708758958542	1.037029471324002	0.754781797688608	1.213221270245684	1.109125419608807	0.957769939713592	0.471171815549628	1.324292915652905	0.875653566453417	3.271463483330059	0.889066031003314	0.353611826943470	0.410552826579657	0.987007968582427	1.066836909280378	1.058188790342523	0.569793240465551	0.837213738797248	0.972166150376577	0.600349865798025	0.350434186872195	2.594183543813349	0.384889160782256	8.976632073536280	3.163500146149862	0.534767456006611	1.252008594070184	2.193584948337265	0.486030323305914	4.278985494721935	0.721680103813419
BT20		PD173074	0min	1.076287978216876	0	3.982533014779798	0.626335015272492	2.475889211921071	2.889476075932759	2.364451743095941	1.056577722095921	0.683384075927413	1.233761501044293	1.072162608565877	0.997629089381408	0.523762534700042	1.408247175153291	0.842285995668834	3.763971789960815	1.062235187652075	0.310786167311332	0.532334947507664	1.669884139066148	0.922603381901615	1.087018669283461	0.510162830481336	0.791837272221995	0.840554802264234	0.467857638877742	0.301230838607363	2.700810665658251	0.309883566146916	13.114425349461330	3.269160445909662	0.403300699649600	1.165536567190997	1.870454912608872	0.390362584371302	6.003541664853921	0.615112593477177
BT20		PD173074	0min	1.171366562910517	0	3.015887188883684	0.579523684935843	2.152557853024494	2.590995554517148	2.175214729716182	0.956371803703830	0.675909937868413	1.127344335910704	1.139555541270586	0.949130919697939	0.483390901038736	1.354917942881202	0.886418859287970	3.291727925574721	0.979352881167844	0.349234969960741	0.449620984957156	1.083328647394773	0.917330912494294	1.084136046991265	0.625432324456885	0.856043475881556	0.868422438488183	0.494186784594947	0.319814029412198	2.542995825192388	0.345653707498330	8.492797297777299	3.126275604306834	0.410952822601504	1.211540921751331	1.968264769534885	0.454999711477544	5.152226991985244	0.790160736707932
BT20		AZD8055	0min	0.938851258417616	0	1.290923936789874	0.620345241287406	0.488233437149872	1.788421730919171	2.331782108290893	0.929458185967806	0.821729319646834	1.083755465764129	1.079461628633635	1.149004833907242	0.488587197396362	1.445071130387083	1.088454613854728	1.905595788156943	1.029201038514300	0.417912322769000	0.462458614858679	0.950511156483125	0.927649251515670	1.272108955851127	0.673031329820868	0.861432199797150	0.807420957715229	0.216972418686709	0.412775647040018	2.340412778223739	0.416698859661069	5.165412285544638	3.044423873029084	0.184919664039062	1.320768648143288	2.378904581014082	0.582218558041065	3.354692372811923	0.754454515225024
BT20		AZD8055	0min	0.851145258178044	0	1.392988930304358	0.395496230271196	0.419188054946813	1.512425728554303	1.903489314343633	0.941313780095274	0.685608129125482	1.100142547574297	1.096774102398288	1.067862894970646	0.486098817929212	1.506909254283212	1.113677019941972	1.889801120415919	1.042129730103754	0.416846670319215	0.603373788738919	1.119306842329793	0.865771558659694	1.116257494440950	0.579248530380969	0.842353616127707	0.852146975715503	0.177646508109696	0.395534057560611	2.279473677535326	0.352112769014225	5.832490522874292	2.636451726396851	0.162975580435169	1.068893855329961	2.153724760504853	0.525257790613759	4.093515028261659	0.833171113783372
BT20		AZD8055	0min	1.000000300292949	0	1.335653999811641	0.465335378110910	0.480063814727061	1.715962981251014	1.829331285068999	0.874912431365426	0.735196525709753	1.068072925552879	1.124778032176868	1.063394133605099	0.491690195950484	1.420180448746323	1.082903787157985	1.955318916479734	0.977212481781282	0.398031882494635	0.483165002308535	0.881905463582130	0.966888279576771	1.014673353765295	0.639554490600231	1.023767142389454	0.922050989679097	0.195498852394204	0.408886864391239	2.163936863426210	0.362952033179384	5.189471296461578	2.644610453636061	0.181951145138335	1.194934141688113	2.237753861759237	0.548462897681962	3.778705958313413	0.906733825219092
BT20		AZD8055	0min	0.676774514413330	0	1.228648251128366	0.501226915012607	0.351642170722692	2.121612026161046	1.763348145833105	0.947893787217660	0.780801988996313	1.222535843489757	1.097186271773544	1.108445475415040	0.449916245382652	1.280343943908513	0.916981333172164	2.323402662583909	0.913228260297774	0.379496580211942	0.605709086855638	1.542264084919454	0.608543658327985	0.827887748523304	0.593284219146891	0.886837223127290	0.873204670525132	0.146481762769729	0.352125012509952	2.273100123999721	0.346701794364057	7.001259567690211	2.237229687851926	0.106731557340800	1.250078323264414	1.651235328084323	0.517011745353514	4.498045240672215	0.903625398585886
BT20		AZD8055	0min	0.808857877803124	0	1.174359224538021	0.546590752303141	0.419894334659971	2.006911736424769	1.834955720391863	0.959287150577656	0.739838448430666	1.254211005133256	1.120007513765357	1.015093531042079	0.466173923516337	1.414913989939423	0.875564600593112	2.355819299468983	0.899046510444176	0.373612213952925	0.620035694106264	1.549122503979083	0.641161423705289	0.806014074487610	0.619771379868720	0.848460481752689	0.847471075192381	0.141139318905509	0.362818983145526	2.287570043930844	0.343100162392159	5.571932288380949	2.234416734737179	0.107967121884709	1.347134778404677	1.704939913020621	0.537781922716218	4.404364778626164	0.984043190701154
BT20		AZD8055	0min	0.856879462845858	0	1.380006569362830	0.606019532773018	0.453659563167548	2.072069713869278	1.787559060692771	0.966408136379776	0.739713124004847	1.271418271203634	1.129271822227841	1.096546246372202	0.394943694765779	1.267960365363494	0.811698838451065	2.499486361121594	0.904729376039879	0.369102235098768	0.706454602140159	1.691997737237409	0.746369387661458	0.777876627792919	0.608633594739023	0.858877061974216	0.835813712068112	0.163824846250451	0.365173137119225	2.320715951660864	0.371770207114904	6.512149238118996	2.340869831830756	0.141739206625921	1.442679953533603	1.837830867257989	0.507693856295817	4.352532532670495	0.741992540991767
BT20		AZD8055	0min	1.095419603146860	0	1.359193680579001	0.746129258584294	0.679987428503100	2.622632859666688	2.062979905905753	0.905891141636519	0.751785039069342	1.284519367053800	1.019338784837322	0.990952405103258	0.416026042913893	1.292231809827063	0.961004125634539	2.922457172096054	0.851184058711467	0.339608635855667	0.615697040062252	1.694675073968514	0.886068954976719	0.894314683745106	0.692447166580700	0.806205251782257	0.811286791929824	0.188752926405695	0.368341523920948	2.298135063196622	0.422525615189194	5.823598823800221	3.291396029368412	0.127116799322578	1.516762075057276	2.095712979576069	0.488150586941582	3.062569663534073	0.666025663482731
BT20		AZD8055	0min	1.104896972884587	0	1.438811194051427	0.616081391780824	0.664260723050607	2.850957481778000	1.914327672324384	0.955131418317532	0.719759922656983	1.288227149649928	0.966828216106124	0.958835829242184	0.484697543128577	1.431201756794671	0.915635973768598	3.005689245763375	0.948827788673519	0.339373364177518	0.805300528955266	2.258804582030016	0.689309290131529	0.817741280720486	0.624136629880754	0.891785269660242	0.912773571046864	0.168329985868838	0.376416147808815	2.643859615596107	0.368182418857839	5.928354959518658	2.981068843195788	0.103490451074526	1.256443785683392	1.967629185019043	0.472816633815600	3.840934174151265	0.759261265918193
BT20		AZD8055	0min	0.929268577026709	0	1.450855985331452	0.537189958324615	0.530617360538087	2.578140831793740	1.608306761229292	0.941846108167087	0.744415040914460	1.178243760564543	1.008366735389937	0.990524275253542	0.507773594612127	1.394120738047541	0.889646145169506	2.688941126430022	0.871423840112963	0.374117455687201	0.639406854732098	1.834130818211533	0.653736227335082	0.800556479044169	0.658491782153534	0.900251835068835	0.821705555903513	0.163324680710844	0.369155781261701	2.370284159301742	0.333594252886591	6.520691350796152	2.469412237924264	0.099125525410300	1.088602722221721	1.670040547309523	0.514836911131200	3.854232760555501	0.780639292861216
BT20		AZD8055	0min	1.236875691763690	0	1.351327245232719	0.781986335559916	0.611260989154252	3.513238424086537	1.834395887672804	0.870693665230879	0.728226282126804	1.338320895157423	1.011240403109343	0.960615486386483	0.477924028542852	1.285781543308757	0.925332444784682	3.008618208407758	0.904905507296050	0.342954024989034	0.840839937710527	2.425196382845746	0.779692482201589	0.835482958179476	0.674637923008097	0.804374230362797	0.891582696355650	0.164318996943268	0.374376894321227	2.334642589695976	0.382960311569463	6.326069910364918	2.991846848377694	0.122333676647963	1.157122325622846	1.978746983973999	0.493288056672388	3.359038027929556	0.758558202434138
BT20		AZD8055	0min	0.944775073479313	0	1.248774914456382	0.708890908749579	0.467020463605528	2.665550755831264	2.090317620324417	0.959967820040453	0.684419727719071	1.204076715728917	1.043261482498674	0.953435325324237	0.434317555694064	1.393626174778855	0.796357337316195	2.654414790561066	0.894312610266334	0.346952248145190	0.601255224311412	1.568961856123201	0.722767351130948	0.940372797737168	0.600752892092169	0.772694360209332	1.004287788503274	0.150630023126646	0.353221890767223	2.484116079530252	0.337479620841364	5.950561540565445	2.912044110873921	0.145100437519315	1.231801216496668	1.950283174701349	0.443501794156587	3.688276960241563	0.767461583618634
BT20		AZD8055	0min	1.152461544960970	0	1.302694700715696	0.704617691159412	0.448200807576696	2.622830311998072	2.032099684551283	0.923794105841662	0.674564792732070	1.128934315484019	1.035402279538042	0.944973792685572	0.463931591561523	1.316292314486345	0.911137444289027	2.698292638520413	0.860777567386994	0.329956149141424	0.540317239910382	1.355450837782165	0.727376009820605	0.910758782713976	0.657993676973707	0.796379410705996	0.991301549526407	0.153609604951534	0.353560673435255	2.323655699530004	0.342584481397392	6.534719707805420	2.986737343677628	0.122808603931208	1.171403898048804	1.957538974383919	0.470432362111726	3.683051568621820	0.806059754046183
BT20		AZD8055	0min	0.898278693334043	0	1.219046353681007	0.678281250765757	0.472432414920947	2.387452204574343	2.497492115550045	0.952531052375084	0.694171787005795	1.179306435233998	1.091653825380362	0.993566429345378	0.485374280936788	1.361553824857615	0.806698706896073	2.425753077310675	0.929765742351543	0.334096180390542	0.578177686880318	1.422426812554873	0.713472730438169	0.884719342438280	0.654537451018902	0.790489549320858	0.917058948179735	0.161987251805806	0.386146396846918	2.412250747012037	0.350383221000427	5.891637439267627	2.903903662455960	0.138495146119089	1.346272855941521	1.798824163606138	0.464424868836064	3.689178980653876	0.823711713570189
BT20		AZD8055	0min	1.083194245861240	0	1.348293307314170	0.683202507049100	0.495199767927646	2.270271825715204	2.281694486977318	0.906892503794853	0.667606031903401	1.045657893406001	1.104327660631873	0.969406445106809	0.444472133543096	1.315940315052022	0.881119050506690	2.654472621422911	0.863863338632784	0.303301404996876	0.538633527345380	1.265906807508292	0.716874008896400	0.863147194456347	0.713898157971278	0.798186237943140	0.892987173562293	0.155685355901803	0.329057936613865	2.393268099027312	0.322301043091115	6.314068089198200	3.023166126123334	0.110631905788379	1.348293194774758	1.997857751891312	0.455153939901216	3.903853665567508	0.872013875263055
BT20		GSK690693	0min	0.837690439801029	0	2.317789676179228	0.465609917670065	4.970322992129703	3.608929424854738	1.980941170046799	0.989592110307343	0.716268991645485	1.004891260924873	1.115542096320269	1.043169694103735	0.474632215472499	1.479154956112809	1.025482835924774	2.035830948974219	0.960818565583989	0.378973269359118	0.375498302268757	0.765912856061306	1.093697133854356	1.256198640536873	0.585878388946982	0.925175099575829	0.826623978773856	0.439237197908061	0.354877070151336	2.238593537356260	0.341848484597801	6.688623132176780	2.786948053662929	0.481940255806384	1.078328482469023	2.327548147631386	0.512894974502937	3.467892349965049	0.696939491064956
BT20		GSK690693	0min	0.889356143086735	0	2.117967311231718	0.484933904659364	4.503109156616909	3.326325532367656	2.107114100975722	0.972134907899590	0.744802480143676	0.971693005061719	1.083388013383717	1.079834028923237	0.496945491572855	1.463579738362974	1.048480887871595	2.019354688086835	0.989623175456421	0.388077412750560	0.358287329722835	0.641580637091793	1.046522296316327	1.162962288347870	0.599528050258934	0.899243525619490	0.841027839155427	0.412286775685917	0.374086721630729	2.262053112386981	0.366326958554313	6.200656245472261	2.609560503170308	0.372796060264906	1.159245307201898	2.219708767396795	0.554410877767522	3.645963799098876	0.784024134836620
BT20		GSK690693	0min	0.802468672345122	0	2.293054107204141	0.383895591977624	4.973629834370628	3.724379387784388	1.862830393986392	0.942393059542681	0.699538517287634	1.018852172353155	1.168675560895459	1.086968100566336	0.505609812806010	1.553678524165559	0.929442975289901	1.996945629082992	1.042427160169596	0.375971676128714	0.448002314947436	0.781126070144952	1.197679356015849	1.125811812237722	0.589692242572558	0.821224087066230	0.802373981569101	0.472917340373621	0.347319310657605	2.252555566859091	0.369029317480570	6.476908580299749	2.992089003725646	0.427733007582159	1.076928024266035	2.351669447758618	0.530709120424789	3.467451994345925	0.841582551464982
BT20		GSK690693	0min	0.912273865301327	0	2.206808454088109	0.419520467398592	5.033473765620411	3.620412153267049	1.745034341406694	0.904069641997578	0.716194650048492	1.003564011475400	1.094579330445737	1.119944947276894	0.490636347629846	1.409960195163853	1.053072297699145	2.175519706646713	1.021104188992480	0.385662844299184	0.382860101953187	0.716295550352261	1.191142320985844	1.033430840808883	0.591619615282578	0.843882921596155	0.812209542719411	0.436530989968346	0.377874009827439	2.179254069955098	0.375624061635556	6.103527352375261	3.028111434512017	0.393210656410400	1.134639102614543	2.562559070868809	0.558704023151652	3.663481513363981	0.841376478533846
BT20		GSK690693	0min	0.731654428928222	0	2.291478030624706	0.449053966353213	4.035876208137347	3.190991377810598	1.852652180757816	0.933192099333905	0.754549325509339	1.029797149362677	1.087080391283958	1.012028239599869	0.463690976563525	1.387836711076296	0.909071652668412	1.879703270333422	0.884618485849088	0.352370007423542	0.402684713303078	1.239291512149392	0.794248696102067	0.854227837345000	0.724641211193379	0.922225402684411	0.880207076760494	0.339327802371869	0.377714646026064	2.221087206637598	0.343704700371875	5.765606583711714	2.382547451667477	0.243675828697893	1.251857645341538	1.711141566957715	0.505321623351101	4.262590763411975	0.940739080362302
BT20		GSK690693	0min	0.757742240698014	0	2.385738922213855	0.465129037964737	4.620632344295053	3.581821669437491	1.831090933515526	0.904150540403010	0.763868313438054	1.057852482062690	1.144793932996466	0.872902938439460	0.469950424722852	1.341165589275539	0.887956378238267	1.904283892828329	0.858875982681033	0.342239653250173	0.454292109400902	1.235109746407757	0.757676728476796	0.806083771116588	0.649994150853014	0.916870293314645	0.876032394214260	0.287411641065262	0.366977319085799	2.260253458615024	0.353370837359589	6.026530789724421	2.493239172039138	0.202902505576167	1.326899091212175	1.710157795859797	0.497184367997186	4.879396915950698	1.008875051448454
BT20		GSK690693	0min	0.924705998138815	0	2.229619990002668	0.635297523437500	4.707007970899705	3.698408247912418	2.036557204307806	0.980968657423067	0.732526183842159	1.191579735143843	1.151644246785794	1.035370623934148	0.395621207869922	1.324303201092572	0.863312770110256	2.361584884577504	0.874823901585223	0.357809187310183	0.506163221300217	1.194106361713273	1.107133442657335	0.915113151273135	0.620147576155416	0.820246370189803	0.820423065293092	0.397646865673302	0.358904971945182	2.309591077042286	0.384371502953192	6.381949032356828	2.750746060489079	0.359485673430992	1.476172863356934	2.096734757250779	0.537498203819525	3.849781542814763	0.702858197637823
BT20		GSK690693	0min	1.004917366978305	0	2.401221020735380	0.631143911295089	5.591415916053799	4.158212570486783	2.166718877732568	0.841044562651668	0.650544310090501	1.203813072764028	1.114826315138180	0.912087087918092	0.374544820147761	1.278103730058723	0.852281144012965	2.648853944332458	1.019295846208126	0.316082103202732	0.500845986941595	1.466877470190941	1.053429191022121	0.860122867040970	0.610985153391024	0.756813327017105	0.803833813306087	0.315650720157226	0.310295849244328	2.548993568886686	0.346768665664226	6.219558470039577	3.337183056424539	0.225162043665376	1.451203953563981	2.298280170758021	0.453274343628626	4.284320064443883	0.704665925797078
BT20		GSK690693	0min	1.068258925409240	0	2.439858108342004	0.552868032957364	5.331323942010640	4.163062550779308	2.096059863528707	0.943275353106639	0.755091266755499	1.142969802761142	0.999041451127213	0.915282623416880	0.452373741417531	1.392735150059889	0.894875849706862	2.237532835739994	0.799519933449338	0.327850447693600	0.496379967082077	1.422022779765708	0.890256921700426	0.851078760865627	0.583438530026227	0.877702876127751	0.827458508922182	0.354231980191765	0.324009122579564	2.481991530055842	0.354315256792794	6.197040685513696	2.952492586486448	0.258238202820050	1.297546985064718	1.900153471523723	0.484252281649761	3.546563718749473	0.692680573791502
BT20		GSK690693	0min	1.093516238526473	0	2.447975510376826	0.508901222020655	5.700082889126144	3.808305180532678	1.726385477138992	0.933410298137262	0.690085657934131	1.133045593688479	1.029367466963493	0.916895443232450	0.485386500758083	1.417432534162038	0.828932128226830	2.480949963560336	0.936133908258493	0.317856089487939	0.542373662148339	1.685176421236657	0.831244910463582	0.780339163166657	0.586144360854297	0.814852281483616	0.860249284953837	0.328262488636312	0.330745646725154	2.408950159050178	0.305133130012147	6.547170651887531	2.923909047423919	0.209583205125899	1.208664431887388	1.871616592579466	0.448795063575555	4.108901424439408	0.708963783063373
BT20		GSK690693	0min	1.179295092465936	0	2.447462558975506	0.655426430174683	5.335052899803715	4.250415914423606	1.757579459244798	0.907535827972431	0.734745377723820	1.196557119856637	1.076753604037979	0.945546583590879	0.443307979087410	1.351579067445120	0.915144357248114	2.450795866438897	0.905015179955843	0.343502822950429	0.467507875983787	1.201277125709829	1.006013656877107	0.847366809540849	0.652732662118588	0.816159927162302	0.872132487475680	0.313149537639343	0.375294542249410	2.309129382960355	0.398841400838775	6.167959704051146	3.037675665214685	0.201800531690700	1.102382553891193	1.986992272725514	0.496165466179756	3.447878361095888	0.715908920169662
BT20		GSK690693	0min	1.335573936955935	0	2.138101054769856	0.700470981262756	5.920425196026438	4.680285554074088	1.729530973425198	0.839248620902113	0.704344092331622	1.290507832306839	1.195615481084264	0.892875338652363	0.456318756274424	1.379763519161900	0.868798786353139	2.575103336253001	0.914002110502037	0.328032043038320	0.691554542185481	1.868946167869943	1.012445646235753	0.786165599425752	0.622128426297121	0.730019229832968	0.896442370500197	0.284856338699626	0.334908264524945	2.331358836136233	0.384645190490777	5.654905842752883	3.523172917097140	0.176028981869758	1.136790142232469	2.119743179563095	0.474616722606147	3.379925231906154	0.761553924080750
BT20		GSK690693	0min	0.972798791128429	0	2.507814550868820	0.637445858028556	4.741391466125314	3.683013467374255	2.154689665283992	1.013005551437963	0.719241599301889	1.072398801791333	1.123103254350681	1.029988524018726	0.407829843838929	1.254455833339322	0.816197985371651	2.190730452808011	0.821936768876127	0.345271520075618	0.426422436014420	1.160147295701884	1.024577141386489	0.982819991753422	0.707217204432973	0.870443268687192	0.899323092572313	0.403015218265328	0.373389422148227	2.193820700148633	0.364016464023965	6.024165717217300	2.836551141864500	0.338833772772678	1.239469549131553	1.914208113146084	0.468078640150801	3.352456585035589	0.718652194254176
BT20		GSK690693	0min	1.211821943202869	0	2.492618877160237	0.620738001201307	4.463878540071282	3.385617423117779	1.931710681965317	0.923064044854529	0.696506403431950	1.011789694648052	1.071910596701337	1.003429597431312	0.490098122179624	1.303207659449440	0.856118200437496	2.163843898917909	0.911035269318173	0.345884906308414	0.452687595506066	1.090795925242537	0.932525285066953	0.878863669715301	0.664896273984401	0.856428346596975	0.910067855171541	0.347868306219158	0.375844186725066	2.218418048193002	0.369275976603451	5.956800872649239	2.845943644512211	0.256712186249596	1.310322226819233	1.977665394905853	0.462523271499480	3.606853682489482	0.800334079765149
BT20		GSK690693	0min	1.008187702809852	0	2.483157519953820	0.679386643183593	5.379595014697987	4.082936409794214	2.174939390076518	0.938916417440633	0.704178136311441	1.104821743965888	1.074880406207490	0.970179711328225	0.430889997164093	1.291523046156952	0.862314804619698	2.195826555071371	0.835132705738936	0.339148183666436	0.486466587261492	1.186113361688801	0.982756551076557	0.875740798367282	0.637953421477537	0.820801868956933	0.872587147037653	0.345929030147657	0.337364235160545	2.146329827501170	0.355979846032710	6.234511810636215	3.162791946891120	0.262427267303496	1.273513230906435	1.970309776149872	0.469095741209655	3.512375770270221	0.814958323205561
BT20		GSK690693	0min	0.779745471176184	0	3.413096763241521	0.714515196541244	7.127398974957456	5.527595549969471	2.850599416431136	0.867927962635131	0.632927695069412	1.006676214427637	1.040720977058449	0.976685823972419	0.392062266167499	1.291746199629893	0.864008672170129	3.027380501496964	0.938247158127127	0.324926785964591	0.428535470173761	1.305273379288952	0.984989536659125	0.896874933731728	0.573427499456322	0.783350162462651	0.898240382052522	0.274249451317802	0.337352245476688	2.499795322511885	0.332797173609217	9.142667599544424	4.124106002893316	0.215165426135311	1.372958472124687	2.673641660410695	0.406581741532171	5.162122907007399	0.868674520200872
BT20		GSK690693_GSK1120212	0min	0.812399568104635	0	2.117817621040645	0.500810062062015	5.169170804545490	3.421200173834629	1.875144340848962	0.954341166788406	0.746823012139241	1.024997266167267	1.140912511964884	1.055078597861375	0.521517586911980	1.481886899005587	1.008161317466098	1.927528296899530	0.979122836959417	0.380442691780787	0.108942367614303	0.583854278467940	1.017528147109174	1.145913167304043	0.618901145120480	0.958229753584950	0.882431708837813	0.393543255989140	0.333920144966059	2.296958994047386	0.375163284165863	6.593752219502485	2.539246641114547	0.333343931159538	1.145839830630644	2.184054524543563	0.500692349702959	3.234951643731513	0.713252907826052
BT20		GSK690693_GSK1120212	0min	0.852231392225167	0	2.269872621702411	0.414753904061899	4.820418905347317	3.464643463138559	1.762435623442004	0.869010300538830	0.734829124594327	0.867176832503105	1.103776166687490	0.984230430898211	0.534254819184818	1.462957264486794	1.001661323927169	1.780557227768940	0.941930367450465	0.393526178574912	0.096355555163945	0.558889389361252	0.810944668088710	1.062786365035322	0.631061024384210	0.914211593084351	0.830500894396940	0.336540161198884	0.338268492103710	2.265997450854143	0.338287189574613	7.104142921036493	2.363736227225378	0.217850979592115	1.043161432469436	1.951225777625230	0.471368579420663	4.262057701469358	0.789391714215924
BT20		GSK690693_GSK1120212	0min	0.972474449253110	0	2.178144882235559	0.414618229017632	5.536553974603581	3.748059092020995	1.791615559003276	0.860215857358268	0.706516555303655	0.997167697373789	1.160399027771700	1.028491073308337	0.560751023009750	1.391357951883494	1.034712051488232	1.849276699605232	1.004505166374414	0.406715187704655	0.094612762739758	0.589326204883856	1.056733756072321	1.007200526339288	0.636666836069304	0.906505066768998	0.850500891567459	0.359295889757215	0.341219358000319	2.215607642300251	0.352232847308052	6.091702836464530	2.852490095611388	0.235360022670195	1.065474842820659	2.432656700312392	0.494810141858467	3.765321923947002	0.886847098414700
BT20		GSK690693_GSK1120212	0min	0.841297846613404	0	3.275583174738987	0.429715668899354	8.579359554042586	5.720571918627799	2.608077581554519	0.784916426494596	0.650218196817875	0.821730496471958	0.959598575989546	1.002426178346994	0.679964493116159	1.375795833403166	1.018981908594486	2.471291616130982	1.341409602055998	0.333764541043488	0.095341241345984	0.584442213686194	1.084051109464259	1.055543821738322	0.578003126064175	0.772005631334755	0.777751797738831	0.324640089375013	0.306946969299289	2.991563653036476	0.336087945876431	9.466805370573034	4.126759107891876	0.205959565728917	1.117927102616005	3.497545598137251	0.418863900101452	5.563111083859790	0.744438419796390
BT20		GSK690693_GSK1120212	0min	0.727030193175085	0	2.454463882906495	0.511294403378913	4.722731081284104	3.811611848966954	1.807790654107337	0.908481462400076	0.760452621463944	1.055139723444125	1.158832415829090	0.883576345210482	0.481631692349005	1.379960400450922	0.894417058976622	1.918270398016680	0.919539230169415	0.368495069952250	0.097227552616966	0.769931991566878	0.763485486728030	0.832197330342466	0.614877648623027	0.950505843437781	0.961241885640055	0.297545515522910	0.337971414920319	2.272676624462025	0.345150736967403	5.741721496191802	2.538834303228897	0.150037282818925	1.154067062794030	1.701450453365762	0.513008105580004	4.474028228042315	0.949115577356645
BT20		GSK690693_GSK1120212	0min	0.821181049710300	0	2.119112129653502	0.536252634144046	4.563611632216563	3.699390118933956	1.695774765287291	0.902318494229943	0.759830394499100	1.193813805445229	1.128607408821116	0.964901622778403	0.457806630121178	1.386201374311378	0.885466730866675	2.070487376799814	0.953109201892117	0.360454725744963	0.093193923502931	0.794365479427823	0.796608447430032	0.781210071479970	0.689446401674107	0.898305211258244	0.926135745418895	0.297030251134540	0.323914766178252	2.289652606286151	0.353553126137620	5.629249494502830	2.520310342891196	0.153431039296014	1.283892398192215	1.736194233400524	0.506489095175687	4.343291202478138	0.918938854699457
BT20		GSK690693_GSK1120212	0min	0.833525992770613	0	2.192982832769046	0.555244147194103	4.917442746110632	3.495303714926621	1.941452393536109	0.881530374633921	0.720640450772113	1.140125575246369	1.182839900659035	0.959711251029865	0.444251896773724	1.398489976123258	0.865894596099346	2.084908242548664	0.940790155667281	0.352235581886996	0.099959534129514	0.847075640538995	0.927116851993000	0.807916022891117	0.642950953917387	0.843052415825260	0.846193663875557	0.292193024479273	0.321497345555061	2.333744280959590	0.375246680885475	5.700160929916495	2.706006502355707	0.189238236888365	1.421514944467330	1.966202747186098	0.498465608839263	3.948932250422076	0.770752704580675
BT20		GSK690693_GSK1120212	0min	0.972305344770902	0	2.397479360570794	0.741661305992313	6.029595605930116	4.504644744311293	2.218438612914477	0.887621971318618	0.730383968835397	1.197104959576991	1.063873342889503	1.032822163653354	0.402027381289363	1.332034925542511	0.968942199520254	2.338333162583529	0.941227535251845	0.356323306977470	0.106536706551130	0.849489629655715	1.094436900303173	0.890263956930495	0.662980209241424	0.897330548392201	0.873154795366465	0.339411968214145	0.321196346906342	2.337301016188542	0.422235019385208	5.819783210909897	3.268855639695077	0.215292808361281	1.578016146612842	2.251893140968156	0.508306227816496	3.775429086659000	0.692818501456219
BT20		GSK690693_GSK1120212	0min	1.190708242068310	0	2.128941001778536	0.621956186360411	5.765262317477753	4.529648431984287	1.946977343568562	0.827722217117762	0.720555987371826	1.096385511012159	1.071109502310697	0.937996364728408	0.492409572661816	1.412421713620846	0.870108847991147	2.425315911293867	0.862612913246102	0.319196047308118	0.111516390495280	0.790231780381241	0.948987823655124	0.815487573167775	0.627779573691537	0.812834891543556	0.801892709276573	0.280786853107316	0.306896742901652	2.369585164036379	0.406396426056897	5.791662413412651	3.142063639705468	0.181608129864655	1.333958599845240	2.100516459874640	0.503008666286554	3.256379173425729	0.741158502938939
BT20		GSK690693_GSK1120212	0min	1.226168881290331	0	2.430103732239244	0.575731763771562	5.042022581821666	3.936544143297138	1.759575925256488	0.856497664888040	0.706679764493305	1.245649676210714	1.075429589542523	0.869138250511751	0.498912973564133	1.407598798194039	0.848442952719010	2.537731223295967	0.871235887649562	0.311630479109004	0.108505099131265	0.909260929980457	0.849000653464315	0.759456565105955	0.650068895364346	0.857780594683225	0.882654583003263	0.276626466669065	0.322764236480140	2.272380439883694	0.328181105914715	6.734352584705126	3.692680275269638	0.154654202066668	1.202922645545685	1.832856173060513	0.465920411983711	4.719352330452439	0.717876787521446
BT20		GSK690693_GSK1120212	0min	1.272456593923960	0	2.268025362466509	0.582969813590145	5.087804806056925	4.093589435587984	1.522361359028319	0.815594090704621	0.700417305829774	1.061073337905440	1.139321075192632	0.981796849362993	0.483220975734789	1.357027955524100	0.883844175527453	2.447680977161284	0.992086821812134	0.332079784049107	0.111427297442364	0.786634804134632	0.857812292563215	0.790609149645995	0.626079094808449	0.812020289071472	0.864664137403768	0.260044866421187	0.329644922864716	2.397764866409218	0.363076187802178	6.305175405564207	3.092327324722831	0.126939031466950	1.118219245399709	1.857478825623133	0.500328267982921	3.609045513739871	0.764784211188118
BT20		GSK690693_GSK1120212	0min	1.395353642759031	0	2.344511928340348	0.658918173354982	5.751925718470075	5.094576106864991	1.671129883828417	0.792642214107655	0.697724420745828	1.111486535314111	1.178611720976122	0.921586864995069	0.465284265890528	1.395663116103720	0.858774888534372	2.572168294309342	0.953560538126342	0.316509358051048	0.113288286977801	0.799425686382881	0.878459184088277	0.789687869267248	0.595175346684557	0.775159163586621	0.888640333096983	0.263554802573433	0.304582736765196	2.352456896161021	0.351675153305006	6.495658691252758	3.196111263411912	0.125227995300591	1.178206333856492	1.961016476115828	0.465594339592989	3.300945355886536	0.729488660797778
BT20		GSK690693_GSK1120212	0min	1.148919531599277	1	2.337434711333739	0.646134396413260	5.198341659700518	4.435218749582520	2.239023489145662	0.934050846636381	0.667163803539032	1.010669557461890	1.034346450918105	0.938118247523477	0.429536141816580	1.275722172699765	0.863086062277083	2.107940100647379	0.891732487400285	0.340630327207425	0.438625982918111	1.218573568121859	1.030657399865725	0.946344492337048	0.657322869917869	0.814390095907937	0.904605708904226	0.358656026527933	0.359792323693352	2.314457331739009	0.369222409007797	6.180166794576677	3.125706388930820	0.270112627685176	1.254430228018002	1.981694150550134	0.458697981957517	3.280022814021870	0.656104545964845
BT20		GSK690693_GSK1120212	0min	1.148909636438756	1	2.534095129476814	0.622779248194844	5.330477280377210	4.134336074856754	2.143908568087419	0.918752351935153	0.637425887032139	1.018282249963703	1.070695090662633	0.910022477983200	0.464233544301675	1.345913999308745	0.868407335433001	2.202650918218041	0.911458573359236	0.322249680707130	0.454436863523973	1.343847276174230	0.922803466676215	0.857753382036683	0.588880429075571	0.874498792765839	0.894666773377179	0.294331642832981	0.355057201182244	2.406442987515489	0.342428252765332	6.171915021604511	2.988508885150467	0.199131553632879	1.292015183029461	1.900335599100764	0.416745261296636	3.703874614535523	0.732423872424054
BT20		GSK690693_GSK1120212	0min	1.061622251357389	1	2.555821672442254	0.584033930874725	5.821198904009659	4.550727470667076	2.407309396117415	0.938916417440633	0.686635721495621	1.007277077783712	1.029478366068841	0.936261512039741	0.483185000803817	1.280850269752364	0.881535563076698	2.099331306818302	0.929401231401133	0.358611129199294	0.461698789555574	1.247527675203610	0.844511127606382	0.852036111959399	0.597013813373137	0.886173755203735	0.930736226802152	0.316548413410486	0.353554074183948	2.274333365080671	0.339205428212257	7.176456163197927	2.905785159028460	0.198116575226084	1.227631509178503	1.860010600661773	0.482060291569480	3.813176075247387	0.836563445718728
BT20		GSK690693_GSK1120212	0min	1.104945813715935	1	2.896167930154177	0.625617338450343	6.092071483764021	4.432538817683661	2.422371022901845	0.938280102316682	0.644451372505699	1.073545666736081	0.994350791460315	0.917322875078229	0.492629395025234	1.335722040130148	0.894167613220571	2.482052274659691	0.992591808069222	0.311906549626266	0.515132006021190	1.475483871886983	0.847765940157434	0.802487561512888	0.554112369001665	0.743885511251265	0.850234130409664	0.310153312119807	0.337538273358964	2.581939385856430	0.339579868969486	7.564354857257840	3.126482278715513	0.200596544027266	1.337558722137285	2.025266636266315	0.427192153570290	3.912779305756837	0.868910102781102
BT20	Serum	DMSO	5min	1.496452923354916	0	2.537151961577506	0.524253206612218	4.084398270619777	3.425984588790498	1.486488315257608	1.009891489042189	0.714109532679087	1.885439623768705	1.070280925696962	0.999830075756076	0.432925179797894	1.267291583470133	0.919413444732332	4.054865058737478	1.183003288074429	0.416190823958080	2.096214592566736	6.513667067604796	1.454002395189681	1.089503036776775	0.679673405933501	0.806960573630157	1.267122401374445	0.706044091555187	0.615914877211498	2.221558100782008	0.403572981173699	6.646528660511708	3.166522724744346	0.579074346652399	1.065010308187579	2.293503954109989	0.501308409666694	3.203865129718031	0.921969416231633
BT20	Serum	DMSO	15min	1.453316514421440	0	2.550020675888992	0.657092527577567	4.688770335679991	3.541030933805500	1.790303231943410	1.303967678840365	0.711079903812147	1.661847829823954	1.065378748831061	0.935533576793070	0.412985753043360	1.206195350456261	0.950059183511047	3.833719949490656	1.083922643301830	0.433486077713975	1.324334276257408	4.732717452065226	1.436217446900098	1.490126703505723	0.655004417246448	0.811287799528688	1.361479634063866	0.797988151369627	0.796851893383773	2.111159020471844	0.413588121126272	6.654039091073691	3.103714688697344	1.048432542125886	1.156316105377869	2.406649077126962	0.528117778970553	2.868476368326710	0.956336701672263
BT20	Serum	DMSO	30min	1.347638781000491	0	2.501025830388343	0.579541667511341	4.889357034550447	3.042312338133860	1.941743288053876	1.358304806213872	0.770219856669115	1.718145745075553	1.019670627041583	0.881232436430203	0.435997989072343	1.281036218167180	0.912020818718370	3.969197779097780	1.045941528638450	0.578879465922604	1.252346582029157	3.826126259418234	1.487957338665245	2.851523142859329	0.712497953692015	0.815483511673638	1.474666446536848	1.060342480646922	0.730622950776442	2.235408291304506	0.430531657154014	6.399960236737880	3.092327324722831	1.829899788706945	1.372279442330850	2.451000714597544	0.546047044645411	2.154116562475748	1.118733133872189
BT20	Serum	DMSO	60min	1.439833473058002	0	2.642754893128365	0.510174336469722	5.901402049817893	3.509201610451195	1.772397038295251	1.354238487376888	0.684463698414351	1.519401128906640	0.968655695868488	0.923124043619390	0.428564227342471	1.217705725891669	0.888859214821600	4.045994528928704	1.105348636705434	0.659622625721216	0.975674516418846	3.637918118425850	1.578984005106766	3.901138316745151	0.640105848027254	0.792453576848809	1.167795943544317	1.138573318674583	0.679561020048077	2.196331679212637	0.422855209843197	7.797559343600664	3.310926870345578	3.128772957174552	1.410166947437854	2.482274538463580	0.550909985883132	1.424123653423703	1.234558401118169
BT20	Serum	DMSO	2hr	1.293776525331194	0	2.731347945631199	0.520189762832845	5.828389307304489	3.416399257679342	1.859098454200056	1.352191388958310	0.758783590809722	2.107087839576785	0.856884592495053	0.940145405806478	0.407776938696968	1.211309171190945	0.933916811806510	3.376618157090805	1.019714570761956	0.474218262640527	0.825036604807652	3.220264137256967	1.567512856721393	3.220588072838878	0.673134781716253	0.886067831381468	1.188465819377799	1.263422138990540	0.677154267894393	2.332659757940942	0.456426979709900	8.070585063393443	2.856765880778843	4.010096222951539	1.281193139084730	2.386794661284893	0.673625100008671	0.929705497655098	0.870597457412038
BT20	Serum	DMSO	4hr	1.253758609389945	0	2.772003032886904	0.398983022225993	5.468053006320088	3.037169294536205	1.780157763693613	1.443971647330695	0.692813028123756	1.424486011420589	0.977519101405516	0.891306007338523	0.409396452111442	1.283096708755530	0.894955073715878	3.850062049642550	1.040222387579273	0.435137894130550	0.813433038369501	2.897409724590555	1.516441359997572	2.426949083282317	0.604743697574044	0.893912084419578	1.191460715867461	1.311642787200825	0.546204000667718	2.271486912674373	0.360858239874486	8.303406430806533	2.869692697505611	3.369098437371021	1.222800472369632	1.930315310518698	0.548690136904299	0.975673794201953	0.850343945155633
BT20	Serum	BEZ235	5min	1.179961043976543	0	1.035448624449750	0.636577503526046	0.766315716882735	2.570027107661550	2.117968908487609	1.096940206367952	0.785149812163816	2.214176503077438	1.008350272170412	0.879840201774112	0.521460481847126	1.328811975986032	0.934367391303612	3.141555429541885	1.119200182675831	0.421711857589673	1.905875813241739	5.887575700370454	0.947459851175821	0.942883177631703	0.660224748443907	0.829259411685928	1.223661242140991	0.199701863469158	0.668430857014321	2.581932766855998	0.442962880971138	5.712322919498936	2.837249823441336	0.186281724379422	1.431286625428143	2.680732041445361	0.512080129120984	2.545606453674941	1.030613436740310
BT20	Serum	BEZ235	15min	1.316075845060304	0	0.948710064293288	0.748925078349638	0.755774643770508	2.246739064578795	2.174313165152245	1.166464893666330	0.773543100472693	1.630808545422142	1.052507032826304	0.832325719726323	0.451924224855723	1.331521968279350	0.876087575624438	3.013508715743702	1.038013931127862	0.413184840896595	1.417378164607849	3.247891176177045	1.158414235852348	1.132898433218096	0.669606998704196	0.865936278106071	1.448394646510571	0.170549492360798	0.710813657290552	2.313424761777209	0.420408856776373	4.578394934545568	2.758982034234233	0.342535337144868	1.192826655550033	2.357299677350270	0.515000125664282	2.252969015342559	1.039191116082643
BT20	Serum	BEZ235	30min	1.147560460713083	0	1.000519023918448	0.592483412720520	1.511186166825984	2.252725407162819	1.936018308150503	1.377487604713625	0.752714326836174	1.737747846530592	0.918444501129006	0.888046280433301	0.470368395371502	1.332640715453290	0.930149921312656	2.872219381794187	1.093073934284761	0.574151639571933	1.411705709113985	3.626642579480224	1.194981979891318	2.253594969719073	0.616940629715526	0.857703353827252	1.504873170840064	0.179484801529825	0.733709366879077	2.418710836956588	0.425972830179915	5.137498004368340	2.656541383378598	0.498050095666233	1.419264780542144	2.504570109413749	0.523269328325005	1.851656273856348	1.174716652440816
BT20	Serum	BEZ235	60min	1.298168501030321	0	1.123126489420598	0.631995582725696	1.486340304522584	2.510637048215781	1.967154890088689	1.452305386336461	0.742211941852862	1.591651627292453	0.932948288545083	0.831620442013020	0.431198231092400	1.362612876035383	0.887237649273677	3.247769599277839	1.147453873717665	0.601538172520611	1.252108019869655	3.917011390658089	1.217103012194017	3.782153382515878	0.602266173957614	0.798435229093018	1.385082544925129	0.161542648939897	0.673525823812461	2.351927202721593	0.387160078221031	6.096994780825603	2.601319308265280	0.413804784839200	1.283842454269530	2.581189783821964	0.504893534920759	1.216813738363551	1.163120509910271
BT20	Serum	BEZ235	2hr	1.103616254285210	0	0.938385422653846	0.561454647508202	1.984990846593322	2.752647794856761	1.840895798097981	1.303966979640364	0.774860392090976	1.748124012322701	0.914373600490983	0.886613068712118	0.424681711793274	1.316794591466815	0.972697733861515	2.900230982707757	1.094736451865732	0.529104193419864	1.007124421992890	4.261806919426243	1.128377233053809	2.445319680193702	0.645327486667371	0.846416492200355	1.310932729205387	0.185568617309806	0.661978876646621	2.514789296286215	0.433234565131025	5.626836587359088	2.437787361571723	0.364052873194565	1.368198798297417	2.549505157833895	0.594472923735827	0.900149147173625	0.947786132164301
BT20	Serum	BEZ235	4hr	1.128439587035021	0	0.878747565972534	0.475006838416578	1.730458320456263	2.346813345585990	1.911199717251468	1.356276802827416	0.743912747238503	1.462309581259795	0.942958364910732	0.906092101054417	0.410399213436640	1.366662951156689	0.916543330241947	3.016733619240503	1.117018048659886	0.453776066068603	0.940596743840061	3.425667226386617	1.103524338033380	2.181661038929884	0.619403451345902	0.827117557801693	1.258327889893499	0.164057449351808	0.592923361916450	2.476378398987979	0.354855281764149	5.508122349026588	2.203074708586019	0.253064566400608	1.246499540519531	2.267615169155057	0.593657643872360	0.744431051495319	0.941324802137892
BT20	Serum	PD173074	5min	1.459980643568275	0	2.619119463583367	0.529034206246479	4.405723281623028	2.997098674696624	1.576361200742611	1.009317755021613	0.725585133056137	1.561185310993643	1.079997017528559	1.111924398672166	0.438906318371447	1.211015603500492	0.910688236327081	3.850148984701078	1.059608623101486	0.396749331308483	1.799138747884955	6.109436866987715	1.472637179369008	1.192716300249034	0.642015301847179	0.784330376852493	1.181242678141040	0.712392672075986	0.595290636542470	2.196170367350971	0.406548858676115	7.521044911604669	3.304028516763447	0.731577370533879	1.237112324102847	2.442186284312610	0.513693925443202	3.748448206085686	0.904403176702476
BT20	Serum	PD173074	15min	1.353176207218077	0	2.593828629813762	0.603172179920498	4.001750737042809	2.979711690188526	1.664288133646539	1.243407832182093	0.738081709971674	1.967554521087351	1.035340104778939	0.931402007568074	0.432253020602426	1.218994988250309	0.922734158220218	3.884844849915546	1.111657332115968	0.433213997425370	1.284741820620554	4.877000527482193	1.410744252358725	1.525966679102613	0.664441155633884	0.841861003646643	1.269360754935551	0.831238253658103	0.711093104365917	2.292056736574501	0.396856110009688	7.580057898212894	3.224513040083880	1.050906211405713	1.284610895071205	2.598144449337377	0.539216411321269	3.503170674785725	0.965336919154965
BT20	Serum	PD173074	30min	1.326993317339277	0	2.708329322493011	0.529622044482838	4.865789447819743	3.018870647826482	1.827952284342076	1.309700376951182	0.707091424923468	1.879706645182895	0.986125716565329	0.918330368815014	0.443114172095826	1.188833555383919	0.879764249208934	3.865088837535944	1.082899128309446	0.554415932993208	1.247244550998299	4.604203104010660	1.462902216270297	2.691790175974660	0.656969941487912	0.811754880249290	1.429912039139498	1.022729463098540	0.677176145097165	2.191071435656382	0.389831419615550	7.814842715217467	3.186378232332167	2.001865155829658	1.381045618614731	2.442659082862934	0.528804777191640	2.502002937247948	1.098344011635424
BT20	Serum	PD173074	60min	1.482373250422500	0	3.264907693198630	0.490149971906369	5.712387077031464	3.513945504220140	1.755390152570294	1.380925281274736	0.678016613890303	1.656700206121167	1.003812272949084	0.972047359187298	0.418392567857813	1.204324878127654	0.824962571641037	4.543323411197276	0.984247616212094	0.649373170222996	1.144417458191466	4.750884241387167	1.604051592405954	4.454795975325401	0.587832288656282	0.782885182348010	1.326293793111444	1.137314511458263	0.589939650424509	2.403217432591101	0.403845279739956	10.624723527893781	3.314793683324627	3.387144266118289	1.488091804940775	2.462123719363150	0.478860756836688	1.687950684957791	1.043888076053955
BT20	Serum	PD173074	2hr	1.352221583461152	0	2.564920178570679	0.465429075899742	5.542344731191284	3.156618770199425	1.648424276502032	1.226924189094800	0.684569464229424	1.615847141834267	0.954515811791976	0.983898695369926	0.426936755986074	1.165094998523318	0.929062665499868	3.557975525090176	1.061910698417556	0.547395811894598	0.837436888443689	3.612474968662392	1.576469297583568	3.589362397780915	0.631123276078147	0.845023784709095	1.242200960862133	1.187452043523107	0.604035416851681	2.222351185519242	0.428563455964049	8.635720035990016	3.036047319993418	4.342406305515774	1.449461083490555	2.413985985365441	0.663209303929730	0.927680097040303	0.854140817346209
BT20	Serum	PD173074	4hr	1.478854955772073	0	2.600958035650248	0.431464407932884	5.890152727476811	3.309853760896773	1.842416755641154	1.255578719305289	0.727753628758095	1.553563123065427	0.946723678623892	0.920392035983390	0.420606535298094	1.216900845558409	0.882104958105445	3.932663566774242	1.039062521453362	0.453899038955996	0.683875137666204	3.031563309789173	1.561421079080794	2.751982379665428	0.629295987312463	0.848491272754194	1.104659349549592	1.203705868348069	0.490364922847554	2.280764465938314	0.427213766273466	7.972792075550471	3.450691490336784	3.787379869754274	1.537509671721485	2.513985610482362	0.549240691930655	0.857149815531832	0.780486364697856
BT20	Serum	AZD8055	5min	1.402764178391403	0	1.480705076065357	0.618744437475817	1.012167960279466	2.923931271800838	1.978415603362878	1.089319864545996	0.738216897401455	1.846593104984062	1.126413762094104	0.970834816457991	0.450957761084240	1.330499180896083	0.925922797724125	3.505973629861531	1.095283803718514	0.388869826013133	2.008450502751206	7.003326358775517	0.942843370400601	0.917776437717228	0.713723430437446	0.805007395736115	1.180707170830796	0.192440419359634	0.634972665447164	2.478920589627143	0.420231995514149	5.698098100654822	3.172305116897315	0.140601263055409	1.228284589105549	2.502317394336486	0.499119958910752	3.180220154053429	0.911000225131609
BT20	Serum	AZD8055	15min	1.287789831227259	0	1.383001992689758	0.680677527002158	0.946779859367674	2.674893087889053	1.971565197875929	1.289943211578103	0.730258804473015	1.566094244108079	1.151207560187294	0.899659079678358	0.458311187706601	1.318251711132644	0.928055004433639	3.397914127381341	1.091962714082653	0.404889563077195	1.453424946356079	4.603727437425849	1.029640575882816	1.125030710763883	0.663194021014865	0.824702150729906	1.370245101798535	0.228964852816524	0.742586857353320	2.296257336220040	0.411276633744524	5.831304163964542	2.812478846987065	0.324769363433595	1.228454968497710	2.161734198879288	0.514627566559565	2.907430132361715	1.092408765960075
BT20	Serum	AZD8055	30min	1.202727007259950	0	1.699640700350577	0.577096543746494	1.778767269673714	2.771458900609216	1.640432302232848	1.404517764101161	0.700108140442036	1.535551446054376	1.003466078662170	0.901303094273132	0.488086960132624	1.304898504007543	0.940155184430099	3.278177785948927	1.119657471638760	0.608312580622535	1.477802583067061	3.853086190614373	1.121528715429818	2.656653015464925	0.646100714568020	0.802566203725532	1.619600404605116	0.378171016554283	0.778704943858051	2.294979529121223	0.397263031631179	6.587387044355191	2.826719279926480	0.729965001999080	1.191837247790187	2.137092185470595	0.505950504125484	2.279962311364911	1.230901219359680
BT20	Serum	AZD8055	60min	1.297947795657432	0	1.693013823483682	0.609585253844457	1.950691602952928	3.156280739201767	1.965828494397879	1.400656430484237	0.716550242678907	1.537691904033716	1.009845167396844	0.945525474438334	0.439833902046222	1.286974433887666	0.908904311189560	3.556905492562689	1.117919371215785	0.677697500375650	1.122187192635070	3.963380982775415	1.293952453516297	3.417784322590515	0.635541280126903	0.793969606513219	1.197586792469985	0.481500359266839	0.700254999461312	2.290599978374443	0.410736188605564	6.847799725258040	2.804062206301023	1.035484747685455	1.199305678795201	2.514971673302092	0.528826790927582	1.477843672788135	1.098088706337806
BT20	Serum	AZD8055	2hr	1.046533587430555	0	2.871649016588556	0.465435043496539	3.664108640706391	4.358839607021734	2.172447492777514	1.403580566334563	0.616694132610410	1.740210843257938	0.823958403193280	0.866050900830925	0.340772228054034	1.340938220042792	0.870544884417984	5.272206695158634	1.643399653790602	0.533389795470656	1.123605080196968	4.899786655883965	1.544741848238481	6.325646572631379	0.480276671900102	0.705893594939780	1.340499567382579	0.710955271587120	0.555263308955312	2.866164430041234	0.383671921521654	8.861939214187631	3.677789826502666	3.146848926574406	1.356520583934446	3.248347094155056	0.588672189699692	0.801121738988248	0.815664442982006
BT20	Serum	AZD8055	4hr	1.434954794546877	0	1.800840066478107	0.501974721194863	2.963011861326121	3.505511798864089	1.770999665537624	1.259358282452807	0.697686925169180	1.356791268461439	0.917835607977797	0.929138241322198	0.383511684399731	1.220274074527631	0.874598337750230	3.603904788109050	1.135438239680886	0.478953290235753	0.743016913810194	2.714817311163396	1.406306043371464	2.479659322710175	0.638317263804624	0.793465749009737	1.053648142533618	0.640789510062812	0.514575899376961	2.278654455613992	0.411671118993884	6.852694325333271	2.845809411415749	1.957969907881104	1.134444110177388	2.349327300897961	0.584301363245806	0.767788735794997	0.797285501680199
BT20	Serum	GSK690693	5min	1.114045245828554	0	2.729145648530806	0.397390086097780	5.985434035769468	4.328961840001814	1.708021149333640	1.104940038002657	0.637773784924528	1.389062793750302	1.112255699660035	0.924179432827677	0.518366143278147	1.292622551934085	0.921326014531447	2.968151175774758	1.133452690242224	0.366266784857198	2.398022494072906	8.453054249897530	0.874594113862994	0.881565031964391	0.638589404867916	0.770073496989675	1.302566357303392	0.440600452087380	0.559392353622231	2.426408988419033	0.303105716817319	7.947796727617845	3.056836726826244	0.237159587337799	1.088193799759381	1.898355365929302	0.421503494054543	3.784248062778548	1.108490996556067
BT20	Serum	GSK690693	15min	1.314452546401040	0	2.264924309294548	0.664397092496655	5.477550336553208	4.984285999036779	1.800645107565478	1.200860632897613	0.715076312898803	1.638047630862415	1.222317744787606	0.835455407264271	0.446684267678716	1.262899513876459	0.937287535172044	2.907642358844839	1.069744243548485	0.397414074745600	1.441191523409221	5.124362127511272	1.346546319130900	1.029958333620247	0.656102514405530	0.797136406035315	1.283478930049087	0.588941722546156	0.730377175469945	2.248370688487625	0.402774447595575	6.290790966770413	3.113355589644093	0.661845449721511	1.266868151335429	2.374925835941514	0.509797504524921	2.597454869027549	1.067157946890123
BT20	Serum	GSK690693	30min	1.231227903962535	0	2.660830219148488	0.600874753007943	7.139612206759677	5.508884776123841	1.997528686761567	1.364708561990742	0.737578533958045	1.697974755573816	0.921246867925787	0.914490896414218	0.482303557085470	1.280807493007574	0.971375140781372	2.903258121778263	1.103824713921404	0.570521611208892	1.359102062464877	3.535422804472225	1.372837721125876	2.486632907841762	0.700863561569859	0.841165199824808	1.477499623685058	0.941538047800793	0.757651695397941	2.344630448727686	0.414157792002866	7.153829563979197	2.978297064009483	1.656244470957876	1.261797490557959	2.491208678134005	0.526451900920194	2.083468484967911	1.213015724233409
BT20	Serum	GSK690693	60min	1.159913199960622	0	3.031799760450212	0.510724172010486	8.163726229370830	5.603741219405497	1.971951109606061	1.430107249649798	0.692595049544159	1.364832109432515	0.946199757732483	0.916302175194703	0.471723392953770	1.294120840305247	0.934891375112846	2.971742879816023	1.107412622943375	0.601210670644231	1.191063773553039	3.996198432478824	1.229509056271954	3.027426442464959	0.608462898883092	0.879294222151597	1.354505368615145	1.120851595992670	0.691589750473314	2.322621869353065	0.333645298049666	8.713676286276266	2.742172247373711	2.383922292811322	1.102087470631216	2.027219166424301	0.525422554357254	1.838652994217384	1.157584901087345
BT20	Serum	GSK690693	2hr	1.324007565634169	0	2.632904452185063	0.481745274919504	8.626965912912263	5.514713563911696	1.528508656375915	1.254300100842680	0.721872122094065	1.443847203787070	0.938361766772101	1.006033181775881	0.438460768961465	1.211249030062755	0.882706259998426	3.027453194624478	1.096463813752312	0.574769968047214	0.924870044615738	3.043392958527832	1.550992612264073	4.026864286678610	0.652708536266610	0.836104924036274	1.216323189346987	1.177333948529629	0.650128070401084	2.272746888765953	0.440033495646902	6.974700523624605	2.963318106754489	3.738941541200147	1.296895992568286	2.549525126182890	0.584775278912577	0.860127979565606	0.838439908177272
BT20	Serum	GSK690693	4hr	1.335558835936746	0	2.669459800211938	0.552398499299774	8.373132583901242	5.826438950468933	1.805217680762831	1.251737083835151	0.738967656188456	1.640907806242523	0.886206649884331	0.941903906329409	0.407469854837049	1.188001957480797	0.908399158879555	2.966146120278289	1.081061157116919	0.456098581616815	0.736457259009305	2.744233726537512	1.535049866011498	2.240759352590913	0.617406414364099	0.856698559134542	1.024452259888365	1.194454473100436	0.526463842500618	2.179651151830598	0.426551103012266	6.562360256718899	3.040749839045385	2.955382475628321	1.263620713513507	2.367429756753846	0.573878200356710	0.757363591988804	0.854243514698086
BT20	Serum	GSK690693_GSK1120212	5min	1.389714590985680	0	2.337365586465177	0.486641315159835	5.966843998350848	5.012734832857215	1.855594236745987	0.786435726698079	0.660865425811033	1.638588368949968	1.126435918135461	0.939511513989446	0.536898641394218	1.367512506648986	0.834534100304418	2.588770686076905	1.167829149925912	0.333094349195250	0.178344881007187	1.785508471635706	0.967021638421500	0.946259595979866	0.603473742162637	0.786834717378452	1.134502046074914	0.345845068436738	0.320900014132583	2.395030018741763	0.359841591277123	6.766754785894244	2.936570989889928	0.168846960343421	1.277256335417240	2.096662097022207	0.469437303043621	3.295339049934178	0.912464868454126
BT20	Serum	GSK690693_GSK1120212	15min	1.362918668029285	0	2.173569466618949	0.565942079404156	6.269380599956064	5.219862090028352	1.869421809659266	0.783146193540175	0.730513308569996	1.841795278582169	1.063776447497698	0.892002941422052	0.573952785183867	1.379234314801715	0.874645076967321	2.373719584096959	1.186911094514112	0.368702090081848	0.257756965469144	3.812947909031776	1.048619850592370	1.154790504181351	0.635412171201827	0.807324186874593	1.228969236022677	0.371970675106279	0.313526718606321	2.234937421745462	0.407960991889910	5.845214175048192	2.909979265202664	0.177259012000233	1.387069337120008	2.243398159275342	0.491187993900668	2.550046671365130	0.898852956013643
BT20	Serum	GSK690693_GSK1120212	30min	1.348323265013306	0	2.571667769971036	0.560595363102983	8.925868800874802	6.106111371813089	1.996394527793462	0.944402749268885	0.734030353391350	1.904299530672451	0.970529764097028	0.941534840145740	0.676312251792514	1.403108577572337	0.898507903078862	2.648326602008837	1.286170842306416	0.651216258138498	0.450552736135689	5.780825684110783	1.299840266723860	3.395949760796119	0.627319624368692	0.800092554365077	1.690655226364634	0.678334256695649	0.381973450881156	2.387179444250776	0.416751625028349	6.501808760470843	3.128546253690193	0.533520058340619	1.426672819282300	2.509046148905940	0.539458196931979	2.138090673486231	0.904841693779194
BT20	Serum	GSK690693_GSK1120212	60min	1.459037777340656	0	2.707823163716614	0.506238711450593	7.237077371277833	5.516102171284206	2.026636690686871	0.970751347750798	0.758945799101652	1.957646197668095	1.023619682988036	0.896319025448986	0.581237823211008	1.327042858901986	0.851233867253430	2.771415199052771	1.175331649339439	0.676094720365128	0.301468364455458	5.860110689413117	1.369942997497755	3.336482771504429	0.653593244012379	0.802038533011803	1.288879168575288	0.824316502943406	0.373338942275085	2.258528793572672	0.395182983162978	6.744250390294407	2.758875078962867	0.834294404195755	1.330182756855436	2.342769453804434	0.555812658235992	1.528015311869865	0.836986029047118
BT20	Serum	GSK690693_GSK1120212	2hr	1.409957003247144	0	2.928080154484039	0.453688003206289	9.687362900983425	6.593130107489755	1.994789180111523	1.035948856537365	0.739949623733424	2.293775762349733	0.836490794466224	0.841909450656271	0.509707358598078	1.342885467209509	0.887497735944306	3.080333391663899	1.104845810618682	0.438331391456761	0.255881824816013	6.413531177694916	1.479829554885203	4.045895164386598	0.595015914144374	0.773590800244818	1.332295826224229	1.087248620053096	0.335837684864589	2.506646737987504	0.435124414696413	7.147821860318398	3.311651746379732	2.703230701087358	1.414380912896819	2.693044791869229	0.507908093280599	0.846373008690975	0.501019200510644
BT20	Serum	GSK690693_GSK1120212	4hr	1.504428462746568	0	2.589803240225983	0.441683269908537	9.316534206209784	6.149230511666160	1.719195323413324	0.918671096760818	0.702593790456311	1.554920827763137	0.916769903074588	0.954625887664246	0.417302460478699	1.298167693618198	0.846941809744309	2.976088241265494	1.055077377052385	0.464678664851422	0.203465329922018	3.242693631585117	1.571105963900328	2.288522508339168	0.619910653500841	0.788014063414433	1.063518379333644	1.014894360270787	0.319841721391015	2.130182032964454	0.396482923918089	6.498391206356689	3.050378136333796	2.524337700956679	1.419979376729947	2.374959231091025	0.623862922092875	0.805981467486558	0.488377514667587
BT20	PBS	DMSO	5min	1.051980992674914	0	3.541732855459816	0.461003989759484	3.118851478962541	2.246843862595047	2.638240430878534	0.938825813029593	0.662705162662927	1.080782665488824	1.053829900875510	0.860138868504224	0.346470572011913	1.367509753558526	0.733288529695930	3.646693773459296	1.057772554431384	0.288527098337789	0.401205615850903	1.118928545210860	1.424370404874236	0.811410749772782	0.538806873310731	0.707372203908016	0.785918755788800	0.578871791488896	0.305219892643574	2.787725200862543	0.351395139078149	9.014350157026021	3.702775479045376	0.594447064733132	1.187346046189966	3.085036630694884	0.420775035679548	5.493405112594380	0.931163817728688
BT20	PBS	DMSO	15min	1.231888904621249	0	3.651672685861416	0.515036314895436	2.790810520546033	2.499922318519330	2.486627410268769	1.002014328501240	0.636432065241220	1.097193876549068	1.141834777015682	0.944493226828688	0.439776851673611	1.352425040486710	0.787189914027146	3.421424293783796	1.007519383510530	0.289898024808586	0.492699813300753	1.261550991779951	1.188492167686986	0.838855120471202	0.611029131462722	0.769993550376810	0.808708951213036	0.487649149218629	0.345377829024723	2.564584846554838	0.350967092391578	9.288600560475816	3.482570717618012	0.436599081440206	1.036938568488904	2.602336340602292	0.447966114398239	5.272758351161205	0.988714504394448
BT20	PBS	DMSO	30min	1.131677027106837	0	2.865545182569763	0.620851843159386	2.800061943912462	2.698125858744092	2.073910744939340	0.980685149941448	0.687437517554989	1.026833143813841	1.018922699717549	1.069780458170359	0.405127005989686	1.281594351876699	0.845096524818115	3.100356019730851	0.933229196215426	0.348203310060942	0.530604100255064	1.341129913721339	1.422520440612622	1.030792229982866	0.647444319175083	0.854194682143952	0.768353971128329	0.551153980694432	0.387062388766841	2.315449010900835	0.456135677139431	7.192292478455901	2.895956309736357	0.675946486607235	1.296859899230978	2.475438070892869	0.524879015010952	4.245482121721137	0.836050739450042
BT20	PBS	DMSO	60min	1.243295815555899	0	2.803347962254342	0.524035343993808	2.575643063100668	2.229083387454955	2.092729977731325	0.963182281300846	0.692525190439945	0.900683869624448	1.132466111929975	1.049629174392195	0.442322697336234	1.270648668691024	0.875272326941089	3.119247234814021	1.004532445216490	0.354974430604428	0.505871825538297	1.090484869572816	1.317428683320404	1.022926500962229	0.663848389571262	0.822499538913068	0.919181396186686	0.520756473394765	0.392772692485015	2.384087958624865	0.392173243802126	7.650975991125433	2.947854168406413	0.462183867780340	1.104959706438985	2.350370156679225	0.485275721800918	4.686541291890991	0.870869172109512
BT20	PBS	DMSO	2hr	1.067107269973828	0	2.927283126285854	0.541996335245036	3.105018416669916	2.736558345808396	2.352652045589184	1.022186827107528	0.724348165565932	1.057604923301992	0.970245925800612	1.090395608134935	0.457357406174183	1.328294328082688	0.945889888299118	3.252136286739357	0.935595628418527	0.353309623682087	0.464065052976843	1.000405245286626	1.242157077925039	1.011775618721735	0.623266135001313	0.885388534389285	0.824410807872009	0.566362796903741	0.392264296318465	2.359088250550628	0.422022382089875	7.184196018440781	3.009975309964883	0.572083306949166	1.206463343609634	2.517464938346228	0.513493043387665	4.977629714650815	0.772853015075814
BT20	PBS	DMSO	4hr	1.074189965874170	0	2.754267341972273	0.651884652109174	3.343534136178373	2.940999911209675	2.302621341817298	1.032236977568163	0.783853195795220	1.434120162256632	0.914050558732461	0.999971391076878	0.494120781524718	1.314275920113128	0.951545603512034	3.192725793627552	0.998125971077321	0.361219107906064	0.543169925828396	1.379012669782712	1.301762671045698	0.966265690580777	0.662548802592994	0.886646243673203	0.820769751003064	0.604666725136799	0.418221313885385	2.490236418219913	0.448502115571698	7.359389779215654	2.737459637587492	0.563762654279925	1.547353016941387	2.652442183751647	0.524715445554534	4.755384818984254	0.691300974607337
BT20	PBS	BEZ235	5min	1.118932950853057	0	1.275400402991129	0.580142221671443	0.197734525029784	1.444916591485811	3.300858113065269	0.868375321491989	0.666889776474897	1.030074168195051	1.074235751043976	0.736733994350431	0.395874935473829	1.417432534162038	0.814589691776936	2.092338524722200	1.073559240951017	0.323470651581827	0.525808535833400	1.406889268827817	0.728977202306403	0.627000002902068	0.553348447449468	0.698530924513598	0.945859039811961	0.145300497138456	0.356159036421747	2.645611272452949	0.337705279471925	4.237318357621512	3.070493733605043	0.126572897533934	1.115772452665877	2.655883761237709	0.416816106526334	3.462533716226956	0.886687359579075
BT20	PBS	BEZ235	15min	1.089687683087602	0	1.440582968892201	0.845604852807496	0.195864607503338	1.648725231737695	3.680107711077599	0.929800338372773	0.633851368613158	1.171857184508810	1.055589702683044	0.711549862473579	0.374823390570813	1.417432534162037	0.797540845185119	2.101560919886264	1.168194410354884	0.292907338647832	0.576796004790386	1.590939703292482	0.747250906108958	0.655572241327306	0.505526681377773	0.638918196141906	0.921034305087826	0.133629520969880	0.364405202203027	2.853278379022659	0.342476852197670	4.448742469443276	3.430358745008104	0.115895250049945	1.097067267327188	3.061482833907859	0.385639340166402	3.957532849655464	1.050215844669353
BT20	PBS	BEZ235	30min	1.015602188713477	0	1.169278595949419	0.764591786804188	0.321704738505203	2.373721859921680	2.471259006127221	0.950190755216465	0.741584264194846	1.115470398025286	1.011189917654591	0.802710626868371	0.429829480922635	1.386123871323871	0.890774345358024	2.319020210466380	1.070047922431733	0.372880780453852	0.621915761915697	1.581486222943043	0.776278510362451	0.848339881425421	0.581170645599717	0.755953467561689	0.972239044337750	0.173324548078645	0.392725423406253	2.369344280962129	0.392046581350802	4.357539961921835	2.576919594936566	0.135811066655384	1.164673138976059	2.400839741816611	0.494526947808880	3.144104819299310	0.822547683380038
BT20	PBS	BEZ235	60min	1.073025573823468	0	1.348017314919553	0.642978592982361	0.285018975792618	1.877164174764831	2.779822023452113	0.928163226227817	0.764096170701999	0.933579124960587	1.015695328948346	0.816744569658926	0.476784474502540	1.403234913800423	0.899877982131409	2.259621222707566	1.030134296349571	0.359288215370367	0.568063567554405	1.195136352931765	0.807173869443317	0.968425402228105	0.552732492088864	0.769901533376446	1.033271073803064	0.169058696547662	0.404845474188639	2.513270506138987	0.412550356098503	3.933506517852360	2.677480516884882	0.135851098758154	1.170967133546991	2.350794641172064	0.483300925920783	3.395638033652596	0.988948076572297
BT20	PBS	BEZ235	2hr	0.939369717367893	0	1.131959477787736	0.657450444352614	0.322383274115985	2.021467826154376	2.714054000735022	0.964451195269009	0.796192428806636	1.269189805644067	0.967401879639886	0.872737281328946	0.504605621240010	1.403211010105343	0.905241294169857	2.242156662800529	0.988504256300816	0.374140043974184	0.517336973320386	1.365153781012075	0.725111059119778	0.950151960146486	0.652667846534312	0.873279137047340	0.909285915638368	0.198223056669073	0.428026698889482	2.572302928315954	0.488557115020941	4.386727919442617	2.481518108610760	0.168592234359512	1.373285490759883	2.679213720203510	0.517658954097792	3.764874056760242	0.740579942852232
BT20	PBS	BEZ235	4hr	0.970086167513744	0	1.084855006420454	0.753574167444245	0.468443291769032	2.716194217258026	2.582989043102829	0.985923024417578	0.783932000483154	1.345318307852905	0.995902833854861	0.882021621618384	0.522609182059278	1.474504321178626	0.969344132682089	2.577067794891329	1.095492192487157	0.394017059851484	0.551823662307771	1.318774661503608	0.707248517713746	0.885708054346459	0.625366253027546	0.869751497444853	0.924841215422648	0.211457379344784	0.425179893396295	2.466618134370558	0.485630967073528	4.643120319716798	2.240466959793372	0.156868923471613	1.359462595593653	2.623161810350569	0.552031398216813	3.085715732035023	0.661325156124741
BT20	PBS	PD173074	5min	1.106557566300937	0	3.865446814688008	0.457341373233546	3.119630280031299	2.307377912561786	2.816385843483627	0.965417165500735	0.560558924681638	1.122629151476878	1.094896787636059	0.833719994837013	0.361041386189358	1.330985115579021	0.791055699402375	3.824432237156440	1.064814605196144	0.285866032184562	0.399972483018517	1.144386576009961	1.264346646719137	0.761740183742458	0.474432699887358	0.615546367103997	0.686153643873780	0.506629474655485	0.270185254754383	2.918680563643325	0.324703528490804	10.085020893884161	3.974292835562705	0.568413152307166	0.994734583210446	2.963103973871994	0.381412446102975	6.527470340853526	0.779231241164597
BT20	PBS	PD173074	15min	1.090532359818562	0	3.728733595804509	0.507284009556763	2.797817934508553	2.412014324579273	2.538429824007055	0.989982548224740	0.631009386775552	1.124476284688895	1.183177092649154	0.838176638787892	0.393234746206345	1.300638257262630	0.867083782639590	3.483676177512976	0.978647094080660	0.302808106642294	0.467327104166367	1.068452489232391	1.189713734490793	0.855473189195101	0.496907489139517	0.666567758789973	0.720135566999916	0.469174238842576	0.345737131308373	2.833190127509962	0.360943174370425	10.602216563965243	4.067190730130854	0.545042868486726	1.079951376684290	3.014252136974885	0.403939730265555	6.375571581293380	0.860734723559871
BT20	PBS	PD173074	30min	1.072541644922337	0	3.154676888427236	0.603323680542931	3.227831091564410	2.932138395504384	1.952898234010149	1.030185962988270	0.736762706550519	1.148697959352153	1.072445697087603	0.963186485759555	0.437808177417693	1.317479463515229	0.925357695480494	3.688809953863893	1.010687119076701	0.373790582554889	0.575989742619797	1.315138883336919	1.161456824684675	0.991548487657649	0.575117130336327	0.751900099902250	0.762639492309675	0.554879881258654	0.380155074014827	2.542444236525801	0.405981937195299	9.782698480807413	3.092327324722831	0.600253621697122	1.124399526363054	2.387791369535641	0.493166798006793	5.319274856338705	0.813810879151774
BT20	PBS	PD173074	60min	0.970149039973753	0	3.376842127124044	0.434023399469667	2.678497231833547	2.252932607948312	2.083660068696718	1.079722745888167	0.670274161913416	0.960566531011761	1.076064745655059	0.992575201226368	0.431868961879119	1.417094001389359	1.009981621572689	3.603667901818759	1.016516640969806	0.318726371300765	0.484847060538064	1.070771830891280	1.052816853568388	1.133125361250345	0.535324225992233	0.757570043253979	0.867333636895705	0.534888671851501	0.347054734405217	2.792047652461124	0.343641140477758	10.821741899129263	3.184198495171305	0.435584760311331	0.989941403986858	2.181440242092470	0.453289581227100	6.638104889967317	0.918049845946877
BT20	PBS	PD173074	2hr	1.090177584263075	0	2.381736192756021	0.514151787522776	2.470884711688319	2.280094161405225	1.848667239534485	0.964685783374885	0.794158559008619	1.390752196490390	0.992495590991119	1.032263638523314	0.498844236704843	1.346048137348318	0.948632876058194	3.214766882601446	0.899223939168899	0.360454725744963	0.461415643391834	0.900017188721845	1.182238123989173	1.054963260495173	0.632477886249892	0.860073735247188	0.816949886052508	0.572239159928499	0.428690340906275	2.338588981142089	0.438355730723842	7.526243601436966	2.940630315045091	0.686215782981990	1.262173791313956	2.517699019295311	0.536085643759211	5.411872953550799	0.773231577088613
BT20	PBS	PD173074	4hr	1.200309166614582	0	2.540973466078626	0.555171795852110	2.991254347087756	2.883248675679706	1.917040201372732	0.967985069973861	0.814591402659244	1.334571721983314	1.061838890110811	1.045941210761052	0.472146980268486	1.251166198440622	0.962181751521824	3.384495027186097	0.975595042245148	0.395563980653932	0.524368998834268	1.100883564952099	1.313707184274997	1.035764664250018	0.614088896426786	0.903156344984627	0.879878360580926	0.598309234976521	0.433670236808268	2.551862778338855	0.452225828970358	8.989373098152232	2.928386596765495	0.609122031381348	1.415804390234501	2.786637623381397	0.567918385040161	5.445970656072525	0.787069612790161
BT20	PBS	AZD8055	5min	1.034996009091203	0	1.591014913428249	0.534654354687509	0.508249296423053	2.018153609285053	2.581524335097689	0.890344083672096	0.655663852778017	1.080183196790477	1.049402074096876	1.043494951819342	0.410778298662287	1.366714461313450	0.891285150621745	2.549015469479310	0.963642400913229	0.322939676621043	0.511513545438035	1.187346798511964	0.773351755863276	0.743561451262796	0.669674723768319	0.790807856963955	0.839458246609777	0.169385944485073	0.317052260861518	2.495297056554641	0.367378266519462	5.932021149329857	3.183725688551010	0.127454598392949	1.071143217127134	2.682118850208665	0.442327384181980	4.492718823221091	0.851307924693089
BT20	PBS	AZD8055	15min	1.034671310425842	0	1.798339117384022	0.536650437055340	0.600687817286703	2.517420039190639	2.605786703590434	1.004807089511667	0.651786586376701	1.045189908127574	1.142010805464089	0.916582186150228	0.399506578343889	1.417432534162038	0.889941659819418	2.833019729825783	1.012817124410514	0.315836390051855	0.732559135620328	1.537410704170859	0.697594520213906	0.613581470316464	0.661910938643662	0.769014707287027	0.899406263276543	0.155325009430704	0.348132910876046	2.630148966611025	0.292430878923197	7.133291591152867	3.123091425362259	0.117941305435315	0.977528024146626	2.441986884236494	0.414174877549138	5.392729752577863	1.003093226491722
BT20	PBS	AZD8055	30min	0.933405393567050	0	1.629933302143598	0.691859466395834	0.651536142311322	2.569403638436978	2.712697105605999	1.003438041267133	0.711016009297283	1.110269075763306	1.061676199837528	1.059718358203599	0.476689629736896	1.386114979119014	0.891826968222423	2.500027207257652	1.037646203825193	0.342223695920578	0.614693459709077	1.369648789060826	0.783869225263076	0.785595365220074	0.618220511948410	0.762856438543892	0.867826972597476	0.175569681383058	0.377748736785631	2.383094533711025	0.358584419399837	6.000395829334717	2.749714099630344	0.143930187580807	1.220720105765506	2.300714523818359	0.451319681429915	4.198209413112312	0.824267261733828
BT20	PBS	AZD8055	60min	1.064258304298283	0	1.705196923627105	0.624725465427014	0.787299502890618	2.754661766867363	2.425646294636797	0.986882458740486	0.720212805528053	0.983226116919467	1.018409800279350	1.116093142620993	0.480416264878791	1.297260775142701	0.955868278019793	2.456236848352925	1.042352828147691	0.407636199381550	0.509313059786048	1.226643010398126	0.844931601717315	0.938507842549234	0.648246305796269	1.025671767195345	0.827896746282242	0.193279177987020	0.381397545613347	2.339401249699253	0.389364534110346	5.889157976658295	2.783430102749432	0.173899256602794	1.126596234689908	2.539885120919374	0.495735964340079	4.009435645988102	0.801739341216870
BT20	PBS	AZD8055	2hr	0.943358334031369	0	1.518838351464773	0.628901936193021	0.924247088563300	2.578526965797604	2.456887196883730	1.059389310973676	0.776546373482921	1.146234763349370	1.025598107547568	1.079123404915029	0.536121372783366	1.402257089853843	0.974427541713436	2.512939110903644	1.041501964485434	0.368845674892733	0.517428077965515	1.313331206410043	0.779178667745035	0.860107187600575	0.657614950132177	0.849742518986039	0.903179690851222	0.205050349250232	0.415116399176119	2.435788036861445	0.423164167835821	5.765352884903475	2.721869692955159	0.188764553484203	1.264391265948184	2.505407775266117	0.493044651702006	5.132041483560032	0.795424093766561
BT20	PBS	AZD8055	4hr	0.940354550039428	0	1.611849358517804	0.680456536393395	1.107516756953038	3.082688961313041	2.397204028680934	1.029809972205234	0.743521295565475	1.329540836970431	1.015897401575142	1.140374212538000	0.527920218459562	1.367740472888867	0.962655435910072	2.720421917007142	0.954047024745223	0.375522348609823	0.576133119322235	1.416981249081314	0.817263449808739	0.818980037864499	0.678167167819369	0.865863113316294	0.882497066042135	0.238218329606456	0.397038272732945	2.321809938019348	0.438334459173634	6.306355356245489	2.531200045803066	0.225573835593609	1.344775775818470	2.314485311352457	0.571622055217612	3.909642019894159	0.731547328001977
BT20	PBS	GSK690693	5min	1.395457874739313	0	2.599800714446341	0.456446606951728	5.737771756058928	4.308366897267650	2.444434599545652	0.864011613003856	0.655430141884602	1.002219847792523	1.117969458214110	0.977473528151475	0.415440173978922	1.393179752493537	0.842869634827061	2.455980371579544	0.925010049173246	0.326716640874370	0.401947401944162	1.005348289641696	1.102642519151933	0.807409985232254	0.622941833658752	0.771568214193516	0.928353230624707	0.375502598409282	0.318741496629474	2.436853402707443	0.342941715287929	5.920477859721671	3.372513108999955	0.281821812639969	1.010673447874766	2.564671654138645	0.422261316737122	4.184885450883989	0.985705347237111
BT20	PBS	GSK690693	15min	0.924882352626619	0	4.273512444835805	0.425493187663732	8.330956789878570	6.164762671644988	3.104474456410777	0.908984547416117	0.617620521612352	0.967857434850717	0.935220784130729	0.875195436909556	0.391517690039666	1.382850241427667	0.812194609998048	2.717325765353768	1.142403759371856	0.276724780002655	0.447088094956798	1.691791800636130	0.868249479534626	0.664903936249722	0.520257011996968	0.731279810114026	0.866342242586205	0.284553335492259	0.291288251466448	3.126351817233599	0.290677174831075	9.279773463066746	4.149539867253266	0.212573966702511	0.818652869303358	2.534490434927444	0.354939374169589	6.561684395720103	1.283917953215510
BT20	PBS	GSK690693	30min	1.297882921773779	0	2.417137141088135	0.638211765408218	5.672672039386971	4.498775919278944	2.600315428473004	0.896252328098975	0.754619514598244	1.120753673098929	1.078401856029751	1.076178516170644	0.434329412832433	1.313145859080431	0.916879717751290	2.466617952378103	0.912660272426881	0.352292337853919	0.466069306375244	1.117277782784781	1.100201632071536	0.864058918156885	0.624949875177243	0.781050817944569	0.904814578190994	0.330225919563731	0.364338886888321	2.328619016508614	0.406428163970533	5.253166486065902	3.230235526131699	0.325223846587734	1.228507261453129	2.641725502275474	0.472006501576378	3.860190598249925	0.969255338735471
BT20	PBS	GSK690693	60min	1.331083189677410	0	2.371628695252452	0.598974848809882	5.316408016319659	3.952787696289123	2.344016219193164	0.903588698096869	0.737593337689612	0.952713686529083	1.090074863430525	1.015863336210782	0.434007945115153	1.265037561134302	0.846798227200335	2.261412978059616	0.951185116440312	0.360454725744963	0.474463127494766	1.106067255964223	1.109043620903302	0.920165869877728	0.636306508310531	0.753754729608947	0.909240209612773	0.349350557897190	0.373509717527642	2.345907164178060	0.396732940148958	5.030803126025357	3.084039482046462	0.313509602220869	1.062694809820158	2.468724734018039	0.487212459352436	4.241241577690134	0.852332630269998
BT20	PBS	GSK690693	2hr	1.086460958251214	0	2.553517471272988	0.647736479442666	6.091862233886727	4.434021223108413	2.382204565432036	1.003743644059987	0.780381740134700	1.398783430667452	0.932383984075412	1.026669721300268	0.516957003947691	1.404363012982933	0.918665392997974	2.286838688712491	0.966836693039457	0.355461340467561	0.489385235119229	1.165630568724317	1.033355744406084	0.901231628258067	0.674655001845469	0.857549506057407	0.886057653464438	0.414015420898575	0.414971931833481	2.519337226754005	0.454273585488152	6.140997889486775	3.100250919392170	0.329541545247205	1.184088292066579	2.575273593521943	0.476954856829607	4.723226201693112	0.835024221087057
BT20	PBS	GSK690693	4hr	1.146710303885708	0	2.512657868956162	0.736727742440342	6.412660154466299	4.292862602862174	2.350377380947172	1.004866471653960	0.807674092364481	1.429020201758998	0.966652830677387	1.073893187205444	0.482779635074153	1.351822655035575	0.977942195373473	2.554909091616883	0.960462790784037	0.372847117831664	0.515283419674529	1.298842378823066	1.139111844503638	0.889654053242643	0.686596751447112	0.884639335305032	0.911795807029446	0.500691336339793	0.402716346791810	2.370227754781907	0.471398130663417	5.395287253006232	2.893400484632061	0.433581202642241	1.400189378925096	2.477498293825969	0.514037341017476	3.957657390378316	0.698658032136943
BT20	PBS	GSK690693_GSK1120212	5min	1.137239377161895	1	2.924990916277212	0.510065305466300	6.564764713132019	4.656846303565153	2.489839829785019	0.916702207563401	0.629447520822299	1.018380163769396	1.097306263016755	0.955138464381724	0.459281592232250	1.364968016904010	0.859942330474754	2.183215686122098	0.948238385624706	0.322576331115206	0.427809771812680	1.172700526866642	1.006212210305416	0.724140358652540	0.583440460481463	0.776828224510134	0.854239602551876	0.369872527074007	0.330297968992512	2.512749753695470	0.349559294412811	6.659288887814072	3.260782628834290	0.275232571970267	1.115895192751278	2.533003958183372	0.425213859103200	4.212352392485588	0.924002495357582
BT20	PBS	GSK690693_GSK1120212	15min	0.793413345990843	1	2.878101615491786	0.558413971918607	7.822494284006432	5.399402233696519	2.623362353939638	0.977951176572860	0.645917255519487	1.150242849014382	1.131563189239253	0.909601339895991	0.388961966236310	1.348754026310264	0.839386859305439	2.324207620264384	0.987134207059240	0.329726891135703	0.563485134122273	1.360670956749709	1.068578703515087	0.713280504498944	0.574011354920713	0.732372867417745	0.735409435052499	0.306546610591842	0.347424953776197	2.657688826773858	0.348902554440546	7.222384856023489	3.570702371576080	0.259717822292809	1.002060162709872	2.632550561038801	0.430116359469500	4.922770126732449	0.850478336468910
BT20	PBS	GSK690693_GSK1120212	30min	1.178661609770038	1	2.675216721186207	0.683132069946120	6.660599068125065	4.583250491896196	2.609603093529797	0.955211070493457	0.727708859598548	1.040765224987301	1.049264419102779	1.012605824601236	0.460752345805062	1.278104967638743	0.884691888793378	2.337164119808433	1.018303539723935	0.348592867304689	0.450844765925736	1.139468676433496	1.016904258143665	0.770640172328688	0.637652719983362	0.769689783454276	0.734979544442977	0.313536749633832	0.382835867469246	2.374739869791881	0.411948853083871	6.214149895918304	3.070675456229782	0.293526303616437	1.285674117206602	2.494326729769647	0.457922268319337	3.975970884175366	0.779448592739070
BT20	PBS	GSK690693_GSK1120212	60min	1.042605673792747	1	2.760613915844066	0.582521813004056	6.252284080893658	4.102355014198061	2.229419489042980	1.011740410994643	0.647364943401129	0.907874806795992	1.027787438572496	0.974677621800905	0.448761254372550	1.332409480240895	0.882882149846293	2.159134531312189	0.993107747002620	0.349918683548304	0.462262475098283	1.210075993069242	1.014186042318328	0.884466805913756	0.574010090624276	0.741926657956271	0.928313711513877	0.351413327848111	0.369395136323536	2.449387009292229	0.364360728033732	6.628454501033586	2.965960575942096	0.281184425128287	1.041068039228978	2.225146608000275	0.466446536414734	4.330080257248841	0.778883444198773
BT20	PBS	GSK690693_GSK1120212	2hr	0.982313715271160	1	2.517441382565552	0.679788944696565	6.317666738327300	4.478451016540443	2.184075010016117	1.066464988231395	0.743677031409097	1.195286105568537	0.970764898821367	1.014592024262953	0.486561162809969	1.332326963250606	0.999424646279753	2.187049824018616	0.986002213373083	0.389954149118568	0.511043780835231	1.304609300521220	1.075722576175947	0.939427139547396	0.657606621300069	0.853743259043919	0.943939055153034	0.427769729111249	0.445035419193730	2.315134846288586	0.477244781654284	6.011891735302255	2.812821804392236	0.337712814813599	1.222327385554008	2.463882761160709	0.511820583417953	4.231569369623107	0.779105272017241
BT20	PBS	GSK690693_GSK1120212	4hr	0.944988419730282	1	2.552795355179986	0.711420750986716	6.117328703794924	4.470862074391564	2.278570155946147	1.068487717953657	0.748805907079563	1.399177646146265	0.943138564927918	1.060677055308300	0.518079669665089	1.358815793489902	0.912924317761355	2.366484342135594	0.974893100594109	0.361367059933126	0.584386763391930	1.485342018723435	1.135928628306406	0.832482660996265	0.658483882163620	0.838249457059647	0.854281316518924	0.497395439280297	0.400422425949298	2.399967682863096	0.497289150410740	6.044321593017306	2.671693024622579	0.438184639512637	1.529139419897986	2.485576628351338	0.505661083251304	4.105205546740069	0.705416743602205
BT20	EGF	DMSO	5min	0.935249828064120	0	2.492343796673826	0.432529157854849	6.145643402273757	4.359452975012262	1.752667773386436	1.052850628433965	0.736106898422105	1.773640358129511	1.072486642354462	0.974081714752007	1.544655014161274	2.462369096896007	0.839604255192216	3.865180889521762	2.736153207894138	0.388311256797559	2.413396989358672	10.791297460586303	1.226494206591029	0.800872832561889	0.575120688771222	0.794027414949408	1.091356533770721	0.732868489100656	0.564013362859775	2.143758747186879	0.365353480342952	7.408531666556322	2.922644617902181	0.440400325726688	1.527780600757614	2.146305027967556	0.490273382111711	3.384900797188034	0.983443792998582
BT20	EGF	DMSO	15min	0.884295236588280	0	2.622153724552419	0.420564157103266	6.344036082250806	3.956542375017597	1.551858751671796	1.297131303182689	0.698108467566807	1.725480795693405	1.077761047164737	0.940433022371028	1.830999303180396	2.610602197854899	0.872853710412348	3.767156234187050	3.154570122617239	0.411582686678566	2.219387395332707	10.683674686958023	1.289758278197838	0.758436149890926	0.609881959278932	0.797843287744417	1.081610979151755	0.888653990833487	0.702984763312853	2.316201278751226	0.359918915671048	7.174023099065196	2.708039419874625	0.912019449788329	1.769481657580747	2.140573231239777	0.523798050660859	3.337788575419343	1.065124051954643
BT20	EGF	DMSO	30min	1.033219728438090	0	2.346599739561272	0.599167790089317	6.340002249772031	3.797563534488010	1.705550474083737	1.326441774823206	0.688386465007081	1.856637871505027	1.101576141784403	0.899910127857393	1.881119750602224	2.455124092929975	0.958524682999115	3.982533087986908	2.713529553090717	0.386477246567944	2.267120173471809	10.135122684995270	1.635093143350737	0.957730223763990	0.664953823901676	0.760173732932325	0.997732223215270	0.960386778035336	0.755568660055295	2.232701159350573	0.395612230388184	5.854556395349267	2.917335634323704	1.518348498718451	1.800041365870905	2.427634629239183	0.545799688576637	2.683847756629793	1.073110868381799
BT20	EGF	DMSO	60min	0.966973951637893	0	2.667303142239498	0.437216111078620	6.361263250292761	4.053832191668627	1.866029617669811	1.467216229578204	0.722384316411773	1.732188485458633	0.992501169642923	0.957759094062532	2.465714960750485	3.007620564510081	0.926266938014021	4.067328356965728	3.232458681434312	0.393901722614958	2.216194254100035	10.054376096743447	1.396609646415994	1.095841521566874	0.615502977796277	0.766630653943316	0.996824418258255	1.172508262731515	0.709832388662692	2.280327493985797	0.363993735834223	6.886988933313736	2.934646804767920	1.673582455280067	1.959837947872134	2.324256109370587	0.537444795520240	2.722762377448000	1.180840180446304
BT20	EGF	DMSO	2hr	0.847771425473551	0	2.591028928456826	0.340655106700736	5.711402991709592	3.313046899028941	1.790307091001089	1.541319367208318	0.728958594326363	1.320759833359584	1.000334673238970	0.858108098521670	2.835403949719911	3.349420640013350	0.809991286809534	3.047545077133139	3.633453817076382	0.399983252179479	1.602771197698457	9.754015158394022	1.095330784058239	1.018600202840966	0.510073339716273	0.873366832607225	1.052477903254661	1.090150818623340	0.664879675638686	2.209774619814169	0.319028864987835	7.524840747871256	2.287347466941186	1.954563329275141	2.391532506803753	1.733281897948817	0.607923131526431	3.263042450088541	1.308003564361196
BT20	EGF	DMSO	4hr	0.961004207010280	0	2.682239506490046	0.471748871048298	5.317672112975226	3.618373898327194	1.997549117128226	1.383583613520489	0.678767894493105	1.499199459939988	1.005421837702831	0.913871658019404	1.567342768192320	2.231310831463381	0.913626181194832	3.604270455396248	2.501528511101276	0.400839644764869	1.471387234954230	10.887868759990853	1.216711492947478	0.964368694390076	0.607371595829161	0.954941689566958	0.940340774990604	0.990940486996016	0.635751727275166	2.171997346027016	0.315887535752654	8.440131352953944	2.459786700467618	1.972171764176519	1.780359148614767	2.106896526049915	0.642109567503632	3.963354144334603	1.260858341373042
BT20	EGF	BEZ235	5min	0.641701198865680	0	0.988146073759998	0.477413413453619	0.440306255725798	2.503208165030677	1.827159865012187	1.186826695858538	0.706245911620186	1.634173233847884	0.968389595991620	0.777082800884727	1.686100121068038	2.521646253081063	0.947889186556657	2.996409465968065	3.082779501816137	0.414908275666465	2.214695247819622	12.175251910360952	0.897158016342646	0.800318586968599	0.712409789978396	0.829643418963267	1.234173350054502	0.162556221310867	0.607195558762836	2.214568132278525	0.355672124399601	5.766046157002663	2.332893917339419	0.163334204970782	1.602637878044844	2.020122056808943	0.527405496245882	3.028157388180091	0.937830036112905
BT20	EGF	BEZ235	15min	0.687367813634288	0	0.968212367956754	0.444113295142018	0.311949747038449	1.785571638234964	1.747827958937890	1.393360783474795	0.709853180271307	1.524182269707918	1.017117069807558	0.735782518478299	1.761463071222672	2.599386658989302	0.907332839620386	2.851513001350756	2.869352953996236	0.442882273603114	2.225835754194541	11.093044710864326	0.957937831140378	0.687775874312003	0.618712104517325	0.865394395119420	1.144228428694706	0.154123364596275	0.733161740580147	2.270799132463247	0.347848869468650	4.656865237652640	2.201067865582220	0.258951090843810	1.751110049520189	2.016364669602614	0.516430473770256	2.959107996517107	1.014650141601174
BT20	EGF	BEZ235	30min	0.797046819647373	0	0.898051250756040	0.549142166103064	0.456092198729299	1.964204863665721	1.713032508201409	1.381112010746298	0.710820022261101	1.544036243170192	1.027464293034397	0.703953558306887	1.592730718050750	2.361799660954942	0.895634424635149	2.945316190555213	2.548031544263154	0.455196757662500	2.166090649459073	10.328824231794451	1.152618623959106	0.812032511457296	0.723780968612759	0.789934689136074	1.109653344431708	0.160380226552615	0.748092866742768	2.185601042470123	0.359365856284496	4.474456366784406	2.312087221527698	0.322917618058072	1.626647748571421	2.129061070569105	0.520701224903931	2.382488953380324	1.045593906979531
BT20	EGF	BEZ235	60min	0.765358032879464	0	0.968625363358661	0.407106828951352	0.365194632202399	1.765786272340199	1.868036337583037	1.478898671917343	0.708605896947274	1.457963342448892	0.974796840324762	0.722673412645851	2.370657119621942	2.924173078721847	0.903949161300540	3.161377170680881	3.597909227624057	0.464519856788866	2.102831168396128	9.576750243599697	1.102627931510825	0.868492683572408	0.637675875235145	0.853267826939539	1.155716989835503	0.153081813396217	0.723318850354466	2.261311961545690	0.348067509789847	5.011257701331134	2.244386730330774	0.332952580648796	1.897250768862405	2.079354966496027	0.514367401142139	2.454951037535148	1.095363763349832
BT20	EGF	BEZ235	2hr	0.834739305271534	0	0.846017005784717	0.539229509188437	0.567746112725813	2.157705993912465	1.796312846480336	1.404143962540501	0.718576542109311	1.553552738625327	0.979746165281955	0.762860839158663	1.937919636238633	2.665771883814064	0.923375370405600	3.172850523752688	3.019319318379558	0.464247203828796	1.696544102971165	8.375350885209116	1.270968397815641	0.987839348664693	0.694913564207146	0.845222866353741	1.092170648727117	0.161127838457803	0.707402337621522	2.225629036948432	0.385611482037244	5.250171062589089	2.162653774466590	0.333332450880562	1.893710410679911	2.227707894474824	0.590508770671578	2.505689254064204	0.986334974734279
BT20	EGF	BEZ235	4hr	0.693849322890708	0	0.813427288359659	0.432342354662448	0.341775470483331	1.568668849905804	1.740351686480671	1.381560493652599	0.703796322502848	1.275128327300445	0.938936031284171	0.693663271274024	1.642305941363225	2.265894712245044	0.844720361713822	2.489353340947344	2.222939454527469	0.406124407483979	1.483809129262796	7.405935092074137	0.920023516712583	0.804944102824897	0.609639852218388	0.840147126320980	1.036360908732356	0.151473150170045	0.616340755868404	2.131223106097854	0.309998656684210	4.882456041341849	1.832867690477611	0.305433177892870	1.736321958268250	1.625216649177930	0.614458759543933	3.098630006417995	1.048374916114280
BT20	EGF	PD173074	5min	0.924972506976600	0	2.527024215438314	0.516688718454491	6.818451642776333	4.581447451848433	1.792583794342668	1.083703983032798	0.702272307405381	1.921538589859069	1.065363422366351	1.054903667050805	1.476155017213542	2.310920089597452	0.871988039868832	4.302346308230374	3.087658789458958	0.402712871267237	2.346557905156841	11.092201800453365	1.451963265995573	0.882755587172632	0.578494250531896	0.762809955368221	1.082865338804898	0.780024239390947	0.598803295049594	2.168465300292624	0.391176204770043	7.454404102719479	3.285985707836686	0.729538721649894	1.555767030079049	2.472202599091551	0.502946747523675	3.369043765345724	0.886542406846747
BT20	EGF	PD173074	15min	0.851722473984877	0	2.583042596807474	0.416516368348366	6.458671298966115	3.781893630663220	1.546413825551545	1.308952981061092	0.681164119087939	1.756014023510321	1.072588316741332	0.942698756725238	1.987585824571398	2.839330900571704	0.871553962706859	3.962177935592497	3.378042888514159	0.450661763435838	2.266041096294894	11.402647524514416	1.301369145497510	0.744141854401272	0.603639416872933	0.780886562093666	1.089940636830402	0.935053358030867	0.671820998576076	2.315532348268359	0.342163771674211	7.148497582876358	2.943305176402214	0.820185250213928	1.841967606908134	2.177326152486292	0.512862637882989	3.604914704005865	1.154391633812138
BT20	EGF	PD173074	30min	0.950834698139982	0	2.464485771720474	0.541777706516135	6.431694814277190	3.861646118966744	1.724513868538556	1.457712945714397	0.678313044590239	1.846509239076352	1.044283500770886	0.911412646732134	1.600746213887403	2.356010665540385	0.868995856265658	3.786256325719417	2.570382134121630	0.430676977453687	2.153318235255212	10.492721361229483	1.304823441480471	0.849295364345721	0.600775762936476	0.770455064487646	0.981604269827903	0.994446437735865	0.745980551888159	2.212189601469336	0.350127677242645	6.809407760309215	2.776381411322389	1.466819642837084	1.637772219227226	2.095979191150127	0.553869862498715	3.099709192721391	1.175904446857171
BT20	EGF	PD173074	60min	1.043103184303492	0	2.646114753668373	0.436230104020585	7.234574000893234	4.434938710817962	1.917684694683309	1.535938491548200	0.705616166400643	1.719319671930440	0.983983256537737	0.935443568027266	2.255162733657498	2.751309736599370	0.939129162746977	4.262874859083263	3.202615715642671	0.393297717375605	2.197327298141233	12.106258402550015	1.457537074873502	1.065382939975391	0.592232554108187	0.800431909846377	1.077182467241344	1.161387739975495	0.724880814775360	2.203666627357896	0.356413978415813	7.918588347205250	3.179388270190964	1.938118895391350	1.952546261967422	2.332746411664004	0.571070548697798	2.886486135381259	1.119633824556572
BT20	EGF	PD173074	2hr	0.940974901885867	0	2.451890766018176	0.447574628829695	6.685339857629412	3.634988610306378	1.943690847929835	1.513779139732785	0.757174861869868	1.740733661150312	1.005273117357390	0.954205519724387	2.217391440844012	2.766662495162290	0.905402827389247	3.811785270464345	2.962076022897321	0.425117252393268	1.782931307771435	10.119700126850315	1.398310317383443	1.031078046383952	0.604794897674112	0.883469495605564	1.014770653924655	1.127132164820383	0.736126229634383	2.277594431056956	0.371196773707344	7.371382111879692	2.615006210924761	2.053618565751632	2.005744904958171	2.178440588299663	0.631442025862775	3.127960031005160	1.215506563557257
BT20	EGF	PD173074	4hr	1.123165212796334	0	2.466888319424835	0.584917433066507	5.146859854511762	3.604344521116811	2.063756339738101	1.339443701589750	0.758845330167321	1.697170451009468	0.947427086459221	1.073903580820301	1.261116824842773	1.999783198616559	0.857899021251481	3.980317889204049	2.185062833724519	0.419714360418781	1.429334793664837	9.008620894076353	1.462318053723353	0.960721662141785	0.595175346684557	0.887603175094119	0.873601507316075	0.924860264249088	0.598652119878162	2.133210016168640	0.397412299395515	8.846895239101432	2.569140711765369	2.300431646950505	1.791105941303785	2.115254834299240	0.613582202591698	3.938788269754594	1.021335932884785
BT20	EGF	AZD8055	5min	0.743001050922629	0	1.400570929505268	0.404777837613670	1.372577386951130	3.437334104997127	1.613672027687477	1.123927102963837	0.729167583129064	1.512525893860231	0.974682664458258	0.925574785429067	1.619481853218836	2.261002985573350	0.881700745211329	3.153127885812833	3.010862963805784	0.371291537334388	2.542389005989146	11.107173516460151	0.686749766741670	0.676602828214008	0.590013328646865	0.812722093572974	1.026574932037127	0.186292456450200	0.546580352414600	2.250258266460810	0.331618700609544	6.830704057422740	2.468202677357860	0.147528613660130	1.526838872587023	1.894831929218502	0.518669953783270	3.450909015389200	0.910252436792249
BT20	EGF	AZD8055	15min	0.872072855724112	0	1.435234962189923	0.561845853274492	2.165256226846721	3.813521502216242	1.658594871045238	1.262932365433808	0.710183967157826	1.971464777103482	1.061947059831343	1.048669364739843	1.712968417308851	2.540456516788923	0.935619499579881	3.524065082051197	2.797227363906722	0.465474750286299	2.199532678708765	8.822904310760011	1.180910906886518	0.695323796684738	0.606974250928227	0.806275824606949	0.953357722102619	0.237206245098953	0.687001841767003	2.203931751855794	0.413383611306054	5.940178230335137	2.833133152915600	0.336728304303161	1.708326511563785	2.394750435512727	0.564695560162201	2.801498791791627	0.931541132841489
BT20	EGF	AZD8055	30min	0.890735342835699	0	1.516143911106025	0.619610124461828	2.351346560763900	3.359188660740598	1.869408142013320	1.394339381771547	0.768721928144814	1.983849729866819	1.088768601498811	0.964316988344462	1.479304886352642	2.285812264404722	0.955663585767324	3.439518281512302	2.391828774591772	0.425356953873816	2.115763184360461	8.773272136244422	1.305189912239617	0.798940146653067	0.615024522910081	0.788882658077199	0.973931450379800	0.340996440223579	0.801467119598609	2.292126707142330	0.429563381797687	5.725851645075484	2.808574145504702	0.612946897475977	1.737022561736393	2.487914263836956	0.528108209760961	2.548595529426638	1.233991262911898
BT20	EGF	AZD8055	60min	0.978660289084484	0	1.579717741501908	0.534529538095819	2.313985035792863	3.349772873063463	1.717954213772400	1.389476599267216	0.707506815104879	1.743505234516638	1.034247443126708	0.958270012319791	2.216589882819002	2.737990452406590	0.962878571573903	3.826745700247544	3.126157991423466	0.416319812166784	2.210378942621389	8.251035118822477	1.324505338215133	0.911065043883224	0.604829612960052	0.786977543534165	1.057580133274552	0.405986969238547	0.768653830973268	2.211362736476134	0.410012279518649	5.776234089399962	2.729275385403750	0.594121844857146	1.965728675298611	2.340822806404467	0.522007623006998	2.292257091558967	1.174933705034331
BT20	EGF	AZD8055	2hr	0.838537188085453	0	1.900829799843756	0.440960472425173	2.381497674346885	3.081432269394072	1.849096049280649	1.463551311017818	0.715838179069994	1.431339257544235	1.035271687098573	0.979543953084134	1.756580110813490	2.551444518502230	0.857903914353438	3.411143268715411	2.649322462418590	0.392515580662146	1.806202941159880	9.858459878860941	1.140032784456623	0.890419400002584	0.595175346684557	0.791929318011713	0.982871229065177	0.467713868403209	0.652906469151487	2.273551831829910	0.343355326234455	6.735732479325470	2.659830499705117	1.008637879010521	1.736891640518798	2.024335811354880	0.594230519676111	3.201269799787955	1.153927948574914
BT20	EGF	AZD8055	4hr	0.763164068860133	0	1.653911614401525	0.484119200066742	1.642959132993150	3.099736999079937	1.771319251607207	1.419686490997411	0.692813028123756	1.439185996853375	0.908224233383455	0.844648138708895	1.252051008722093	2.007271660236836	0.847501955919695	3.360581405214189	2.024301459457738	0.420111115730821	1.439304963788818	9.542243735770111	1.057544733959503	0.900636490004293	0.645915955748919	0.837097884573641	0.946424346153260	0.406974095304007	0.645931628635099	2.187376285536186	0.340449200742365	7.628027412566973	2.312728610335111	0.650339109041188	1.486185046853443	1.956037774206564	0.679782032818473	3.483536388612718	0.976312148643586
BT20	EGF	GSK690693	5min	0.847316426332155	0	2.440661345772388	0.481095382773213	7.018573082998553	5.784168394049408	1.695206726795850	1.062219842654839	0.701354069413210	1.754368094148992	1.150453656628623	1.060968668778219	1.491300542444229	2.325255637542003	0.888711796571285	3.110118949495901	2.639879953566512	0.404819083641444	2.306849565864063	10.542587690177388	1.109306113147062	0.741287687224622	0.608941681675051	0.766903377187344	0.968230660518814	0.475289990052503	0.589119861770582	2.178687871196711	0.352972564849208	8.264857057815638	2.633362098227978	0.279936668567953	1.562318554486521	2.225610988092643	0.547766147106319	4.070848773613112	0.861680755376744
BT20	EGF	GSK690693	15min	0.967732686838554	0	2.378913670104565	0.530981627347803	7.833712438278062	6.368981800107983	1.560665131205380	1.247536185877494	0.719099201848284	1.968553056415870	1.024960215397651	1.069087499879274	1.515601890277381	2.542335038573767	0.881518604985517	2.976691493516002	2.726715816781095	0.456028312247038	2.295697878585115	10.383807254136189	1.307801301489872	0.661728984935189	0.572603687331412	0.835837495626844	0.986329869855587	0.602233473730634	0.683329737382589	2.219394589974340	0.389966562643213	7.041138412343790	2.662797749133546	0.572676771854478	1.748912231743949	2.265814947206397	0.547898682476095	3.698125800630062	0.988776594626239
BT20	EGF	GSK690693	30min	1.003776086215380	0	2.410306835037957	0.596283900090102	7.829709919578037	6.341315594051204	1.664343641283756	1.390727424565654	0.739223740093721	1.952075823944472	1.082703759572081	1.007954167239987	1.312639588629667	2.221467773665378	0.872311611385864	3.063844044083239	2.436262832312134	0.434462586663615	2.060727448986458	9.790427640149598	1.379116061316825	0.728061506014322	0.613764168963726	0.840155780240361	0.953049425602614	0.698536906592069	0.713802140483983	2.166538984026906	0.402381652965053	6.448597205713215	2.604287205785020	1.052990723083040	1.817278900329882	2.125446077943175	0.535712660801476	3.219943745618481	1.171760453759753
BT20	EGF	GSK690693	60min	0.949662841340178	0	3.255315565199138	0.381075788764290	8.602607262815711	6.525282024439036	1.725861829658005	1.660448293271509	0.727368811807443	1.461386795599442	0.998333243383166	1.034324447264209	2.486984319998872	3.107315705293833	0.831081512792575	3.113555430987504	3.702470892873348	0.458050163883677	2.206468591406522	11.800888055138063	1.069455850186830	0.878848119767229	0.576365007268536	0.848317718131958	0.984821952287009	0.958049272512472	0.665928573114616	2.148987730886021	0.314653088876374	8.972783818482506	2.204897506690497	1.174426087466730	2.222208838729507	1.789127507835818	0.533566923395764	3.398446495225232	1.324968431695559
BT20	EGF	GSK690693	2hr	1.005516828744667	0	2.556090789905364	0.465012546626278	8.877312366725574	6.185321805654802	1.780951316602624	1.411265404571499	0.714880900609846	1.708238940695133	1.003185602530468	1.052179292333658	1.940004031042657	2.798391294087191	0.883555165905952	2.871793359495216	2.921430122560279	0.427420482182166	1.830147674843883	9.334588687783917	1.234013791052298	0.856252537121953	0.579858868546117	0.844242476893844	0.923987099052788	0.868667232215125	0.624646787721832	2.209615514792907	0.349299845110041	7.396756749741654	2.265509027060437	2.000981023034931	2.184433255818464	2.084718779983776	0.587876381850518	3.523781616166152	1.179388115203433
BT20	EGF	GSK690693	4hr	0.931782427914889	0	2.598259499781802	0.463957328239783	10.126694552174156	5.800245307318475	2.160961589214151	1.436638963697944	0.705174472835897	1.320379987452427	0.959231750340020	0.869690590447137	1.430582724190142	2.175885360027933	0.841651440442678	2.782821791054468	2.364454642826972	0.371485379724419	1.477879537231302	10.396619120259079	1.111654271798323	0.813450707568908	0.593232944202088	0.819489370966755	0.908087828584196	0.807329509843736	0.600441970943456	2.197970030932985	0.321390103792414	7.040184395972919	2.553083631592013	1.633644292968205	1.571156644908587	1.719456307041321	0.643876619596513	3.847906436878389	1.132611559496960
BT20	EGF	GSK690693_GSK1120212	5min	0.812836415371657	0	2.408605350728387	0.428321542080155	7.536896787921394	6.189866350190816	1.950153827250948	0.775518596358854	0.698053257159913	1.653901549591192	1.176448189840906	0.997732141714532	1.740033258765454	2.576019051748726	0.840604316399519	2.770679301977240	3.258418554363780	0.360727333984801	0.138830989382136	2.355124085943213	0.946973468576404	0.697610993878112	0.663824520889511	0.819479321434529	0.933245111339118	0.362016260661352	0.304437648618007	2.259969683756870	0.359223405202726	7.007986648781339	2.699634940812175	0.167671906002443	1.580002529468269	2.275705597695725	0.499857757683912	4.080572219061164	0.841328641104965
BT20	EGF	GSK690693_GSK1120212	15min	0.899121144224324	0	2.367803440389067	0.430975201366719	8.700891962596394	6.563414980651698	1.660375423968020	0.833402293625666	0.706138516170416	1.921833185613818	1.108825295419054	0.999465441847505	2.460368409315403	3.144907818031968	0.976752516617893	2.475044975949875	3.384693847302279	0.440560276274121	0.184452811692577	5.293488668038322	1.075377932348061	0.705507376359966	0.621243662588390	0.814952685172750	1.120295635825918	0.399834150353610	0.320734094879747	2.348370718909783	0.369735380210559	5.593985653488830	2.683673185217667	0.197967235734823	2.146418634485045	2.568534591414197	0.580713208467481	3.377101042858565	0.767247100656784
BT20	EGF	GSK690693_GSK1120212	30min	0.880648350393643	0	2.216536684489167	0.534496706026213	9.389180527872540	6.460048691676973	1.702426458694728	0.881479327426632	0.716655759637074	1.866796829783034	1.081384979173426	1.029321179943441	2.565856822586154	3.138726564266337	0.881510317690400	2.552998552758442	3.293307091472909	0.492164930803003	0.272702397476156	6.196872708277701	1.147989372530756	0.890406738868343	0.616584757364266	0.805951874769591	1.029728946278206	0.430683729455160	0.333938296023875	2.295543914550502	0.413394970987459	5.627732572407187	2.671442060269872	0.264978824012929	2.309818557144677	2.526989844388250	0.608046127797847	2.910573969891791	0.785640663267092
BT20	EGF	GSK690693_GSK1120212	60min	0.889851589653575	0	2.271082744366650	0.464923898429191	9.869964758985663	6.771978494724245	1.806144108711899	0.878734468879336	0.732613420546502	1.739409497108347	1.114984985546592	1.027179814487769	3.023858270595250	3.463639072454790	0.908524555643922	2.770921106228069	4.078176254758906	0.477990731208066	0.341949872276647	8.401501791873240	1.281537383051550	1.103735032436978	0.649018364229460	0.811522591369798	1.149039126096625	0.517913574189539	0.354347266716324	2.243608766091847	0.391512031905707	6.249537869756421	2.890205057007323	0.305309693810448	2.520946653295299	2.452494747852822	0.613858146340591	2.573555387594960	0.678832933344452
BT20	EGF	GSK690693_GSK1120212	2hr	0.877241839966681	0	2.324595984748919	0.409140881284520	9.911838560280225	6.698645958512491	1.763535567134969	0.948186046903761	0.727447530355875	1.884897817480807	1.055841321399005	0.993080364125740	2.961642664348546	3.274940924561832	0.904093117011228	2.691720146419260	4.083914892243883	0.421303451537953	0.385831186002144	9.531590819435239	1.234434961379736	1.276908485396324	0.678678574480855	0.827854870273851	1.128404145133738	0.672614465541303	0.384299437019165	2.270010330027087	0.379390899229523	6.780177226867935	2.463361550333126	0.641416565768079	2.586462814415396	2.395107069309943	0.622581985551698	2.291056600298254	0.734368563050821
BT20	EGF	GSK690693_GSK1120212	4hr	0.963209209178353	0	2.557403219212693	0.461868565399269	10.705929728101861	6.590261587187909	2.158072801226393	0.938916417440633	0.728740582143231	1.623957896449556	1.039657554567679	0.985463535830945	2.151660795611331	2.616989465044657	0.848556639156275	2.564642371992673	2.852069092270100	0.385574358057945	0.373851279886008	8.571969384286170	1.108311592100210	0.981456979817465	0.609799713998619	0.847183173131728	1.123256421325108	0.604987068816465	0.341078765126999	2.308321662108384	0.366860193752525	6.427193764394151	2.314959648873282	0.395778531576349	1.996089836478256	2.033194713834991	0.574480498604230	3.006756693211647	0.634809680871075
BT20	Insulin	DMSO	5min	0.826652888162366	0	3.052811088811796	0.349102335745957	2.595404675880743	1.929312094320607	1.695023905460112	1.023936793796224	0.668740568803763	1.017812941545447	1.095479316865290	1.002664861799900	0.494552702595865	1.391512989270190	0.878429525475920	2.683507175182858	0.980055540022222	0.386122471059910	0.479276249232400	0.996571768280343	1.057140561607090	0.882964261874501	0.617261955656929	0.975262149994517	0.891741305586425	0.754349353280858	0.381873033956846	2.289546654887605	0.328413945208612	7.696588855040138	2.358668954627031	0.669623756675235	1.049833085820024	1.872397568555746	0.498822413349627	4.190690053024749	0.907597851837706
BT20	Insulin	DMSO	15min	0.953980474112132	0	2.598418058313256	0.450186951214379	3.049593291722396	2.040875452356926	1.995213290023078	0.985572296855671	0.668681683298741	1.214597461834759	1.170998897288870	1.007278845039882	0.445740973711094	1.356667428661505	0.916500267787191	2.781686765442959	1.001759195104149	0.363677316781083	0.594012628713639	1.291790434738765	1.303728261800668	0.828207241354153	0.620475898330049	0.838366312451351	0.792634518628402	0.667689880032891	0.362952776694629	2.307150598984336	0.395145361151634	6.223223157057339	3.018447943609175	0.747211481576576	1.172136983677996	2.342716623473208	0.465322921133747	3.483283624043107	0.852955039201278
BT20	Insulin	DMSO	30min	0.822908477780341	0	2.418181420334813	0.509760779986188	3.393053403892429	2.735450825842751	1.610398828746026	0.998107314441830	0.678674903772449	1.355451228707820	1.122640659730271	1.021540076260375	0.455278781369359	1.347061654523088	0.852654125977780	2.912572795661351	1.093797107575155	0.363077060525840	0.717514021270993	1.680134706649233	1.229740981782750	1.087457587546261	0.656589871863525	0.878374986014946	0.869603172157840	0.732437864148113	0.405957189141703	2.224896957094709	0.365264916654479	6.292984338187963	2.621610587826231	0.978085288023122	1.209881892821871	2.177005778654038	0.496915590905003	3.604297611804928	0.888756579233685
BT20	Insulin	DMSO	2hr	0.832926890166807	0	2.434316962718647	0.499678210342210	3.595110858865173	2.633734999812738	2.360855124328102	0.984607100200243	0.659959492332766	1.334167465559827	0.990199169352639	1.019984059395372	0.497243450926740	1.342567291907847	0.860840794279176	3.190262548303684	1.027800342541306	0.350830753221559	0.462167372690168	1.031303010843911	1.331494210749097	1.108146699688927	0.628659043889624	0.855770145211125	0.851059393154900	0.599556554660940	0.384163296691660	2.434439888568219	0.427127398928011	7.347904884355602	3.216272744946933	0.773460875396143	1.413238149828857	2.590102981172834	0.464015926585249	4.532743765976582	0.778030372730290
BT20	Insulin	DMSO	4hr	0.908387131820193	0	2.580130040321291	0.433549199665780	4.106312624564154	2.913944339148794	2.204456704878722	0.989476178512470	0.705293912406361	1.197821449065573	0.986056532781640	0.978810221779774	0.492032737042959	1.292082400594964	0.847504708922476	3.453727061649167	1.165431711718335	0.392860647924284	0.518569699522490	1.097504852108127	1.347093624743405	1.115347871102519	0.654840259142924	0.847697037735338	0.861373509281670	0.675907055232412	0.400812696715501	2.480088574158462	0.437580322841518	8.411854331788740	3.110193672922057	0.872613888244887	1.315972270545734	2.724183074269127	0.477820495098947	3.983652265414116	0.736045329896860
BT20	Insulin	BEZ235	5min	0.749831879085201	0	0.970071075456718	0.437721112426662	0.257258307596296	1.632524492255356	1.971825737091708	0.893447205186269	0.728035987292183	1.056576088761388	1.074988701903548	0.850380680181177	0.491542607639172	1.420843326952132	0.946230262030274	1.985112680029213	0.970651963002461	0.400027680830663	0.534224607605202	1.144970807730826	0.709610523625353	0.844377965875067	0.707481262352307	0.871641084098428	0.926031743366479	0.156444183066715	0.384087213579329	2.422423249497290	0.376606852902860	4.717526333705692	2.161836244919125	0.121004920466546	1.111223134193705	2.048725626895146	0.506458337922265	3.615587368807017	0.884193578583421
BT20	Insulin	BEZ235	15min	0.838739485122389	0	0.978751168933288	0.458082698792292	0.328662855002110	1.581342449772710	1.813451891446780	0.939623267569438	0.729621656999026	1.192355789674896	1.077322445220780	0.849736032176589	0.495268993659672	1.431493175559939	0.942365670090741	1.996782344883949	0.965569355690626	0.372294048379057	0.683112617955384	1.501058190955474	0.713739825153068	0.796123048263234	0.644488231382296	0.918480770112972	0.860818544670959	0.158270703828883	0.423746319830437	2.297658308763816	0.373110881942634	4.526887153862917	2.235331711613707	0.121546219748660	1.091842099069994	2.189734484844718	0.507203936172742	3.463436825834673	0.882124594491700
BT20	Insulin	BEZ235	30min	0.854449001829076	0	0.939471635416641	0.672921441913870	0.411803155780574	2.354116979199295	1.928643424876906	0.885720665931472	0.770397462468396	1.355925831915690	1.103219762295040	0.896718415728756	0.457845386434070	1.426638167437281	0.981099757219872	2.247142689383802	0.949285212711905	0.413698517485193	0.749370304282168	1.604625176800429	0.812857969881789	1.040923266450593	0.688376707301172	0.907794967240299	0.880788546329612	0.174235737852147	0.418727880358186	2.148995492003296	0.406002437515743	4.337538486653334	2.515786270786466	0.145741488655877	1.334629904574409	2.489432916708021	0.530320363243707	3.098837091789243	0.879549079278256
BT20	Insulin	BEZ235	2hr	0.565372452309048	0	0.837313603069029	0.523416705107791	0.586934065266519	2.547480411957070	2.302826001286558	0.925049470396076	0.772247259550974	1.418200999259961	0.936177006141120	0.838339081020667	0.580195006926063	1.433907814076174	0.940505190611143	2.505607835320303	1.137396012591650	0.388959623105951	0.522670412647435	1.202811362743026	0.675590723772528	1.060982074367578	0.637015778081508	0.871560994879941	0.891387165931451	0.151563477689798	0.403915755281588	2.576700527903353	0.443576473466577	5.130417721804487	2.184250666788872	0.156384510634349	1.513910944576426	2.698854843226151	0.518375274779091	4.217737126215029	0.768144447771813
BT20	Insulin	BEZ235	4hr	0.819886779114310	0	0.721516203794151	0.472611369340991	0.444367890186212	2.342724490365678	2.092084916502190	0.983304150286382	0.768997692439843	1.250989937232945	0.965001505629198	0.927665250261680	0.565552826924083	1.433826219448294	0.925605105002814	2.388751805204153	1.001247837170770	0.384983963983912	0.574521640412234	1.231647600521880	0.743184606275024	0.997334655840611	0.615135592545317	0.817125061078370	0.894697691325208	0.155070773934431	0.410087114449141	2.511809875832076	0.452671444329826	5.200415207349316	2.133852375101946	0.162260559563806	1.442403931278576	2.504639931566224	0.517054147427649	3.355596886085518	0.756197697752971
BT20	Insulin	PD173074	5min	0.832245501768179	0	3.958762947214980	0.340995178987954	3.670048006769559	2.614397078485595	2.463648996238354	0.926566792811019	0.654457912950759	0.985304163293649	1.053389879630357	0.964316460899877	0.487050905810333	1.370465998956230	0.840286924305598	3.697405362323166	1.316192909174006	0.325148896913977	0.456331258908026	1.000644588467315	1.259985653291177	1.000571995910194	0.553409407221241	0.751787917075558	0.846939242481659	0.686361258687395	0.328714793744395	2.699188100962278	0.329574422594011	9.167798689481757	3.467203521501156	0.696567662570058	1.111737897806869	2.579295062862418	0.438969827988953	4.820425591908561	0.811094488200908
BT20	Insulin	PD173074	15min	0.907114739825986	0	2.755273324114699	0.400667603623664	2.725131117315598	2.002109047144228	1.733643652367060	0.995175335151021	0.702673686723294	1.157910890445819	1.139375592430662	1.007861552923711	0.474275063658497	1.369430194691101	0.900446184268307	2.682343361954821	1.015607236812051	0.353811012071593	0.619681117404349	1.243861813107294	1.265405630978263	0.882980972556709	0.641375967311066	0.892946119530632	0.860097138086916	0.736889683721322	0.412109698881473	2.313381913296759	0.371617171052164	6.291647173684475	2.623675374257003	0.780416800850396	1.049710814155610	2.141914539071707	0.504262426461954	3.746311158555065	1.003563648051970
BT20	Insulin	PD173074	30min	0.896570291134966	0	2.619546773064121	0.531311475633064	3.328490837484128	2.684484156493559	1.836572387629967	1.013235804252190	0.720520308220776	1.271465797875893	1.100257880301011	1.037476085267468	0.493961669467842	1.437194283424558	0.840454254393725	2.691968526117832	0.981995160033478	0.377372738394910	0.694554497764512	1.528287948465767	1.171574057401259	1.044747759138736	0.572845165043853	0.888374195270138	0.888281073492285	0.722821170450640	0.401571002240018	2.197428357587543	0.354687886676384	6.642795158341328	2.543916172061355	0.907772985848431	1.184609973840370	2.069340494853615	0.481587145667038	3.662164540185277	0.904733312175240
BT20	Insulin	PD173074	2hr	0.667384363361295	0	2.537868216765217	0.404204262893179	3.641328654196490	2.421509923443959	2.466217063044871	0.966680794181850	0.722823200808029	1.325367092751626	0.994240921496837	0.958992103492767	0.534447011565556	1.305825834391652	0.910149538628800	3.223554827092019	1.162246832013617	0.356255904854342	0.467463246727023	1.075373918931765	1.312054540665351	1.058868440666494	0.724388072528080	0.885441463110830	0.918068563019352	0.615412314975824	0.380847100395445	2.451290475719344	0.416001932662126	8.322324542252277	3.223608411834447	0.700305274918629	1.551823020256240	2.791676985466848	0.457246608427960	4.681752381865448	0.851983401778332
BT20	Insulin	PD173074	4hr	0.865240592542636	0	2.263316426997100	0.453613368475874	3.800701339249895	2.677579046467841	1.968489878033700	1.026790764966019	0.723451161960774	1.116046765509986	1.121301006157235	1.138170598768667	0.510860242951863	1.365780341013390	0.935020629173921	3.258567020834285	1.030405746690585	0.377772908904815	0.568235568730606	1.190935391028303	1.400991249960880	1.196149342041671	0.542368021731042	0.810382355248521	0.891886625563565	0.671817677076122	0.427139356969730	2.229108906516891	0.425196218784416	6.898322580206314	2.810367548745123	0.907698724871538	1.384345632233136	2.525344346396303	0.534031882388849	3.691347652813849	0.765367721426508
BT20	Insulin	AZD8055	5min	0.893717654570707	0	1.457373830089514	0.476928464704913	0.593570632961634	2.015536211476697	2.071975532604641	0.936666967817978	0.725733390738657	1.192197091565541	1.148172833913826	1.098207995126010	0.459872669304025	1.391754019854054	1.008469063772285	2.410097602984274	1.015093365824863	0.401933933490420	0.575996749426865	1.182840496210332	0.881530342643043	0.829640669319995	0.588174131930287	0.826538015844267	0.836352648996752	0.208625041952201	0.370853871688154	2.457323277220493	0.392845357525193	5.700994503520981	2.474588690540490	0.163051702662036	1.148586086635788	2.307004765201115	0.591723098022944	3.890816846077226	0.803346895418324
BT20	Insulin	AZD8055	15min	0.939286493241271	0	1.446712786066960	0.528149940230754	0.792939237530446	2.247903437512389	2.118049378798823	0.904609895215433	0.778519064551195	1.265040409131443	1.139969375982533	1.077148641423685	0.450777914314941	1.359571719416004	1.050178685023021	2.544651030982703	1.034840545402868	0.366965733511263	0.671019244793457	1.371534979419215	0.953003602829111	0.803140715891169	0.603540171469370	0.803628994057830	0.795157077195063	0.202889406787423	0.394358707429478	2.288693034498508	0.404740947043442	5.940050818822022	2.628279390301763	0.159264119314390	1.321492305107239	2.312606905053418	0.560743956189003	3.945149296967699	0.829411009603760
BT20	Insulin	AZD8055	30min	0.866852713583719	0	1.374226619048661	0.683909850869408	0.977569340449523	2.664387444060115	2.152504078714684	0.966602826987491	0.757352855742206	1.427905578524562	1.129549605499994	1.135635120356365	0.466106534003056	1.357067481635428	1.059764279487221	2.566841004999077	0.998389648242795	0.373262974671864	0.813080162271781	1.613542550328927	0.941999142002229	0.940580931943109	0.723349410458552	0.812083410747579	0.789202072198605	0.202939721419022	0.400837804778739	2.312209474614080	0.417210098621643	5.866392737413497	2.569063967915088	0.198686669010242	1.649817900670341	2.355186713670234	0.565125052828784	3.541622141654523	0.832468377749444
BT20	Insulin	AZD8055	60min	0.721061857129827	0	1.510724847530208	0.534638478773866	0.861965109058983	2.494289408458359	1.742850958928776	1.050137331913438	0.713259196113670	1.309789621309205	1.136172145031268	0.962457626738805	0.501119329213854	1.410185129093582	0.928297864076370	2.490378412659651	0.999529994668335	0.371910124578293	0.891910857104562	1.964673037048388	0.776152497446907	0.972552445533843	0.584953004392397	0.869076423722016	0.949932916684975	0.214954804956046	0.380337742920225	2.327493163800252	0.344706649998569	6.820741490372134	2.031508107389463	0.165634986217695	1.316688387925429	1.841619995674349	0.507976442352242	4.483080160518232	0.847940324499120
BT20	Insulin	AZD8055	2hr	0.821840881707624	0	1.545304970095832	0.527898485255947	1.486503587356979	2.616960524919711	2.039821981139303	0.992505617224339	0.785256815485064	1.448443058535025	1.060799756814814	1.089631982411951	0.575263787917394	1.462274056913617	0.945988539430906	2.687610558202211	0.987778805232044	0.383226026313684	0.532677714649603	1.108448161445884	0.947232009835473	0.938070372773710	0.680682827018377	0.864957644800665	0.874447204509190	0.282182806712601	0.392347541839488	2.228077058455749	0.427121333596118	5.315319631485402	2.640551974168668	0.234319578724100	1.340479384577799	2.437201905791741	0.491340166166397	3.461105231550567	0.830352882755440
BT20	Insulin	AZD8055	4hr	0.740064148485677	0	1.956925700887540	0.473881387485165	1.863577052336663	3.466419902564077	2.824286137750991	0.927003200738538	0.717619442916327	1.537909055090569	0.922237933540765	1.047527861367743	0.562730755814142	1.476490452961709	0.875879270102455	3.326943046676416	1.149353565208816	0.351404742757894	0.515671168021817	1.163450502262340	0.828243986722210	0.906488304939725	0.642233031232647	0.799529937814891	0.900421151337140	0.242442601539042	0.352632591238371	2.908006239129038	0.393599076123370	7.255235005122015	3.347993519254921	0.205851106231362	1.493489066324183	3.138201927777579	0.457390708496669	4.299311192401270	0.729359988652747
BT20	Insulin	GSK690693	5min	0.914284297359017	0	2.284633217046194	0.458510759112858	5.916588209009557	4.047213462629811	1.783818997053227	0.959074075704070	0.706151976015925	1.134644915630461	1.207108820158951	1.074167834399249	0.450615353865115	1.388186930072177	0.923077951939754	2.062187855287994	0.970958166457378	0.413589564594665	0.538515840572991	0.971895628067591	1.273120607989024	0.867985976600353	0.626948710820843	0.850858620022160	0.823747414902584	0.559025833149716	0.388966486316787	2.151281316848916	0.375322381798256	6.331933618702930	2.632582520703438	0.503439344455610	1.193768022947436	2.376581245485951	0.557081559898836	3.418248511758764	0.827090316608328
BT20	Insulin	GSK690693	15min	0.937141314652598	0	2.091035352518641	0.485858239304602	6.025444095452388	4.155293711258693	1.938367134376851	0.904626884396803	0.709823979239749	1.165080631733711	1.231283720147472	1.073568052481746	0.451760808127365	1.331283122761841	1.025294349067932	2.243932170433419	1.011406781501663	0.384632200191265	0.569743904304612	1.092669596669926	1.273582859840716	0.852387997929264	0.655134182093350	0.841948552858614	0.800417014535867	0.426622735509123	0.364156237475115	2.165156383811912	0.394843603698489	5.787900794515849	2.890883819660689	0.390157571092873	1.296695703122948	2.556998940297420	0.537824615994065	3.542499149941039	0.887873977232249
BT20	Insulin	GSK690693	30min	0.839389784918821	0	2.096128515442972	0.589566580405350	6.649019687187247	4.347683634507059	1.748528696274321	0.935367382696233	0.702181491284696	1.319818429523991	1.193807262956456	0.992820361866287	0.440498277322605	1.352189189295310	0.939515810271203	2.234513736909454	0.984744894387419	0.365640158077690	0.697437448019506	1.521608607361044	1.154942578742606	0.851571266658893	0.650619589252505	0.856127219885718	0.840249702493282	0.424372058463965	0.363042618806705	2.135501736537729	0.391716286576865	5.530183702432724	2.747353302292277	0.435351227608268	1.384110274149074	2.382093959232949	0.503133275704744	3.489790998727563	0.860181808499455
BT20	Insulin	GSK690693	60min	0.812482905830918	0	2.082747718016756	0.649040061845658	7.366097863500012	4.796934762121238	1.885096059866409	0.938374093324217	0.691780681116817	1.352690238625967	1.208733724473857	0.949502151637154	0.442537374091160	1.328274169942580	0.884675709919913	2.326133776973162	1.067655858278098	0.354455048615898	0.832471832311289	1.815536437219026	1.275708468392990	0.978542544120904	0.655184296239920	0.822226203689151	0.908365736293724	0.457818829492465	0.389630486896852	2.190965493497274	0.377761128600438	5.877128740446774	2.889795850048014	0.486686443639048	1.513684143606343	2.348147897905884	0.510265820227966	3.619225958472192	0.755364727593900
BT20	Insulin	GSK690693	2hr	0.839654490495042	0	2.157066622307852	0.570666538505320	7.479163931134511	4.691531432624797	2.149876170467837	1.055639348527605	0.775800316867617	1.403450968074232	1.071951184422939	1.073176535527131	0.581815097927652	1.438777280296989	0.925118595690472	2.212303971669748	0.993920136366522	0.420027037398745	0.510064166022160	1.025795525520182	1.181258667336134	0.922538981786181	0.764809904015248	0.903156344984627	0.877104399239299	0.506926658213024	0.434448475346546	2.289512915375709	0.445365928622905	5.602527238252447	2.899767673251382	0.420430136063379	1.274699071702474	2.519578671203829	0.480183706273173	3.660822985703297	0.834002688096811
BT20	Insulin	GSK690693	4hr	0.550905047036032	0	2.708835060337361	0.424048150427610	13.994272323267126	8.041227562596834	3.002080608251335	0.853672424069765	0.753522785999867	1.161663225172588	0.928681626252391	1.081521797401132	0.509774689706559	1.413292520992847	0.901541075653620	2.923277610895251	1.210884550516316	0.344240324965307	0.459515925047823	1.009016335097309	1.031159703621603	0.973264698014328	0.649590572702255	0.862387145326658	0.751075375184614	0.404163037996953	0.373337851601308	2.782018930129167	0.389634913561794	8.295507495305762	4.074250412650283	0.410432130518536	1.271810933512329	3.212855644296737	0.437952712324035	5.042071302622485	0.610466594265244
BT20	Insulin	GSK690693_GSK1120212	5min	0.870959920833648	0	2.340925375748817	0.433561539392261	5.806054366531337	4.049260374899887	1.875444070247346	0.848849382640796	0.725432126436389	1.062426493072566	1.125046878611656	1.064112174623849	0.502797715225787	1.382028638711006	0.913338977486367	1.881089504636289	0.990187373908498	0.394807202546071	0.108989911477301	0.723856219221731	1.047762815869220	0.831463544834498	0.615461383541457	0.940861714134336	0.856685209124755	0.443612133240797	0.332306514089564	2.362635761001010	0.355772955969337	6.373352799307279	2.455111328256846	0.229053987898358	1.085959114920073	2.196637516844585	0.494910376038696	3.707788898307433	0.847250720588094
BT20	Insulin	GSK690693_GSK1120212	15min	0.886983771517209	0	2.301580427944552	0.476845596017353	6.234212300973104	4.308395380989514	1.893026126547295	0.861826241362939	0.716643969783415	1.137489736237572	1.229568975755051	0.946227747450834	0.498919171215349	1.411838520572722	0.900601662334943	2.060666678983678	0.994676320119688	0.407201974923479	0.105255725839100	0.811270090743115	1.188271190264138	0.815771006081552	0.620151767622288	0.857692325782437	0.857705264427109	0.356885491875338	0.322439368795051	2.239765443327325	0.377441646809641	6.184975081473493	2.718345385400503	0.252049806703428	1.244164545491839	2.332166114083510	0.461645169985835	3.531410509266501	0.792844920412593
BT20	Insulin	GSK690693_GSK1120212	30min	0.892124557933432	0	2.089058592053954	0.638154203151152	6.935524379836705	4.786160214945838	1.970537563036617	0.865768897447860	0.738817413109253	1.326201357157011	1.176703785855720	1.012973313319180	0.503912891911914	1.359152347452282	0.853090340294485	2.070441364775298	0.974404455499613	0.379297960824233	0.117283849541308	0.843832960051786	1.126392338765729	0.863849678173080	0.612658035510094	0.925840681505278	0.869299858453263	0.341039411148050	0.325967111652767	2.203193084470418	0.412340131656336	5.647701484884212	2.779775460946117	0.262016320917711	1.585465303552741	2.489039386769965	0.489698768637877	3.655916512849554	0.777368757695493
BT20	Insulin	GSK690693_GSK1120212	60min	0.593038181606098	0	2.851921470071961	0.672978822991124	11.242313433745570	8.478549734388301	2.614503478443275	0.794305720349621	0.693019087114196	1.671336345465090	0.921686665319532	1.082125623597144	0.521537880101926	1.307307005418856	0.885212406621833	2.582521230873101	1.159033797065075	0.337828623354801	0.106398429644432	1.109189013855931	0.923134347857236	1.043820873109102	0.670074580208095	0.861138595060029	0.828670304307889	0.283349127706770	0.284804654870128	2.565802796127134	0.415197503524829	9.274462193270930	3.955537451006530	0.236226200817440	1.803013565438675	3.211111306493108	0.449777290286312	5.802728034541085	0.600752614779847
BT20	Insulin	GSK690693_GSK1120212	2hr	0.607576817168199	0	2.163146530982188	0.483458032339972	7.509052183525775	5.919175051048150	2.117931872135504	0.838043086336663	0.709704930774315	1.619395492395338	0.948361835776961	1.033131358176513	0.549179474495858	1.426424472277258	0.938727897939524	2.379020348811001	1.128482505773875	0.397821616453901	0.121924899885786	1.227817899787145	0.991155709193202	0.928764383334317	0.580176927658758	0.872129836584171	0.832112577789122	0.344850877672071	0.331876853653188	2.616122029795646	0.443408354133792	7.642513040040996	2.450108393813047	0.204332489321300	1.421274445421592	2.470279949761848	0.461948086998150	5.330282550899374	0.714146081463846
BT20	Insulin	GSK690693_GSK1120212	4hr	0.952863568445296	0	2.108581228802407	0.481493830523009	7.787733592544324	5.968477593474241	2.003417933864032	0.868426359574705	0.763530393865085	1.529061274378752	0.999826895627578	1.100800308672117	0.640144812160121	1.428486209308170	0.924168896021540	2.319750601746689	1.065246123541077	0.375006918036877	0.139248010176814	1.338123745774520	1.017539188749777	0.917300516186290	0.688353160301373	0.827421701218307	0.804505103243137	0.381841708501788	0.329524160912055	2.467904175525968	0.448998000289908	7.400110903928465	2.304897409904974	0.239676088229688	1.408788224512577	2.413445371567978	0.474709312879381	4.373830567439223	0.654426213873426
BT20	FGF1	DMSO	5min	0.806366127413263	0	2.679444600629362	0.416342142073119	3.150233450064829	2.183532858163915	1.820265998251861	0.989219994424973	0.689391095825094	1.194522375754010	1.152500772272082	0.998648864302582	0.475835176201558	1.436283822047320	0.892850988381371	2.788749026786049	0.947233835768646	0.386390718801150	0.707796712803763	1.465801457076824	1.230548433847154	0.868887634729038	0.603516646181835	0.875776156317458	0.902350203436124	0.746984000763725	0.373191950916612	2.229056748345340	0.356235686675276	7.520778078880014	2.537042504801921	0.717326252490248	1.162306130991758	1.956970631521686	0.495361980948287	3.656215008788549	0.867136141279920
BT20	FGF1	DMSO	15min	0.831092829237623	0	2.656268659567412	0.379957835807308	3.095522155347054	2.026833598965315	1.407047854737192	1.025409651712362	0.684605170476347	1.218351653218070	1.208057407410068	0.907039244243509	0.455620363137747	1.367149610776240	0.877728412276501	2.706917267394777	0.948823348584997	0.388656272839135	1.116065738702315	2.072906755838506	1.199435395087089	0.799216286589739	0.626720565511502	0.900502723067311	0.889703073787010	0.725739349597076	0.465348241560935	2.079982785154144	0.334424014570766	7.173458874211586	2.590343102564823	0.721852378888473	0.953164200318921	1.865562713559644	0.466239443269892	3.684859626304181	0.895534141158169
BT20	FGF1	DMSO	30min	0.818819788888587	0	2.549495368551295	0.513093760063576	3.562888011076520	2.680932859043161	1.558758928888837	1.044297974788597	0.727502334701251	1.294981190647795	1.152477346568254	0.981360423526854	0.452260814561335	1.350480846078836	0.874711673561735	2.873624282978370	1.017714190855079	0.346063279767744	0.743070579617880	1.571834632585880	1.304715894107499	1.109345739863657	0.596987276137957	0.794662320631180	0.918301436161063	0.791666153380165	0.451547584110731	2.105753574024633	0.352483579513002	6.374108045932384	2.702644287089195	0.865861548545586	1.062302024406105	2.089393539225075	0.459433006740604	3.447600667531939	0.918231095334052
BT20	FGF1	DMSO	2hr	0.744845534294305	0	2.287563355515010	0.441092618438069	3.331187341338219	2.440973572815954	2.096833563229434	0.984663572043817	0.714328097065107	1.444341726355537	1.030692022566553	0.994058822140491	0.498496208071468	1.294609818005125	0.852539248311247	2.728911541210250	0.996054799876060	0.372963361801527	0.565738917011045	1.185160270845227	1.331801850954445	1.038203836652874	0.677595481129696	0.916655371478469	0.854241874212950	0.651082736475188	0.439101922234020	2.391781926823447	0.412911913742463	7.493944637105004	2.995189999384155	0.992273443387056	1.501615056348689	2.689943603374335	0.466833498324108	4.042949830309780	0.820954782414825
BT20	FGF1	DMSO	4hr	0.865859545916475	0	2.996123912269895	0.447966019114729	5.187106029671796	3.552160750575083	2.665684668213828	1.031413104261057	0.691513659507183	1.221323409936439	0.949494863098604	1.053915316997985	0.482653745044244	1.361717765105112	0.821579250712987	4.002380727217361	1.264360485494870	0.360529896813473	0.546742202606801	1.242599273773431	1.340308842571092	1.205189739285695	0.686039941579529	0.812026489166879	0.838161820976563	0.672887267077296	0.390714368716457	2.686923904677739	0.419679263384506	9.782683216116146	3.645353540566939	1.050976836704656	1.367438138574973	3.239832198018231	0.454331690954743	4.503551585205129	0.722697670837479
BT20	FGF1	BEZ235	5min	0.602550933924243	0	0.938546935748582	0.374276791632926	0.218612071731191	1.398029649042213	1.806729285694576	0.848774533560598	0.721357376057241	1.029134401858137	1.024205299612150	0.848435934575755	0.528171971747418	1.417432534162038	0.895608111828176	1.816303482841590	0.985950803946407	0.389481437066164	0.783576185000154	1.681510813137118	0.584764558757298	0.860284563873436	0.651144581404625	0.940038888158567	0.968111928142186	0.136099685382540	0.404854570427302	2.261751765667134	0.365135141403852	4.398656074910806	1.927887328994773	0.149548480453841	1.089776906270055	1.751851068886756	0.516044390324385	3.640960727677700	0.858713317439884
BT20	FGF1	BEZ235	15min	0.621356842431318	0	0.927008060779111	0.369270021690298	0.217155223014633	1.361115953949964	1.901869022467513	0.910524312996066	0.687058566032418	1.013571647542291	0.947569807261654	0.831620442013020	0.494165377429270	1.364731049292531	0.924073586758058	1.978270668014754	1.018853091637892	0.378642749343804	1.012169381810783	2.117010750159930	0.640434880945553	0.758089773707564	0.654104320452101	0.906324974476799	0.911301232516302	0.148645283037600	0.438194897849272	2.328181485817805	0.362935669848332	4.865083450075841	2.395772816232304	0.120922396108143	1.000582299869581	2.062052951092881	0.476578612578237	4.842642215606031	0.944197501382936
BT20	FGF1	BEZ235	30min	0.828573349581597	0	0.905128544851852	0.598506713246720	0.355922248696402	1.867959916717870	1.818728063901397	0.897541096759953	0.702253973915272	1.299609011347366	1.163919756559171	0.847798261844402	0.436081986993124	1.368836728656534	0.914989944447748	1.954283482189139	0.942389262641222	0.384199445658311	0.830033045975743	1.715070994380824	0.833486133887581	0.939450808906913	0.684969671748629	0.847193770155621	0.985627818526817	0.168719271212144	0.453968994553676	2.099513576345655	0.376311944350879	3.972007863681699	2.451752559880479	0.144253697417174	1.190824312407967	2.245649516521924	0.462536583901436	3.174814891997702	0.924010459766181
BT20	FGF1	BEZ235	2hr	0.702687760711026	0	0.780988715785190	0.533053189136448	0.306158183867658	2.019398084863881	2.236620795381747	0.976925209337782	0.785144928198165	1.423388643277346	0.939543188901907	0.853964267404434	0.561430237905819	1.464910390131511	0.946899865476483	2.105379563006064	1.096336081736259	0.397916035879936	0.652748564676924	1.338557291413973	0.765778260061223	0.966691874596352	0.672242002303055	0.861143656642761	0.872141134744596	0.154305625959446	0.458120100299608	2.535857277154694	0.443685175954242	4.420743047712739	2.065614198033643	0.164770925848487	1.526110765621976	2.487047438558694	0.500656818458836	3.835207377833910	0.742267529086537
BT20	FGF1	PD173074	5min	0.687348804256479	0	3.516597272816187	0.342140635530712	2.968643583794641	2.096827558186283	2.047805539607766	1.002459861283489	0.678266052850542	0.972906209942891	1.036264098373575	0.893786551534346	0.468114988071989	1.360729997774210	0.870542372636351	2.782557288883425	0.971638505314500	0.332238372930665	0.478793789750185	0.986426980064082	1.092037437649909	0.950144233465236	0.580769558435553	0.829766314148153	0.865849735546995	0.763590372469069	0.372086135798885	2.423094583924550	0.343718194460786	9.228233804738188	2.703939110128598	0.799765796403702	0.962858589440465	2.076569515039411	0.452620182305437	4.661193317852795	0.816553811609770
BT20	FGF1	PD173074	15min	0.860777885588165	0	2.659222385024615	0.375285398345116	2.482692067884377	1.844618550464283	1.646707154172507	1.001213731029685	0.720415188628160	1.201107000959938	1.126526496920609	0.986789076790092	0.484853969523683	1.443856724378674	0.866684387628495	2.646170011243346	0.922777118463779	0.334589417443089	0.602352989810564	1.144693871039945	1.145114862191275	0.880932466022587	0.647523908607945	0.911298360757752	0.805332168397538	0.727025746189433	0.407849593642361	2.319769594225616	0.353941067981344	6.971033104803533	2.554669146430889	0.825485165578289	0.947189369753088	2.060671989186986	0.518931069324215	4.112354748842441	0.899305764437699
BT20	FGF1	PD173074	30min	0.921973067275081	0	2.505287727182943	0.595582104560881	3.457729646065451	2.880017261991991	1.747926898131135	0.979304731545098	0.710232319604939	1.356846222570264	1.176404422580945	1.012384741611768	0.472789343577730	1.387664551532468	0.907099907210134	3.040452758452995	1.022551831320032	0.372446661735531	0.702658023859298	1.593955087127048	1.406323306246119	1.121464403011739	0.592135135529263	0.873192870927135	0.834052338232772	0.646441082599116	0.377729659798365	2.107083139908234	0.367705358752881	6.297613766457741	2.945088868538453	0.892282258763980	1.160404053123610	2.322059208214403	0.482657469350567	3.486537566695574	0.836868093155056
BT20	FGF1	PD173074	60min	0.521430743838455	0	2.064078093652895	0.605619459126575	3.549600476764482	3.112747560845608	1.440479428793539	0.966739418845459	0.713567527350283	1.790289416838171	1.069476470949588	1.023566887739210	0.568915699135817	1.403350057897473	0.908500943971300	2.931344745304486	1.092335231841518	0.427102145758437	0.760690816792095	1.670680249653073	1.344421544040411	1.341253997577954	0.712113338593702	0.892673422977589	0.853379583560944	0.702180169627145	0.426091095949296	2.218092620869758	0.436112480265269	6.764861887348944	3.040390657842596	0.841159477975656	1.392227683055432	2.303500307604748	0.550464603503207	3.844264767098281	0.782772863219477
BT20	FGF1	PD173074	2hr	0.604778513588535	0	2.236517954827088	0.414631241163905	3.478583823086361	2.178302066342876	2.158843126207414	0.940837203141908	0.737071381775454	1.339654922016495	0.979652933395990	0.943063117195955	0.530644963855285	1.318818486223070	0.920367215386980	2.851373965029353	1.010306315486368	0.370961939636690	0.490134074439132	1.092817609999777	1.288730725247780	1.075806394173689	0.725282232734080	0.858006827766822	0.865772504200758	0.607259259529169	0.403275160551611	2.464632868307316	0.423356058097578	7.573245477455814	2.984975631399777	0.977550962904150	1.500521360190197	2.807194316494438	0.481955483223685	4.449122523715197	0.847793717557728
BT20	FGF1	PD173074	4hr	0.867476763190530	0	2.407261398843196	0.451272867819408	3.353682318198990	2.450509648969576	1.990614985415590	0.998269271264195	0.725123320769709	1.346069031448838	0.987198935885044	1.034193054575684	0.530245925189666	1.384205215237262	0.848374762588558	2.956949881944550	1.021981696937441	0.397931148425816	0.548589238648293	1.149547067321882	1.271903296684366	1.103304699467335	0.578789252614720	0.855720248786623	0.874267246043353	0.699735820932973	0.474921765522402	2.359257603619537	0.433939883004646	6.722479656681941	2.702841073791110	0.946527879625131	1.395192271721955	2.487175060574320	0.496411425249830	3.730534463685193	0.770621909089903
BT20	FGF1	AZD8055	5min	0.923912805390031	0	1.430715235561472	0.496119403429127	0.591967015401413	2.092960545473657	1.893150868263526	0.886770637715833	0.714322282679076	1.294342285995524	1.117807729960861	1.146566889376030	0.431315363123195	1.395742610077738	1.075350356620433	2.306837929126334	0.989618582431152	0.417436246226108	0.719778358312935	1.557726737485722	0.933164711654886	0.886173759660706	0.625057372258617	0.814512922891027	0.809126498879723	0.198311177653711	0.399797478805158	2.374278163788761	0.400540133635101	5.941520070809283	2.385331401984711	0.143203865533977	1.388990870788416	2.324763094841736	0.546886265297700	3.794531148594016	0.743313431151129
BT20	FGF1	AZD8055	15min	0.729386547713669	0	1.596672753636665	0.375246008982779	0.658229857786720	2.193640366060778	1.786231093877955	1.078366990226253	0.707860084415039	1.284932734023726	1.101177280936812	0.994162190132671	0.473807220996433	1.412597018557386	0.980257184228484	2.240247706524373	1.077099727945957	0.420511360162946	1.150448090973677	2.050766285393789	0.710188184334083	0.834124614163944	0.603068579890143	0.888140359317674	0.879916832323230	0.174014909201912	0.479106314959289	2.381698199581987	0.327375926277744	7.693656034603947	1.924451694519857	0.146509520424236	1.081019318613528	1.663181440769756	0.538949374112606	4.655366921092700	0.948788399634171
BT20	FGF1	AZD8055	30min	0.780035563942452	0	1.464452201685517	0.538465056501058	0.814659199143915	2.172272191285133	1.888164024341237	1.005980674184088	0.730819922491669	1.346990350557920	1.140902654405938	1.086083226839549	0.434721096430606	1.353292693755139	0.951786915208682	2.293039996644508	0.970220261720355	0.371412286141409	0.846302980952596	1.765224168251528	0.874009102274484	0.903719046516955	0.594880035923959	0.823646927935550	0.835747052047747	0.226028662698169	0.511490395972764	2.295056867722421	0.368824696109255	6.053571345322487	2.216474898466045	0.222975658233988	1.447881146323996	2.040559436527002	0.522587542686592	3.621601636623010	0.856664041787806
BT20	FGF1	AZD8055	60min	0.667244023697296	0	1.490340259872891	0.593535215164777	0.835451194701634	2.497884453200646	1.782122165853888	1.022193095561412	0.716915986524988	1.417907079687087	1.170066348035725	1.048948415303154	0.452699210556680	1.321420593196475	0.951623846862813	2.500420363244023	0.995860089098042	0.391715304922099	0.868044127643923	1.939493492761308	0.939196293260685	0.999785589156691	0.563067743638604	0.869932702799831	0.888432038625758	0.219651287535650	0.412685863584542	2.205592531196674	0.381340814165001	6.225220976623610	2.373592853067084	0.186107185381533	1.414225884267557	2.057119935235998	0.553407815798092	3.923639709345970	0.782577547202060
BT20	FGF1	AZD8055	2hr	0.812618908776367	0	1.323287995608665	0.532179706716719	1.043833766929389	2.418128722237319	2.175809425244302	0.950630382860169	0.729972584758468	1.558796664663948	1.019157680609816	1.021858522830222	0.609093860543765	1.491748155329183	0.914830693112133	2.761894359319478	1.040113245527916	0.370799415205623	0.586336346359526	1.231055278587307	0.874982270847731	0.887487934863181	0.673496608412890	0.903156344984627	0.809615308814226	0.237297653360958	0.370310716748983	2.234169037962176	0.396085901413369	5.745745688600092	2.673575385883057	0.248029858164813	1.385435583361280	2.533297462602549	0.466708655351436	3.687104138550249	0.777770231865771
BT20	FGF1	AZD8055	4hr	0.906211892295679	0	1.482424864833443	0.489918624994884	1.132162436625714	2.361619729946296	2.152155929004644	0.944365832412734	0.692913070001160	1.442919871462424	1.011659101455392	1.124173727300888	0.599219688021662	1.419098947946763	0.926240393034122	2.646232642148081	1.080567504348160	0.393558903087528	0.594302727858807	1.374189722441428	0.909055658253291	0.911429727146633	0.714445618246549	0.886040139571132	0.833426318036858	0.243968594695448	0.417355419620924	2.390060471548753	0.405896954069721	6.041887699346789	2.378528525235669	0.238642248023890	1.425837443888691	2.630552412041600	0.523735191391343	3.631241232860403	0.746144091432922
BT20	FGF1	GSK690693	5min	0.726673733459434	0	3.058416169974834	0.401735150801660	8.164088158511657	5.721551504231751	2.382959778196060	0.910735252955284	0.682031057050417	1.221879084596980	1.106177468685512	1.015615197318263	0.465340990478499	1.421219637578577	0.890295596663258	2.120340042981195	1.000085601843442	0.347338258309157	0.668917917356828	1.505527024613436	1.035025292438243	0.843117000937960	0.637844801529518	0.797434233929746	0.811497103519341	0.471774437162059	0.349325666141231	2.473721313430811	0.326903221386452	8.808834214330434	2.992205886582036	0.327404186268758	1.091212394810629	2.396863500068409	0.469159463636597	5.032173420528810	0.806258869661929
BT20	FGF1	GSK690693	15min	0.889417345001823	0	2.352842121107297	0.499590103099406	7.122235365787256	4.819785129208770	1.923649846886736	0.998247952683445	0.667730714838714	1.358942443135846	1.185892534805242	1.011149333204389	0.448789226218049	1.385404566168073	0.913072282389236	2.307795924214619	1.004476276025766	0.373473118224348	1.117313995041898	1.886951002275081	1.226275755499662	0.834149643073051	0.624121303758715	0.810761055390863	0.857447594733358	0.471428038545768	0.477617948745631	2.210959961739653	0.370871043316720	6.282961161437964	2.978547568575435	0.429834300658557	1.165078716186969	2.354019398785875	0.518993785146173	3.846052141869749	0.934677639872684
BT20	FGF1	GSK690693	30min	0.669324066090220	0	2.315657686660211	0.501794096549898	6.331178409765269	4.700760067163416	1.655046885372617	1.069695343804034	0.701091467917903	1.445657100927838	1.122541119603516	0.931672666439384	0.483047875774447	1.344866079366259	0.933201331702082	2.118230387398594	0.954339610964080	0.353663401636392	0.793280603061470	1.452269694404683	1.028028441188244	0.934870439220313	0.720802393532827	0.817926929988058	0.821241400821188	0.524553015693117	0.421954696754594	2.281390047500549	0.370258359203526	5.598243429121221	2.489401006931071	0.506618242028464	1.302139899628960	2.087411915615721	0.511084684377046	3.800701132220485	0.912471480399629
BT20	FGF1	GSK690693	60min	0.660070818694449	0	2.153780961774976	0.512501968802322	5.998154980407080	4.618149522930439	1.603684139029938	1.084379663708641	0.694919966073955	1.325631295887144	1.136768389649671	0.890622274339939	0.493870832467096	1.323109366531307	0.857875069264843	2.043566442919367	1.042350574081935	0.375883227083154	0.998984715181819	2.255147705060811	0.966702550611678	0.991229401189866	0.696422577849066	0.872676078648738	0.935416739536502	0.539750098698371	0.404388101612885	2.148883245997488	0.358128439402126	6.562223816565260	2.353668551561232	0.488554724200960	1.335088989839439	1.844210281969855	0.511340005286078	3.949689057266348	0.872152642027862
BT20	FGF1	GSK690693	2hr	0.533065247852858	0	2.234695425606801	0.474524608571331	7.944128354064306	4.905125320988435	2.166704625851250	0.949153199545068	0.750378648277277	1.605018652680972	0.993035758807742	1.103424439123467	0.562662866511617	1.490637689765076	0.966033489610836	2.391323724087496	1.018310658230182	0.349539182147796	0.553950303895456	1.226433379219322	1.165668202978637	0.961664814882524	0.651846945019500	0.927035648397576	0.836632169117901	0.425917847233300	0.420113178543381	2.337430619633286	0.402261132050071	6.300092879221470	2.986869563875694	0.413131585465377	1.315650246554512	2.672659019368830	0.415670444176198	3.935525302954880	0.738798381517035
BT20	FGF1	GSK690693	4hr	0.977272633211550	0	2.349408540255428	0.501562837299892	7.895541545165080	5.131827031781691	2.222215627380832	0.975097699673110	0.685096556929482	1.503053294088766	0.951065317224451	1.089039301531649	0.606464841542753	1.380605476233472	0.930496209131085	2.216049008541905	1.038740666402843	0.364424967371656	0.603792258574303	1.260920708368343	1.212437323084084	1.080442677575142	0.648526884174564	0.865890170906527	0.822404235833622	0.496851822728376	0.420862621822359	2.387187212455920	0.429339057605972	5.474201102546915	3.039652467419665	0.557148404383929	1.348030489568592	2.703183170728688	0.471722317635717	3.459979509499083	0.713223444998281
BT20	FGF1	GSK690693_GSK1120212	5min	0.659181636446007	0	2.580163190961547	0.346260316294791	5.675662167064773	4.068889862432142	1.715538692625881	0.866077932361085	0.740471145755622	1.154390068061879	1.099183884913277	0.915725473958072	0.520369625921280	1.361751049849071	0.950915885664508	1.681644669154723	0.962927920216994	0.372683675616944	0.088369076834419	0.826579560035620	0.829201742051327	0.822549314674651	0.605012503831790	0.969342234975746	0.910137264791485	0.462029777026010	0.353445328299564	2.223306043637582	0.342639913919582	6.984855328509206	2.071379905822905	0.214125348673034	1.022630695322633	1.859941935498371	0.496067157573588	4.250028603395615	0.893833067110338
BT20	FGF1	GSK690693_GSK1120212	15min	0.977573925746750	0	2.265635083203807	0.497152188471543	8.122232634232677	5.705309977128444	1.979830377229232	0.878556204436649	0.734295929275275	1.763238230899213	1.182628825586891	1.061563925641653	0.506501707231542	1.375196432041026	0.958162116877553	2.342519066684147	1.103207888236708	0.416978020757460	0.149544663381586	2.036714073836220	1.197666295651578	0.817334731917007	0.625374021136278	0.910807802789634	0.869590219091545	0.381231875491169	0.322385822455531	2.149324530832970	0.426506538286470	6.074768125155140	3.005657872760354	0.232836134008781	1.247195777215959	2.507890842217792	0.506986450720802	3.558311032317130	0.923712949050564
BT20	FGF1	GSK690693_GSK1120212	30min	0.699778212465399	0	2.609174825152946	0.425268948994429	8.021503021951416	5.311403520458063	1.767066722436843	0.923314379741167	0.756241277898411	1.498239837769734	1.181947387652125	0.913746878122339	0.511687895104201	1.428012208376481	0.956740904521209	2.125002662776427	1.045856654776054	0.374372667529762	0.172582632709364	3.782786968525846	0.916171201568628	0.924247676746297	0.649934769148077	0.913866581987783	0.949237433607985	0.446083974434306	0.334867538298286	2.303496494281863	0.364225779598475	7.140331799602342	2.404583283856366	0.309239058641434	1.322401154379717	2.078567413028489	0.491429875042094	4.298064595531002	0.912713055967463
BT20	FGF1	GSK690693_GSK1120212	60min	0.798035257634183	0	2.065280965200174	0.637635919360626	8.092302707703167	5.376377740625970	1.795793962083825	0.843304927112642	0.720620007788440	1.574089437048744	1.213546034425832	1.015082661666977	0.499558423331392	1.431840720772617	0.918606401176444	2.182309585125550	1.024297359526541	0.360454725744963	0.173385070928002	2.852987468240693	1.171358175262617	0.932294556645573	0.588669403506960	0.895350310670898	0.903349265417647	0.414892855723103	0.310516642073068	2.111412301984842	0.399822328082251	6.287108923572119	2.917495189737164	0.305527209293860	1.657991594494518	2.491347168218905	0.485205983660830	3.693132551712067	0.683775475395091
BT20	FGF1	GSK690693_GSK1120212	2hr	0.735134995760853	0	3.012390850850446	0.465588776203299	13.735917527135284	9.449651136922849	3.128368335098506	0.777172048387693	0.698920860816580	1.983591426379957	0.913932786463806	1.052148871432749	0.795540758148333	1.382869502150297	0.860033290010476	3.481990213615097	1.635651467694847	0.317135105602070	0.193155328056834	3.119288837058178	1.115949973674966	0.871506229611709	0.610228778437097	0.830297874050476	0.841718523807802	0.327792091584518	0.266569263451434	3.050875642286028	0.369806469128525	8.754051704471047	4.665646337486411	0.235867141575947	1.418467108944418	4.561986246872099	0.409592027099063	6.244332058064329	0.683235081749915
BT20	FGF1	GSK690693_GSK1120212	4hr	0.937399708371772	0	2.264847037306130	0.534761600721632	9.270966378053332	5.482428773420451	2.228952806112222	0.905973227847452	0.761675719082901	1.842845447751901	1.040724679988020	1.123607979700837	0.686467296058660	1.499101485801724	0.896121121595273	2.254148560996150	1.281853874917702	0.388069187704712	0.219696336220738	2.637531930881892	1.121304720042441	0.923589320159722	0.716171255852508	0.894441425753318	0.888907617948941	0.430690742478800	0.339036833178613	2.346174396487369	0.432466765597615	5.452763273384505	2.775468276750112	0.322946348198287	1.547345611539358	2.810524292656314	0.457312414215274	3.466575835845025	0.678985877011012
BT20	HGF	DMSO	5min	1.160099666957028	0	2.874234232367147	0.386941551489542	6.306648009231538	4.479729329541046	1.601544159468090	0.935735951394225	1.165742630606113	1.648242109848404	1.040292036869453	0.995525432516896	0.562130047469369	1.349013360981497	0.967572315509824	4.017894420114511	1.250973117799968	0.381195508607325	2.252487533710203	7.628817635809554	1.155972909322583	0.838832923982613	0.602503481946771	0.914050600155558	1.011866962506806	0.727049268560247	0.459732894315789	2.226306215686042	0.338433031963226	7.780385363597315	2.847786366831330	0.484704939457132	1.038510860602480	2.055405895341490	0.501652126986159	4.054710466579963	0.936859030288274
BT20	HGF	DMSO	15min	1.222741044903496	0	2.758258646621131	0.540224201823704	7.561154208167193	4.748646380732843	1.831982622305207	1.146874265743143	1.007109562969701	1.711340244391355	1.089140144946908	0.962018573308044	0.416870184172759	1.213285720388983	0.964786821192308	4.274357143705199	1.110949121970235	0.376206668785165	1.823424759027720	7.276614191731298	1.533273536993973	0.791973351019985	0.635485089817899	0.845144234246479	0.839185395505488	0.752957774183620	0.681302662797386	2.255975810223140	0.398113207086983	7.079702355886740	3.210031163280557	0.693064355454570	1.120153091223580	2.445732576597056	0.515482714217544	3.569266605367435	1.074521497466056
BT20	HGF	DMSO	30min	1.357831802358207	0	3.191941850761374	0.471190464828524	9.032354833940486	5.145711137325779	1.865853203510408	1.219294368760777	0.932762808703461	0.905988697475079	1.109372657164363	0.958654188589190	0.412635038455378	1.254120623709328	0.886909372497141	4.958424842698371	1.175844305085122	0.328520236365020	1.568601379755026	4.459446938996162	1.738814872350854	1.003199237934167	0.593377527315545	0.719549544296487	0.803935068675112	0.901042202850056	0.611277706433316	2.176802663889080	0.372005308121575	7.440338867868555	3.257328173251327	1.094344839950395	1.178988320127477	2.483202055718286	0.504339205296330	3.058600105691094	1.067239156285638
BT20	HGF	DMSO	60min	1.122491701924670	0	3.043904958028113	0.406810305733339	6.025853144409607	3.999558509798418	1.681155143701427	1.280052586872696	0.857290416507238	1.470863096986079	0.986881682349398	0.909603293973136	0.493367019942963	1.269330084798607	0.882501058968767	4.028279500349433	1.149708494474022	0.345407459834056	1.256612111813919	3.317491111637191	1.296026079360891	1.111947496095759	0.610476255415085	0.787609536543988	0.909874298172796	1.062792354774355	0.515638029534865	2.263051662200741	0.323000080700572	10.038983799380453	2.934180977807160	1.342539069574793	1.161556882370074	2.003227229634873	0.529205453356678	4.308035618306134	0.945875042369042
BT20	HGF	DMSO	2hr	1.197654124436224	0	2.728151120385242	0.522648503050435	6.420891060408826	4.452746723312595	2.183152423972689	1.043548929329346	0.859297554454740	1.756989322992967	0.909098104095931	1.040001829728996	0.480923267920393	1.323257497619438	0.939695390016774	3.623106663201101	1.090575026631789	0.353490774091162	0.836831766855085	2.220511713524563	1.488855353442043	1.064058730477230	0.867410706723794	0.840324220855366	0.730383374470656	0.878298970401876	0.504711996098489	2.441050534148241	0.464165152942177	7.973472374108823	3.109940780968253	1.557354722045390	1.325322343242643	2.562562222780170	0.513465386549007	4.449941556078649	0.846715588540956
BT20	HGF	DMSO	4hr	1.167646769576976	0	2.786790974293389	0.619368595052113	4.775434418353711	3.667589885098128	2.300379295546315	1.005146889802654	0.810459906356272	1.644528494859899	0.909889367749078	1.054229709947355	0.476940489342464	1.298704307971564	0.926161792335873	3.619733718606121	0.939601322629660	0.338411812374208	0.711998835286427	2.155126536665075	1.356081544758641	0.886538903338293	0.658514564265392	0.905909331180366	0.739479737140837	0.674504071129194	0.438474702308045	2.333539322929038	0.484247757735489	7.591995047655815	3.071787382990098	0.809565032340563	1.358306167670796	2.376006013653778	0.609676632446898	4.238569978656229	0.660160774334110
BT20	HGF	BEZ235	5min	1.079919541319425	0	0.979237356966688	0.609389888864278	0.524479762729651	2.606124361173873	2.133339954989097	0.938916417440633	1.157254912802466	1.696780517098268	1.002381315037836	0.874759659188484	0.573897892565487	1.368111796073076	0.957600798954348	3.038370403124161	1.279449353316067	0.416749476199196	2.424775398302278	6.471324906261375	0.920069262957512	0.681883441071378	0.644289404571150	0.794829947353957	0.961474436680586	0.178195600251236	0.554486019375251	2.324945704519269	0.425869066364939	4.488471638429802	2.605711586546947	0.166679159978921	1.289742283361392	2.435839476962228	0.477965480527609	2.259070085100666	0.811403005690960
BT20	HGF	BEZ235	15min	1.057279922704681	0	1.001831945112073	0.648562864944218	0.359918363782611	1.936229518329978	2.015949453765957	1.122923170726272	1.012393489694468	1.530269492336041	0.970456242531137	0.764055322815232	0.490854167119988	1.322336867871595	0.965644697362168	3.132274182260894	0.963184991184586	0.397511049539506	1.812793026411123	4.790960261941890	1.061941724195940	0.648035467176006	0.653964805944281	0.793484398512478	0.968157353957378	0.170387229966142	0.659996738144487	2.373061672519837	0.396271389925766	4.428365267930150	2.863178039568149	0.203796762024681	1.211917091646471	2.229730182872233	0.479228945908733	2.360218255183167	0.997352424272942
BT20	HGF	BEZ235	30min	0.956273330395209	0	1.057023993943975	0.591630135387485	0.443898620522050	2.008718213923207	2.144823314917923	1.160391745902541	1.063054635170528	1.644680107108441	0.983771425607984	0.875558527175140	0.456945474365766	1.369890790534960	0.945355115383089	2.870378789492446	1.074568541261109	0.384746482878556	1.414349020210398	3.366782998067223	1.043505432754030	0.754083443104228	0.679039829421992	0.819831203951497	0.879806316185366	0.182671057287798	0.669655423196957	2.577733150738972	0.436625602311914	4.602469250640890	2.883121097523540	0.214794343172893	1.321926177430794	2.570037177539724	0.473245432959965	2.784146573500163	1.042890930667814
BT20	HGF	BEZ235	60min	0.993243012832099	0	1.027955586791469	0.614106426519925	0.382339414939491	2.082018914286763	1.956526752222282	1.106507664330757	0.935800391876148	1.299960186692811	0.975351066209757	0.821138308013020	0.436068205693014	1.375309598154632	0.885177456018056	2.775335230076148	0.982000897240323	0.379117128833479	1.312098888554251	2.620883850335946	1.015020119590594	0.884032525200990	0.638248805579736	0.835629706295732	0.960354654798784	0.178455510628297	0.593168583751414	2.272177889270098	0.406393695553789	4.817944749553445	2.476335069743605	0.154788547218105	1.232028789036983	2.173124596514771	0.499746952880184	2.840425460517051	0.918014973393948
BT20	HGF	BEZ235	2hr	0.792394155192485	0	1.046713849308992	0.673621602308168	0.472510206475459	2.964208426667850	3.324962571313703	0.998017061223966	0.850175625000850	1.557870790982852	0.942994986395107	0.812859727744674	0.420150599988154	1.422971799996150	0.891433888566004	3.155904960458469	1.415727895747157	0.358481676686129	0.943226160677638	2.361428789372577	0.842441866951513	1.015672943319863	0.582580926708331	0.781550392698878	0.834749919840502	0.159551063301637	0.457442482544448	2.766563073182685	0.420627243201812	5.225703797637613	2.944102614459822	0.190945075348619	1.420920058062351	3.214475239973198	0.446905901215110	4.941485777992246	0.738458129533687
BT20	HGF	BEZ235	4hr	0.829443492659523	0	0.868739820640372	0.692425204180698	0.281939376370453	2.077213313477487	2.695211767670609	0.921885085624172	0.839637660326017	1.418771642443277	0.999651899718246	0.852311869577495	0.450824690393433	1.426943982829592	0.957281990388469	2.346113543223883	1.000001355092506	0.360709178488195	0.740763386811973	1.832088420809595	0.792048500454267	0.792997717317896	0.629354877850633	0.808385433730448	0.826657646652158	0.171941937454306	0.437615500512677	2.351190584015866	0.445335956750284	3.940522479181215	2.222570940780017	0.146435720783979	1.525530275163925	2.306450798042099	0.589625505454166	3.505926584228042	0.698572419400470
BT20	HGF	PD173074	5min	1.509528753124044	0	2.907341050877666	0.502430882106485	6.469761855837009	4.818877082769450	1.750162899734170	0.932968235229273	1.117625129235954	1.806501858023651	1.154342824304402	1.173732984532794	0.487568097832370	1.307555442746839	0.840356803450529	4.410565120868181	1.287883786523119	0.385391080655329	2.321635535473755	9.134311939448409	1.439418116083367	0.869600918332885	0.640559495741283	0.773841377126686	0.923635757166637	0.700383663694769	0.451829159346065	2.266952384501859	0.412884289528027	9.034042645966308	3.163970623774945	0.578940748755913	1.171118336606247	2.413445371567978	0.460118098579408	4.090905512833968	0.787964040194132
BT20	HGF	PD173074	15min	1.231098980469294	0	3.093363752373807	0.513852078724265	6.724906820707809	4.586267172904777	1.682179535874881	1.269507111178941	1.022685161370836	1.885667838642715	1.117035076799523	1.003403604244459	0.381471521195267	1.255790590841613	0.898235977728988	4.279387930487946	1.115404655244772	0.375673614332650	1.912067697860011	7.342909666400233	1.456854225221232	0.846729497490249	0.620714704329361	0.848817772414610	0.862502681284716	0.861477489648695	0.636905721901892	2.088659466120432	0.400222027192534	9.373338629948576	3.150541544908779	0.765559571845833	1.103107471904494	2.122142044646904	0.522223884627891	4.375035524591519	0.987176252334148
BT20	HGF	PD173074	30min	1.175430406817398	0	2.931970515472816	0.510554482367761	6.818580376020778	4.269196039833892	1.807027616060438	1.346972179954461	0.990427940888855	1.770649440184962	1.075872826282267	1.029023333616815	0.406197813259078	1.263559326716466	0.870004934086480	4.057590695056025	0.986244783789114	0.390089120459431	1.522978426548984	4.806449189993409	1.480699335733875	0.907233809155489	0.683116990446078	0.853792912490063	0.848553360861007	1.012703759017658	0.630915070362178	2.283667416912572	0.402627057991844	9.169167011564541	2.854826996060409	1.094412197327908	1.307914466273137	2.019054803026284	0.493574802865909	4.020990494285242	1.045557897841405
BT20	HGF	PD173074	2hr	1.284293241943654	0	2.862083613361623	0.506025952771035	5.793644023510609	4.185165784311309	1.919695417973415	1.075966063024538	0.850649449024427	1.610228223486967	1.015468923635716	1.118722048180394	0.416766081895192	1.159656236750428	0.855655586447131	3.763274194092290	0.997977933122440	0.352300338379939	0.922512131542214	2.296699010053676	1.439248824890681	1.099558466178619	0.655016619108256	0.839397714507691	0.741014998724166	0.848684054483034	0.453054347478292	2.409230772516995	0.451917553122687	9.003115368829011	2.881638120330679	1.759068428979521	1.394263093536364	2.246755209964741	0.479155575746520	4.911743846079877	0.774786555465483
BT20	HGF	PD173074	4hr	1.253150424133425	0	2.835552888268925	0.581836584724461	4.567520997916590	3.601059573887545	2.289803987324314	0.957312749598570	0.797683700992571	1.564901544429459	0.954554300256405	1.105885245447942	0.438764246748244	1.243727590395193	0.873989619951337	3.527492327217326	0.948918959689273	0.346773345455833	0.755885206613705	2.098496912013832	1.296448120879001	0.949948202677890	0.623215010517466	0.869071510637161	0.702135215924671	0.663726343533343	0.403397285843336	2.432154874989107	0.458051510594714	9.354326367268113	2.910682331514144	0.828342206351245	1.449299122657658	1.945772593053495	0.585118435489752	4.630249277166827	0.644499271348175
BT20	HGF	AZD8055	5min	1.161730129172990	0	1.350729828845401	0.523629459796668	1.637265195486814	3.381222512008110	1.933085923223891	0.904208362499999	1.194859810254484	1.761661990520309	1.110838371470267	0.995338369067246	0.533401647715873	1.302136109034150	0.915064679947537	3.494110654896729	1.223878021568907	0.395739442298411	2.283837619417463	7.110344539871668	0.910830489526255	0.685729001346293	0.658257822138983	0.790562684391431	0.937846878712782	0.176887047401563	0.530829646683511	2.335374073413687	0.426748606084424	6.144814932786350	3.100935319817331	0.145358373676025	1.247073422017692	2.383624186492084	0.487903409134380	3.185639710659759	0.765845239588968
BT20	HGF	AZD8055	15min	0.998691652209823	0	1.408261843905710	0.530552133016102	1.431529850969397	2.979069454486980	1.828686084300160	1.209856203257317	1.067298445270358	1.566341809755619	1.029637847671140	0.908328594516649	0.446824601327446	1.320338842310302	0.919518717160092	3.396262416065860	1.068123347398643	0.391689398791227	1.911406267225369	9.048560014799898	0.954242099511597	0.611014542772386	0.652127563082162	0.777140763593029	0.912787359406771	0.197944610296585	0.697231353218526	2.246187734391281	0.359140181506651	7.104030175960094	2.614668456146864	0.183913818346877	1.170627539861162	1.868710327111201	0.488592771155513	3.225614920406740	0.914639094137752
BT20	HGF	AZD8055	30min	0.864702072344189	0	1.760190777707390	0.626931918825169	2.081313659579390	3.546889499039905	2.249276668290715	1.263720946508393	1.028639651967088	1.789202575476947	1.038006334695973	0.971421508624479	0.440610849377076	1.370635963377489	0.866286121874888	3.116225626475040	1.134241102076509	0.378670394637373	1.339409295016544	4.062396674964650	1.076691965642336	0.779929971741276	0.627176141099951	0.832591397388011	0.813319880080391	0.261871528728777	0.712476280183335	2.419851831604793	0.430890876275216	6.530590858177842	2.971162217804851	0.373062110331603	1.351675300493455	2.511223180070294	0.508291017286628	3.127176181210516	1.015378847573216
BT20	HGF	AZD8055	60min	1.024248979717629	0	1.712986444130037	0.629874735053041	1.796397544077452	3.750660568051140	1.999069857093966	1.218010910346771	0.967140948730839	1.580259349585362	0.999790818245831	0.984554136387556	0.472429598160912	1.375051008289546	0.895991466823862	3.582035645745981	1.165362269642642	0.392386228380052	1.230736824750441	2.702654493681345	1.081813059622624	0.870124012646549	0.688053355623904	0.880529715506045	0.814909057960950	0.294370154040808	0.628083804191026	2.353493166160584	0.445452044149793	6.279073988131596	2.914909491678759	0.312345602595808	1.240235661050998	2.506647042380109	0.533007120285281	3.354849379461232	0.973661603714627
BT20	HGF	AZD8055	2hr	1.190042055952107	0	1.987721305340638	0.534725749956619	2.098642206842032	4.447208284418567	2.122342910885612	1.086392549762451	0.822221382269729	1.588805155555548	0.934860280890527	1.031813812983404	0.492469948159816	1.439231195704372	0.899592058548740	4.045360325070974	1.285983498543357	0.354952862842932	0.965469305599890	2.256159482045124	1.104225663135144	1.115666777017019	0.600883704448644	0.753448458481309	0.745367495508252	0.301635639905510	0.482590775691465	2.628032809192753	0.439496199582569	6.734471040515462	3.261140690245470	0.274646600564402	1.222629948731464	2.884623746698296	0.510381050918131	4.431614301465404	0.739021287723792
BT20	HGF	AZD8055	4hr	1.036870430062699	0	1.472049106325527	0.732080780166640	1.144976256754690	3.909026521521863	2.513944425185865	0.989903795562203	0.798476987328486	1.877194379625829	0.923815637442355	1.020960195785055	0.494207709723107	1.379013584454305	0.937898888554298	3.358424819311510	1.087321303418157	0.360454725744963	0.781304327935135	2.195239361190082	0.881005844377346	0.797738224138517	0.638296527092364	0.852307714785962	0.732153034555416	0.216236998195373	0.424265500108259	2.472382516536288	0.457478429084043	6.523242794832802	2.650392841637431	0.158625550065659	1.407986892959874	2.490748282565612	0.630331959512645	4.139841981396423	0.652768294231143
BT20	HGF	GSK690693	5min	1.252609849526885	0	2.939778396294211	0.490686001271303	9.703750709171843	7.191067058091841	2.467578096437356	0.933574665060472	1.070865885959509	1.867754516688257	1.091144848530568	0.954962288404920	0.579427123117060	1.422071910647764	0.882815709325797	3.617167283564509	1.599641311884756	0.317293425413000	2.803203428257892	9.712186278508924	1.195502382535483	0.709807535428128	0.567700937939984	0.726899692649938	0.860936877929839	0.390440691025422	0.457372231636776	2.723251860429524	0.377365615367306	7.610232341798572	4.065466203285233	0.266883387706778	1.403397898794967	3.071831045249460	0.411868826079640	3.746401352232834	0.775552678526335
BT20	HGF	GSK690693	15min	1.135519412683477	0	2.221458330668482	0.617298448563204	8.014787285444136	5.819328087521607	1.891761617265967	1.136757141872026	1.095933482648070	1.707387002232163	1.261683059725989	0.920544188186444	0.448935047647319	1.305921995887573	0.963504021291094	2.970850168385583	1.009649314600948	0.386681167263205	1.989057916797168	8.172285262584277	1.297322145088524	0.606772691661567	0.670028583041634	0.807409449389544	0.834099902095829	0.537375480736612	0.659287991439394	2.181381029849362	0.405742468508374	6.218167710231674	3.047419907708785	0.387301654115758	1.250327250292325	2.284560780983405	0.498655900387350	2.899628773150480	1.012886756558074
BT20	HGF	GSK690693	30min	1.089074979372699	0	2.325206692071530	0.580117059606790	9.094274490053792	5.968868930892273	2.020481460053019	1.217449180960592	1.023291802628508	1.688575557063829	1.046429356517561	0.921973696354028	0.477257438871378	1.279877422861731	0.959626062956756	2.869212304355937	0.992773995838247	0.367284407153715	1.567037789140154	3.694370206205033	1.377856396735065	0.741380121447096	0.648608290570183	0.798567082917705	0.770888434882183	0.654888271144021	0.671280500944960	2.458371780933114	0.407044400911639	6.799149184262174	3.306190969141766	0.749925603447420	1.177150411706917	2.506906060482501	0.482397244701751	3.250112386563734	1.097007125177812
BT20	HGF	GSK690693	60min	1.091539137895350	0	2.441605470918288	0.651309490188646	9.747601919619086	6.562910971102208	1.838759819066390	1.231197342338245	0.975116643909859	1.481880058446256	1.021655528187309	1.005936409508995	0.480592578212076	1.302492863972848	0.937637611211218	2.868677999723170	1.091166098689725	0.389273621214340	1.299716191285754	2.593441573808323	1.394370374038321	0.861623763387883	0.678292531744036	0.836741811868887	0.786460668839652	0.665089608489512	0.601557797772047	2.236871861707218	0.429927177205553	7.039944373798507	3.074126670341570	0.727180219682937	1.169370327861797	2.549127335778431	0.546577837747072	3.240165330103979	0.914702875766065
BT20	HGF	GSK690693	2hr	1.173852583995572	0	2.921626448564835	0.453351419700846	10.174191835741311	7.202249996249479	2.488512669612179	1.145479638819512	0.724227915692709	1.316079712687015	1.000770617405120	0.875824243305616	0.492393300091614	1.378557060717498	0.785229260512673	3.468120977849436	1.318380051053818	0.295225639793358	1.091770723859913	2.256221001636745	1.347049443381730	1.046078206680279	0.509609554676509	0.656790912662613	0.783313452762292	0.483084688110368	0.422093572663547	2.695842746237510	0.298474847202190	7.664468719088058	3.476781878142714	0.647135457374419	0.935643605627292	2.770307606387731	0.415919083157686	4.956588006009497	0.737085358544616
BT20	HGF	GSK690693	4hr	1.085211097175012	0	2.380397970115233	0.685780778578435	9.207324750862183	6.374291902975456	2.364451743095941	0.964881370150369	0.795820129502874	1.469617815748112	0.962493485106445	1.109915403600738	0.498507663445181	1.339786704716093	0.922159348848558	2.586981961746602	1.019002679081880	0.378345512178999	0.802746977091506	2.084861610002927	1.183502889858760	0.857550694199606	0.650066921424300	0.872660333640960	0.773897693061717	0.505123104222216	0.451174268940724	2.331481773507362	0.450754525131905	5.810338980723899	2.884425731284713	0.398703197251476	1.434338705827455	2.436245622491816	0.621607470184600	3.953202431318877	0.693427354342741
BT20	HGF	GSK690693_GSK1120212	5min	1.438643998093046	0	2.310167160615623	0.515627347452235	8.154712158095137	5.823852265859685	2.129490563923853	0.723031067716492	1.315407100546357	1.503109524568566	1.112837215160126	1.020117378961446	0.694469151182322	1.387465772431307	0.873235669736703	2.754447023334973	1.409263845243167	0.331626509869414	0.153876774480175	1.907098019667751	1.100353337034134	0.737919765536171	0.636066193112185	0.808700965514078	0.868407343605358	0.371935724485708	0.322549932068153	2.296187600454399	0.416996847695215	5.945271810891078	3.028712432543695	0.170593954548565	1.421516986866393	2.494387482333746	0.479518624961230	2.673169487145815	0.725466856011850
BT20	HGF	GSK690693_GSK1120212	15min	1.285656617287855	0	2.270821355981588	0.538239580480361	8.482445391886866	5.933385612664499	1.964472522638264	0.771868881894748	1.264017825722233	1.685833303999492	1.073376215158235	0.885592815791650	0.585080070622957	1.390730122549273	0.910837006147318	2.529867865157108	1.136581429339231	0.351842306721358	0.164949071733531	3.518888167798302	1.110334547338147	0.648951118853289	0.607347067590263	0.809825794085237	0.896175203954954	0.395515928673009	0.314658644907954	2.292240719644674	0.400980651119274	6.153976833893500	2.870019302612338	0.169711236279512	1.298611975500404	2.217434009268357	0.483316052617152	2.914291340630903	0.837429446108596
BT20	HGF	GSK690693_GSK1120212	30min	1.172108872795681	0	2.539274146267225	0.549344563861753	10.361779625077425	7.018110801800638	2.215517438033963	0.824981599555927	1.063162500952598	1.997330890302517	0.966886935993024	0.979043510487719	0.543066529650472	1.376087136444360	0.927374738524593	2.637632257901525	1.225715257800938	0.366764993694335	0.250988086493033	4.243017188776773	1.124502562063706	0.803965783867845	0.707859041154633	0.813178287567982	0.780455204266750	0.443275540875032	0.333275596845173	2.522852685425025	0.431223660766426	6.828602961768386	3.226136682449828	0.248897192196781	1.309873109563116	2.486290825013225	0.495717658720031	3.246728921071270	0.912944372419891
BT20	HGF	GSK690693_GSK1120212	60min	1.316375667937817	0	2.967443261552944	0.563333150535484	11.596462603715013	7.852662956441800	2.475310344094443	0.825544084207467	0.964643994923075	1.730744633327564	0.915553525582257	0.922077114517688	0.538206216900122	1.403825837141999	0.829359785537165	2.891616210835561	1.381588615327758	0.317422198095625	0.194054177576036	3.801446347041420	1.080901401790629	0.775529560404412	0.545663013571672	0.722203351077829	0.838034570027130	0.358693147721019	0.295024116234151	2.571109081990901	0.353529854502879	7.264205540830574	3.354488233101544	0.167537267888374	1.216603458759942	2.540918821801864	0.464407666247683	3.767649163227264	0.730391979538533
BT20	HGF	GSK690693_GSK1120212	2hr	1.092571738505201	0	2.430051784479546	0.542856840160565	8.610271086571188	6.351925793641293	2.019955612936357	0.861833561999527	0.973933991162747	2.011921650947917	0.954045243030223	1.024346427435435	0.569383370619305	1.391234778146943	0.992102270024403	2.478000422928323	1.055151967442781	0.372863333727604	0.227885084239210	2.254964119539908	1.096548321967753	0.915410039901869	0.715405738067215	0.923120968825642	0.737846388332166	0.472957897222393	0.360398438141467	2.461542104781027	0.465304884406587	6.591088752676591	3.092327324722831	0.286041362170974	1.256558101761258	2.713101654791369	0.496766556979657	4.167043748688970	0.755167707863738
BT20	HGF	GSK690693_GSK1120212	4hr	1.237170768770477	0	2.158053377814851	0.672418249277451	10.262305443826666	7.463163151616564	2.425286223056469	0.855325870335462	0.837179560890158	1.625838186480882	0.923425924720779	1.076840775042664	0.579581956569578	1.436461382626217	0.944496834239731	2.529392491415176	1.176319538002441	0.361657780292882	0.172966954916639	1.849320567565379	0.983848461381662	0.737734684576413	0.663167962297692	0.881044967975675	0.793778651987854	0.368925865924779	0.275365564566798	2.344035037935278	0.444131624961276	5.823190754552730	2.618018772757014	0.172999280186218	1.548085223067195	2.300194687280006	0.495275983672139	4.079299632662430	0.622693930221072
BT20	NRG1	DMSO	5min	1.149599804734130	0	3.647012046207387	0.467116921679582	9.773671526869942	7.099831379068126	2.471237466134643	0.938916417440633	0.594753304229267	1.631992750239262	1.034707977141966	0.939736772225272	0.414612455995246	1.258048180836518	0.780697627430922	5.264187382551850	1.146033277947832	0.319843300102037	1.321385361868079	3.722386425067919	1.312050546114479	0.762864546023176	0.557784186906623	0.738058357644316	0.897377008931120	0.591425315009879	0.365637068794166	2.739706771260124	0.349575934771133	10.956881187061789	3.681218291118023	0.510109368017285	1.186670223305701	2.901370639076314	0.433486064077474	5.680448508873103	0.860333578247154
BT20	NRG1	DMSO	15min	1.091456670925680	0	3.394878239404495	0.567392823554029	8.120088243975015	5.545716574235774	2.310088799007069	1.121503688447358	0.673073610082021	1.621585567815300	1.070640327425381	0.933698264895568	0.382136501977990	1.268967922468718	0.863861314482395	4.581177446914766	1.075438642246377	0.373986790383783	1.231405834887427	2.655946499551004	1.465838266136667	0.869561447870347	0.611342584469036	0.834559565083976	0.917558907798093	0.762053953727058	0.510121672602229	2.496560547331156	0.396891797807118	9.130763662491360	3.584864425941578	0.614612512068869	1.157768489460724	2.521631144702226	0.474878983692303	4.438744221114424	1.005363784597758
BT20	NRG1	DMSO	30min	1.089798466657491	0	3.174818573783119	0.541652176650180	8.651452404174130	5.450034190712457	1.766823898570510	1.133331924495911	0.704974907544640	1.294698391953301	1.115096009435621	0.988866458255235	0.396703174653899	1.228350516025085	0.883003747819029	4.344446172045220	0.934080098742986	0.372736429675033	0.809505803186614	1.810804364549795	1.434816518238376	0.997452268360685	0.690681661290181	0.807549248037773	0.911480853192466	0.969374754638794	0.469211461352978	2.351175592619561	0.386935765507888	8.881931858112882	2.946800243534949	0.965846649880890	1.185432067062943	2.377378568998647	0.504862958868223	4.428585703303123	0.831170106820545
BT20	NRG1	DMSO	60min	1.268021960515284	0	3.222961886559276	0.488275096905051	7.991791523467635	5.014557914950695	2.260647808279181	1.124205160905071	0.713367561692047	1.048927454300153	1.022869610835512	1.041853389027798	0.457806185968454	1.243718310296151	0.881766396746102	4.549851424261994	1.048513021730390	0.346165995311336	0.569491951398567	1.108261481770549	1.601785904266164	1.168176096886989	0.585023480805294	0.801599158156371	0.845326937424404	0.844301153870780	0.409604000405668	2.412974066148161	0.407077128257150	8.339601084628228	3.352613787240785	1.061229617224657	1.307006207069716	2.771912348902013	0.486472787765366	3.878398621078488	0.850806986358391
BT20	NRG1	DMSO	2hr	1.060102622714311	0	3.038996783961403	0.423200249648709	7.636288571068609	5.467202253902912	2.065346781593194	1.039721035927276	0.746090283360906	1.372684497581196	0.985764054588935	1.013343640250392	0.479819320015736	1.276281523987094	0.900264030980822	4.099797971463897	0.989679615892094	0.326149020419325	0.505558017379097	1.291822198243777	1.357367463420677	0.996180652484789	0.601341711952594	0.932279213925759	0.832475760009417	0.748077108957791	0.396675723192902	2.408690652462424	0.417659542787280	8.473356047794031	3.182498358361069	0.914803352193133	1.250507649297235	2.578956510645765	0.517451019627423	4.914773979874577	0.756160206261341
BT20	NRG1	DMSO	4hr	1.178665170902300	0	2.842060997555486	0.539154014210131	7.811845555615379	5.232263300261141	1.914197451098686	1.000377025421580	0.768379730908466	1.456916604548979	0.961080476255407	1.077021521226299	0.443914064924420	1.248157850100288	0.914064645795641	3.982368921243568	0.991697902959048	0.364579310356515	0.615276434055891	1.415565243238500	1.500384716980840	0.966335904692880	0.671156691667025	0.903156344984627	0.891814286434275	0.731835453500671	0.414922941563538	2.389945436185995	0.436586204818816	7.974066816083978	2.884923121327738	0.843136928993155	1.377794641478762	2.612215824132533	0.567854811092821	5.173199978119635	0.717431101834755
BT20	NRG1	BEZ235	5min	0.907139977180220	0	1.380568435093022	0.491175496640718	0.518554744612529	3.459138723818488	2.658132070399761	0.892204926034210	0.648720987585444	1.510359642651197	1.160837250813481	0.751374041299759	0.471649970634228	1.363355720926109	0.838134454315310	3.186370493800339	1.290035610659469	0.349308421640277	1.648421633519084	4.660198746783791	0.790791307133798	0.651323085320787	0.550482478604744	0.715642072178860	1.049930094064555	0.151371490393448	0.401674892789145	2.665517399669620	0.345806243171479	5.960668769927700	2.952290755321225	0.167036553663693	1.113362395507496	2.562014947212562	0.424361597742935	3.358198165406790	0.827140744631383
BT20	NRG1	BEZ235	15min	0.453849196715200	0	1.211206752432385	0.631585276334386	0.536384240004018	2.986407547839304	2.878388808258065	1.143001669084709	0.631893713238705	1.542953227393227	1.078786589344388	0.698365034029870	0.424121354770312	1.420322288387763	0.808096227326238	2.941522593685308	1.088776695064930	0.295019912687882	1.139786674243549	3.615378817860136	0.833571169443717	0.636560671027316	0.577086333280531	0.707366609981123	0.994035880477605	0.171068053139586	0.514765783992995	2.540192059601261	0.337858808912102	6.019196966424619	2.822696031707169	0.161997241834750	1.068123551875430	2.580196005772801	0.415401966922762	4.096973011979673	0.966718529636387
BT20	NRG1	BEZ235	30min	1.035097305446489	0	1.216878988412494	0.646499260582254	0.785013848286479	3.087654679390017	2.161755629734301	1.028640102028578	0.701465818253397	1.281990750717630	1.015471811621424	0.797239364907948	0.444187337210980	1.371132353783058	0.912260487277593	2.929331127941904	1.175217902911613	0.402158932309372	1.036457085637314	2.264814341733837	0.932184112969842	0.828898196266434	0.606321308026599	0.753239253779277	1.079022245849742	0.168623130722786	0.486543733239890	2.318195206975103	0.384697958446709	4.795268288264375	2.339976862813189	0.164931462492503	1.097949840238372	2.272299098835239	0.496014116102558	3.228102676009268	0.813866437307865
BT20	NRG1	BEZ235	60min	0.978326340328653	0	1.267588327625858	0.616958590229103	0.752180470328454	3.242745920378917	2.452439715407715	0.987771642927709	0.728264888492106	1.122890851750621	0.965303738334341	0.860092641221572	0.452953238317226	1.316978397311315	0.956167395204904	3.043607659092596	1.297716838753826	0.366567390902085	0.685608361207514	1.624348849932317	0.874222035268870	0.998668624461654	0.602037173475610	0.747170574503363	0.917738483108381	0.182337489110468	0.466438813396863	2.422803111458587	0.429438042128792	5.725978931627536	2.794724057371889	0.148954275904276	1.289222960945301	2.814125901938889	0.477511269797850	3.496524730167142	0.864718121187373
BT20	NRG1	BEZ235	2hr	0.836028664171954	0	1.146932334421920	0.636847569253672	0.704650489333986	3.161536448429320	2.467218820436048	1.053133610873692	0.753905758149415	1.517604259456591	0.929060483482557	0.810934747177726	0.485956090784017	1.417937502506797	0.887898034677816	2.736121467808255	1.188001104049557	0.374440027875536	0.588900387879594	1.546357849588259	0.694859523391507	0.842168181241712	0.621127790969338	0.843319821850354	0.914823338206288	0.187185625473170	0.408151652427594	2.414198690513088	0.452975504766918	5.361378196699556	2.405197661686879	0.169869749268427	1.367438138574973	2.492272205972628	0.493336534019462	3.954746392663590	0.711548037808381
BT20	NRG1	BEZ235	4hr	0.856955026229156	0	1.064189112249139	0.703531382426931	0.783899311128682	3.441374727097486	2.444081329696226	1.027076657003193	0.816228317841565	1.722325089686568	0.945484423947264	0.806522654204726	0.524807369241477	1.415850626417855	0.862083520538079	2.845585761303711	1.159011790731774	0.364376744700665	0.646524143410532	1.882748035500742	0.678731382794072	0.874768688872053	0.660730174369193	0.845237984160798	0.917931896537767	0.195411675870072	0.418921769309895	2.481730009300831	0.458877317160863	5.242504334039513	2.281551062455490	0.161880147280593	1.373744900032339	2.532920501173272	0.554910777102665	3.610723633812811	0.675720287842851
BT20	NRG1	PD173074	5min	1.185984904586669	0	4.749160733347681	0.413746984744389	10.797620889355274	7.015685058235290	2.519928551014867	1.000883235675298	0.606095408451817	1.681031493495794	1.010427096742025	0.944494574164734	0.504884545722995	1.355660968330947	0.780673169339929	5.836370751470396	1.199594239180035	0.299058074124902	1.359561233334755	4.046169486973617	1.106789416612011	0.753749661637583	0.469878286433531	0.660572752817557	0.786933985253644	0.576079093940847	0.323167494497798	2.893795783917180	0.320526747069552	13.251832255485613	3.452771321208570	0.552898931845643	1.170692350145479	2.630656139027829	0.376471258256464	6.823500234094658	0.748153227824501
BT20	NRG1	PD173074	15min	1.281787838576032	0	3.922339719343601	0.536850656434399	8.380569001869194	5.584655733613304	2.226544684735381	1.232359170965153	0.653325743108161	1.693341543137017	1.142752030757787	0.906242158887454	0.344196895768719	1.345939992617683	0.788209444676024	4.801165452005045	1.104001308644284	0.306882949027565	1.230247657667164	2.798807871354790	1.254575278079168	0.825645276147854	0.530130959117317	0.681700837733400	0.715463267648926	0.737845111446069	0.427870922423109	2.617878244447691	0.338884265975579	10.842874286696029	3.231041379228129	0.747089148785646	1.050876930911441	2.512260338614033	0.390328252377864	5.290366643947711	0.809493948584514
BT20	NRG1	PD173074	30min	1.080735556455254	0	3.625175810564179	0.564019808195871	8.391851568112120	5.630752510622363	1.922920440225463	1.117440933631409	0.721752518474582	1.390271216076346	1.095598537106038	1.088117673917224	0.404476822608391	1.276979660932637	0.915758729042377	4.609219919034924	1.076858716730236	0.390865344602684	0.860236924872560	2.003211034270485	1.259292555743036	0.972300401976983	0.579406077127747	0.750746776554039	0.806420558157344	0.914870300265506	0.464470037745033	2.464803568243327	0.395052176414536	11.552699583135869	2.793074953568500	0.946681169719423	1.142252371007763	2.233156352686402	0.513169869539847	4.739296304053275	0.783010475221445
BT20	NRG1	PD173074	60min	1.169529397455277	0	3.713948605352786	0.400532217946288	7.344404177659685	4.952465346250752	2.005140066438801	1.133608537828257	0.737294653030910	1.204010240385287	1.136788020558379	1.023104979838026	0.473395464956643	1.296602220394002	0.950379501050009	4.447959408967013	1.037185474838069	0.365136894981478	0.654308034026291	1.053496747439615	1.205934446003930	1.100421820715239	0.534819910270078	0.770558007627756	0.900830194216485	0.874319791540420	0.416988137178051	2.454100508021118	0.355485787707658	10.937941674057422	2.925542009375230	1.048263351616759	1.096313312279590	2.063603853669072	0.480639404895921	5.141996862599357	0.837531575874007
BT20	NRG1	PD173074	2hr	1.120349501510732	0	2.807394982683106	0.428883322599539	6.857534060664977	4.953449709119634	1.764088558397023	0.947607497844635	0.759602940708034	1.473438637137166	0.961943837463838	1.034178950539760	0.460216474888083	1.249040663283545	0.908455290530236	4.069055429626717	0.964456183797622	0.368165613834446	0.523011837395137	1.173215464363046	1.195012546347472	0.986243409796598	0.585246442544122	0.896404701350047	0.785056829179061	0.743413225906482	0.410025993517262	2.389140536384493	0.429481337785069	9.573603343701931	2.852861917038913	1.075069911834161	1.157683870431182	2.386288048954430	0.518372556521799	4.573398104819479	0.732961923966918
BT20	NRG1	PD173074	4hr	1.151896728411319	0	2.857108802097030	0.558219035309847	7.467631405861615	5.489436597817019	1.869372378319445	0.974178218184790	0.779037124962408	1.653857110270052	0.929717416789632	1.001992098777229	0.476042214836068	1.233485424855442	0.893255735240862	4.346087963334674	1.129967123304857	0.334142830380852	0.656151921606798	2.060055978451591	1.277605273696102	0.946760462952817	0.563391801787599	0.816551008187207	0.789468540325395	0.703428733111369	0.405605983642131	2.568287558331201	0.419906369398959	10.755504097132899	2.840529806914541	0.831278638819143	1.282912407615472	2.736353984188801	0.542293320022094	4.642289361264436	0.663049193714214
BT20	NRG1	AZD8055	5min	0.693605008312088	0	1.581477486598747	0.453294215624533	1.969653765472193	5.624881214516605	2.758562828759792	0.871196890483082	0.634223961828609	1.474522140330277	1.029879530481539	0.955028869853987	0.466683191298760	1.339823875010432	0.834112310275587	4.441893324461564	1.468757256762507	0.327648007057114	1.603339020722448	4.502632412881486	0.678865875588047	0.709326469579689	0.545926572821483	0.744125004025454	0.987332030306969	0.147810528205828	0.377037115290072	2.463041518855907	0.346682995558926	8.876510410635014	3.399906675372501	0.142755822347087	1.149459348406791	2.504951599652841	0.443410974308790	4.542465403028262	0.795248991092645
BT20	NRG1	AZD8055	15min	1.106858077125424	0	1.848261893749768	0.578734873506223	2.868661988054477	5.211481783560073	2.593091036585033	1.154118153687210	0.614488558841765	1.472903485370979	1.000944220356969	0.900096055391056	0.391419416435374	1.323097675716846	0.808738021244994	4.317246081187691	1.165431711718335	0.322684345429062	1.390596307575184	3.552018288903487	0.866077214213538	0.644011419101553	0.562275051484028	0.752149446989036	0.903941227587089	0.168304246007848	0.488691309663487	2.615571221332758	0.330330195004294	9.008961230302726	2.993987474516766	0.166812796249946	1.131714335276646	2.601637971229021	0.417765172432900	4.331626555422720	0.878214266811408
BT20	NRG1	AZD8055	30min	0.866962203939705	0	2.167922326366480	0.595183375442237	2.834314883570606	4.231732894499222	2.688877945081625	1.170767150987678	0.693717953135135	1.238492785836729	1.041217687242561	0.940702784292685	0.501523324223916	1.388553966360743	0.828950168598324	3.680958370073872	1.226823513114549	0.336632750066926	0.861833417890079	2.049363325308052	0.912004415589331	0.771599930616118	0.572038979229660	0.752607543064260	0.947517417683743	0.246422868995528	0.470760867603225	2.419886395993269	0.345092942717986	9.076822382000069	2.661635953589851	0.202266871832668	1.271847464370173	2.214009844596588	0.440068587415073	3.858096450904236	0.867387136001885
BT20	NRG1	AZD8055	60min	1.042126380378012	0	2.134272615346600	0.551083771775939	3.083966476113782	4.673371434037137	2.366666259150176	1.011987763981303	0.692813028123756	1.128234061748596	1.002319976257221	1.065349061563120	0.487076667791353	1.309223359495572	0.938532527662370	4.216199754524529	1.225480382587034	0.364675394000590	0.642937039663631	1.479836210993359	1.093946458193413	0.976924677297369	0.644478236568684	0.790352246020762	0.985806175903976	0.296558948261646	0.415212579152467	2.437948326473261	0.364983812779878	8.269074622986267	3.009519580298518	0.189126623131842	1.100214951879291	2.317346673263145	0.475375453265518	4.063996798116568	0.747113220833785
BT20	NRG1	AZD8055	2hr	0.880637211800410	0	1.996976816793600	0.574598659841838	3.100197382438442	4.971323394809395	2.445331373006738	1.153613098751367	0.732711865065516	1.748278628014392	0.988290713930421	1.055616596593121	0.524805748546794	1.401724460411074	0.885815416839414	3.432512193727553	1.144147150143028	0.364289516813082	0.571974759948622	1.525107488207663	0.955688650567289	0.832873175913946	0.632030603558894	0.896128546042073	0.850707375165603	0.273642003565962	0.390406677161118	2.466527875782302	0.424362356382657	7.506914596623174	2.881066874162683	0.210703819963199	1.339459000656314	2.526650180825093	0.480315967354776	5.294360896020386	0.789894666931396
BT20	NRG1	AZD8055	4hr	0.906730183251363	0	1.927188016523884	0.641270951553940	2.717841518568505	4.716124254414162	2.408721404301409	1.040240539806755	0.716180631752736	1.536546521040239	1.032036062462269	1.078240187603781	0.515719511402980	1.346866555567966	0.879726756056401	3.343221946013788	1.025945386890733	0.349599877651320	0.637636027740524	1.751858658597518	0.937151459722368	0.824673732009484	0.607897113931629	0.890075549951349	0.818429723176602	0.290103956266488	0.381959415701846	2.386658605335251	0.429802711245101	7.615341411523997	2.709942976423792	0.205411499748145	1.434386731574580	2.483659303529715	0.560553195507648	4.507233292614807	0.699270186986900
BT20	NRG1	GSK690693	5min	1.016952953411462	0	2.652333966258754	0.426692844869344	9.740490656144868	7.418310778622529	2.434627023399892	0.842105741899704	0.634422199668413	1.559558700398189	1.072300489727369	0.943637334690238	0.422809525102247	1.324642915977863	0.744036407787746	3.626194587819645	1.210538588010651	0.309050027160769	1.475648353995741	3.800692876710517	1.088070140215994	0.800118022368365	0.559890774975121	0.748032066991314	1.037435606422750	0.436763844238226	0.339580570081760	2.579327691840188	0.322431141628196	6.882811553388884	3.324508027729584	0.311159986735355	1.071967302156985	2.566600223919033	0.412267917277390	3.969192559635806	0.994784375483568
BT20	NRG1	GSK690693	15min	0.902869132644088	0	3.218535092303422	0.554274168770345	15.652948398502016	11.650362219361067	3.060634480071668	0.995187072730232	0.648457744483289	1.666861749280751	1.050400079708872	0.915549648700990	0.337494577966319	1.303637312960001	0.781201566832011	3.960815658056376	1.126803459816421	0.309317633651760	1.507560274909352	4.381330083895880	1.263446589294298	0.718492489347428	0.522765309546276	0.720344588651426	0.920366783117909	0.450153160759910	0.458925140834751	2.736532004112807	0.323124195319477	8.136026445594945	4.300232448201902	0.351597973005470	1.006321953295325	3.131555346680490	0.387750508250343	5.119106291955104	0.946809880657044
BT20	NRG1	GSK690693	30min	1.323149411550989	0	2.397716560528463	0.554376692444765	8.845390784168163	6.267905699326852	2.306303466812693	1.012830870901097	0.664994795176606	1.385727524172395	1.195833527022294	0.975527438258614	0.433455446870825	1.316821924250439	0.864630319766793	2.869478346590023	1.088293037267116	0.345431227782146	0.885132075269816	1.805066816970385	1.304610986193126	0.806857457591096	0.629662795134644	0.794640681977084	0.968690777042323	0.569643494949309	0.456726772561031	2.320792459302714	0.353576178931293	5.430123502626077	2.947458103619256	0.485480050802876	1.122166863755437	2.164122028892721	0.438942371837412	3.820089903297578	0.954080571194914
BT20	NRG1	GSK690693	60min	1.262540068317543	0	2.984518634464276	0.505679279743789	12.022687967688782	7.743964628154840	2.617465715500147	1.025611065852438	0.617840395900691	1.183156506328827	1.070803416715293	0.901012381578236	0.460386634516463	1.264260189335686	0.835682105351121	3.026399888215634	1.236455940762059	0.305095920204963	0.662381662662615	1.507871905365751	1.199991846232040	0.911899294340401	0.524297436912449	0.695003924302618	0.949149823178258	0.539072823858983	0.362773131290441	2.557933156356977	0.316694127889364	7.091838004577290	3.494827410069113	0.489069844151456	1.030079388267737	2.425939585444047	0.456056071919087	4.272929468489413	0.798458043529737
BT20	NRG1	GSK690693	2hr	1.147342084354319	0	2.475850560897403	0.574015528144012	9.666091349256886	6.632094805376461	2.406386118492415	1.063692175899229	0.790018268151587	1.701743693656834	0.935489275403480	0.985286649480324	0.500733259438793	1.340845107954113	0.942763157758826	2.569750794290822	1.101740423205387	0.360499644314466	0.546749941182332	1.284049263394894	1.162567652325116	0.904827696696581	0.662594519107319	0.870552439282871	0.869457013244991	0.513808823273372	0.385133465002363	2.470597588306295	0.435977734737326	5.438230825550344	3.153751877898968	0.505906473081107	1.207063758137848	2.448121158272475	0.495849049473902	4.422188979727147	0.792603050042351
BT20	NRG1	GSK690693	4hr	1.103486111726215	0	2.484172662129442	0.768554089059949	9.746474952267569	6.736017093945925	2.577263759676755	1.033513381830268	0.795612404866504	1.898741947732712	0.988869384666813	1.033110184156081	0.491149491981054	1.328616142184052	0.923477067572057	2.743924909400247	1.002576307768607	0.349349191006783	0.677398728234610	2.003746548577640	1.185478344697124	0.835768429283213	0.655504422377727	0.886593586454935	0.878512578635447	0.526993684369041	0.400543828365817	2.431442877107896	0.456972920269459	5.631678546644417	3.097420213662048	0.508584679419637	1.323779852859751	2.394021841536252	0.534712471834504	4.370872871107120	0.677356038598466
BT20	NRG1	GSK690693_GSK1120212	5min	0.942761213758967	1	3.321555590490178	0.430411721216985	11.082555422387983	7.805396228677905	2.573563273546526	0.848206367151870	0.615742591508452	1.560807098505678	0.985523822040708	0.915723729009618	0.476463055056096	1.276496980115538	0.760620196598364	3.417267814252779	1.279232169208924	0.323134673737834	1.459953014920902	4.204721062402565	1.113452855027638	0.755143762447125	0.545058580115679	0.690232874394525	0.992794160189594	0.406251930343900	0.338598878415684	2.716855170685446	0.326118536466831	9.042264922023929	3.745607197629546	0.296228161410351	1.040297655459707	2.859786385165694	0.398286937582413	4.319473163600978	0.868616535700153
BT20	NRG1	GSK690693_GSK1120212	15min	0.701294156413974	1	3.224997100341665	0.642810416755471	13.177025572710873	8.705948390978641	2.861542218525339	1.080128533016870	0.627208777001900	1.638952183599920	1.086991610960019	0.898168637402799	0.413643811204578	1.305166167194752	0.864786512592684	3.196315020323721	1.092550944929018	0.351981213762155	1.317079453970410	3.543078130345027	1.269725166673176	0.635063050899442	0.581243389445969	0.742208895050828	0.910647465915127	0.422112488940143	0.450671858140148	2.447223617204339	0.348705569659037	7.774844682268556	3.412031816222128	0.339905055748085	1.121491691917116	2.758308841531114	0.428251957063373	4.411063209781905	0.907292566546081
BT20	NRG1	GSK690693_GSK1120212	30min	1.080516139750244	1	2.939176527567090	0.687717406353193	10.341546920424685	6.540483192695032	2.493905914044889	1.134630210303969	0.641753890473118	1.288647004797676	1.057112661515930	0.930675868284404	0.468111816652317	1.312351951118369	0.818949621333062	2.781416172944269	1.165431711718335	0.359126365641824	0.865150309461325	1.963851116601692	1.185295734862919	0.750571659289971	0.590010510581248	0.755783674063049	0.958661311265730	0.579815893288703	0.468090667251902	2.436818920132861	0.364693186386890	5.897572185514735	2.741557454321178	0.485775039804445	1.214787476787820	2.266649920898604	0.472993307220068	3.731666741225865	0.814499453505192
BT20	NRG1	GSK690693_GSK1120212	60min	1.151922514827566	1	2.823603709709139	0.583774716150064	8.988302571856561	6.916232226286266	2.327348019932129	1.008688995417958	0.658118799145634	1.086727266415781	0.994370907464658	0.978323062068072	0.467884943270978	1.295504246749493	0.832699122498778	2.716843428180438	1.162588062231744	0.366739701522162	0.678431109651083	1.277541534483278	1.228104536821280	0.901786533463923	0.626563980491825	0.737081461910935	0.937744788148273	0.555977122390804	0.435788010707793	2.347211582321742	0.384210644271561	6.400758247926017	2.967869715076648	0.447011497927193	1.107148329817663	2.272694684593272	0.473887870444889	3.794916502482828	0.746956513363922
BT20	NRG1	GSK690693_GSK1120212	2hr	1.005571084625584	1	2.839710230207027	0.657391213713912	10.262354337342297	6.820997518533408	2.201974158998931	1.075592623421896	0.726050732722940	1.641273656493134	0.952499505836539	1.016044687327766	0.529392664854639	1.359110483924354	0.896518974219479	2.559086329967105	1.149702906329305	0.383490097214528	0.567306835335677	1.396010254194630	1.105623950105243	0.819411715916687	0.629133659567012	0.883268096841967	0.857703679123987	0.483624715300983	0.446666657331571	2.441931729077505	0.471932823669482	6.403293706957191	2.834026219423983	0.452483640261611	1.231191776815094	2.569392625173853	0.485568599754960	4.643670659782226	0.769938216393094
BT20	NRG1	GSK690693_GSK1120212	4hr	0.834014214480978	1	2.768214561574105	0.774820123172731	10.827456517661785	6.736625912118943	2.412870983280075	1.094546328558470	0.734896271808833	1.635399848830710	0.950356923828455	1.070249238062565	0.481560384238012	1.371597384532442	1.002634353641556	2.576523960842576	0.966357205102128	0.352692814906261	0.664181490709314	1.915970864785954	1.176578474351495	0.840017249786061	0.601154513208175	0.808337793432679	0.906825992582084	0.536844324303055	0.413563175701684	2.435682716901713	0.491310447212980	6.566934917391456	2.789817295292267	0.453486747650337	1.363729345788843	2.427482529401861	0.505529627993145	4.325012322402694	0.691428178919928
BT20	IGF1	DMSO	5min	0.925168401758470	0	2.568771700055781	0.448436125048318	3.145964117979037	2.320758351599458	1.813446565673438	0.906793994298999	0.732884215671554	1.183555861994881	1.108378637774791	1.009368324874585	0.399041483839616	1.360877284883977	0.854150704813010	2.921534500650393	0.844478995588036	0.363000806912120	0.440506017981481	1.018103125021383	1.317878859041838	0.747636698069861	0.613094867445605	0.812905945881970	0.861639473294760	0.651091094786045	0.365724953827834	2.221336119958095	0.407030157073664	6.560143205017038	2.895680305053770	0.528257764864102	1.139663340312063	2.307866956479600	0.494829020190134	3.423247225067853	0.863594859299004
BT20	IGF1	DMSO	15min	0.966217291618203	0	2.291107883443570	0.475472181147327	3.946132338810342	2.604526796571855	1.753099640432977	0.928639925125634	0.768333221239361	1.380356046915802	1.208492441354724	0.922213951758849	0.384635597197920	1.334049399000870	0.876659346066405	3.112507522162560	0.838321415758105	0.365541049255480	0.630081387302271	1.311139450350238	1.460077542788211	0.761492348408134	0.638593001892323	0.796894710141204	0.826085765052295	0.674386699065939	0.399791690283058	2.364194981173876	0.469231480713457	6.246585052035463	2.875327348310190	0.620091542720847	1.136797954085941	2.341929786606193	0.511933709228645	3.352890750747087	0.956756212380070
BT20	IGF1	DMSO	30min	0.936513170819670	0	2.449934451908097	0.550822952382173	4.184154278316909	3.066440105512563	1.666763231533531	1.014127808264069	0.728682029931184	1.411994537045868	1.106646937230644	0.981807379101979	0.401073612985107	1.306196344957015	0.857936593339427	3.041258612750804	0.875548738054162	0.359887900476864	0.746454994141029	1.471836486034013	1.408276669479658	0.897968012593419	0.606694211561052	0.795836507925172	0.880179621241883	0.736333990134150	0.448871882099162	2.099988651338548	0.411139851178342	6.384958726033195	2.591568875379684	0.795801276172711	1.123788020839840	2.105542940171884	0.521908524214785	3.495534694413168	0.808438090024363
BT20	IGF1	DMSO	60min	0.828935661172450	0	2.791347654206856	0.357153547534425	4.310117699835824	2.913507929728781	1.886798954128457	1.090852106963466	0.727146737881754	1.148256713521280	1.047533838587457	0.983585770069649	0.426072462445106	1.348284022446598	0.800891294215693	3.429346812761362	0.895201322007790	0.359880758133371	0.574256490761619	1.126519003258117	1.255332422281078	1.106040210728492	0.584292942391064	0.772293279349149	0.831457458697443	0.815715092982918	0.394500427541282	2.283270540508173	0.364028944253827	7.261945675454787	2.902382529101884	0.713097374874601	0.973975348371068	2.038184549013681	0.498840287007736	4.000420590061488	0.769521756182441
BT20	IGF1	DMSO	2hr	0.917677376282911	0	2.921043919495196	0.332250149292933	3.986623058214777	2.995607152740680	1.681216512581460	1.039380621183245	0.736114932073729	1.030842626315836	1.033773413084015	0.898200931833382	0.511185725555437	1.395997278086664	0.781011827701363	3.234299166131944	0.919331409333960	0.369020184743585	0.495048229907969	1.072548394862890	1.027459035507657	0.856222511171677	0.595218303450562	0.837439844383677	0.893250873345359	0.708361232037270	0.382707925093550	2.351480260039822	0.338156965651593	7.830470832910560	2.348681373145134	0.584994694146121	1.085759279418230	1.794458671117946	0.517740172568754	4.325492955584577	0.843769134334424
BT20	IGF1	DMSO	4hr	0.941496818715522	0	3.077069108349058	0.404802324422249	4.100893926289076	2.865071955828862	2.074192920567669	0.988793821307100	0.745049137863373	1.048177158990326	1.017252867603021	1.015088351929320	0.500670093417904	1.336969544801473	0.885557719142398	3.609768389622507	0.972744384742624	0.392741910877547	0.558589067111699	1.303228293057474	1.180449960114927	0.818876463796048	0.637289751646803	0.871900486192879	0.850780606402974	0.690811219314987	0.434130350065973	2.314311357044426	0.365926997065807	9.753198690128587	2.235479670630718	0.669469372000535	1.310555973654176	2.091044096815194	0.555811074953991	4.198664928248286	0.733409367239000
BT20	IGF1	BEZ235	5min	0.879156178004733	0	0.961436034841345	0.533773655281439	0.405675284473610	2.142292945440161	2.019276194623055	0.830960593190647	0.745148247289033	1.212157764063391	1.118109114613593	0.870701897819223	0.419020299737207	1.393953975286114	0.911026653805287	2.309637720541788	0.906538512245366	0.376787320457159	0.615905269249209	1.293476644178440	0.740327154875785	0.683438152619318	0.714334366005222	0.811487391199777	0.873084239306460	0.184041211921380	0.373177110102297	2.168534530972886	0.383619178715915	4.778954362719324	2.475894533525930	0.126869821271863	1.139344914196404	2.271742789294849	0.501344963021597	3.061725666206131	0.843715553214693
BT20	IGF1	BEZ235	15min	0.885442338260693	0	0.934490952180460	0.554417955188048	0.387639780664006	1.989778583508670	1.871925041192885	0.859974986963160	0.727558250001555	1.224178203403566	1.062033836523865	0.788947855364798	0.401526860912049	1.367918778125215	0.909468898245664	2.336418757982075	0.942972358769245	0.381667541596216	0.779149357177331	1.529249339485939	0.865348291549881	0.707629644026772	0.685066387510382	0.814461783820390	0.860660720160337	0.167823407686083	0.397724797920750	2.304030857500189	0.399481115456741	4.476706455929768	2.617511962872535	0.121908580444629	1.065196996787541	2.268670913636749	0.515388847920581	3.173762300785394	0.892588163970628
BT20	IGF1	BEZ235	30min	0.751741940355746	0	0.905142287274768	0.495667237206860	0.454047224562754	2.273928239408706	2.005340863386035	0.954073054123354	0.731994446129216	1.177960268166865	0.968000285327442	0.748936278836869	0.440837785087090	1.361011783522200	0.864518689263060	2.438967258548617	0.908655069177629	0.415647363029620	0.756797029839296	1.627684475458630	0.695413362174037	0.756698714649457	0.641357674828896	0.810605944684470	0.946212696939809	0.157770044717232	0.412912914687306	2.400144966529124	0.359774093735132	5.140566907494594	2.216921692329706	0.122469795973888	1.041793851258725	1.924570028643349	0.502711458235201	3.760682044747219	0.917018290352454
BT20	IGF1	BEZ235	60min	0.780599001837907	0	0.961433115209938	0.380908539653666	0.361497361665901	1.942821591122112	1.816578230788148	0.938916417440633	0.711526421929354	0.965580180055303	1.018112727810505	0.714293171653947	0.461486987396941	1.410863834796431	0.851346049594643	2.326796009095422	0.953503650656329	0.383769471021161	0.530973832132153	1.053432332034584	0.666691029301492	0.901842222119416	0.671904378968239	0.785433109601776	0.959023172155657	0.155114138374209	0.373413459353390	2.343459042492265	0.347401579956178	5.213072804242779	2.360763894744006	0.102436584893333	1.008902775931826	1.896662100189090	0.519649411475513	3.767797709559125	0.851734799879095
BT20	IGF1	BEZ235	2hr	0.795286452705499	0	0.894442630522952	0.376218217287930	0.585299113529915	2.378190539108039	1.840256657599809	0.938916417440633	0.720915286225253	0.999803265688537	0.876520625594573	0.751873694050547	0.486155400624692	1.420678340501161	0.838367710239428	2.862669025406066	1.006607241042511	0.418449660249109	0.473975410720647	1.066167739941725	0.619046846207576	0.837984769001924	0.632478115204534	0.809344626373214	0.892902678382148	0.150063006767312	0.344560516276488	2.437063061057736	0.334925483083020	6.069233708088420	1.962387360650479	0.116450422170438	1.150461464077994	1.925539373433076	0.525837279275488	4.208089478098299	0.754101420947074
BT20	IGF1	BEZ235	4hr	0.722651058373560	0	0.860691524312290	0.438795934183094	0.514466936080271	2.322869885909500	2.029662299708905	0.946753392170980	0.742217385087480	1.046939323774113	0.978285611437569	0.760506747104556	0.523772689476761	1.433299789500998	0.907333175015270	2.795406975410081	1.018287641669430	0.387235979179382	0.533603719071458	1.122196048474966	0.560291812844123	0.719984661784664	0.631833924400050	0.769466067770861	0.938791570233948	0.143464288811354	0.353726239133499	2.475783357237864	0.360209589086740	5.753426191825437	1.742279844940393	0.102246442600764	1.262906005240119	1.835105756189404	0.530491257795557	4.013022324983309	0.706859825638914
BT20	IGF1	PD173074	5min	0.880456250484815	0	2.721404515008804	0.424437348984648	3.093682982513003	2.181135817154821	1.741422716311584	0.909433847987174	0.723852687804104	1.164635193118585	1.088041447761289	1.068636788295336	0.432092498388573	1.390259234397572	0.851763640454423	2.933477491749596	0.897335407509369	0.390926309587683	0.440449096963989	0.988103351267046	1.277181644680822	0.814828415751267	0.999576118625334	0.844780219152516	0.854239983451163	0.678315814520376	0.371085950365191	2.252759510751998	0.379158763826840	6.836452081645400	2.840754300525162	0.613078600711421	1.181493670623395	2.169227774139203	0.517403552617436	3.837595060412592	0.896127973067755
BT20	IGF1	PD173074	15min	0.967594651037136	0	2.632904452185063	0.430294396314949	4.355216822111999	2.537131960373452	1.715944043217941	0.879025221480663	0.753438325747044	1.260599443463091	1.063787543705870	0.989077440930525	0.377635268458742	1.332201580599641	0.846869459447335	3.323986475718907	0.908826264758038	0.380697830480243	0.576405196891864	1.197880950695498	1.447871622029896	0.790611215434840	0.674347764339508	0.788206995574488	0.802743399393631	0.646872678475902	0.374859832751504	2.326909260671604	0.421866583463859	6.709275471565086	3.254516030550066	0.594749415339551	0.998371677376498	2.395905287013431	0.537141990499525	3.795105898950010	0.978308875798958
BT20	IGF1	PD173074	30min	0.927629152769710	0	3.021210353081568	0.430093805870470	5.002183938658753	3.442569997987285	2.065801870751297	0.947671887997239	0.657452308891742	1.346338890223169	1.011560282536942	0.885582889199834	0.367361742038741	1.290143127554536	0.752704429038783	4.070885716660261	1.087260478044809	0.310895876938241	0.752880288237769	1.551260339190515	1.326119508612089	0.871564989333464	0.554625957003864	0.743920486931253	0.799232894754946	0.669118273144780	0.364900908261287	2.647113868113676	0.348161485272578	8.127974634635919	3.167348901888128	0.649542778658716	0.965043373141797	2.391928057804207	0.452061027669198	4.408558939463284	0.874835344516943
BT20	IGF1	PD173074	60min	0.878000443527100	0	2.790353163739286	0.324741818820279	4.397890322974910	2.816753597093086	1.984889102158152	1.030353435748065	0.689922300046943	1.135019860929074	1.062187032731463	0.992870689231746	0.437959646753075	1.345825428831993	0.838049258995300	3.640522655364275	0.958910151343891	0.334558403568568	0.522947682454927	1.120093396148243	1.289573771659180	1.034535905293538	0.638074012208329	0.832245729473852	0.857103546264061	0.786561932316791	0.381076321101455	2.324295236288181	0.335925908959991	7.350704666770977	2.998056119848995	0.610583287455520	0.993036488109437	2.106703039360064	0.496565561995632	4.268262625615125	0.818718016098521
BT20	IGF1	PD173074	2hr	1.062228180095328	0	2.577536043975330	0.406768378368483	4.328948596468582	2.827120907052799	1.876831717115213	0.963840483044858	0.737593066041045	1.123545153863769	1.004673618149549	0.968617694469387	0.489683334453886	1.386319421329927	0.879554508611316	3.644550259989041	0.903506823141521	0.383942882112863	0.500588892700228	1.165560828900534	1.312729520398968	0.920805778158481	0.583390820219415	0.836349127931019	0.885421238553433	0.711173681489844	0.384604244298576	2.344876918723228	0.408236417684993	6.164745631459975	2.836062105574692	0.660223363808059	1.221544233069281	2.144539884046308	0.521173420268329	4.249134930950105	0.839602829229594
BT20	IGF1	PD173074	4hr	0.979646859724354	0	2.995943547249670	0.426496517798064	3.964605089770174	3.076911789705863	1.915665209859387	1.009059400362490	0.702869270857245	1.034688282548764	1.075923833120371	1.071923172467587	0.507779057153076	1.368111084290502	0.909155410784481	3.597008890620173	0.970774004887559	0.400390513310504	0.545076845309317	1.074935349273978	1.192260606161105	0.880716173040125	0.629834373777994	0.880659314527836	0.893182873627500	0.666252177678269	0.367924431359884	2.188971864102796	0.336242101552474	9.037794021624436	2.258959130268160	0.609072551305399	1.345496370696408	2.040427424895346	0.549134233783876	4.762221037960368	0.722336649932489
BT20	IGF1	AZD8055	5min	0.821060615184055	0	1.347406229768860	0.413756547262139	0.746519112126361	2.757688499067905	1.893223798549546	0.894483773596601	0.727553719949785	1.204126248155758	1.087207465344793	1.090046574677064	0.444691339237083	1.352134771096927	0.830187347615642	2.607418902718961	0.949048674322981	0.382203358288108	0.584798903550495	1.148237282655346	0.657863386065425	0.676361542666581	0.616766779809542	0.842494268998323	0.802556819179364	0.165765120610268	0.332076010157096	2.301227074672964	0.343900759890550	7.755231709080565	2.117262097157617	0.121209578820575	1.064806033069027	1.835280033348196	0.506052458754020	4.689653170878063	0.853428052820775
BT20	IGF1	AZD8055	15min	0.808081579234034	0	1.280091327384971	0.479162847836065	1.690461821369511	3.246298343698468	1.640166825047093	0.887587330139603	0.695590222102020	1.405882459610766	1.118056660086591	0.933934795886849	0.421532295828752	1.449544947634577	0.859357649159613	3.173773673838980	0.883882712239676	0.380044812690207	0.860544110601736	1.495630682646045	0.776181899876833	0.662835227598984	0.650442008725186	0.809638670335457	0.849909927570150	0.202313881671882	0.392874830332492	2.270560701871520	0.377044754384831	6.008992140903389	2.598856039394812	0.146345032964374	1.010276933761112	2.310048880810741	0.514117776581374	3.342462342960646	0.821032347292318
BT20	IGF1	AZD8055	30min	0.842602737741504	0	1.531115317534528	0.570722557298915	1.816098308226686	3.323277454767087	1.869773939061985	0.944278635581977	0.711142222368809	1.506139328346119	1.088913260428279	0.933419434172107	0.392781102116412	1.351912241475024	0.869607025283962	3.194964017350247	0.923426731381797	0.361989310727782	0.753250080428393	1.349168529370819	1.020722636377536	0.794961696230544	0.663045892909530	0.877392943918331	0.863100830964684	0.221190545846841	0.432592394270027	2.344824397869909	0.413067971479445	6.247541752652533	2.765119983165989	0.164021897904779	1.201270841214336	2.274534988150899	0.511767481199870	3.215182232991017	0.851494559076046
BT20	IGF1	AZD8055	60min	0.845245880226236	0	1.677558002292342	0.378296308386566	1.847734723550594	3.547571785147663	1.669863732862728	0.975499516324773	0.742016401585814	1.191377952217821	1.014863733924872	0.946717386280111	0.463163191037785	1.397891315937102	0.871141247820870	3.340821359111853	1.024945169021454	0.355913699791357	0.552214004297539	1.023069804435081	0.850501827902818	0.771081236196655	0.595695632884842	0.830267655277053	0.876450644239033	0.244560680008102	0.395749200582010	2.421351564461268	0.368724759538282	6.870236604381030	2.474677477390213	0.126577525534245	1.057708776607714	1.989475952663947	0.477850428312959	3.858775499285638	0.783522740214933
BT20	IGF1	AZD8055	2hr	0.888523824373994	0	1.820687175456801	0.441635977282841	2.299621859077869	3.833656023033817	1.926424981975975	0.937629403166363	0.761085976784363	1.199164351971716	1.049614616367049	1.104416955738489	0.518142017981089	1.425451971763412	0.886199769559409	3.289553726034500	1.039338745686347	0.388250799693716	0.485029542259588	1.014220392224820	0.988675849993325	0.729270272643860	0.739992833589902	0.829167517667141	0.860969857744832	0.288929059057796	0.399966354954340	2.571810781307253	0.385204768064581	6.439719126566865	2.924090230430157	0.174894389587419	1.326081713944479	2.516378339752537	0.497507511609120	3.707391991549254	0.744037069579276
BT20	IGF1	AZD8055	4hr	0.841893761692038	0	2.016145618735977	0.449978295761554	1.605983510451619	3.222251391244950	2.158956677378116	1.012419423328285	0.724174400593062	1.125638076104204	0.950320866879413	0.960017226597917	0.518114820233959	1.426140308232287	0.879924827917659	3.648733393561066	0.977166801764769	0.384291509268216	0.552950548487727	1.304722342292529	0.768359642212689	0.753936469593112	0.606606054832890	0.835766998087156	0.946896420867212	0.259214321493760	0.378623515792658	2.431813921878661	0.350091123206257	8.466210331947366	2.178116405284260	0.155184771453179	1.237345675491666	1.957636372427027	0.557516797187734	4.539937622679900	0.733311571878209
BT20	IGF1	GSK690693	5min	0.918317028896037	0	2.283969553644690	0.545665871334771	6.259456119014541	4.844811501967982	2.090496217696776	0.870304843669357	0.756952003513650	1.201564813754827	1.112281663944778	1.116614257712074	0.468120341519420	1.399097298930216	0.992138885145490	2.568185752094230	0.975938246470928	0.400992772224986	0.437753066383225	1.030379369219451	1.108296743599277	0.782018063634662	0.615635190992599	0.857216654457847	0.829901383350380	0.410171267605764	0.399935179831404	2.247675054072652	0.444095349910837	6.037062570185138	3.058015110708769	0.285403561859983	1.215603504450229	2.513902216904138	0.555413612014880	3.641340817025953	0.920362721454425
BT20	IGF1	GSK690693	15min	0.960165315008621	0	2.410171598187970	0.515553969401347	7.188819049189648	5.484857848178151	1.797188885475921	0.870616483593261	0.712282476614627	1.421318412932808	1.161456706532007	1.034930665910281	0.411711460181521	1.355088763096435	0.877557894335085	2.612172049016924	0.899913459262474	0.354523348933599	0.742149075228832	1.367784661133179	1.224852771899307	0.672765048591985	0.626228868158415	0.795581556585504	0.774940523987474	0.443626066649580	0.394249051326800	2.325789439431682	0.404288549003866	6.202777730127870	2.736546904330129	0.301966854972743	1.126117157297462	2.380570650048331	0.554303019168274	3.775489506138743	0.788947699205656
BT20	IGF1	GSK690693	30min	1.006423621955054	0	2.312978008349738	0.587646594431479	7.300990032336619	5.421369093866227	1.842281053653265	0.916514125335091	0.762725540045885	1.632489321818418	1.050073314602702	1.052505921423295	0.401312702007943	1.275194982153840	0.978838672797057	2.438397084520580	0.875743142750422	0.397211837892767	0.732137280218536	1.408352884403791	1.212249989412470	0.767410927753081	0.744509688481935	0.852706012252085	0.702280534685015	0.467458471302096	0.458163171668956	2.286963559313470	0.453092776417307	5.357099062863839	2.688423216505978	0.469134833347846	1.427907279337393	2.383286092613921	0.556647534232278	3.633115754545167	0.906843223701973
BT20	IGF1	GSK690693	60min	0.882438994858852	0	2.644928861452532	0.395162784595179	7.808504143704371	5.884545979702742	1.715181654191629	0.996619214444225	0.704455822871965	1.220406783414975	1.105880903166275	1.063314367819566	0.465757451379049	1.387519594359354	0.930433596766934	2.517912960720147	0.938480317243435	0.376006272557466	0.585147864761549	1.289684634284629	1.101415261958537	0.853736340661935	0.664676631774534	0.827249120474726	0.776270854986464	0.548780508975401	0.411860833857642	2.249327755500271	0.365898002058566	6.863485412039232	2.451846834611918	0.359917224755040	1.174532903947292	2.007048728839097	0.540640129324325	4.266040273853967	0.778229515927386
BT20	IGF1	GSK690693	2hr	0.992055583945505	0	2.410582805841650	0.390192079215644	8.417243377549729	6.325807019397240	1.846666244071893	0.920344688456135	0.731403945287121	1.215075525565326	1.067716685390801	1.041426204685758	0.490015167201418	1.359652631315862	0.947540091086443	2.735790747221810	1.023309105704170	0.382702188716581	0.483369068684834	1.037500751365760	1.220720874299687	0.804085739175988	0.599999205572113	0.814536960203531	0.840544675485742	0.469634795673451	0.355846537423209	2.358273235076450	0.361104614920951	6.975527934413386	2.626831196163116	0.345706099739284	1.205326503440255	2.352495987923467	0.535446236666675	4.519563978919820	0.761965053476736
BT20	IGF1	GSK690693	4hr	1.080259634702547	0	2.317147410018287	0.596657299048532	10.527181928359919	6.739516215749442	2.323117868430807	0.899433104082268	0.784518842619648	1.080920136879917	1.028173989200586	1.093393268526443	0.464466997238984	1.359414530492201	0.906098778982563	2.728642133615797	0.916013152985554	0.379729740038635	0.515257270366251	1.227236780366631	1.329233513186387	0.757079638901991	0.618421735749496	0.773337742713014	0.883792814136824	0.500789941829533	0.385548147637919	2.281975817887429	0.476558516660086	5.988745628414683	2.882149999833445	0.308641323296164	1.405824048192311	2.357188760477440	0.552100352442676	3.618718349097790	0.678161683320840
BT20	IGF1	GSK690693_GSK1120212	15min	0.628106265534075	0	2.685862263345224	0.404284197091737	9.063858098672499	6.885270512003901	2.034676192404690	0.699558758530426	0.683919993006827	1.309615247162566	1.118611360884468	1.007262660941629	0.453595910933617	1.351362857944970	0.874570692836009	2.983216704032939	1.118090075755297	0.330650178922259	0.097402742112873	0.849430901201600	1.083740890179355	0.661770857480179	0.626497062362169	0.851436350787112	0.776006923449230	0.299167675341108	0.310640419524141	2.558217006755370	0.366804778060378	7.462874171764370	3.255912989068436	0.165462223053177	1.035904735091443	2.851690392144897	0.478295331244211	4.340794429511444	0.814634271261847
BT20	IGF1	GSK690693_GSK1120212	30min	0.893247751018295	0	2.250037803747036	0.510259522903110	7.242532331278459	5.223432300801312	1.881651262631721	0.801913273771232	0.737889137116612	1.326238413931167	1.128650430618514	0.997997920443618	0.436634440789285	1.321651855763126	0.858914619792737	2.428299437802689	0.910224122440629	0.375172531273408	0.118113424496432	0.991633736396324	1.145436028468468	0.747787170856632	0.690821271094943	0.816095859667123	0.825845969225290	0.378137584122947	0.315733947512463	2.409983203248046	0.384027141570578	5.382248819929822	2.804288324247156	0.255425676310966	1.265063585845039	2.404649597548307	0.497457399920104	3.616035721982510	0.857515301245038
BT20	IGF1	GSK690693_GSK1120212	60min	0.956664770118471	0	2.733376994928476	0.430321165994897	11.477014586220504	7.446429490773685	2.220172568244706	0.797002685398360	0.690312738887116	1.166835512392810	1.047980769060847	0.935318022178272	0.518867512795810	1.394382054006435	0.822180558210879	3.113775290045310	1.179403906324095	0.350866700400588	0.102740514188823	1.141984141110109	1.104266294235984	0.867048675075435	0.585899804748470	0.777739345183626	0.794313104912247	0.345992466208405	0.289929633566842	2.615909551721587	0.354955508716909	7.714250374430439	3.593447586370983	0.180405367283076	1.214053916159226	2.755393061534950	0.453028742636215	4.990512470447056	0.653154137001444
BT20	IGF1	GSK690693_GSK1120212	2hr	0.907368760496098	0	2.333735209945125	0.367008678743425	9.011996052568710	5.833654116263471	1.895709561149496	0.847361516194946	0.721094929194766	1.216853350264264	1.013790724738477	0.996923856142455	0.583918222021942	1.424400706665773	0.829742811631805	2.826711434920738	1.136643423703408	0.389942548884003	0.122322615066764	1.079893264909603	1.062836971967918	0.737855320728344	0.738524827592515	0.818074115583898	0.832574362179359	0.382133982190837	0.315352245544977	2.387424030653866	0.395433606762134	7.108836790265886	2.491487787028129	0.191516324557517	1.216145737669908	2.306818729317056	0.499073270088718	4.805847965083555	0.744274317639591
BT20	IGF1	GSK690693_GSK1120212	4hr	0.931487634931400	0	2.433008388649233	0.556758221860162	9.319498104725028	6.415326465963670	2.137091255768033	0.930643993521590	0.738354772609123	1.238809657515289	1.081399090983193	1.060771942892230	0.604437840489558	1.463013075933684	0.853663673204700	2.361442437128174	0.976119108279202	0.391255054859710	0.127696637792812	1.310786090687285	1.015672161161968	0.676265600562270	0.599367845723607	0.815158126764154	0.990864443315501	0.426097102351615	0.298701526005554	2.366351036831820	0.381159221282529	6.914330264488791	2.213500084546253	0.176150399896401	1.385917268396099	1.964936552515193	0.502264683499076	3.981336795994587	0.647253502783174
