# Supplementary material for: Context Specificity in Causal Signaling Networks Revealed by Phosphoprotein Profiling
Source: Cell Syst. 2017 Jan 25;4(1):73–83.e10. doi: 10.1016/j.cels.2016.11.013 (PMC5279869; doi:10.1016/j.cels.2016.11.013)
Supplement: Data S1. RPPA Data, Related to STAR Methods — A zip archive containing the reverse-phase protein array data generated in this study. See the README file included in the zip archive for further details. [file mmc5.zip › DataS1/core/BT549.csv]

					Antibody Name	4EBP1_pS65	ACC_pS79	Akt_pS473	Akt_pT308	AMPK_pT172	Bad_pS112	c-Met_pY1235	c-Raf_pS338	Chk1_pS345	Chk2_pT68	EGFR_pY1068	EGFR_pY1173	ER-alpha_pS118	GSK3-alpha-beta_pS21_S9	HER2_pY1248	JNK_pT183_pT185	MAPK_pT202_Y204	MEK1_pS217_S221	mTOR_pS2448	NF-kB-p65_pS536	p27_pT157	p27_pT198	p38_pT180_Y182	p70S6K_pT389	p90RSK_pT359_S363	PDK1_pS241	PKC-alpha_pS657	PRAS40_pT246	Rb_pS807_S811	S6_pS235_S236	Src_pY416	Src_pY527	STAT3_pY705	YAP_pS127	YB-1_PS102
					QC Metric	0.960877733181361	0.969685760071163	0.968249096718497	0.967584666221486	0.952495356451704	0.966459644664546	0.928963761028584	0.967241041223378	0.932651978454045	0.919821396411821	0.952154724140509	0.950653606874309	0.949464303635416	0.966052746586858	0.950298744585647	0.929053370640284	0.959794703151959	0.936380811587534	0.972285384429637	0.974055241301369	0.945966040868728	0.942383568296840	0.970341875638449	0.969254680313658	0.945473564953206	0.972806464101900	0.944854411353716	0.962230161533754	0.951997064460519	0.955638738060234	0.951328732613910	0.970083831599248	0.940610201235161	0.978540527688913	0.970894975816822
Cell Line	Stimulus	Inhibitor	Timepoint	CF	Sample excluded from analyses?
BT549		DMSO	0min	1.167116004108670	0	6.764711181670940	0.450302109363824	5.452876194072060	2.589593585145560	1.112290507650060	1.302593885693030	0.928674535740210	1.654182204441100	1.198124761632310	1.122688442643590	0.263792739982660	1.166360950811240	1.050892070281870	5.000117825945860	0.586308088081857	0.868346733807025	0.387118001858125	0.132680273465042	1.123312395387730	1.275437950239410	0.992854695696527	0.789368422074319	1.253684457512230	1.245515396701560	1.045147695557890	1.008768048482660	3.205101856909340	9.605433431168660	0.792192994752120	8.890036521563451	0.606486392599199	1.467476980616910	0.874474400906279	4.489906163803240	1.752020461355730
BT549		DMSO	0min	1.181407519444820	0	4.939681374883390	0.481536185981626	4.746921879493810	2.781370497713860	1.209144335585690	1.233437671235770	1.042214488892540	1.926958144822600	1.155169857206320	1.157811100369880	0.263601890351849	1.208544838121350	1.077485733526110	4.740880601440360	0.544996494502240	0.941833252341680	0.377642656042544	0.136245302325270	1.362122503848390	1.277997733238430	1.314786148350890	0.796596842523143	1.299099284956920	1.246560571518970	1.057815991390960	1.051573293190920	3.400080715689480	5.645052273140020	0.787433020518114	6.381593835461380	0.631592357556723	1.591051749307380	0.868675994194912	3.998589315578000	1.731211224768730
BT549		DMSO	0min	1.264553427973440	0	6.859329497314750	0.469179328425625	6.600496640771230	3.013466095596380	1.200352076419410	1.343596953201620	0.990733153740532	1.611722650196700	1.130051357349540	1.038938309007980	0.304718427300598	1.248050238630270	1.069394486082370	4.569758894675450	0.578939235809784	0.866612000163970	0.337276806042002	0.120540832026138	1.204984491917860	1.186582992920280	1.173045276052690	0.675837011370505	1.222375725587210	1.173368752788940	1.054227589258730	1.008853582887800	3.527308419627010	9.062997590129029	0.752015767958546	9.792543977210521	0.627035647188119	1.421103922812600	0.808089192188121	3.842836730068890	1.589816893384670
BT549		DMSO	0min	1.198105678962830	0	3.973900364970300	0.496598617852495	4.635738842035090	2.814944213483000	1.175458262315190	1.351391123726170	0.930317185973013	1.838898373117370	1.192705930803530	1.032764290631060	0.258620658607293	1.270236989487970	1.076364522008230	4.414046069945110	0.535152628624603	0.902326076550541	0.351341546097367	0.129678143678385	1.323369558115240	1.248296108143660	1.047403520669330	0.732981887186910	1.366226135862750	1.236258888087670	1.029920417773320	1.006253807585720	3.521940050658590	5.267736776153550	0.846750625337102	6.274817155048320	0.586796593230602	1.542471638037210	0.816467235494437	3.401588857720820	1.697082588453170
BT549		DMSO	0min	1.300936517172810	0	7.481845173237580	0.447237640120723	5.785027352192760	2.544428839128740	1.066987377817100	1.139266165403150	0.906479954655128	1.939297686797830	1.038396689167640	0.986307168612510	0.265494925665654	1.155497494489340	1.008181240124210	4.769655657800090	0.498969910305301	0.769406488677333	0.272492851747331	0.122468020180008	1.353757820893160	1.152005119850370	1.228715909285040	0.727832319882816	1.271911046506390	1.174112530679780	0.927941932688437	0.978043801503293	3.817101129574390	9.018710435179701	0.681198581326871	11.960233674752001	0.585766592829292	1.499722169543430	0.751970004176317	4.543877456899150	1.533575908584320
BT549		DMSO	0min	0.990864184020807	0	6.681104491437870	0.431351138091209	5.466598796903060	2.633799772085570	0.914424939571852	1.147971862062590	1.011056011654940	1.860312972328630	0.996295185874821	0.980793665560736	0.241605296080602	1.253775692982260	1.072659653260290	4.736795927649060	0.507949823595961	0.821043666443690	0.290460849299125	0.131657714379807	1.333781536869420	1.147204228287670	1.114870390872500	0.689457747802775	1.327057600295460	1.167045993098760	1.053260374639250	1.036494379677680	3.464974638010470	8.150370751982560	0.768586396826744	10.734215006087700	0.572490869179418	1.528726364502490	0.754043751891270	4.477707814479500	1.505392732260150
BT549		DMSO	0min	1.081780608781650	0	7.269581285070910	0.436719546406978	5.932871718177630	2.672549608559510	1.029440508519830	1.255627839826060	0.976759794225588	1.441442143168200	1.127089005623410	1.053009267750290	0.245550101649639	1.241562804269310	0.990997098054560	4.540845985513550	0.558471459741524	0.774967519745069	0.286020951723688	0.112436117061058	1.142835452651230	1.218841026023950	1.137188732653400	0.633890378735656	1.273658580686480	1.175117793061810	0.984098766919132	1.042058425383840	3.760525536701470	8.812299290603400	0.766890141550106	8.872007449473919	0.572822239996965	1.499936846769460	0.788082594724429	4.646468546744590	1.435176711314690
BT549		DMSO	0min	1.200033010555330	0	5.913043489388650	0.437717091176900	5.514668891258680	2.466294309900960	1.029592790043650	1.290401899161660	0.848804770620585	1.433366736370450	1.156680725127650	1.049851090118780	0.266520917607399	1.245277984137690	0.975492280903948	4.094483703820270	0.539207005624163	0.855873166558170	0.298018792216163	0.124864844862874	1.232718426677030	1.235394778297480	1.228280069328380	0.696176915115393	1.370590961274580	1.151923223956470	0.951172987128578	1.040650851018260	3.381270790988330	7.986196754943050	0.781275151430958	9.577480424458731	0.578064148707056	1.415828828036770	0.737403330184207	4.685777042622260	1.476183870621780
BT549		DMSO	0min	1.102925620872120	0	8.625355396083499	0.312340501069468	6.492478450071990	3.032777354755850	1.093115359983850	1.264017668132520	0.908052006125740	1.870993152129990	1.085657058661460	0.858860772556755	0.244338565318998	1.382814317508700	1.072002561682280	5.082600158419290	0.506159169982236	0.678789633042300	0.390330902692355	0.136619485401604	1.167454883087070	1.419865911066110	0.973062286602620	0.636013414808383	1.139811505153110	1.214379108952650	0.947115979384138	1.024068994594790	4.799406336071540	8.580026878857231	0.708474528865441	10.677904487213601	0.553143601242322	1.488605111880320	0.739866166608657	5.307179414415240	1.844157677821370
BT549		DMSO	0min	1.106239122116890	0	8.487909070891650	0.257268442560590	6.025954969489040	2.845640625324310	0.994369846851440	1.204905657727950	0.859978440366629	1.619312672563210	0.916888434019673	0.812190622416559	0.233581484583921	1.315142897759280	0.978360130269678	4.426191727341690	0.517790421351187	0.736549544791440	0.369078268862651	0.139534709728926	1.022551056917680	1.388105159409320	0.965606745160859	0.639763759535146	1.135189170133090	1.222482678035880	0.985290277987290	1.111745494559130	3.998168453796780	9.121086444396260	0.788298742394306	8.835654131741260	0.543271735608287	1.362287883562730	0.739853306206526	5.181148399202150	1.983690705435690
BT549		DMSO	0min	1.179281190206680	0	8.160379426233240	0.273161887232784	6.235690365630740	2.733233742560990	0.881285162258269	1.266244368262440	0.797323850527473	1.766308124411430	1.184163643473460	0.979243346932990	0.241633673692868	1.083767774304440	0.974543011574726	4.120989927862390	0.521904125616727	0.767872045601278	0.353381088634625	0.136555423160011	1.086226510672370	1.302971802064020	1.098494980534820	0.654298432483883	1.218973939228380	1.181374355653600	0.937502428994982	0.937044706340011	4.070698885465780	8.087095086715840	0.806116509624137	8.726542351734251	0.621344290783057	1.602780456536510	0.757974913357481	4.665130977476850	1.880268686181960
BT549		DMSO	0min	1.258779670855520	0	11.289327339859900	0.258372938598766	9.054013673833580	3.221286877887940	0.958824622240834	1.480092873376590	0.740654378453498	1.931808839289390	0.924307716466497	0.875796670604720	0.201201209573467	1.091588245438010	0.996465368700504	5.874289012634020	0.429396115882175	0.631251697060603	0.306026579656211	0.114883311491461	1.239520858758420	1.477629543164930	1.097299036574660	0.543241989249740	1.111030555675900	1.294940909315100	0.821707444479054	0.916377721049830	5.444974129813620	12.215392568534901	0.690502142213408	10.865587505198400	0.525863758418937	2.004697342461900	0.659089009034430	6.269390534990550	2.049195228201000
BT549		DMSO	0min	1.155232966796690	0	7.215243672000570	0.345487146088178	6.587859879541820	3.019051221581300	1.182675172611270	1.200567356791510	0.783617159536889	2.015282069369870	0.881163155918638	0.922016951304049	0.241235562589283	1.300891023854480	0.970265205846492	5.015724409478220	0.450751767836921	0.675110114654701	0.343152083174528	0.130700735061726	1.255611306287600	1.207963596586420	1.015503722435900	0.619842240934214	1.368800760973360	1.237244090137180	0.903683664449681	1.044090920690910	4.563186269887630	9.036853620273050	0.732985696516647	10.010168756803401	0.593535642463728	1.681364305651210	0.776552110513276	5.255873285603310	1.801826336343960
BT549		DMSO	0min	1.114850144682890	0	9.515473024472421	0.291541299542560	7.110702596845440	2.904953356681850	1.128946056161140	1.336555473117940	0.825854343580744	2.069713271418860	0.909841149530065	0.815465636873647	0.225465170756175	1.260338856756560	1.005514136927430	5.174810785852720	0.468248104743317	0.703580378848435	0.373061358449748	0.133580870981271	1.160666566060310	1.203276908516700	1.045903601026090	0.620757436291346	1.363523969012760	1.295517653981410	0.970636032139974	1.012920499918810	4.361204216467280	9.258890074075371	0.817026804458381	11.489272609976499	0.629645540233071	1.554864855957020	0.727804972059338	5.789650558546800	1.925535714468940
BT549		DMSO	0min	1.020970864743410	0	9.630372412866119	0.390852893463097	7.488884483195160	3.142832438183420	1.298266818558170	1.291094411762820	0.839372743431268	1.725734711254240	0.918040580471100	0.841355367754523	0.253847530114999	1.361321571000660	1.029542751757490	4.854358547087890	0.498353088343730	0.706699809940800	0.357531765945401	0.131010558664333	1.032076915176290	1.119772527967000	1.023768606307010	0.634977124629310	1.312477223863380	1.229110803987110	1.025049125884910	1.012914647839110	4.205694383523980	9.062700437636231	0.745714992499676	10.491584788563699	0.663243043657717	1.492001302570650	0.762304621750736	5.353338231749950	1.668489998014060
BT549		DMSO	0min	1.204952575089870	0	9.198100076326460	0.303748837728804	8.137082221135071	3.221836867764670	1.169340280662410	1.236668418217070	0.817114468258816	1.984369325819930	0.867728542109146	0.797803822264590	0.224870608191507	1.315047223213660	1.124366236943880	5.484814982501380	0.431881272348223	0.634121115785216	0.343230639104036	0.114242145295038	1.130010659261140	1.223359353071340	1.002291301163130	0.599776111150982	1.271954205192690	1.236510670437400	0.914966756804027	1.013009180999320	4.870621483000960	8.822511126636860	0.673077704850435	12.406705373032800	0.592480433980598	1.481075440950540	0.684131208215420	5.531371953801900	1.825099369836550
BT549		DMSO	0min	1.348135578322730	0	7.441854873973360	0.430222543124341	8.278893542279210	4.419908823864500	1.094389111345450	1.450890689311490	0.891152227362265	2.279216860701750	0.790046570229208	0.756470115784984	0.248304826251076	1.423827793341740	1.109943420021650	6.047293787830180	0.464162588177904	0.683800031467111	0.584784705793577	0.119905730657685	1.359476592551430	1.425075641742150	0.938683989323114	0.634497093837517	1.206186183087400	1.164623471030070	0.995615006860876	0.972708205585346	5.534871615546990	9.040935987321880	0.880100262382165	13.607439544064100	0.565617478775207	1.595953236423000	0.714501491131167	4.688581755345570	1.941584610230280
BT549		DMSO	0min	1.310715707375470	0	7.060217205609500	0.425750690632336	6.891448166841400	4.169237768446330	1.087818757837970	1.579018394027340	0.876212003775307	2.146181300722800	0.838060501526117	0.797745515893364	0.307999471669051	1.498925043307650	1.081012099049460	5.266995081625720	0.604385175918419	0.799897088778714	0.824085660176497	0.138000445575040	1.385924392715290	1.379209780514340	1.010075290182840	0.646422392190334	1.257660199935680	1.228148067047230	1.098745278057590	0.991909138632284	4.746498760105080	6.964896867343380	1.000272781803150	10.735462889747099	0.658681514432252	1.644476834502850	0.883064563305974	3.842135665342380	2.024739720859750
BT549		DMSO	0min	1.228185181888220	0	8.247921888946650	0.455579173520458	7.705679923111060	3.852202756553040	1.162886354961070	1.468234972570280	0.765640338056286	2.159629160186240	0.828407120845340	0.761397283544054	0.304419851158973	1.383468404184040	1.088314843628430	5.349271225500230	0.535079200840058	0.764269414953489	0.682930111825492	0.138646706563463	1.321517612761760	1.290178690761870	0.887798157632134	0.604844693456918	1.246479864503550	1.180979325568340	1.077903627169850	0.965474351691543	5.324665743677520	8.750252636358031	0.915066832092293	11.081812042805000	0.620296185783874	1.607583285952380	0.768041971037323	4.123427203371490	1.910400777520950
BT549		DMSO	0min	1.246638418869340	0	7.156124467035850	0.437250440754352	6.866300842941180	3.333233360713300	0.906652026183834	1.389973445514130	0.845177438199766	1.712333153580660	0.991072963391411	0.741240140715685	0.261242889300806	1.298978668599120	1.054824222085580	4.525097989181450	0.564447831430753	0.754575045362119	0.625058670570269	0.155433463852490	1.170229703010670	1.365999635361340	1.015532832737950	0.674808143224267	1.250771160949300	1.172174503858260	1.031382539041710	0.978491424688085	4.534018593800320	7.086543754542270	0.960434413793656	9.639203051781809	0.605078160068476	1.400956051407800	0.752158534861215	3.621091842163870	1.774835876917850
BT549		DMSO	0min	1.506450249112950	0	6.924073938871520	0.301831905877866	7.174308525702260	3.435769018697150	0.869618491184997	1.477590207919560	0.921388393970912	2.199419685806090	0.881908947373086	0.765018894222723	0.265058910305142	1.159277210224240	1.125062528616880	4.964095524505050	0.536380807546159	0.727865525022817	0.599033765249049	0.143029767511793	1.245680456277330	1.352808723143650	1.218269932941700	0.623568329443771	1.164638442779170	1.278029087267830	0.981243894736525	0.960885113800434	4.892562228599470	9.140384370593230	0.949142484375247	11.493806844582300	0.560328785180249	1.470509750816760	0.655444670655794	4.498387451865070	1.818823101698550
BT549		DMSO	0min	1.431457382479500	0	7.561600171329640	0.327088025914572	6.222212572069760	3.355017426680980	0.865989035049184	1.459733214970200	0.807994191061173	2.010305330111640	0.864405366542534	0.739406395921139	0.289069756929982	1.220394732558020	1.120277501278560	4.516897438697590	0.582577286565457	0.806591129071154	0.712234374976439	0.144037645107346	1.274011143077710	1.356699718564230	1.114279286842020	0.630251272526287	1.232171266281620	1.264508514298000	1.001807755312410	0.978912366713668	4.441951855268520	8.387106747078370	1.065081561616870	9.985303586779830	0.502233608431580	1.573794344560640	0.687580478977752	4.342340949468090	2.122533844359190
BT549		DMSO	0min	1.410276013964300	0	5.917126116920970	0.335218481925263	8.077352058106230	3.808619402701680	0.902352113293450	1.573322535797380	0.850182134408844	2.166559836551400	0.930262314721454	0.707059864571986	0.280828624996059	1.238592663588280	1.027613953261490	4.482503926520440	0.523987742551164	0.792504131704322	0.736984689189558	0.141508401484119	1.302205224551930	1.328371876915570	1.188023060947770	0.626507425045993	1.163636993060930	1.290834372617980	1.089103929288180	0.954879606204143	4.717519747164930	8.026819822272350	0.990266953681015	11.148013394376401	0.556713242049500	1.588779471170200	0.691882314861050	3.931682737622070	2.225133300514760
BT549		DMSO	0min	1.347319487090780	0	6.398381333294980	0.348162283319324	7.307427139377990	3.443852380212880	1.128466488620490	1.481890914479110	0.873884447137004	2.036343443266820	0.936890537592066	0.730750079619035	0.269331756567523	1.253871514551900	1.095990750088350	4.711950822983760	0.544615532280009	0.815544913120896	0.659859219907652	0.142904943785484	1.293670223824080	1.403845519981550	1.032520027405430	0.690203681590064	1.286213600962700	1.283075893023060	1.076355616137200	1.027153166197450	3.855778964499010	9.662997005319131	1.016535551223510	10.245658368498200	0.582838633300354	1.559838906428890	0.727986213546703	3.810781386628450	2.104256856673070
BT549		DMSO	0min	0.863697585276052	0	7.494654061502280	0.361017002394769	6.606684650205260	3.349151932776330	0.805622606158371	1.313803915904830	1.156220553538080	1.000058690315900	1.022794723327860	0.920819310556237	0.245097012058635	1.197336630132440	1.297445447105450	4.655646484410660	0.530781507771678	0.780020458459731	0.389530533421158	0.119797934961936	1.222784408354610	1.466889224539690	1.094769242363560	0.622212994813842	1.196978053434550	0.929408133058762	1.000605286559620	0.899435254040056	4.753156753297400	8.923701956833300	0.758338728567079	7.524005965620650	0.556809017062145	1.359896033202760	0.851469203576257	4.690154896305300	1.571603088129580
BT549		DMSO	0min	0.516189860038326	0	8.020173280481020	0.373114661849586	6.857924313563460	3.740879205090290	1.004136280074180	1.782616442594470	1.032282967789370	1.591998690594400	0.882440825761127	0.791642449183500	0.300927836873982	1.395964335160000	1.133065302643400	4.180208973987870	0.553424674908872	0.853094575591889	0.500191646956190	0.134326507887401	0.825532265464333	1.245125158245830	1.029632940850710	0.748805826245184	1.310631415491790	0.904761474932858	0.989566687857351	0.981621267394488	3.733256715588980	9.396243347344781	0.881680431540102	5.320086796439450	0.497419763934353	1.324363046654110	0.894081987042379	5.682657787857490	1.795647766362450
BT549		DMSO	0min	0.433768684644161	0	7.971011680165390	0.361988079812911	7.856921741450610	4.375296740919810	1.000134947931260	1.601530853131870	0.987198139441883	1.551821276390180	1.007280522531980	0.829333563749713	0.278891878429755	1.345731253796260	1.085818662554940	4.608910899934990	0.549548941361032	0.756738208667590	0.386962676999242	0.117692064981350	1.050312052298170	1.348107968082650	1.073521211621040	0.664145165693045	1.410248232303000	0.941903303616817	0.934998405345538	1.014739134058100	4.526068802017820	10.026673223216800	0.805476671371593	5.384382058417080	0.485351217674155	1.224431891276380	0.952491408466720	5.531787259241030	1.788526021661770
BT549		DMSO	0min	0.865236257798977	0	5.889634162214100	0.271923896667441	5.874899357024760	3.473613131700020	0.936936261051358	1.498781905034380	0.927371742652232	1.808295690664200	1.027866322294820	0.936793047611224	0.253385277721329	1.186036091325160	1.173403927571660	4.385880694384320	0.597871114345579	0.815800375935076	0.475533190646334	0.144760746845144	1.024441559243180	1.386049793682110	1.231115623784040	0.689352200915964	1.333032674244680	1.098659414005320	1.059724621653400	0.991628777690850	3.016227931895760	9.249813010021599	0.911779842052977	6.909199248306420	0.602733944423548	1.380275091964390	0.881699566231358	5.450600797562110	2.396338728421270
BT549		DMSO	0min	0.833221273857184	0	6.598731910978490	0.257687871847702	5.746347221864860	3.321779359083010	0.731305254488999	1.407279044601460	0.851529212618947	1.933819093976120	1.039638402799600	0.948348589697707	0.267060519484208	1.266729235477790	1.163933352503540	4.739071610006850	0.622765566399765	0.792214311451970	0.463062769086907	0.152959978107727	1.102505653738760	1.445237837254000	1.180396530202050	0.705723435733940	1.425243121794370	1.099090833077090	1.163078993159760	0.999489461156694	3.038183202627050	9.475412661041720	0.921770026563891	7.203362251155710	0.679093379231613	1.444625558496860	0.858989418724865	5.349382236095790	2.485705869308520
BT549		DMSO	0min	0.730839315379140	0	10.346837396220501	0.284026772877100	10.749054591159799	5.225546528089790	0.868528083824580	1.782584896394590	0.803389851472365	1.825579717567390	0.846020790474810	0.824686775027158	0.285842473088316	1.267325234968460	1.047160644335200	6.859030459069620	0.531240591341654	0.734466116730113	0.509424522128568	0.116920207706796	0.981978746049368	1.565755297717370	1.023186439620510	0.587366363685835	1.230666762234220	0.980073882386973	0.833302123885204	0.973045503100443	6.255272417837360	11.805849702537000	0.823935920107364	12.263851665224299	0.541190308146212	1.784202031908630	0.815960658937765	8.152491813691849	1.949753696365470
BT549		DMSO	0min	0.813558002705070	0	6.969223369599670	0.298805757776526	6.668446485928620	3.750978038492730	0.750255351835840	1.589260348088170	0.989310829890230	1.588405595541680	0.987376166978304	0.919706391916079	0.274595612477927	1.257888202423780	1.099567796083380	4.527455679237160	0.650800643766299	0.865145300182756	0.552153398831020	0.144269959906372	1.108851938024480	1.371299735234080	1.113475718131780	0.665396295901451	1.185550517014010	0.997543356614250	1.076611879313240	1.027637218536330	4.163359502201150	8.390469275281490	0.815257765557948	5.766206741884080	0.595449688052704	1.523040050697560	0.972034745533885	5.148786049464160	1.838196985155600
BT549		BEZ235	0min	1.006145168117280	0	2.472094784273840	0.399421261487962	0.820443551670055	1.915872342972070	1.291033988766210	1.046847671506710	1.064481035717890	1.605967719694750	1.117533047874030	0.727873241676470	0.256014786499888	1.408876706982370	1.082345120612500	2.643985605818110	0.516686698434078	0.737588911646897	0.383862625355323	0.148906634526435	0.598461240448512	1.167695007924260	1.061176420149950	0.652569220316477	1.529796906518280	0.165637998791708	1.053966585892040	1.090139546831090	4.955139304486180	5.758916178566800	0.863146310241606	0.227374912950231	0.657885255535795	1.555075403799540	0.717270463664184	5.169064446965170	1.695113386366690
BT549		BEZ235	0min	1.034698143199110	0	2.900616650025100	0.378596288842641	0.845292147749299	1.829119403694110	1.160858892815280	1.134850029857680	0.914556770584964	1.542101460250780	1.071182651315180	0.710956529678963	0.294402778288277	1.424219594226660	1.131168138300210	2.634274829346830	0.537044777334131	0.785802329263314	0.374247049461376	0.150092811042979	0.589548856698482	1.214261194022920	1.178882800068060	0.662440560527766	1.550980971308110	0.178506565924807	0.990581045884537	1.084935359453920	4.498033180163670	6.640115200392750	0.808816834382614	0.260198919873994	0.627066528771044	1.478827052419750	0.765344852470466	5.398822608622680	1.736497380390310
BT549		BEZ235	0min	0.903594268243545	0	2.468131519542590	0.377316505244558	0.670978651711175	1.415341960606540	1.475860409848840	1.080110175554030	0.930474983852192	1.560907131478310	1.055176621396380	0.719172792053188	0.281628157106013	1.349810661047540	1.041201942614210	2.096461087562170	0.549443842712819	0.684971439775786	0.309852431897281	0.156837350515723	0.611013059328932	1.057234106642730	1.039848145614390	0.627124822842894	1.353707952078560	0.172816155992563	0.973528687627472	1.185764745898660	4.356596928472770	4.884112692966710	0.808837197934817	0.224800965908754	0.689678198093032	1.487182306811390	0.731738144461241	5.909830661934860	1.611498717851620
BT549		BEZ235	0min	0.983488597629230	0	2.617746122095290	0.353487808732757	0.706895582593996	1.481146873855230	1.417297109450750	0.963269125450407	0.882743897483851	1.480605284197530	1.098303942031560	0.722106136900705	0.263848351272886	1.338699709380190	1.107249994153370	2.190635871167430	0.534954037124403	0.670997244309016	0.304333096650923	0.162028548096024	0.575868313472499	1.102768078350940	1.180350036365000	0.610470889506418	1.376554058160580	0.165728212608590	0.996116528377400	1.133212179455860	3.978315340279910	5.207643829896250	0.834215001715763	0.189512112311468	0.653574285449939	1.470610220538610	0.808451364528027	5.759759782350420	1.944444800398430
BT549		BEZ235	0min	0.944816018277300	0	2.620515627778580	0.358345353677161	0.868626553872247	2.047482033947170	1.314214104486450	1.083379128721870	0.801248497050193	1.735175538151400	1.038416599508820	0.724484539794138	0.276076108389899	1.370882474743800	1.053279210578100	2.805446379223040	0.497631042566642	0.705285892074680	0.323077369601380	0.146573422277166	0.612978688134396	1.117892664939610	1.125228000533670	0.631154664727524	1.738787700487160	0.133034780737818	0.979195294075339	1.095166669167220	4.919003138992510	6.988529129952880	0.830049236746800	0.252302643912570	0.619594720694929	1.692343638898000	0.815099370779160	6.424334482836970	1.807422218293730
BT549		BEZ235	0min	0.984633490754630	0	2.556847080142630	0.354674645706239	0.844966369809618	1.732316725914150	1.458788308673470	1.077867407343530	0.884853477892178	1.677651119599120	1.095821208932270	0.756044460111037	0.262278888921276	1.377310895328740	1.091226782365320	2.306971009411910	0.512129371454264	0.780261793509380	0.335191872355730	0.154613445816764	0.634847633818673	1.102349609622430	1.124921977673110	0.646077721268774	1.594234754016610	0.156145486994696	1.045215213929570	1.088364123164880	4.151962994913080	5.787861307493150	0.887462459462424	0.285752694302028	0.696938103639809	1.588276985650360	0.801594310867989	5.575255847165390	1.861304430550130
BT549		BEZ235	0min	1.004301585812750	0	2.309811680047970	0.360712131247250	0.832641019579900	2.218974875915910	1.142786844003340	1.087615721559360	0.951283507856778	1.503278258948650	0.998259335557373	0.700399842217490	0.251962367404582	1.532903687200590	1.055251339702310	2.922663282108650	0.567565762509487	0.766945129955267	0.376731833213602	0.147631763294767	0.584958843319513	1.168994575136760	1.202072189761870	0.662131698982045	1.571983975242120	0.141286070840329	1.026841594573910	1.118118491050450	4.563783763263270	6.426702233153260	0.878339361674555	0.266333247921856	0.649192454539437	1.522546410100380	0.693697665153027	5.152855960363790	1.844126561837780
BT549		BEZ235	0min	1.051634305433100	0	2.739608327870470	0.371924733881406	0.894066123097785	2.218160074395290	1.129080681076910	1.106221430938200	0.928107452128370	1.656468014366860	0.963803521807805	0.717994874789207	0.246639448873952	1.341354673383650	1.077359438215010	2.648213372323480	0.532957231825044	0.767090543272539	0.345092444796133	0.145249111622774	0.621535436377264	1.129038260788610	1.134399865716350	0.625355840865830	1.559383878843630	0.144158979332467	1.000452364124760	0.981076570722996	4.481112896242300	6.220285827290730	0.841020053450336	0.283037563872414	0.617618716788763	1.482853153191880	0.777935115539921	5.311965198707860	2.005066677951350
BT549		BEZ235	0min	1.136549057646350	0	3.114235596325420	0.510779950109834	0.970356470307667	2.958599203884530	1.262275491264490	1.357264325803760	0.976955153249144	2.068997476330530	1.142416056470750	0.589304512469884	0.225388218261200	1.599853573372460	1.161018371853690	4.172243412507370	0.446710324294077	0.771176642318571	0.568757713567304	0.110351825705774	0.605578166072570	1.181622234423050	1.430658605555220	0.530711273938750	1.933293119081760	0.134881678369517	1.011999824235810	1.010336983398770	6.539253884075540	7.725506806894460	1.068392407362060	0.244333117521730	0.538933761192739	1.755800580538940	0.606874920000263	5.799686932100070	2.305576993320910
BT549		BEZ235	0min	1.217441649355720	0	2.456189535715490	0.577110203161313	1.079969017759600	2.185978027633370	1.528839984921050	1.260100709263880	0.956880223217225	1.817620170379180	0.996832173877351	0.653993564268712	0.318883104265366	1.446562204520780	1.184413987002110	2.937646197348610	0.569372637882047	0.882831915431923	0.653200109485366	0.143544151550466	0.777576169283024	1.046355747557360	1.287055315767540	0.628725847436695	1.723345957115970	0.166835961664580	1.048860739719240	1.027324389977490	4.875852450490120	5.752632426222170	1.053936447442970	0.415282454181133	0.721356710444520	1.544450686095960	0.759707562557509	3.960154869625020	1.823256276880570
BT549		BEZ235	0min	0.807901924411260	0	1.743413564909260	0.591748374815085	1.288946747037920	3.384701321840570	0.966644444516947	1.804559018721550	1.014304742692080	1.972844838877530	0.831476627079766	0.625678763132045	0.340443438948466	1.340863454071570	1.317912834333610	4.608577224909330	0.642664650058952	1.055949983303200	0.905507117867860	0.149786038263899	0.772343636762022	0.940584533038679	1.065506928139150	0.552013294474279	1.678157634412070	0.135629347207867	1.136697855465080	0.975229188787580	6.237826201426970	6.172053895512850	1.017229531341730	0.247156122100611	0.611377524490938	1.779311345589450	0.682266363579530	4.120241023549800	1.732625180965990
BT549		BEZ235	0min	0.837473163674460	0	1.672135436638590	0.482850826118940	1.232200604035160	2.995242149473750	1.078600130106520	1.591413173939130	0.821490681316311	1.607757375733340	0.933503903951710	0.621886436890153	0.347800832734882	1.413541509092910	1.235382135862430	3.737068426448220	0.718271919862592	1.161388389909160	0.919286150512086	0.167396417522815	0.749379169633834	1.038138707819500	1.261665420909810	0.623796620124011	1.787518513361170	0.132792538382311	1.208865254203780	1.095616559735830	5.353772421045640	6.869154191750400	1.138209788740530	0.297637344376985	0.703480240286892	1.655282021938420	0.729409396394837	3.645101621734510	1.983002528304310
BT549		BEZ235	0min	1.107218492012650	0	1.733179276707000	0.475950414592301	0.647888788958292	1.808261647899030	1.249335548076590	1.233589731064600	0.929534460962798	1.974439706404020	0.998492560575072	0.621637122280956	0.306151512528835	1.335032196960650	1.175650754640500	2.569647716102210	0.615432713974190	0.926567036912870	0.588321947631918	0.160634837837283	0.716667970006890	1.095866922286860	1.401254321942220	0.614309090215209	1.750727590319880	0.184726306301326	1.043445435236970	1.104287160727920	5.372511198414820	6.526715003744730	1.127075230848910	0.312612436328658	0.654751642491430	1.496490860383320	0.699650272811724	4.690196580572880	1.840475048117290
BT549		BEZ235	0min	1.252672899537630	0	1.966213126998440	0.455723152677429	0.738180204798278	1.869063311130610	1.275916182422490	1.359489607256120	0.786263997834144	1.656717559021100	0.859690575422124	0.581462531784343	0.330093708281592	1.333386024937480	1.143016991910780	3.061115824371770	0.667765390192847	0.981024689631401	0.724902371371828	0.149694291429647	0.693462507529761	1.010058540601770	1.072265355638820	0.592848805486754	1.733872162823940	0.142077415814694	1.052240792482240	1.065285394649310	4.347887665598440	5.470589720710420	1.175510627900410	0.278191669059267	0.601473713710489	1.558465994151440	0.694942917265714	4.333805179963160	2.108381878925150
BT549		BEZ235	0min	1.031346111228220	0	2.497813220910120	0.568455095469641	0.809504781095501	1.796949641261440	1.354812790801920	1.353093303230680	0.872994620244245	1.505361016622610	0.939130214296860	0.663065569584691	0.321562244877579	1.375781062675240	1.246965299535730	2.901344156108300	0.559729679561193	0.933277821973780	0.643938195383795	0.164843615022228	0.761230849081915	1.039951862754570	1.056973311700430	0.625323176590963	1.637367147871500	0.149614732458432	1.051990664851370	1.018952651025730	4.547054183230880	4.850680028977590	1.026720524541340	0.239966984991672	0.655988904189773	1.593390623682780	0.749380909477982	4.319525031449940	1.597242905393420
BT549		BEZ235	0min	1.040867799405990	0	2.743743993559140	0.505450536042083	0.670915708787690	1.746590956576410	1.562117410774810	1.203181639130930	0.952587735534550	1.602328216158270	0.973610355751037	0.670144383336976	0.309510226090361	1.417461448972220	1.142477827312790	2.644332505083280	0.560085035804355	0.812445788914670	0.483464839267705	0.158711548159538	0.696928237706957	1.081216924080150	0.976063103994485	0.605494615414929	1.577073226106170	0.159872049656757	1.045832198149030	1.090703463583730	4.441073629929700	4.810477886041690	1.001896930877640	0.250678750688720	0.601995203152047	1.544217121849800	0.708845570963513	4.516295421869160	1.861167459401320
BT549		PD173074	0min	1.228255767325730	0	9.628244156511270	0.241179412173593	6.848128583431350	2.679695677272480	0.912381589524820	1.170418330609390	0.772806353739175	1.205414729261320	1.093695001130100	0.941234662769010	0.226034799296179	1.170126780297290	0.889426884618167	4.210176800885290	0.530781058523906	0.726815681801488	0.120381117839709	0.088224257633133	0.894975362580914	1.261054515334330	1.131068187888960	0.669778042944973	1.121573852249070	1.075894827786090	0.900317199273889	0.875919046612403	4.169933020722570	10.462608665302399	0.722120253396588	8.059334894469050	0.589051217066300	1.500072581481230	0.706600256310443	6.328643299772400	1.856427659130160
BT549		PD173074	0min	1.324492969082420	0	8.608572889829521	0.335068622231394	7.622094804403100	2.910710612716780	1.045734350904040	1.314189899980340	0.840683010384973	1.489284331169090	1.070715153700650	0.996353864806442	0.269617743008170	1.173651821719130	0.962485718900028	4.980276421087420	0.500573920434117	0.788489366201460	0.137558958461467	0.096542518408820	1.231741305949210	1.327086537227400	1.122354248665170	0.658727785710911	1.145875355958970	1.173387465318720	0.853392039202158	1.034204429957580	4.330234042923330	10.275480993284701	0.668700734298414	8.097358226484531	0.598941679347451	1.874526825663820	0.773670157592862	5.888510954979420	1.764081545447880
BT549		PD173074	0min	1.047813308363270	0	9.348678470376729	0.338730460769953	6.694645440124170	2.736409471973260	1.657595345380560	1.161526242886770	0.882639244527528	1.476757976991100	1.087584948021220	0.893380848559820	0.251554511328804	1.341439806481880	0.997736335792996	4.720168131327410	0.509168118136634	0.624348382615980	0.109233105863904	0.099007135291850	1.130965135676700	1.148983704433960	1.154761834778730	0.629626369923561	1.128266512515490	1.333077635246770	0.940837111619915	1.060516838748990	4.823127792662170	10.198903400638500	0.732359798783115	11.050590189590199	0.650407929324705	1.563952048885340	0.700782690692315	5.756447428123260	1.830989924023120
BT549		PD173074	0min	1.104468649428450	0	8.192739403147829	0.306188380407988	5.896116370575560	2.581544184716230	1.236952957185640	1.161633706471240	0.898429548757524	1.308969226135270	1.077986500815790	0.932051670813383	0.236139354764038	1.377489992791440	0.990746284504860	4.560215892421000	0.485460101514662	0.683480919326991	0.109195644981270	0.099081247259077	1.103754885729630	1.214629433584870	1.052689200375410	0.654309708304179	1.042826904879980	1.346994970448140	1.007657457970590	1.039349486952250	4.094327093098650	9.441960607437730	0.765703110955905	8.474869005355640	0.580556927443678	1.470007315768570	0.691176743905565	5.949906094195010	1.879249113046300
BT549		PD173074	0min	0.977782485156156	0	10.600012147939900	0.297372403106044	7.103163497624150	3.377144031561490	1.151183826331450	1.156501530363170	0.909605632600583	1.559508534591400	0.961370688848893	0.867090988999558	0.253764126797535	1.419392035334350	0.948116431972705	5.236192882844200	0.466980979468004	0.625130826229588	0.123039826746094	0.101099671387341	1.117278852360460	1.323098928191170	1.158158476646450	0.645692872050668	1.342149604143560	1.151899186114130	0.900983207223808	1.057868006456910	4.592410791758340	8.580979579991361	0.728162609174548	10.473194257402801	0.564564030969166	1.600920787527110	0.740268371613254	5.549547025009440	1.806055911361240
BT549		PD173074	0min	0.948547516397246	0	11.360824505294200	0.280939662409109	7.817528876951510	3.475953408063860	1.154471669650090	1.144964659129370	0.719385573552103	1.391937622277970	0.864483198059877	0.814787658530454	0.223708590135120	1.306642964093030	0.999914450091150	5.479549940950320	0.442736711577701	0.588145144046965	0.108667196968181	0.092484236693494	1.035280383227780	1.246127014728430	1.225529991188010	0.618620375894708	1.266183914837030	1.103304088044490	0.836955245824115	1.019260409808940	5.214502009072000	10.481974805328200	0.630412278425977	11.351515476426201	0.567010076591350	1.491838664608430	0.691960409366179	6.556938049810600	1.849437455807570
BT549		PD173074	0min	1.082359460244980	0	8.086841586300890	0.278189488010189	6.357996078639770	3.239302936010270	0.970609228723820	1.154533002757840	0.918854289675027	1.370634651330760	0.987098352146011	0.817452914596987	0.250782377182525	1.364415733836870	1.017439031445380	4.902032933272080	0.493281121487527	0.709676892729274	0.161104089654497	0.105532059271445	0.991206727652156	1.356761687681290	1.090399173466580	0.686419682539848	1.333573663018050	1.104263026782070	0.968408433696994	0.949322541803067	4.308753482632750	8.336605599276110	0.757627159471564	7.406951993251210	0.589561051725171	1.423347625542480	0.735079463543729	4.849423059429440	1.877667258618190
BT549		PD173074	0min	1.096606546050070	0	8.651191195347471	0.271444458571531	7.568077666534170	3.673648475405380	1.055119658920160	1.092674522629760	0.806498919829870	1.700987251341260	0.911045778067174	0.781492286258825	0.217295605019703	1.429926556154630	1.000078455725790	5.774624436648340	0.454634403796748	0.665806143322803	0.151719796968823	0.100752632126234	1.147174711293530	1.356207522819510	1.162612891755180	0.575197450073847	1.378917921116330	1.117309016532580	0.943168384435874	1.029058746256140	5.763611932497240	9.697215957849361	0.695128710586145	10.716995188969999	0.564530614754338	1.554236647026310	0.686181080937595	5.247061411113410	2.065913566675040
BT549		PD173074	0min	1.138793884020030	0	9.503594153810051	0.414400027791563	9.494171463524321	4.186952537027940	1.195618022259810	1.181901930892830	0.851836647083730	1.808881461038970	0.916854367767762	0.736908395802289	0.246223352722027	1.342890310526370	1.091986814312600	5.724663689997290	0.507570766189859	0.686934255650866	0.207334764016981	0.096744372483013	1.287851694242850	1.346896915739800	0.981324688750087	0.581614705126192	1.265311822909730	1.118190656337200	1.015832248821610	0.981192091563081	6.132579566047230	9.657349414302930	0.733041105801501	8.947951780458130	0.557154529992076	1.797447483766960	0.690003340202768	4.565370993181380	1.864317433838980
BT549		PD173074	0min	1.093493322688420	0	8.054250288823690	0.472864152798757	7.742557801449930	3.323538488567000	1.167029257748670	1.226182264921420	0.834462343561970	1.677280722156000	1.019001800941490	0.811291929610673	0.264762356970515	1.501436493482430	1.059591016465560	4.524602097374370	0.556080711191771	0.751187536899621	0.228209603161557	0.122916256816942	1.224752577058540	1.182201143579450	1.007267245552060	0.657964407720768	1.296716341235610	1.039298854280370	1.021335206333590	0.977760846497338	4.764355338349850	8.827931715035000	0.819516428181550	7.127631737661880	0.618031868614178	1.485427453367740	0.747773170378644	3.658079180915380	1.577832987584110
BT549		PD173074	0min	1.264850301692990	0	8.601140760483309	0.505414743384487	10.723865163190300	5.270006282261210	1.177420503270750	1.397268880712070	0.882965413596533	1.843807168332950	0.792474328153085	0.744325098182185	0.303658302554074	1.362727415483460	1.099521617214640	5.795649392074120	0.603491341196708	0.783765804313189	0.229158837071737	0.101846046660317	1.284236216601730	1.189574601243670	0.999685523298530	0.628802634707107	1.248304990330950	0.998946155906191	1.009780531473250	1.011332258560170	6.023011667597920	10.435510150135300	0.686575683209656	7.947980002319480	0.576213182886423	1.684216427694070	0.693617935239005	4.395606754112910	1.694119770573700
BT549		PD173074	0min	0.847744050022301	0	8.005676882968601	0.377994090351763	9.338458606714431	4.613030318357990	1.081365604885490	1.589614799367980	0.831227108560443	1.468343104862340	0.814217176892946	0.806007339612350	0.274932183479910	1.386199432858070	1.218640947575090	5.222711757578000	0.606747555590875	0.782409236766487	0.252284549187455	0.104599816610961	1.056848244443670	1.110681524453440	1.080772626673200	0.658236392482136	1.168458623348520	0.976695405556803	1.022190992328760	0.998490398799875	5.250690126053590	9.554204555930781	0.785294620468473	6.640766975584140	0.586181326576733	1.559018676694650	0.727440437783717	3.935979166290040	1.732162774715410
BT549		PD173074	0min	1.144859088967310	0	7.573300723316100	0.386002082461939	7.514912165050650	3.427758684838460	1.199593275330420	1.257255155980230	0.885867380301319	1.555680179315670	0.934696647114524	0.754799002723483	0.247312270392109	1.297188981845730	1.105600879039140	4.698413303393930	0.515732295461135	0.664342390333051	0.147775164010027	0.096431034128415	1.184280402545080	1.301970663843140	1.102565366658320	0.615139104734616	1.294553955998650	1.080755192650000	0.972848765459776	1.030627109002250	4.379517951840450	8.920287506669180	0.760686616630477	8.797978196417439	0.533978109915350	1.543603816383800	0.627536559347838	5.269182281097310	1.712289626252640
BT549		PD173074	0min	1.110287593462730	0	6.811222832148790	0.377610176956356	7.312968558800430	3.481572611161960	1.250670135312490	1.355327674961320	0.838881600938922	1.596573519783480	0.888946007156617	0.731339859132560	0.260758039806504	1.273576199575620	1.103625259595390	5.114636875290730	0.566692020109901	0.774378611293832	0.197915606175583	0.101914880906211	1.139324118897230	1.190103119858710	1.118023839045500	0.616157644174576	1.261027198099240	1.078363972872390	0.999162613364977	1.004118586207540	3.841016771641240	9.632506966955731	0.750967470532876	7.121910671160590	0.588145435148711	1.659082609728260	0.709562784400925	4.702291080855910	1.744107330009600
BT549		PD173074	0min	1.331742785394980	0	7.357146266896720	0.435491576166556	8.577946438978890	3.655473461021730	1.529552452596490	1.244825187392320	0.880156794979344	1.616352942774690	0.926871205042899	0.752146827495905	0.311327047457194	1.341134484136190	1.110067290247690	5.453315353265690	0.551457210216296	0.682387516124733	0.177201035516094	0.098312951734847	1.234927384492550	1.082376907415610	1.031129760860360	0.622231831917648	1.146753046997290	1.022633659655930	0.997710697788685	1.056383801599590	5.688175223830670	9.165805525184640	0.730403585610552	8.666447736312881	0.603906923823369	1.541396594623970	0.752488349665590	4.791701034374550	1.647116987215500
BT549		PD173074	0min	1.328969061899570	0	6.612744422570800	0.441620490510893	6.373309019145320	3.591539151827820	1.669937078664950	1.250242631749880	0.922419795090750	1.692558843738480	0.931961801777406	0.740019913069239	0.301942963456515	1.541078508948760	1.053573781029870	4.913792152110160	0.544337905297430	0.647935743476372	0.146671142535665	0.097708609561428	1.305723924903850	1.138447900955060	1.068830843425370	0.634397180641563	1.162022098879560	1.060195875808690	0.991200333918490	1.007788486636140	4.875822130710380	6.955939436839370	0.750695801083571	6.801062446997380	0.569804457812799	1.640635530392580	0.737233854009511	4.330633385381220	1.828344587919610
BT549		AZD8055	0min	1.062946592350760	0	6.315138568559610	0.559698868934316	1.426269879790380	2.411908388467840	1.383047631798290	1.228954171249360	0.930014669277250	1.611580892287410	1.324408660971200	1.344216482821480	0.254629997804084	1.169119440693510	1.186542008968340	3.319856963935270	0.679206139250348	0.899767780150461	0.333196245259127	0.142222499984177	0.693126250098168	1.200945789410510	1.356513222636350	0.743263969867728	1.420826876661850	0.375368122064187	1.086293941455100	0.940224194391660	3.362123326842690	6.896336836258290	0.881664966986909	0.850212015186383	0.623455507734651	1.604485169223500	0.915277658319302	4.309716872572610	1.485065903242020
BT549		AZD8055	0min	1.081759078095530	0	4.324738406654050	0.565014391534167	1.648274574659960	2.251112466345380	1.274383751074340	1.200636637876250	0.982513802028354	1.773019085562190	1.388907760715160	1.433000585566540	0.285492546126665	1.232288560431510	1.172939272178090	3.299829248003760	0.650612778408194	0.973428274380070	0.366550254193885	0.148094241611513	0.792750845496979	1.317783875560000	1.387406879276620	0.770402116692673	1.428273645260470	0.352008893505251	1.084420122456450	1.024819676768830	2.762418850439240	5.078238152328540	0.869948426732362	0.987386925007114	0.695729725461456	1.495712079542380	1.019279382860240	4.543877304370270	1.755193386843860
BT549		AZD8055	0min	1.154779412150440	0	4.062355568820840	0.599926494235725	1.646240794278710	1.897012234205490	1.431022154055130	1.222681147602810	0.979526892681519	1.689181852582570	1.134151513830690	1.154932327222130	0.299883454385134	1.248568918212000	1.021989096228020	3.192489796629590	0.580457284479246	0.818148817088625	0.304057412294067	0.132767789298583	0.790446306764904	1.169032577423840	1.232794997730710	0.682372037182127	1.222861327932870	0.320185037886598	1.043361732825110	1.004220089758700	3.636341971807470	6.842530223529650	0.816212011624179	0.775654793259432	0.654903905203405	1.511552401261890	0.870391230435660	4.314509717507630	1.375568629501160
BT549		AZD8055	0min	1.237695182274150	0	3.246399636095710	0.549538172872981	1.674941780331450	2.171630000374860	1.443924557054060	1.275956040107390	1.016254442157070	1.745626698785810	1.181139809745950	1.165090192266930	0.299224707378692	1.266989950606030	1.192986628254170	3.478794365365110	0.627036221469921	0.992523852922558	0.383320372935401	0.133922823932572	0.816596361500070	1.215522245372470	1.252834190767470	0.698255636507999	1.370147291070570	0.340600927667781	1.060805752873970	1.045843406201750	3.524383830277990	4.421742353426800	0.919164109529960	0.859868483052670	0.670712398982969	1.665876122680110	0.891220692248246	3.985059222580100	1.560022873543500
BT549		AZD8055	0min	1.314585780106330	0	5.545402529184890	0.499784750813435	1.388075857433990	2.247725719664980	1.166075859299250	1.034794655122380	1.191458463570570	1.825870616066330	1.243528816200800	1.079092614593710	0.250187959499627	1.156951166562220	1.177778731443930	3.304831415214710	0.554271757590719	0.782044201319123	0.268973955794525	0.132880813282235	0.762882258659268	1.091423665557350	1.226075796187640	0.670337046504482	1.348497924792120	0.309807474476659	1.063172120420090	0.957460018423425	3.697473535680560	7.185054821566480	0.704624128155591	0.879889338690912	0.629181996248862	1.531611563367610	0.862623355960851	4.474975598035000	1.327137838017110
BT549		AZD8055	0min	1.342190322712780	0	4.965259665830380	0.579693298503671	1.487100111347850	2.313828232497540	1.080556341995450	1.000705147065050	0.979524903790490	1.859098666940800	1.219998915786440	1.107614985302630	0.271097330039487	1.169576993443150	1.184318766012960	3.255190347740620	0.565343775100246	0.853477422610641	0.254602572371819	0.125762979847393	0.791823105798253	1.107683717841420	1.261086770780990	0.694111650065125	1.421671693169520	0.289664122419939	1.018755230646630	1.025598032677030	3.369049495679510	6.521315246554210	0.675869083227585	0.849835093103351	0.622670543884486	1.487667899738900	0.888207325225766	4.490993564182250	1.480500920659110
BT549		AZD8055	0min	1.024945129364550	0	4.037881107446510	0.615675208318567	1.633467184590660	2.094441462855370	1.271298142457900	1.132509736959820	0.948232629336869	1.717110339436490	1.135777812624940	1.113341311376440	0.257841123717759	1.291939293362200	1.111051662788320	3.581277388408490	0.531688094842590	0.659806851032355	0.238056249621853	0.129907212143083	0.824680890618511	1.200873193342470	1.244264225429660	0.631056488676974	1.201487330175200	0.306702136400637	1.061824665002220	1.063624252129130	4.019326626083180	7.098258685124480	0.732595416107379	0.600918294814220	0.600485533563004	1.638007456230270	0.848472922843133	5.096236931521560	1.342657948718380
BT549		AZD8055	0min	1.201351071752230	0	3.560186201044600	0.536214102670144	1.736004367603690	2.148229064708630	1.144457863136170	1.197208238228860	1.024433288441560	1.756320957880200	1.143138946686970	1.093957776474390	0.271074653739590	1.279786317550160	1.108814967736300	3.656107865135890	0.550221541200830	0.760929819570309	0.293904982802823	0.127625508418549	0.812994378844971	1.189017237570390	1.237339074235430	0.679430862306261	1.336060093909590	0.304584478667085	1.066154044379170	0.995635103126163	3.837884608403170	6.509264824867920	0.803927369368250	0.708611026663909	0.620941800143622	1.660248683364840	0.911963590108045	4.684012047278360	1.368002774729720
BT549		AZD8055	0min	0.649630893201628	0	3.654451384403140	0.401641566086891	1.718998737637770	2.735656830583570	1.046453557775860	1.114934247251970	1.285473688896530	2.244846627335680	1.197881446251680	1.036256691200860	0.301172133301248	1.494516323255360	1.262316670147730	3.268396656653570	0.536503447748795	0.753098648052000	0.328258290483048	0.136727520744438	0.668569394450043	1.376672636775570	1.362016814881200	0.659199988451954	1.257047530945890	0.235810243580000	1.097084719472290	1.033750226400930	4.769959104829560	9.058823616789690	0.804773932390401	0.618815207295523	0.586447566776462	1.632841308882680	0.811767021687650	4.877953503109630	1.525806987074950
BT549		AZD8055	0min	0.304459637897815	0	3.969638175521390	0.328111728718825	1.515221964922660	2.700800322877440	0.868417783912610	1.328276267807320	1.034066680921210	1.495849031493120	1.054421165880910	0.960027835431238	0.282038008069175	1.237968982987010	1.287723386120310	3.161370450434940	0.599315554808808	0.746668579051420	0.396283225111396	0.124011492416679	0.453870564600396	1.377313277394410	1.530449182133820	0.770322175126996	1.409060015081520	0.233711783242547	0.992821858190116	1.012473132648440	3.336282942508190	8.582672666309140	0.841574945893518	0.300186028931000	0.598298423492414	1.253786719620680	0.822563939962050	7.282282866500400	1.736780842588670
BT549		AZD8055	0min	0.650580324669636	0	2.970859242738670	0.305714944173323	1.465579010464780	2.338155953476640	0.940482301623053	1.197724107825070	0.953836293775904	1.468372394353240	1.157556351694360	1.062523863072250	0.289866822207147	1.401717514383130	1.234145094830780	2.656617537681910	0.550125627330476	0.717997756332075	0.360969966024197	0.142107906826630	0.550395327591211	1.385484112045480	1.165712696968810	0.706228839359726	1.283867586640880	0.237744120934878	1.061577910217510	1.083467379319870	3.076731004690950	7.450017621069240	0.835405075598005	0.445308945629790	0.620080910801808	1.338352749323760	0.875888608886725	5.768548327053820	1.517689631540730
BT549		AZD8055	0min	0.831860345920310	0	3.943539376634520	0.377378448208047	1.757297606584200	2.383986207598240	1.033973771854730	1.219777666455190	0.939915065583392	1.715264398760850	1.163720053034270	0.984280248300813	0.277170199399432	1.479661897777780	1.211839473965080	3.147716138370660	0.583496316736748	0.736032182797185	0.301782251061714	0.133946385875571	0.723569701382087	1.353277983826970	1.073655626534040	0.673590431192067	1.161516549602590	0.211342285439604	1.195197904822630	1.068993009778190	4.046738160739980	6.452848110522740	0.774084709143261	0.645679099943932	0.600055143238777	1.554072459956590	0.925963980867982	5.103864712250570	1.667309086081200
BT549		AZD8055	0min	0.822365443068820	0	4.212210354182420	0.352458060664854	1.596710831004370	2.416129812574210	1.002058606855480	1.224948832192960	1.016658713573790	1.594661492920860	1.044059414599190	0.898264862534375	0.296329089473048	1.494527423963090	1.138614081522490	3.248184479296230	0.605946262094630	0.684586056432842	0.287516176386090	0.125574839581489	0.616610684768892	1.324329687589760	1.147463747242820	0.665003238312560	1.235694707629850	0.221488603947138	1.165507774618930	1.073492910242820	4.745654779385670	7.545968475759580	0.905547589171043	0.599320720290430	0.590045205584252	1.481237460780760	0.885867654299466	6.005761063728850	1.921348240293030
BT549		AZD8055	0min	0.863797582994746	0	3.701248850038230	0.313204734506804	1.696938522479030	2.621527653113060	0.899685342525696	1.329459358871210	0.919600784658984	1.678234352580390	1.106981897711880	1.026738687658820	0.273713783352803	1.273004444470970	1.215881921235800	3.158926588565500	0.649991041371207	0.931051835655774	0.559964117428445	0.135763889000516	0.672202325201217	1.320246603741340	1.027703054571720	0.642722824275244	1.179959094046340	0.204663824321938	1.037900246130770	1.006994421479550	3.480233388591160	6.558476827133410	0.751790721556618	0.447041096361256	0.667034686057340	1.503733091331320	0.942281910028618	5.770208796719270	1.613079382879300
BT549		AZD8055	0min	0.765148204267872	0	3.389939641876130	0.265591940873726	1.605166950562520	2.554841352705350	0.814471869418709	1.284494437174480	0.916034096538738	1.493665908318140	1.052934801435560	1.005162180318600	0.281009909269620	1.291135604783410	1.194375074588950	2.873178128208800	0.620130755155828	0.787497369365856	0.389851663676082	0.130116517603766	0.542333670158682	1.383013375543870	1.091136080813330	0.686322124298187	1.223909203134020	0.205916477456530	1.080818610273510	1.052509458500570	2.971740093699540	7.486985867979520	0.834173199175344	0.396439704128311	0.613845077365131	1.387667922412590	0.871813666931771	6.388349836692980	1.695510018799010
BT549		GSK690693	0min	1.090194073868570	0	8.275718788742820	0.526329778975941	12.468552876090801	6.005993247348240	1.236641269803960	1.331954468174730	0.886555767576353	1.748542920927040	1.317444859004280	1.183172781204240	0.289588046715772	1.327790330608350	1.065065559792370	3.540835930075220	0.611070051651793	0.951282986924389	0.343432527750478	0.128702926786373	1.093578143144610	1.206782506819680	1.095409297621600	0.771472031296800	1.196302447556280	0.945589701271039	1.114967083412670	1.015033391072790	3.234962135385980	9.048792610874401	0.883804408084537	5.702351386652010	0.647252744606777	1.530000818642370	0.867279883516020	4.739000341214930	1.776327719373120
BT549		GSK690693	0min	1.028493584173510	0	5.026018695757600	0.541884261343581	6.932070177113370	4.884791999499950	1.251568508642490	1.249628259691810	0.911715646433654	1.876111224205420	1.305864543457600	1.168777377176520	0.271297501196867	1.373489440366560	1.073609526894340	3.704491672886010	0.590411555348054	0.959896182465813	0.366126800446382	0.138057159798782	1.087172021491690	1.223174546685550	1.047338265379890	0.763797302413366	1.295969439139190	1.026478997919480	1.133104652863860	1.037216001006130	3.364259997902850	5.539120688183940	0.838921858362805	5.611410960664060	0.603586395480784	1.576416045139100	0.851555466501742	3.932742844001700	1.716131031301190
BT549		GSK690693	0min	1.109543777920670	0	6.797514561080500	0.470728642817598	12.639158403464400	5.982428821047530	1.217731978602460	1.201146907958450	1.006932293792620	1.546059005242400	1.132003273931540	1.056195070881740	0.289910880918797	1.346717443321320	1.060913935057490	3.450448644983970	0.604491875956367	0.870764191423157	0.328875742502025	0.123447692574531	1.024963774858700	1.191239731116570	1.070546909637840	0.713270777300164	1.343684798676030	0.913514848875466	1.046926788079460	1.034037143680220	3.430045470552710	8.128597049533401	0.864876884078996	5.951245878602120	0.577136588775602	1.563386249193890	0.815910814340812	4.342498599575020	1.773130346535030
BT549		GSK690693	0min	1.115998876397580	0	4.772250575721290	0.513415141191338	6.671352149096420	5.028977990262800	1.314710425398300	1.226406856089910	1.046746488537110	1.658190526480830	1.163325977441540	1.144361075367200	0.275656004661864	1.321625130133510	1.134613040300940	3.299750620073740	0.595652669090490	0.845810676447038	0.301824868781413	0.126731935551871	1.177634826519370	1.171290511518960	1.283329239032770	0.699923640092099	1.364591295146750	0.939480487031610	1.058421473206050	1.035270010394520	3.557318303488280	5.141386466638780	0.866901658579843	5.135349332653970	0.646588828887885	1.608640050285420	0.791938161719081	3.738247981664110	1.508206121454530
BT549		GSK690693	0min	1.193304319950070	0	8.181445700234020	0.456304839741304	10.801863412075900	5.427536728722370	1.119307313675510	1.089082623615030	0.943474729602334	1.908313446142260	1.228267773637540	1.078730249829030	0.263790621135390	1.244127667479010	1.070299726898150	3.462398736348170	0.508877865642491	0.743384554182020	0.239086516894188	0.119069880942950	1.207893090529420	1.080586611193450	1.031499470571430	0.671197506248669	1.282766910753440	0.872175639604154	1.048682150577350	1.050545463633240	3.591996366575050	8.287917871087670	0.726643806420448	6.260717765771070	0.621645663770925	1.528836258893770	0.748347819611371	4.498340818970940	1.609455501786360
BT549		GSK690693	0min	1.382886872022080	0	7.220014859428290	0.482841030046906	10.980893014530199	5.240772768209530	1.081571336476780	1.106991603461200	0.878965605089142	1.695277684303890	1.130770366090000	1.004647502486430	0.269387603845845	1.253651065744130	1.056854503386010	3.346962134429010	0.499663967538114	0.823269800861631	0.247213842050918	0.122255631683759	1.180740957834320	1.127764392889120	1.110735178469570	0.697889351060536	1.248891215194120	0.888140657244772	0.948350985888097	0.980782707208252	3.636987502321300	8.957390065708919	0.671427983433092	7.095354051993940	0.560140517683247	1.479879377838240	0.832289826349870	4.147601736027090	1.611631562967590
BT549		GSK690693	0min	1.230211859080660	0	5.753377036192550	0.521761330961366	12.364198246991799	5.443366741447340	1.278627158364940	1.098469865399950	0.903284291786257	1.757867438653550	1.100187130727940	1.008876712892690	0.272698744357952	1.244240586819710	0.981975533490640	3.070171556592980	0.552704943125351	0.810038285777788	0.307177956568763	0.115703104707501	1.252499896746940	1.064374340128510	1.175672999712400	0.634563701159993	1.274051977554830	0.847810119386232	0.969806803262018	0.976940072722800	4.147391796645700	6.708222723760480	0.747500853390091	5.966234836051180	0.599134511910606	1.594338259783930	0.745233369363047	4.555068938146360	1.402175678156940
BT549		GSK690693	0min	1.127297101552050	0	6.141064389938990	0.551791388263607	11.709162659378100	5.816445096630970	1.202418802272900	1.090981898701920	0.964208945123428	1.394543512533700	1.146077767533870	1.120314170505920	0.270739682512291	1.293405471924920	1.014261769740470	2.820284596285430	0.565609481180843	0.863543548628898	0.269854526097080	0.120479198452629	1.115185050870330	1.149090991336920	1.111453635271900	0.687487374408545	1.289866181948540	0.830595855430716	0.975474664476956	1.033090892718080	3.902896625076490	6.870684974511210	0.757713084898019	5.041672909707120	0.641755054196593	1.490274396417730	0.755294805528352	4.550877662443840	1.401456929335760
BT549		GSK690693	0min	0.523563504628387	0	5.578338363816630	0.426741674724735	12.725147291087699	7.657216481837760	1.116490088750460	1.180976281484130	1.268089136729090	2.278672971694650	1.126621508919630	0.890444230810596	0.310745167382902	1.485724673532950	1.270363704663320	3.212024611357560	0.554868179188413	0.728913632206758	0.313854688801740	0.136606485287216	1.037842561974820	1.372744677139240	1.136397710619420	0.726989120965466	1.280547042569900	0.796947561999379	1.076329679871590	1.041768243777850	4.573368563252690	11.136605408847601	0.908060686348494	5.119869901932070	0.572901112414439	1.715124373403220	0.806852148386810	5.502415504662060	1.779252711039590
BT549		GSK690693	0min	0.649729498570179	0	3.786263452716130	0.478138364721764	10.192248981857700	7.068941574705430	1.220076005223810	1.327846816818600	1.165408721114140	2.285026766581360	1.113784149020740	0.943734701688340	0.284937508644551	1.364957430557220	1.213064726823330	2.998540072204150	0.568104483514181	0.695868753563998	0.302930117491655	0.117692410822961	1.064870109897180	1.343856891999880	1.252818886625490	0.673329969564546	1.268522507047270	0.668598235185061	1.070002342444600	1.056706133660870	3.835872258967870	7.254701858041290	0.857430019258901	4.753392135349820	0.594508280266707	1.752788995677250	0.805763645231400	4.872919193917930	1.802721371280710
BT549		GSK690693	0min	0.534878364277003	0	6.106793369573200	0.359963027369046	13.800434457800000	7.454546708954100	1.116410679852250	1.374415728683820	1.103335203538360	1.710512839979480	0.919899457169004	0.896556508470770	0.292643763248668	1.369228968651110	1.416253208790820	3.343597577707010	0.559676239030981	0.749215873300234	0.320289847529388	0.108095516446240	0.734892792153539	1.162000430914420	1.178037191433950	0.700133664640572	1.368327886802410	0.544390390429454	0.955958881166964	0.990841642536973	4.061406531270010	8.906015753746180	0.922077575627781	2.740878154581100	0.555476799326492	1.356169676409870	0.804070051232238	6.260577793591630	1.679241314308720
BT549		GSK690693	0min	0.477684079146984	0	6.028797752450200	0.338847463771489	11.337940241580100	6.360624878327130	0.880456107193800	1.480121668014350	1.237697031671540	1.595541191055640	0.975685197741157	0.801681251520078	0.258586332705076	1.462389572243690	1.258243912729580	2.820413093356290	0.549864248777124	0.724107456026253	0.351906731244755	0.131176950700841	0.726502223902036	1.222756557095410	1.252871955151220	0.697620272684990	1.378540744102930	0.646851168889943	1.092524731361340	0.999055345293618	3.209221396708890	7.441866134291770	0.988779770324636	2.922026526636690	0.579698075899796	1.247377385062950	0.759536005701101	5.435251191183940	1.758252477571280
BT549		GSK690693	0min	0.841397477679642	0	3.475583993699080	0.282210596887740	11.586676170314499	6.810233275321750	0.867903659161803	1.307039613441420	1.017828874664200	1.889387354681210	1.133888715848770	1.523114905693680	0.279642627099354	1.523072604778480	1.350841840472440	2.704443629289310	0.608595752280263	0.804803258597763	0.384139577937968	0.155736832774311	0.778820589380618	1.334074082101740	1.797099296834070	0.706988874123570	1.313600447447820	0.728681834861356	1.176261677557480	1.019255718929610	2.954824401064120	10.793506078339000	1.023133068294040	4.275233168009290	0.687790542685743	1.387122326570080	0.888146416524840	5.428693014484710	2.201954538937180
BT549		GSK690693	0min	0.732589223932732	0	4.241239014418740	0.219728446628512	10.391183272345801	5.862852117225160	0.739693059944076	1.200510642511620	1.017603918464040	1.670352167218170	1.107021735898780	1.057341087149720	0.296762319139553	1.333215569888760	1.210377296792020	2.701059093066890	0.600182918197576	0.754700626579550	0.315610402873712	0.161495821219243	0.767431306349599	1.354835289194210	1.237495395420540	0.721816984221944	1.322863861869410	0.797443010528118	1.065414282343630	0.899173884676080	2.622648235473090	11.026761796367900	0.917913421086356	4.361226573956250	0.631590815102633	1.227166505314080	0.813080076116457	5.498346912604010	2.184331180473010
BT549		GSK690693	0min	0.925834024483128	0	5.130506289411910	0.278377804996020	12.996438032227999	6.441259093479550	0.963214474464337	1.317187601395510	1.045932695656270	1.742505851865920	1.002572617199920	0.963111029080740	0.268950557601923	1.370179321132160	1.158121195655780	2.982259964183990	0.678412576021724	0.905196162224393	0.438754746881439	0.123230775424028	0.954781046796515	1.296521728939340	1.035635275697900	0.676365527310370	1.236814784589580	0.708509016977726	1.174699240332650	1.078300520018540	3.512348904066900	7.240680965738200	0.915249215541528	2.942237967442070	0.656612169618288	1.487555137477040	0.815831719421285	5.062211627638300	1.969674552367330
BT549		GSK690693	0min	0.956220421364307	0	5.423941443017250	0.323105979111641	11.712568336919601	6.413359191823650	0.893617007087220	1.598190114843540	1.148926385673740	1.782297165783790	1.039172003248030	0.924945690405920	0.259815692846700	1.477099427676990	1.106517052158200	3.305471778304550	0.631604691342420	0.930524284080789	0.510428960373156	0.127915644745345	0.933075284828740	1.375733564397740	1.277619499694430	0.642096953227973	1.319618042290070	0.655751813850546	1.085891764877190	1.045843641587640	3.623653643677850	6.102427605955880	0.863988339117904	3.064639824060270	0.623894823821486	1.614790725849360	0.943185039597770	4.756865514526070	1.846900348422670
BT549		GSK690693_GSK1120212	0min	1.197505950805600	1	8.961102477082520	0.290438002271673	14.312903277821601	6.647091253295370	1.062202508624770	1.175073498893880	0.769186755133620	1.895912579060250	0.903417453877072	0.866636478984538	0.225747212513877	1.232965002600980	0.988611796019118	3.765584012163630	0.435373009731400	0.582467662652918	0.350805020695797	0.120236831828063	1.006458854355690	1.438760114732570	1.087225842078900	0.546884618038237	1.091925661599800	0.920594437035610	0.849488203648241	1.087095368040320	4.648252530847150	10.869628250147500	0.680723072149656	7.261359516591270	0.542887252966278	1.745296230268060	0.663454668931863	6.544630067738500	2.137888801510010
BT549		GSK690693_GSK1120212	0min	0.787946693143874	1	7.389816739654700	0.333478396252679	10.829933861925500	5.385508290292210	1.077271970851600	1.136666181994420	0.860909680669972	1.635356269490510	1.081927745234800	1.011062801703000	0.268763279636164	1.335398725430690	1.132846259916510	3.344434003174630	0.513984993389095	0.710198932208475	0.374882465420928	0.136675086561720	1.165889476777220	1.298809229160170	1.172683674682790	0.624325677732604	1.106038465708260	0.940604391094253	0.989431611595190	1.103701491207110	4.026547602766310	8.108563296583080	0.870796381909088	5.935040749663670	0.612259205903302	1.523521687786990	0.773879283821911	4.830724671698010	1.739810691680590
BT549		GSK690693_GSK1120212	0min	1.050129323621230	1	7.976381314139900	0.305583813024543	11.842211694642801	6.729493539777160	1.426321115306590	1.165103940990040	0.927832893772228	1.694711114236600	1.079069085657500	0.848194724519141	0.249319792454165	1.311049360967590	1.060005232962290	2.619040986108870	0.493889028354826	0.610542400489832	0.313571570784868	0.143342000269565	0.937847875425997	1.092137455453030	1.052187351913340	0.625638502687978	1.057876365601370	0.994634367911030	0.962231511372271	1.058747846423810	4.222044609316080	8.979492658704039	0.754503952240512	6.658089284318100	0.625299495772652	1.349608387713130	0.680774567181873	5.723191342222660	1.746899557308900
BT549		GSK690693_GSK1120212	0min	1.142673772714990	1	7.550508213801810	0.322351365604752	9.720143646232151	5.614330654245740	1.329153431467730	1.155203465607120	0.895393983541573	1.742840036628080	1.086652988045250	0.863686212526325	0.248474616302136	1.322597626279610	1.014492538627950	2.601785628272830	0.494496982794150	0.652343497666988	0.330189903708536	0.152576340358793	0.948701717062547	1.059718484813150	0.953898784664076	0.649012556894542	1.090260896550620	1.004841742718340	0.990503249640442	1.004295178876880	3.593249771442370	7.707630378306370	0.780659501395841	5.668476842320960	0.622542705505052	1.447679028527370	0.728350919935869	5.493295019507150	1.758703902548110
BT549		GSK690693_GSK1120212	0min	1.097125510273820	1	8.043848209370280	0.358644134094116	11.118613413137901	6.068945620314530	1.309884149499270	1.108655300884660	0.839129303110598	1.957561431902160	0.986898561401080	0.936845056023956	0.274892273024463	1.329768431345030	1.068216104493510	3.405284327942570	0.496675084212450	0.631189422827426	0.315252381819133	0.142751467681621	1.027838524235010	1.107724723848390	1.113499998875120	0.651691812825236	1.306412007038030	0.909087908662222	0.915326109331439	1.074052454040690	4.449991880323340	8.516429134855549	0.783013692240516	6.998456979975510	0.643612770678470	1.507363895514000	0.717429505882959	5.077824937539970	1.609455733743040
BT549		GSK690693_GSK1120212	0min	0.956406682954800	1	6.759445821553470	0.309571913841622	10.417514231950699	5.793750687275390	1.180199953719160	1.163613453528140	0.851030284287498	1.829447179045460	1.040843971007670	0.868536921238280	0.244046632001825	1.319027956834950	0.998861436225510	3.208557722697250	0.485621320952751	0.671991395313613	0.321933984917911	0.140896441164126	1.041491626926200	1.103027818146560	1.171023515312400	0.635135561653794	1.165252602378440	0.889235941367359	1.019465964486620	0.999377931687698	4.253147332237850	8.317293426493100	0.857876666280618	6.980030792297830	0.666641966407187	1.398250740029790	0.746142120267467	4.479245716707910	1.903829262374740
BT549		GSK690693_GSK1120212	0min	1.114480371567250	1	9.061316609910801	0.328234855783230	14.297506399655900	6.356137724118320	1.157185726388160	1.162959495386700	0.941301422453852	2.174837428868240	1.134162556066560	0.954404880880287	0.242094234041195	1.086645770628170	0.943015800633277	3.800365963151470	0.508142793337249	0.749124121049062	0.310547582522298	0.131647057466113	1.122471346229010	1.096223144899020	1.037178759280930	0.602948373559010	1.212227873814910	0.906820867960864	0.923216636679520	0.996256619595001	5.391427791954680	8.898721121094690	0.770978723001458	8.108121924161971	0.629325455329619	1.834865978485770	0.752578842534745	5.350518364182640	1.896154090404390
BT549		GSK690693_GSK1120212	0min	0.996205199359017	1	9.063794407938129	0.330502493910130	11.874097260106099	5.555310671521630	1.094889887616610	1.311839664820560	0.808873461510346	1.961740427152520	1.019799125681670	0.887450876848786	0.256921855906912	1.141072611165030	1.023930550724490	3.726675038199950	0.514663526049852	0.729001347409964	0.335221714322568	0.141366173873443	1.077200442949020	1.098044378340860	1.138744179690920	0.606234339801331	1.242207437832840	0.876644980433536	0.954337380741285	1.010507618187240	3.994550959445860	9.513602682809051	0.812916870688813	7.682363265218380	0.661120268429319	1.705508594630250	0.790753962454898	5.263035832434120	1.966394117786500
BT549		GSK690693_GSK1120212	0min	1.256169708046430	1	7.185121207529450	0.452373192424358	16.326314525990099	7.791214769595290	1.064566313305880	1.582295451771420	0.775122129110895	2.262961118781300	0.928269289016808	0.796509822430869	0.309837312116111	1.226449001847170	1.285843166755210	3.069346660673530	0.565906850535173	0.859887501856890	0.649779441169810	0.140145077729206	1.135662523206680	1.116658072204290	1.226975660919870	0.618872473258486	1.361843738309880	0.831288132052438	1.018164277995010	0.999851692789912	5.687808191160360	8.411169828966230	0.997823696364324	5.310428985337240	0.622316329538806	1.607417761045380	0.701865015299254	4.610775697627850	1.846338461774830
BT549		GSK690693_GSK1120212	0min	1.366880773807250	1	6.528391567985810	0.436034704569852	13.721244230492200	6.111614007528190	1.231055965879030	1.262548300047500	0.773191419089622	2.259837185708160	0.942523889965380	0.741339412919392	0.293915737796666	1.285675982327000	1.105938355509080	3.316865608317280	0.521957480585673	0.751909747720346	0.497206893791811	0.132404521020317	1.208910268752420	1.179570505074620	0.963212492582324	0.638301617881543	1.330503059325920	0.755215655866973	1.007855732325810	1.020680433139440	5.262647932138630	6.691294613834960	0.900433734858722	5.572840356921300	0.598097459488846	1.693336580323440	0.655159771067338	4.009484395968750	2.013219590333030
BT549		GSK690693_GSK1120212	0min	1.227205025211960	1	6.670568943491650	0.553547928620087	11.564747880257800	6.182841155035900	1.298605463697770	1.469316426146600	0.859633689175223	2.077587019562000	0.850404601538726	0.823571536237901	0.338081687229227	1.244440288264140	1.103447736299030	3.463306165891910	0.574035926641787	0.962371896658111	0.746307808200229	0.143617584114495	1.211363432487570	0.944332387773075	0.948539513360586	0.598714052491653	1.250682145445450	0.736942950024050	0.997977049539683	0.987644408465829	4.680674742410730	7.751757086937740	0.936044086357247	5.626833891020150	0.697088367077862	1.701939997772580	0.787466242863024	3.542454758873430	1.823603593759720
BT549		GSK690693_GSK1120212	0min	0.850581697534570	1	6.706251817699970	0.531475788809055	11.867837072317100	6.414629781118140	1.167459113369440	1.528558112995420	0.890216481282375	2.002042440902330	0.873183593152127	0.833476705102511	0.306925795490844	1.415707050179500	1.087722058973580	3.452075538293440	0.592408355841379	0.948639471958459	0.746587724474520	0.144420430363760	1.106976719775890	1.016369815090160	1.046759782535350	0.648046505241910	1.241716415446970	0.769376855956143	1.087112001391510	1.005354403342150	5.427260576974680	7.754041711885960	1.003962589871170	5.593592551749060	0.655442351934606	1.593519404269330	0.763554607060582	3.736253791431990	1.765899668340790
BT549		GSK690693_GSK1120212	0min	1.176287931429330	1	7.520389658709570	0.519861985451536	13.685142139692900	6.654905177895220	1.256350813355000	1.498312404402910	0.786236827778701	1.835006425830660	0.872176257671474	0.724596156360900	0.310525744343848	1.236129172379140	1.163074921974520	3.109838167581820	0.642852843207056	0.839429257004860	0.688500598753457	0.148323044875639	1.049968512896260	1.065910762236900	1.065749323928870	0.628419188344549	1.354988801352830	0.770604567972544	1.058130154595940	1.026968784218950	4.583956126905780	8.188403246334021	0.898793357890535	5.813848244399230	0.664244606756753	1.581241366857650	0.752729112956850	4.248978413221920	1.739675986515580
BT549		GSK690693_GSK1120212	0min	1.239596583926980	1	7.597063050705270	0.493840197557990	11.738037642932200	6.265263700037530	1.163893780491330	1.700560931090110	0.951767625330310	1.969737819674030	0.869979019747820	0.733502889232322	0.286153611417747	1.292630888660430	1.091966792653790	3.409099396695960	0.622972231904333	0.854710265284317	0.770729078403490	0.142773030333449	1.089854933250280	0.966733325580610	1.030994768902890	0.569855759729314	1.221287363259200	0.762191828285823	0.986048041762687	0.977024272284370	5.132940412866560	7.187882646280520	0.983810341721886	6.519451500921920	0.683495466445076	1.584655583962220	0.716896308122743	4.184674128523460	1.819023361827400
BT549		GSK690693_GSK1120212	0min	1.249855196151940	1	7.083111127522730	0.439379993068859	13.416207915696701	7.724840976561840	1.390769391304520	1.401955317388820	0.821629662555567	1.875526356372980	0.924907828885946	0.754544547229630	0.277450874437611	1.383662376503570	1.119784485592550	2.880622393246180	0.523540516172771	0.689593319817698	0.547109091210361	0.139341744544759	1.123561846599160	1.139946253198270	1.000324324181150	0.558899941082301	1.255335624213440	0.796381045905178	1.085205819283130	0.964417488015579	5.358416761550990	7.672375562898790	1.039324205560290	5.051454949062320	0.610558314136432	1.557749892159630	0.833557290893064	4.802127587682310	1.937260718054630
BT549		GSK690693_GSK1120212	0min	1.269505241106640	1	7.013015331142040	0.492722178777610	11.367829928308799	6.167298832574860	1.263986576210900	1.396802230520810	0.858484360326270	1.875240429110810	0.969224571322890	0.758787135139041	0.285144151780293	1.397143468963210	1.269031830364740	2.690873752732980	0.594662001645874	0.759761372427672	0.580982919003945	0.139518696533342	1.125711155418280	0.978416749653366	1.022139152422280	0.609751273753764	1.214913626401930	0.775766704656708	1.107587370202770	1.024900739362350	4.958823935287460	7.433438698353690	0.992933668473533	4.978148330242930	0.588773164503422	1.512885123495800	0.810910228209731	3.920465950235610	1.756395914641930
BT549	Serum	DMSO	5min	1.406678198446780	0	7.439654546623300	0.757399478351202	8.038820744754400	3.857578602686510	1.387048159076780	1.743340567895110	0.950841150502159	2.181905371314500	0.850607893847560	0.749965536635721	0.317045032694684	1.237377601902730	1.057872787786990	4.688704704442250	0.582635311390368	0.830468046027580	1.026553506122270	0.208882291347651	1.396270600876540	1.242899966872610	1.000209689090640	0.628525800588943	1.578611643842620	1.124813743145490	1.148887960824370	0.976333575067347	4.833914446653770	7.643240607040160	0.913681724423692	10.813925202819100	0.620478002275402	1.529169786557520	0.852965548909550	3.737598596789880	1.749178372598190
BT549	Serum	DMSO	5min	0.934908306797839	0	7.022870378223030	0.523630482105763	6.805477768043730	4.076020274047110	1.320181496288500	1.492039234930990	1.012667952836730	2.537639251368760	0.989376777616155	0.768843206054705	0.292579123767486	1.336759290437490	1.123902538280340	4.681300570042890	0.613513288419444	0.741427506554808	0.743587897467783	0.165295575512440	1.164494844545000	1.435102219078890	1.112753952661790	0.657611703266991	1.571380857156110	1.227409689335030	1.150790082779540	1.029540896578380	4.197924775203430	9.840291337346949	0.835953356803044	7.710125665418480	0.644621475458641	1.706844963880030	1.091863558542860	4.228880635697280	2.232978435101910
BT549	Serum	DMSO	15min	1.418845419038270	0	7.645908664835200	0.529923442948446	7.979140551545520	3.944398925869080	1.648223211373760	1.507477521083390	0.935782042745762	1.970476437792080	0.850886941774652	0.652891516355966	0.293844775405411	1.444191572977010	1.054853494650930	5.067338457018300	0.571342173179276	0.753088027880383	0.526862421943319	0.152650033088873	1.260171679232570	1.613756184394410	1.105438500715960	0.618507476373842	1.556254349581200	1.180526731894180	0.939126272686520	0.959194833012031	5.397148782255050	8.325807401292989	0.861833984642188	10.642935782496100	0.610169749221041	1.454831288147080	0.772338644412138	4.082137198408370	1.856391328245710
BT549	Serum	DMSO	15min	0.641531558853940	0	6.198275737630080	0.488518591671027	7.269255409604110	5.054612495824490	0.923110080059126	1.726977056579640	1.003798817268490	1.974230212351200	1.053178922159330	0.766374309267589	0.311847801317746	1.307818211624370	1.158667250472730	4.681200324967250	0.707219615130049	0.840205216070834	0.477784817177743	0.140240208900336	1.223746626150420	1.561725965416330	1.016827549208960	0.645653550295213	1.533357621110870	1.122131264631300	1.093890652268560	0.976099115644185	4.153749200832580	9.064868492203880	0.822806253240941	9.340389855344830	0.598734242817094	1.380076831053920	1.009161793359120	3.463201581177900	2.306022961665110
BT549	Serum	DMSO	30min	1.417290073658160	0	7.802504257084980	0.535359131177765	8.066783888828530	4.361263965824350	1.340095907156890	1.550427015374560	0.968334471938450	2.840910215819200	0.838486642520095	0.782169186962350	0.336810755950525	1.252673068745520	1.126404779983800	4.860055747022960	0.613443539433379	1.216297025087580	0.689509711711605	0.170425389607304	1.360816108819810	1.415381372224210	1.204741662873290	0.619263102728161	1.812520081477580	1.196441957157900	1.089059307090130	1.010603065521300	4.458085282147030	10.630351632790500	0.971860424994598	13.152574704756301	0.718087515896639	1.356124539536320	0.876979028349226	3.046341681293630	1.987484016648220
BT549	Serum	DMSO	30min	0.852670995930985	0	6.192989845443670	0.508081111181012	8.457016213346019	4.448728836286840	1.152492139990100	1.597829550990620	1.100945044736600	2.668398067310030	0.953659166998654	0.807323493473139	0.282544561957648	1.340363787021290	1.015829887624290	4.794550413078000	0.595014505886161	0.826710492485860	0.592108239340769	0.142720733044038	1.278746549858890	2.079297593399820	1.035309633228940	0.640217802943000	1.671145174384940	1.080313364884870	1.118626826077050	0.977054486833452	4.613685506291970	10.209855243068001	0.832177668049510	9.782029818842100	0.621148597683794	1.483007321705360	0.912544064268872	3.948194564109030	2.358607247160750
BT549	Serum	DMSO	60min	1.586086308898990	0	6.545060040866230	0.628221470641291	10.023525476908301	5.092738936168720	1.230491128788840	2.035095326447690	0.885859371979350	2.669485968300250	0.748792906317460	0.615700174154565	0.513318333984817	1.158101406172600	0.986056708973806	5.463439008154820	0.694444569311267	1.137044597175830	0.960206088981899	0.187618135316178	1.396319555131370	1.188451223037330	1.100688307379410	0.674721490918865	1.441213532888630	1.407362556147040	0.894413343578597	0.888792434025305	4.918810490672200	8.229814774216100	1.029006660698570	14.148168260515501	0.701619245016051	1.544263823164030	0.870500815626634	2.699162942494030	2.131363149476870
BT549	Serum	DMSO	60min	0.680033984658957	0	5.070277401512360	0.367804174469696	7.166219914315870	4.555806862364550	0.850287076760390	1.496230845477410	1.072279411494960	2.518749079023730	1.021906773507500	0.883496344148429	0.308616746901638	1.269445383656830	1.150026266935560	4.761375240520200	0.539233766481024	0.916548664352800	0.555074653698891	0.132653582120286	1.348606096958510	1.766021185755490	1.116687916095750	0.677577950144277	1.585960414756390	1.249827677497980	1.168632555415700	1.015742764746650	3.778618792659640	8.120032355852990	0.825686454618943	9.015687307267349	0.606078421294202	1.498528020002680	0.945355097401854	3.041680739674810	2.474524456910880
BT549	Serum	DMSO	2hr	1.088746451927490	0	7.587584034624820	0.806330272823864	12.725070505434701	6.702204311767710	3.062323619575380	2.056291967715450	0.908613874584827	2.890975911145750	0.671833299917043	0.728880441693678	0.390150155929405	1.488993439794230	0.986037832032045	7.031810318877140	0.585518213819742	1.009171352293050	0.469866884896345	0.097408426278381	1.805556630762520	1.996566394594030	1.040856228532500	0.609134589459185	1.609802941635770	2.093095517290440	0.955027606228606	0.950973348624644	7.665455440661270	10.255022696617800	1.004941604848600	20.714685658038601	0.627287610588830	2.189540110104220	0.865115144042157	3.067774399615970	2.651404259645480
BT549	Serum	DMSO	2hr	0.607076903416108	0	6.194664701719130	0.404112617663801	6.759099029567000	3.781741542480060	0.923084015741910	1.673873728446510	1.111859956413190	2.088534282231470	0.897250001025435	0.876185398577931	0.307470301533694	1.327852304059150	1.296691545439960	4.276135979086810	0.521565958385432	0.863247459736029	0.401166283131496	0.132737040800115	1.414478263509550	1.832612413481480	0.989807516335856	0.741875805249260	1.601607848203990	1.498040588012570	1.065525050141680	0.986317621253336	3.677209999333430	7.811472369354050	0.837144155316191	9.995818777206329	0.563222570969901	1.541630687148230	0.994759635765378	2.943331108842660	2.183379161534450
BT549	Serum	DMSO	4hr	1.176223112057320	0	6.051972512755900	0.577957131287957	10.125665859666700	4.858313466406310	1.937241015170120	1.565220014286240	0.928835844451837	2.746266093455640	0.765362149886514	0.786036894257323	0.370610366182713	1.318196963252020	1.078663597463320	5.950403992439430	0.582168977280547	0.855810528077513	0.382432101272938	0.117487110206629	1.509807870414320	1.475820932728580	1.198867935885780	0.755354280939734	1.567663040138280	1.780720752682160	1.109737351309290	1.107749765978940	6.290847337143020	11.115436888762099	0.923168966603738	16.917009537561601	0.713018831905715	1.752895994001580	0.724893051454290	2.567766498536660	2.147093535849560
BT549	Serum	DMSO	4hr	0.711137044283085	0	7.013716881355990	0.389933398974248	6.501339886040870	3.630874904232420	0.975536293419442	1.537556611630560	1.127575770345930	1.991240256406750	1.048959109082190	0.938045245575177	0.311497600751362	1.388286650527120	1.126699578192090	4.705856090710210	0.657125573647165	0.888992929760327	0.386196257109812	0.130660865218958	1.480936589974270	2.080974343863290	0.976876464679884	0.676484478661550	1.398781637531070	1.651954334387450	1.149494982156110	1.051549019025330	3.715654457043250	8.031409781748801	0.821906600164426	9.103629710584000	0.644089336172334	1.589388623778040	0.895072358679674	2.624298342022510	2.213551418806050
BT549	Serum	BEZ235	5min	1.322496088695830	0	2.478494350719340	1.009902031874950	2.905073200688410	3.439551026381770	1.451565025383180	1.765409671535200	0.894470559484216	2.047683785143180	0.891883799355505	0.591888464260416	0.375933984543817	1.347275270689690	1.116950723175960	4.729704467260940	0.628763725930289	0.892206655045129	1.022780695275740	0.224900723827255	0.761116591349152	0.973875084185081	0.976845237199603	0.575555371234927	2.349330638133330	0.127237533299203	1.114920921776460	0.978064489987202	6.440522035277430	8.209894183939630	1.057674399568010	0.353452405455702	0.701537254229834	1.582341945792730	0.815496744325740	4.962436039058390	1.764757161014210
BT549	Serum	BEZ235	15min	1.284937655060910	0	2.529234968706780	0.436871051740929	3.273315999791940	2.901311206455030	1.157283097400740	1.441102262010930	0.967626966609729	2.027091791867010	1.088090622179990	0.661372984943693	0.339060172749463	1.518001416708550	1.200018235466290	4.052964295867370	0.665299483672003	1.022460763333360	0.819840923595974	0.178733552054815	0.794287605610606	1.837641030209810	1.064677208005380	0.603907548964681	1.853673404196120	0.170968832179627	1.116467707232870	1.042645443630070	4.898020690334610	6.313597820656930	1.025328537922610	0.373487082379502	0.664794654673952	1.495682653851020	0.847994280411024	4.030058025767740	1.881613282143900
BT549	Serum	BEZ235	30min	1.445526734088200	0	2.114410234430610	0.581678791847813	3.694758355170020	3.385789908067770	1.561173432931210	1.564040809261850	1.020797875896720	2.438821426705960	0.863154272025532	0.675716831641183	0.375136582702690	1.428309305735700	1.176687814994700	4.649243910925000	0.655563075491674	1.309826101982790	0.761915673835473	0.160592554711465	0.846434716699001	1.430916596234910	1.122263833178280	0.515945045879633	2.130569152461060	0.189407630701399	1.129547860669610	1.030037633128700	6.119973424830470	8.733291499560821	1.065842260658510	0.666972646715933	0.675325669930954	1.369785289726610	0.940217114745627	3.509658627214350	1.766976785867900
BT549	Serum	BEZ235	60min	1.234944644136960	0	2.146717032047660	0.716308124676214	6.165449516803770	4.658857669120770	1.060104950579760	2.139726691181070	0.884253386907824	2.119454154281030	0.852615028987160	0.667343194483854	0.676228733037359	1.313010131930060	1.141136712195730	4.926969254567470	0.796613585547630	1.447963664839990	1.150727728826590	0.253535460373513	0.888309430813159	1.091949752231560	0.916879486229850	0.614477229391871	1.905943237703290	0.164331603881801	0.941071359580027	0.931601260002495	4.850905813092140	7.478302443091320	1.170284316335610	0.821348046361008	0.795549151124144	1.483513796659380	1.111317497506330	2.791135051069210	1.822628204470660
BT549	Serum	BEZ235	2hr	0.801837329957041	0	1.710833181304850	0.948280060229304	5.040234111696580	3.955816117822320	2.311935888338050	1.764367357345200	0.948716105230142	1.996416800026860	0.871246211907408	0.767518576169912	0.502694841389522	1.492505637040740	1.037854113239960	4.110979561838580	0.770552763938871	1.173541153117860	0.656960403339436	0.157697995517247	0.876867982066108	1.253882253481980	1.022184232354910	0.644202126169200	1.709226954271830	0.147123526206437	0.979472539261630	0.952881595799870	5.255241951395500	5.699585198643980	1.016797253398130	0.365825070228709	0.706218261152311	1.573321505850570	1.090307704789520	2.400633061454250	1.676281942093760
BT549	Serum	BEZ235	4hr	1.314807565639740	0	1.710314274081530	0.704383580557832	5.353041665416400	3.961329413630280	1.885408634072690	1.675504432222690	1.038858131848060	2.204672541083900	0.808839381286550	0.777465969744362	0.370793130676850	1.369473113161270	1.134203737055910	4.884899618030950	0.640163789427620	0.888159046145999	0.339752801907815	0.127486421155032	0.753496043681604	1.486469169451970	1.266214577402120	0.604490899783892	1.718067156137240	0.177738876730414	1.220982160784730	1.176467199387270	6.975421497068870	9.302521178916800	0.799695308285998	0.227069753670145	0.770692925426297	1.577830689404170	0.772517711374297	2.383870206073940	1.317964202847220
BT549	Serum	PD173074	5min	1.286601047614010	0	8.991437166031480	0.811871690939715	7.269742907315860	3.947406730671320	1.375833656690620	1.207324208184400	0.805966742455917	1.854427065034090	0.846881073817240	0.724823504334828	0.325201780747167	1.295355247763420	1.086616787895310	4.907225683350250	0.512659964001754	0.749357653852249	0.825067938734421	0.177179047974020	1.241659655454520	1.018854682808900	0.873930428840653	0.638955194882143	1.735525758292740	1.041080285167300	1.008227409242990	0.927924646153759	4.717967179411180	8.627208066056820	0.757710762155644	11.567289094557699	0.605458387885634	1.496959045990640	0.709685602457188	4.068706656516510	1.611385009484130
BT549	Serum	PD173074	15min	1.322888586140520	0	7.395557489770420	0.470519149898915	8.588565012029729	3.883342789893060	1.295759953753420	1.433760384253100	0.949341303174618	2.152741454271210	0.873549694263785	0.701356305327570	0.347850093171450	1.362464479533610	1.129090438289980	4.778346205775700	0.676046735891996	0.902390874930875	0.469515941342894	0.126492742782622	1.377583349288510	2.084141749125170	0.939613156478185	0.599040418999991	1.519044959516690	1.096420588422150	1.159456303636500	1.052246605226740	4.502920076829110	7.921020660319780	0.862912612872817	9.068369254102301	0.598274116909496	1.586069853278090	0.778701575468392	3.925499175921710	2.127763642216290
BT549	Serum	PD173074	30min	1.570197556334050	0	7.330034623772840	0.490194514167754	8.468769275408549	3.854834267317980	1.488615241024130	1.291600243468770	0.718305305699598	2.041345551271410	0.906558915463900	0.713885692368378	0.317977084863400	1.310466587283340	1.103055418472140	4.889006742587750	0.673002262968467	1.162079588982760	0.380252299372276	0.123324189678453	1.278096279363920	1.948833017549920	1.047527803171000	0.646697597571604	1.739114366119510	1.058097431875490	1.061551369993460	0.999743672383164	4.589428771149330	8.518316957395429	0.899162975773293	12.438896359768600	0.636552460661044	1.445480490473600	0.817809416116862	3.670861453701230	2.116199893532470
BT549	Serum	PD173074	60min	0.989734215175969	0	10.900572219392799	0.643393180354854	13.609867339820900	7.387291598887120	1.498591753129710	2.121800358154410	0.932977460067557	2.800856702964190	0.677618419816635	0.637721331811142	0.554010379694856	1.313869035679190	0.977929887563013	7.479216881876230	0.735289074924736	1.309126938903600	1.120456597717240	0.150411750215236	1.654755110439650	1.601925257691670	0.976040993028409	0.488325513473790	1.918681976725840	1.265128417059670	0.922472342618903	0.923636505111326	7.271637994572390	11.320160988489500	1.191111034411010	16.133427857958900	0.622225870361157	2.169559671201440	0.789550492215864	3.339739864841010	2.681886974102600
BT549	Serum	PD173074	2hr	1.492498784823300	0	6.168689029082730	0.790705207997156	8.842004969511040	4.364914026606340	2.148437383433340	1.640868975343790	0.861848743438792	2.263952874803090	0.790768441948104	0.746602015877696	0.506720483135047	1.345195371615760	0.992555677768476	4.917231746263590	0.691713940914312	1.136423149332670	0.563977469457956	0.125533320959451	1.523061056886720	1.538288770447470	0.909929937888816	0.627919033949263	1.357117443201780	1.416784929461830	0.954687296320144	0.944969314381893	5.110436117976960	6.962439943525510	0.949680223073507	13.569110629949900	0.710308661194750	1.666152360324000	1.146364290493590	2.360812490951300	1.814082098333080
BT549	Serum	PD173074	4hr	1.605453162130650	0	6.075730613424630	0.644288510549102	10.148520642265099	4.619222954173570	1.998008804873720	1.469579302506070	0.982113334912649	2.482550480241710	0.839771524233402	0.751815002513986	0.337682137068813	1.176802399079450	0.997968726791565	5.279287248458270	0.563111833908553	0.848630409025773	0.271165146380339	0.102346945240099	1.444585362127630	1.670707454765600	1.078491692667510	0.709168840166290	1.478833219632710	1.670059332905600	1.073130525671500	1.025372592304550	5.818256392162660	8.217613381496181	0.761766558847337	15.412679310263499	0.730180711896204	1.827518218999860	0.812587107371393	2.300137391877220	1.932541183174420
BT549	Serum	AZD8055	15min	0.676814679162100	0	4.184313621340380	0.535705824869593	2.975315051097420	4.129064857949360	0.926809181828009	1.480970642400410	0.960892358567736	2.130411567454960	1.111148664620090	0.760947735001441	0.318766143211245	1.508234170765290	1.153014242661070	3.947300273427020	0.768817606848876	0.825222286965894	0.544020296836085	0.142040121736435	0.914569266375807	1.719839989939890	1.027796257539840	0.659040897920993	1.544322534032750	0.438724041691839	1.170441326665420	0.985195014998612	4.229600252787770	7.810920181626970	0.950412721407635	1.387919197653570	0.609979867881686	1.509421799261420	1.104593521494760	4.066459873875750	2.173450652494680
BT549	Serum	AZD8055	30min	0.830665809357268	0	4.284336680425920	0.442358910004914	3.891085429589250	4.162211519636100	0.994403535128628	1.553620577527750	0.990108745101490	3.049140248789610	0.981138427846163	0.826355799778441	0.303158742016282	1.487617800703900	1.233847475007400	4.382545752344660	0.632620860982740	0.952464353665652	0.736243280149248	0.145778180829888	1.057426239720490	1.845483797357430	1.058980959831610	0.636080946625936	1.628845950648050	0.510429910381150	1.215688606049550	1.021273707738530	4.232282867941950	8.559641020894480	0.937850482406295	2.344989294270690	0.607295969445062	1.672660262480350	1.274620482417540	3.922990811541790	2.243340872124900
BT549	Serum	AZD8055	60min	0.637070178952656	0	3.753611285229560	0.400271221651650	4.443110233229980	4.231681044480000	0.850801401514790	1.301511979638470	0.983126721553677	2.396191767751980	1.106287964435220	0.938579883039890	0.303990225463782	1.486060501395880	1.235451878428240	4.242549154226380	0.608749825159242	1.015368913917340	0.512558462430607	0.138147602681937	1.056249875941150	1.931998416809750	1.015497847020210	0.649629924317072	1.522735183660030	0.578980775149453	1.155708348403830	1.052281586512290	4.244123447093430	7.248430651895320	0.882480577103548	2.978816029259740	0.626893546795720	1.656796465526400	0.947595516026070	3.187927489140330	2.013609227602190
BT549	Serum	AZD8055	2hr	0.615881129044414	0	4.144730625451440	0.451592483960621	4.068789262981750	3.638225512492100	0.964461750663956	1.477000072641120	1.044153886736890	2.388844490616210	1.118546530215770	0.876117444080133	0.330364113379366	1.462035937741570	1.266989072016380	4.334632335924910	0.627073192297414	0.921582390989619	0.408759266591269	0.133530861728231	1.137800742850730	1.960593521679910	1.025578008079670	0.676122202405488	1.593188436952520	0.865671472212470	1.095450937480300	1.046544238480200	4.115531884075810	7.153704937770520	0.905927722129644	5.344975596476750	0.626657532699570	1.581733633464680	1.176776285807230	3.076636168551980	2.154383092895290
BT549	Serum	AZD8055	4hr	0.796323617117076	0	5.172462349244440	0.385343866416461	3.250001382033480	3.050127311491230	0.948043677624911	1.351531800370250	1.002944869824390	1.971249242511710	1.055537250891930	0.922085555834210	0.309484608369864	1.425033618300550	1.241138599164240	4.044379761564320	0.692801785651275	0.903647480520828	0.442518353236505	0.135659197492553	1.190646540808640	1.782324555229670	1.048387476825930	0.662946158323953	1.327590395772560	0.868732291998210	1.277447539426700	0.973670227542551	3.378657127778320	6.986693760146670	0.816473583776777	5.276353161801370	0.640016859960955	1.560810885294470	0.995088207176573	2.900058942329570	2.145617333994490
BT549	Serum	GSK690693	5min	1.092710212237230	0	4.747959225059080	0.550509210376901	12.066310607887900	7.245521299715320	1.458528858095490	1.502078657154560	1.127195527422780	2.606803993718560	1.154450208012930	0.855651745001676	0.317873953040318	1.301765877587020	1.195235038203390	3.104329874449860	0.676677518522806	0.946330359917088	0.835694756733080	0.172563807164575	1.110587000528570	1.344567162715960	1.009726438163000	0.611796185237360	1.539435046931780	0.863372181731363	1.262199222945760	1.056669820998410	3.958049283967170	7.915328633613940	0.880009908685727	3.996802715716120	0.683463411732682	1.683263141628520	1.197137598290240	3.953397623436960	2.235584169679740
BT549	Serum	GSK690693	15min	0.743146381601579	0	4.985305851730820	0.524092207925028	10.414993685751400	7.227075703633480	1.033359178060220	1.516989508153340	1.042263110402970	2.337749068147340	1.060782637026250	0.816861364867581	0.314795794530959	1.262097056816560	1.115585511342170	2.642628533072270	0.805268163122583	0.853102804638924	0.571058753219166	0.145598319146043	1.145751496142710	1.481564178698740	1.076347832594000	0.632524986539348	1.665696582833690	0.773789030346474	1.125136355556210	1.030309081126580	4.576749115450090	6.985555933469820	0.976229005563442	5.175627909394640	0.595242633559972	1.576879379036740	1.123736375040690	3.472622338949490	2.371541605223050
BT549	Serum	GSK690693	30min	0.674562884218302	0	5.263678641646970	0.590637981468684	11.389708075022000	6.849380858422810	1.259457969386540	1.529765646595800	1.048026231582940	2.253808036718990	1.045903788111880	0.756631506505597	0.315436017514453	1.448457501976090	1.130326305970960	3.054748793541560	0.619910677765885	0.852910159831633	0.622059731287564	0.140445783306990	1.234972175238190	1.619354435301370	1.241441209803250	0.675650285015338	1.636738001878340	0.714040391950050	1.247535312052070	1.028048166122480	4.812632223705880	7.871949231127110	0.854429383828516	5.620702337229660	0.666298901532002	1.601060688239720	0.965961747041590	3.644885670948240	2.209234647108040
BT549	Serum	GSK690693	60min	0.594822549856057	0	5.005381062964860	0.417632687064782	11.160963899441800	7.073818072032980	1.068391657258480	1.322248102990890	1.070883398181080	2.681093256677510	1.090212443796110	0.772700229503645	0.317236164659748	1.465418993180440	1.174114806167990	3.396671097391980	0.586683190740560	0.942178216952960	0.531395417384259	0.133563152454892	1.204010171921450	1.502402483145400	1.109069900166860	0.681300753078530	1.576231059280170	0.835423762419160	1.084221926682290	1.038951841479340	4.195419129550370	7.104046586639320	0.904687847068640	6.644910216877170	0.641032402203634	1.661371725169400	1.019054574381840	3.257140248053270	2.415849532776710
BT549	Serum	GSK690693	2hr	0.751482395283200	0	6.386392561666700	0.463780421141133	11.423580639252700	6.723248912086840	0.990234028284117	1.365168786513910	1.049047327984540	2.283548002363630	1.037842436563890	0.920426004892590	0.308875035796457	1.442378009647840	1.206076909042310	3.505289483698070	0.591081629358574	0.888613217601814	0.393491690114773	0.126401038861931	1.322909402232490	1.608254031156480	1.133437579875470	0.678095826302745	1.488831726174780	1.294787312473090	1.064296257160120	0.999654883267330	4.413734812905090	6.911332451397700	0.796570764189121	9.352165773615299	0.607066088555197	1.580539472728790	1.059690638322730	2.942065469012610	2.095539160069890
BT549	Serum	GSK690693	4hr	0.784240459890969	0	6.050245878082970	0.384107870814087	9.662016622454150	5.837561887470690	0.974652924776761	1.294300434090860	1.050646463797420	1.982390962847630	1.070464673330330	0.908268322017662	0.312687811549168	1.355185264439370	1.147678999865410	3.230832384968640	0.671504958442869	0.888442811365646	0.396336345458365	0.130583713371297	1.426590585347320	1.616413608628920	1.033128353004390	0.670676189308840	1.394065117465010	1.347889243599220	1.260614606150590	1.018489331056300	3.643220568882090	6.401036937509750	0.812959889785953	9.094492004310499	0.605998997752258	1.628800792835280	0.967631383628169	2.663831571630470	2.136634061643220
BT549	Serum	GSK690693_GSK1120212	5min	1.462363159608140	1	7.509537904267570	0.806151931383174	14.209854024148500	6.586311701068990	1.781289961447390	1.354366255863270	0.890996953462180	2.039076357252320	0.868437408811708	0.717668446119689	0.293611852473654	1.299016860203370	1.082326183072490	3.185265208862440	0.512815551657366	0.668692819151775	0.785983782340125	0.187100878798962	1.160862593878210	0.960430839152286	1.015172476267360	0.617414530271492	1.766273336452540	0.829845547295900	1.062206644330700	1.002612056544710	5.388915081553140	7.694383501895290	0.902501428058239	6.980468052760960	0.607915521164975	1.460565652600440	0.758878206444972	4.192516035880490	1.651466982025020
BT549	Serum	GSK690693_GSK1120212	15min	1.419650264748040	1	7.171670581100160	0.419642907255510	16.387308791018501	7.855061870129010	1.116910109143930	1.478138760342290	0.846651590029868	2.318215211102920	0.898884719172477	0.763424177834904	0.335366051014492	1.405485012884500	1.100236715867880	3.244888266831520	0.705071416340154	1.030486547202800	0.760844731673905	0.166704127697557	1.141120131074400	1.477561566042620	1.294375845565610	0.598902406270991	1.487230387180590	0.763152362792079	1.040596283547730	1.054642235482240	5.097521802952760	9.539254579227800	1.002380619922210	5.836159151319310	0.669696981653461	1.456171700398880	0.801484434214553	4.096995303174270	2.092348455182770
BT549	Serum	GSK690693_GSK1120212	30min	1.271530639702850	1	8.169713739625600	0.612678744962558	14.003847871311500	7.235242112318670	1.659169715589340	1.638869005110200	0.875976813528190	1.951781809385320	0.794950119147930	0.669054494987311	0.343700295775349	1.342989956208330	1.130447561149250	3.332474039075520	0.650170503026164	1.186595082714580	0.708996922489977	0.155641244073697	1.121236129714040	1.210054996053530	1.114479054101960	0.563694680573004	1.623527548995040	0.831213988890692	1.001411332101050	0.975573901153782	4.225618355070150	9.153382698954300	0.908090370993368	7.987261636138200	0.636246965847112	1.382641314493620	0.920881279461356	3.382887948171450	2.206154915922270
BT549	Serum	GSK690693_GSK1120212	60min	0.928509709497576	1	5.616575184383310	0.707017341363275	15.788262359912499	7.685962179291060	1.755289897053060	1.660923035029620	0.876011674856885	2.442095346232930	0.812110790331185	0.696786575188256	0.499059513869797	1.493114337506450	1.064291391512200	4.115495350723650	0.746978743917677	1.268890590008040	1.007280567704150	0.164821743942016	1.257625807492260	0.968883717525049	1.054403377149040	0.582747634504188	1.528535167626340	1.018201123969830	1.117683557636570	1.025980418382660	5.154316367428900	7.239143276606600	1.003872165579770	10.113466822846000	0.741120283936321	1.592459917750970	1.016562757899430	2.691289730051450	2.026916096644100
BT549	Serum	GSK690693_GSK1120212	2hr	1.669451641533330	1	5.671260336599310	0.750052434615483	15.496962608314000	7.513628985426300	2.462677286689650	1.716034704940940	0.972581725439521	2.834293848669570	0.674162090511293	0.727517207698372	0.429508839181555	1.280560922943720	0.951084822751424	3.460708882708720	0.657458120968094	1.079162848770380	0.514495779313724	0.129094460380729	1.266506055589690	0.909710833530972	1.083492981426700	0.606517028968176	1.135471127565580	1.380749214889100	1.019022558298590	1.041481264146890	6.525851942100630	8.782999551444849	0.949910405832228	14.947977685763000	0.722020886602327	1.606101667051890	0.859271361200404	2.313600640942600	1.777334416675980
BT549	Serum	GSK690693_GSK1120212	4hr	1.334825499891610	1	7.198105180936320	0.812907353903558	18.289832294929599	8.641508775011170	2.265854077321320	1.451214476456220	0.928940298830905	2.018643845191370	0.873852412567617	0.856014174144305	0.332961100692320	1.292489381010980	1.082416030298840	3.710927939830530	0.584224048157058	0.901408445097764	0.271067963846337	0.115588034297197	1.392327711435890	1.318182837893930	1.161141250250780	0.664048341713726	1.505712705286160	1.431101878497890	0.985797839667198	1.015225418214740	5.709006803140220	9.292524794515341	0.733432134969053	14.083577829690601	0.714479881637625	1.683929190974720	0.789835482308334	2.427618813814190	1.750486588551790
BT549	PBS	DMSO	5min	1.211596574481400	0	5.972311508473640	0.325705415257832	5.621922888916170	2.553786814764200	1.052812913988920	1.248901316110750	0.943920067010197	1.903372248540960	1.270887159258960	0.995509099846644	0.242692593934705	1.319022796435900	1.030840032091170	4.247823000146810	0.549824990957000	0.800144185683230	0.371246829599214	0.131048432787618	1.275306633187040	1.224401602894120	1.176816920047230	0.684062573607963	1.021257473274990	1.238359474234640	0.990081565134552	1.015127567814740	3.664571351170100	8.686539908018229	0.799017416522546	11.976113645091701	0.618838576824580	1.492978074576780	0.909882488207299	4.575023483205030	1.761015632067460
BT549	PBS	DMSO	5min	1.346616757517340	0	7.912617321895380	0.448579508602989	6.323349668360420	3.556543802228690	0.913661998820318	1.542613487361120	0.902734315703225	2.094742303813100	0.916323166917546	0.783353963976660	0.258554852401056	1.240770114521540	1.119079084264160	4.175834160809680	0.561466981091226	0.719362199940984	0.571573012985159	0.146197677491957	1.311595286134560	1.308569915234820	1.016605437061720	0.653604432667608	1.182000463150630	1.239291023978570	0.978442699410603	0.933485676462834	4.286094330204340	7.487879565022340	0.931519644959636	10.251829632915500	0.553913889456121	1.562613211325860	0.807410999313200	4.052210938491020	1.748162393844700
BT549	PBS	DMSO	15min	1.171085098868740	0	7.029607364559550	0.337442590902371	5.770753009798390	2.633246779474740	1.175174047137200	1.283179919643860	0.860498267371818	1.711669404570480	1.186012846273220	0.730352321645195	0.206151074002828	1.271607804786450	1.124527880569600	4.700125507123170	0.525808320767720	0.660936364880082	0.300793990161165	0.123397345032519	1.256457587943350	1.303167309203170	1.186782198120650	0.560925135344564	0.999779491561636	1.222821836536970	0.926120230894447	1.043532393446290	4.486923713223100	10.164143800224400	0.704893605715631	16.102164242668199	0.627434076944940	1.428058053902620	0.733181301718729	5.383574104078450	2.104348784634750
BT549	PBS	DMSO	15min	1.343403701539590	0	7.042548142622820	0.481784982182150	5.969910544953840	3.170082030853740	1.546661162913970	1.596585453498340	0.932595120157518	2.296316051609260	0.922582413557128	0.646360366523839	0.300538875354636	1.434906175157840	1.117631034902780	4.143272351851200	0.592088526610835	0.696485757214620	0.605599799103403	0.149685431014812	1.311524235145380	1.028955301417350	0.975820416852568	0.640755879571016	1.007313158917170	1.137199966673500	0.952529894118007	0.993002908039240	4.708928124032220	6.672833516458350	0.733828516032454	10.345460160768200	0.651723469193650	1.481959796475550	0.916904574166700	3.881133317735530	1.655773900137330
BT549	PBS	DMSO	30min	1.100913187810720	0	6.825026855827050	0.338569750578313	5.519175325957640	2.913940450960690	1.077791118125870	1.267698672678260	0.884686213946192	1.789442118476100	1.117520918440810	0.907214353955684	0.230754762361457	1.246941540529190	1.099708046464600	4.269595168598310	0.559600312750022	0.741864221869846	0.395738844515711	0.133187706866609	1.142211621771170	1.340443381289740	1.034304105871460	0.642143838689672	1.186319983131750	1.011654290770970	0.997012973619576	1.041452017390100	3.898281753075320	8.448567731160180	0.754022757509853	9.066616574469441	0.587911515242389	1.448644656215180	0.808873640204514	4.320859101280460	1.923646109490080
BT549	PBS	DMSO	30min	1.180162285793700	0	10.054983866757601	0.346072640473600	9.328628900005940	4.414829629824180	1.450005269039530	1.338124315598430	0.854347671176944	2.917503212948740	0.811876122714115	0.621459521327201	0.212941689183007	1.485539846248040	1.052992418986360	6.789205515648440	0.610222216589314	0.653377103395117	0.473490689868325	0.111739987159042	1.676832614447670	1.332054251938740	1.099030402183390	0.508186940655046	1.086456179399430	1.340647077418830	1.102960678654750	1.054765993721840	6.948517124618060	10.866421843590500	0.936464684065815	15.412534124199601	0.698920996413788	1.989405664687010	0.739292773182727	4.883787826967810	2.355334091212190
BT549	PBS	DMSO	60min	1.164122442970070	0	6.691763165041160	0.314810408975338	6.863486516606000	2.845722051777430	1.338508408865100	1.294039944669020	0.880413656854094	1.910152579090970	1.096031100679630	0.950206454277072	0.234947434161086	1.384540712058890	1.104498711303620	4.358192364514940	0.529616986347775	0.728051698674274	0.405650426510796	0.129101051603558	1.241641500898970	1.235800316807570	1.048997238060220	0.630952018227265	1.195310150056160	1.067598241609890	0.962400911754460	1.021322341196200	3.951256478003110	8.236126829248390	0.750046105068558	10.662099269755201	0.629587065267911	1.483460880055640	0.822219924931415	4.151051265670250	1.821084519126380
BT549	PBS	DMSO	60min	1.524046451843080	0	7.823856394865000	0.478708648700128	7.800344654577060	3.800896072255580	1.398429803522770	1.664600228379270	0.804069273432148	2.312466764944590	0.841196242090823	0.700819975672723	0.282114209461669	1.295498908668130	0.964975279385715	5.388936751068680	0.550362436089749	0.757770897739383	0.633365477826225	0.142785671447215	1.409912410373720	1.098225073003380	1.120004254194730	0.672123563024766	1.228402085880840	1.206707626254780	0.871331037540602	0.929752523837275	5.205719886627950	9.883490578230081	0.981427442311360	12.981850356971600	0.687767796142820	1.730575275329160	0.845348726967337	3.764355572447510	2.088353235937480
BT549	PBS	DMSO	2hr	0.890146933646590	0	5.631708269260230	0.459275259927677	5.729638016582950	3.085921641705760	1.442575340104030	1.323223357441880	1.006571350720860	2.521974496021740	1.036022280146700	0.919244254384754	0.261890142711378	1.361015625513920	1.139886952493830	4.670938173652360	0.583807837591948	0.742282133521738	0.351573570243195	0.116418526527697	1.342217208614620	1.173494144559560	1.065247626627350	0.685613785669659	1.096919302401640	1.132934456230930	1.121926755415080	1.071967825807100	3.947783705023300	8.325762738491701	0.797089572333186	10.433280026667701	0.716608108095824	1.790790435702860	0.928968770687694	4.410704568689030	1.687390572452710
BT549	PBS	DMSO	2hr	1.415561745044160	0	6.207437483716200	0.610980814599128	8.203148115022749	3.922341986889120	2.137087955535920	1.581042090704340	0.857360272593850	2.231704617968290	0.780009853350837	0.801266478959556	0.267667659022845	1.326219877787960	0.973497698170933	4.549757009438050	0.570911501403559	0.768096904101666	0.382126615066272	0.111358934830115	1.249220676807970	1.123055124893380	1.017127177181020	0.627898920372913	1.071977831980180	1.237182012156190	1.065371267504020	0.982217783014180	5.801865876975320	7.620658445297390	0.778326245207499	13.328589406208801	0.692432227433502	1.780772529640770	0.807668296199473	4.112943811657980	1.655547754212430
BT549	PBS	DMSO	4hr	0.874591081478409	0	7.014586259647340	0.375264924804978	6.481217839233660	3.309994050941610	1.376948518722630	1.255871894308040	0.985401761060003	2.611915474881500	1.085455150536270	0.863778518306232	0.266392799601037	1.374511324419790	1.121801926782820	5.004107943134700	0.571049881389036	0.718866740629718	0.355985304925178	0.130263497330670	1.323398411593550	1.299088619573600	1.027731019593190	0.700959979685956	1.086572122351040	1.104612809064160	1.122067543235150	1.064088763774860	4.414202061879530	8.872650267820180	0.793768427134557	12.041788013314299	0.623622640591345	1.807827764906550	0.878975953771632	4.446373530008800	1.691617371788150
BT549	PBS	DMSO	4hr	1.662491053633630	0	8.957122903198901	0.541778480934048	8.982188905579021	4.398667101934800	1.625822878536140	1.577087168729650	0.835985348506793	2.759183544686620	0.789717445943050	0.786473960409430	0.284500018792889	1.290500160573800	1.112890423284680	5.739137315407970	0.586405061832736	0.696516576347753	0.331201100101333	0.109925819569226	1.472662315080640	1.216392422232440	1.118246448908610	0.682121971276387	1.165590588779700	1.444031535560930	1.099483149568800	1.147733205772700	5.763143053526130	9.997915937872129	0.842160824975882	15.400612311695401	0.685310456002477	2.020407112905350	0.649504790206767	4.359957756808310	1.609615977522150
BT549	PBS	BEZ235	5min	1.082648375021760	0	2.828264655008150	0.581178184342471	1.094170421852410	2.542968446048070	1.312334602236170	1.227472044486600	1.050715557546880	1.766276278156210	0.900439584917334	0.633876766844880	0.273862474623746	1.339514433660170	1.159477742223020	3.122163357279110	0.604267147156446	0.748561895959820	0.473129078513543	0.142510253384841	0.696756146672588	0.928821752423337	1.098871976555430	0.576239917803822	1.546383988365880	0.153485719701413	1.000367697409160	0.960789697122592	5.255348005899810	5.916278257924120	0.930284171981147	0.178973409350426	0.667105962797227	1.567271157549360	0.859965724434610	4.378667817959030	1.603246114440750
BT549	PBS	BEZ235	15min	1.274358945131530	0	2.482399838766980	0.433839193993554	1.272484837093850	2.031141825805730	1.133822013790540	1.406155253710230	0.937516812219244	1.904645453214500	1.018045793096580	0.598980756905579	0.340610607776669	1.407610221271150	1.124053541409020	2.841923228546530	0.698605166020984	0.913568556978262	0.754564922028118	0.150613552062590	0.752625276414165	1.014326576836420	1.075588499185270	0.603781841977733	1.305719933297160	0.163567416816693	1.066227035722700	1.055824932214410	4.613655834996500	5.111153963220550	1.090343507121360	0.207359960592952	0.726508682280338	1.641362282196360	0.907157168021650	3.762658328798910	1.654831368528600
BT549	PBS	BEZ235	30min	1.260819675956260	0	1.581350652314050	0.459104714672616	0.957602356526872	2.226253682416160	1.326742572072890	1.260396717032480	0.888460276792000	1.966685159669890	0.893166373427708	0.571131340793429	0.351730542456326	1.503379340667580	1.057257066925100	2.940653179091620	0.739901509747584	0.983449783133710	0.676296847866507	0.165250251515708	0.702161810582090	1.015802384506900	1.070107817216950	0.546145913455741	1.557572907058310	0.164508792024289	1.063258912226670	1.134798923125600	4.588380449695180	5.677350678277640	1.162278095044000	0.200404850128395	0.709896147994725	1.622973964604430	1.059689313838860	4.312303867965240	1.895167606893290
BT549	PBS	BEZ235	60min	1.194425363881840	0	2.292997201455440	0.580491845967335	2.039053849594100	3.109762212571980	1.326165684814610	1.679336117446730	0.817285031559798	1.899069708731980	0.869202681968890	0.602302679038954	0.350023159015848	1.388196248356330	1.183680573882310	3.969396895923740	0.676668528462499	0.948618480826551	0.644084975640290	0.150453506940898	0.748713331968396	0.902661210718289	1.178130690805780	0.583825000871705	1.470952581885520	0.141353911061035	0.966235141631773	1.034260998957750	5.635529005583340	7.238538015088740	1.153210452343620	0.155065362132625	0.737989089771263	1.629982454616670	0.991210754107682	3.201957145436910	1.757799615141380
BT549	PBS	BEZ235	2hr	0.925331800921298	0	3.297662247690030	0.713989005543833	1.977344703629820	3.814093701443890	3.019162182052900	1.455959736086080	1.025348188938790	2.532505638295640	0.735928934884283	0.681792041863978	0.248574750124970	1.437828020055890	0.968285157379903	4.540303330779340	0.573469784373546	0.702178954526015	0.341745842978770	0.106424865651342	0.606046263324147	1.177858762160960	1.066344013217970	0.499861455265717	1.732587294753780	0.122493071213401	1.182937843962060	1.005744013069420	9.680248344675340	7.629657055527450	1.186367481525470	0.126969527415562	0.660195143492936	2.476024450342420	0.861094930566828	5.745803598901700	2.132083266075590
BT549	PBS	BEZ235	4hr	1.309462381446580	0	1.672318618192110	0.681786263533954	1.594964471606730	3.317616229254010	1.600436152925920	1.207297559151460	0.894678902022817	2.144278364548990	0.872802294104409	0.733390367081467	0.324942756131413	1.385330186908120	1.144811590639150	3.703565013193790	0.589112947849634	0.710879419171095	0.278170877067432	0.123820858884639	0.621112138415120	1.041778761640940	1.109893194284530	0.583408887358786	1.572174138867970	0.172697459227532	1.175068388755980	1.124981595819880	6.657420658295490	6.864415641046600	0.739129691713532	0.133281863544981	0.642341267807877	1.873488217922640	0.857389509131014	4.744810468104680	1.184542243903880
BT549	PBS	PD173074	5min	1.155858850382340	0	7.896741122407360	0.557385746172697	5.280878655808180	2.774325279884130	1.341242630899000	1.183937798155690	0.873356150705560	1.514256793128390	0.970974123575083	0.730962517617160	0.306359565486140	1.390287425076030	1.125750965103600	3.996396193002600	0.537681992590706	0.708644796529279	0.182999649382614	0.115233049263610	1.328511862088430	1.127313612701950	0.956863215204279	0.602372678688411	1.232602628294140	1.069035680318350	0.932812341021010	1.061829458100080	4.176264635735070	7.250800478556640	0.782183650370311	8.514723232672900	0.622504730467235	1.573152455724680	0.725232855933153	4.240981773009650	1.486281208417540
BT549	PBS	PD173074	15min	1.267879087086230	0	7.391549655428340	0.327769436162240	7.731514349843800	3.443665812402580	1.040589718074280	1.220758428156410	0.926886635515950	1.799842270709400	0.946255793638300	0.758741573113706	0.282711430964214	1.399903588872560	1.107899600708170	4.637823064497220	0.624141923845964	0.724355854831982	0.181693321486772	0.099982448787980	1.284186717948040	1.212694507188250	0.956887408722371	0.614918520435332	1.088283162786800	0.917325777661149	1.006613267602750	1.037096649377870	4.418102876093600	7.874388023444500	0.782266526242684	7.246160374797210	0.602844516897258	1.527494687441740	0.771007561587136	4.206739568925370	1.900221809264490
BT549	PBS	PD173074	30min	1.266813890002300	0	6.871908190263450	0.409092271366156	6.591471286152600	3.090312231395240	1.191355482590510	1.121839942159890	0.905342108819474	1.830636239727110	0.949263929341664	0.737753549019331	0.294000159320614	1.317700584367140	1.134093440441600	4.670227226702800	0.659519222341989	0.758563690392562	0.201062773574027	0.105226875590321	1.222859596220680	1.155857755553690	0.981040134733933	0.650584029612911	1.197638981474970	0.889885551120615	0.939719548632166	1.019432941690160	4.305197546309540	7.931544040645390	0.776313947589236	7.290600838782030	0.634088068787384	1.549372590787300	0.867254657195334	4.194639929033980	1.965367911020160
BT549	PBS	PD173074	60min	1.214110903143300	0	6.775209662789190	0.616945720444282	7.285351387857050	3.792774691041410	1.631962846624570	1.421344061945870	0.932796651781302	1.828675635420470	0.815644545173416	0.778973020090851	0.325335848841516	1.274409051876840	1.077724005341590	4.641455112364010	0.624381212284319	0.844334558176062	0.291569432595175	0.127495463549767	1.276773055718960	0.891812686000840	0.928536139356597	0.628534739757383	1.140666438236240	0.892360220070930	0.916320922549997	1.030998115856760	4.922311660485160	7.678074183528740	0.758464110698335	7.674430811042800	0.686694899117455	1.584619209190420	0.952177348025130	3.481971641526720	1.552196403620610
BT549	PBS	PD173074	2hr	1.431617436960010	0	5.639249960988320	0.573430388864440	6.319226280536350	3.186744132693090	1.969371461612470	1.134377410790480	0.989779898711262	2.200616360476440	0.875230788189209	0.787730498235485	0.291740448247670	1.442413460568500	1.003285315827230	4.624444273350670	0.591952128505422	0.773759251461065	0.262602216799730	0.107081718698452	1.374104042378390	1.150595827149850	1.028914191166480	0.631116583169248	1.154469325692300	0.893585715105699	0.895751422199760	0.946221351746353	5.231722077255190	6.543130609783710	0.690152575514996	7.701652196824680	0.679035299700930	1.646072411674160	0.803659028262960	3.885782969557900	1.503167602585460
BT549	PBS	PD173074	4hr	1.064763097086180	0	6.863215177475210	0.572523610033777	11.335940620275901	5.141234656581320	2.060917921779190	1.138801182442660	0.994066883912180	2.085823992084570	0.887515370452339	0.817603972009816	0.240043128369670	1.275606182609760	1.183467782502510	6.124500780653820	0.539063296396654	0.727607454130368	0.169338978335773	0.087565765588753	1.454325784123030	1.489061462858560	0.890373827943317	0.594080915298873	1.185081843470840	0.952975835974690	0.971117483514396	1.023945815086870	7.160999727175120	10.914301836397200	0.645574928391384	8.652056138380409	0.707793727241078	2.112369825390770	0.735594454736043	5.694324308636440	1.533295581940430
BT549	PBS	AZD8055	5min	1.024684497589450	0	4.117543614543580	0.316608641417070	1.697531525544140	1.794462844563620	1.037343590262860	1.165787427157660	0.988062152736844	1.644587913833360	1.375590905243510	1.127546910444340	0.251767781328403	1.286578147257520	1.147034576196790	3.299559417444840	0.596896240646515	0.717103290956904	0.393854699042252	0.158399519327093	0.839392018673395	1.254431287918540	1.167855986927300	0.655318220240827	1.027414631573920	0.436075500791750	1.061818554323320	1.053041031393770	3.508358916196830	6.309037432680830	0.844312278893602	1.262086957929830	0.611391367138731	1.508490122242690	1.047627387339250	4.973684302967760	1.654191161322610
BT549	PBS	AZD8055	15min	1.101760806076880	0	4.990192558092860	0.392548646910598	1.506035300606590	1.789428328903170	1.124718310902910	1.162000186547950	0.925283608917106	1.849613114600490	1.309682273767760	0.932152265054463	0.241438494537090	1.302052276027990	1.229012239538010	3.060664600384920	0.623671984104971	0.698026657265500	0.343124214219543	0.167536735111348	0.899627491799766	1.147386943553290	1.363646339682160	0.605713149864865	0.993739547945876	0.404339189633532	0.973661632580520	1.067298885855860	4.054209117283770	6.525136325731060	0.812433992791932	1.527503859593870	0.665213463077779	1.515217257320760	0.999488405543851	5.266220409276880	1.541238383981900
BT549	PBS	AZD8055	30min	1.129489032989990	0	4.896958573264670	0.308180589816047	2.174906551295280	2.586687812084400	1.111555214447550	1.205725221785820	0.931919828276952	1.721461929022780	1.068254868004070	0.977109615160636	0.235852632573709	1.291010556360270	1.129396604762300	3.727721933634000	0.614518998294849	0.731026315479746	0.365974951760561	0.148153883771108	0.811277219416436	1.364708254172580	1.142395806260540	0.658052287546035	1.009612175160080	0.406666823189856	1.002040346829370	1.024449642420080	3.773942458739840	7.930860160374010	0.819569877373958	1.301660538355390	0.634191019069617	1.522544877174470	0.979609511803883	5.301814523178700	1.703097560977160
BT549	PBS	AZD8055	60min	1.187164782972390	0	4.826685094189750	0.340074829961114	2.225778095210170	2.281987472406960	1.192638159234260	1.180675112507910	1.002348180136940	1.784963438279220	1.017205549220500	0.988873378024522	0.273862668599429	1.320665529787680	1.149855906135990	3.858028092688730	0.608264531822311	0.699273875786977	0.383799389178367	0.142086217491038	0.814508418162670	1.208570607853250	1.112251374661200	0.606197557609826	1.064191107660450	0.426519026086259	1.054440956502420	1.013659197794190	3.878498217435100	7.424110180800790	0.830461114748368	1.603567901510750	0.643532803534865	1.582941048058270	0.914872004326516	5.209841199530030	1.734349937468610
BT549	PBS	AZD8055	2hr	0.820242512519945	0	4.394293293717400	0.505908139407987	2.548211546224990	2.482011301404430	1.609403703340320	1.270888910421860	1.088843109684280	2.344200939482850	1.013542539473800	0.941505922078986	0.267204012696024	1.346714022020550	1.154075358319050	4.153267056529600	0.618201995644711	0.718179929952695	0.308309779152941	0.122224706791856	0.955676730622788	1.253421249326590	1.129209764750070	0.659318183992077	1.062709871119090	0.475168651063514	1.187345219790440	1.100316328999330	4.638000969456650	7.579486455245050	0.823416625617267	2.235313310537940	0.740486474758068	1.885450589665020	0.860082058351573	5.201739628923710	1.575883496299120
BT549	PBS	AZD8055	4hr	0.971759905905050	0	4.614730588642350	0.407541126549989	2.668541688791200	2.346467956108730	1.647903726032710	1.186668019954100	1.022900603697380	2.359753891399510	1.057740638141110	1.087840146873090	0.280876939333206	1.441358446209900	1.181556461161180	4.134715609934070	0.574385680326092	0.731082228571583	0.328276619181857	0.134735794334898	0.954664130844780	1.396685276037640	1.052761213689980	0.590400725254756	0.942225696314124	0.478463464164391	1.130822983489680	1.008058272554780	4.276609197433430	8.736932786019620	0.825706700544712	1.630252851000120	0.696915166018056	1.942036251906890	0.907588423753392	5.072560544823260	1.595401108838870
BT549	PBS	GSK690693	5min	1.044270282061720	0	6.865835342913490	0.292590692421731	12.438099246942899	5.644550732198250	1.059083655956580	1.124708283413120	0.974623624790250	1.463822468311100	1.247786873623290	1.017792134885490	0.252580828769603	1.324474410014150	1.142967715023120	2.881963503869430	0.549681248416773	0.769739843666564	0.369295812512994	0.143825627515161	0.989851642745625	1.214632389511110	1.102367427885310	0.691078619889773	1.017813595100210	1.078110981569570	1.140215503372010	1.010219532039060	3.952473406943950	6.817281054197940	0.843018710575206	6.556064685450290	0.608945252477265	1.399125581870870	0.908142229235672	4.786097044923880	1.825966534972370
BT549	PBS	GSK690693	15min	1.094103070256030	0	6.134153284039280	0.395749729950382	11.038170391890000	5.090621758597400	1.356909805276330	1.098357922675030	0.984513439874723	1.768488645138820	1.237212398240530	0.889403980785587	0.244037820628108	1.363986167769870	1.117786853972270	2.615435020086000	0.537131749554802	0.727497382308419	0.312872804863459	0.141634168979667	1.305433819166020	1.112376046772780	1.135287357097240	0.609715603835740	1.026225657453810	0.946706117651466	1.044373157466680	1.051536362630310	4.445500173117140	6.353781341049190	0.766221044780884	8.581463043195480	0.662923447608862	1.527482714388850	0.827011933935804	4.374604826266010	1.714877520141870
BT549	PBS	GSK690693	30min	1.137453388709670	0	6.197479426870040	0.384092998321176	11.589669149317400	5.864946484124370	1.340991368513060	1.100447685493060	1.014649935004530	2.057072251438560	1.065241824476180	0.847203628946509	0.241506901458326	1.478726927203210	1.170914379754010	3.370744333952980	0.543407705115048	0.681228970260402	0.400733162146504	0.142267738540957	1.072712926109980	1.177003059201580	1.074269472592400	0.647726533555213	1.091096218184730	0.794846973064052	1.039294083088130	1.027092838494490	4.195030355561250	7.095066750044550	0.753746152109597	7.142190205190000	0.621468187660953	1.574716418162990	0.871268003823296	4.226138730736910	1.802170482325660
BT549	PBS	GSK690693	60min	1.197207204196200	0	6.016049216688270	0.309907706609231	11.240276101180401	5.610359068168220	1.322728859989870	1.182922009686670	1.018110596448650	1.772749907115460	1.040133450989140	0.909088787656904	0.307329340495993	1.328878187986340	1.200935328465680	3.201039560192190	0.515770131185613	0.698986667816587	0.390547980755394	0.143874528706601	1.021851463841900	1.169668986703650	1.291765532881200	0.676041544463756	1.242165837233390	0.881672412472747	1.007095590824780	1.058595258798950	3.953134318839290	6.990529608764310	0.799313460476760	6.345982155990180	0.648044786951641	1.419073795884210	0.837886069423694	4.513305016753680	1.825496145566310
BT549	PBS	GSK690693	2hr	0.903429678594063	0	5.543832217252160	0.492381693175988	10.710749872415500	5.780481686756450	1.694099309728210	1.224434135901140	1.110873525564200	2.149594476399540	1.033974132434960	0.873333453359465	0.263182134639835	1.361115935589470	1.184999426836740	3.175648282567340	0.530232000870862	0.669889942172199	0.326874581259292	0.123077972087870	1.248132976259760	1.135426399877790	1.042270763044920	0.637157919342212	1.117951042885110	0.956425743190523	1.101354101662700	1.051328229264340	3.984958904607970	6.440027845568430	0.763387292418758	6.522280037664280	0.708302838673525	1.723197891021400	0.879820219759065	4.219092367103860	1.736539986435340
BT549	PBS	GSK690693	4hr	1.013789765886900	0	6.395069077653970	0.392181766504336	10.868125097264400	6.568126566165800	1.713161537809690	1.196060370610200	1.042212982205730	2.294926787631030	1.094949733545200	0.969683121717850	0.277512884980391	1.413966205825850	1.152086444645700	3.362301779386410	0.526666064350247	0.698410223500090	0.361428797625111	0.128685166635732	1.245869640066740	1.315717444372790	1.035328560872730	0.613575872265176	1.074437732421700	0.937515875468262	1.063285043503700	1.061560688896130	4.428799311352650	7.090037365826770	0.792633238885148	6.023214434698790	0.676830998504018	1.771561243452270	0.859677078672730	4.168881775896950	1.760698228932550
BT549	PBS	GSK690693_GSK1120212	5min	1.343195282355070	1	7.293243608542100	0.613532242012220	12.030781167671901	6.298930004683040	1.453312326148990	1.231679208026520	0.914058367886250	1.932703411572250	1.002038193945960	0.748660604841727	0.288261864294370	1.479331664916220	1.101936035534380	2.533370904199900	0.510324752687297	0.634292221715995	0.390271046440996	0.136700909886019	1.179111060923100	0.982808426724794	1.187104081739870	0.601652284393377	1.250354414651400	0.804427969170110	1.022057377074440	1.027194183784710	5.413557068928500	6.595307894863550	0.890409238542556	5.869583377954870	0.598811581105694	1.573198571852000	0.790367415765927	4.136564540001700	1.524206460744410
BT549	PBS	GSK690693_GSK1120212	15min	1.406054880833930	1	8.126254886276691	0.346828174288945	14.893228475462299	7.332418800082230	1.107489855217500	1.392707257971260	0.807801526003480	2.447987622538240	0.924745587491038	0.691978229896333	0.294248680625512	1.277974830143850	1.043193611396620	3.198782052648170	0.663191919333489	0.805335806553432	0.668758548241454	0.126388941597698	1.184834391423780	1.114123991153780	0.867105736078885	0.601850437916365	1.039514316476870	0.687423675552761	1.034444949360140	1.061977643747190	5.183775552026580	7.476481904605150	1.048803020469620	6.773493541048560	0.638345326338604	1.788521181771290	0.925285437540393	3.869078179543270	1.952987165864060
BT549	PBS	GSK690693_GSK1120212	30min	1.327390008171040	1	7.433912639995380	0.487258485284324	13.010230790804600	6.553158591090120	1.494993666392950	1.349758881079390	1.049948283121610	2.104554240176530	0.896639779615336	0.758201701069438	0.290885405077166	1.351918774179480	1.128333904514090	2.959849125888380	0.609576552911848	0.784017154528345	0.529959787442201	0.142526334058572	1.097415053919810	0.926290219961104	0.970950318797002	0.585939851925739	1.167761736085250	0.707670437219583	1.031326520919970	1.005148705807480	4.233855432160720	6.994532841884970	0.926216734492980	5.329650441804230	0.652940202592339	1.518450617427430	0.878674286325604	3.811065198136300	1.822662549545260
BT549	PBS	GSK690693_GSK1120212	60min	0.864150012614167	1	6.248611210903810	0.562881614578293	14.153454735675201	7.288407493928920	1.735283373155260	1.331479990887310	0.911297866040643	1.948705106801830	0.920778473809418	0.782657183531199	0.293379317689757	1.434532968222650	1.035546225625930	3.249622185689610	0.639865549810697	0.823814314302954	0.415544611754068	0.122582264132543	1.180394147827940	0.918627900833429	1.036017260597410	0.612800058580543	1.158415916626630	0.732686187872467	1.078289396342820	1.026494443678330	5.055223618289110	6.927051406498110	0.915190318360803	4.863533864672000	0.715644044505465	1.659958012773980	0.943114655219130	3.181192600448010	1.740967944039920
BT549	PBS	GSK690693_GSK1120212	2hr	1.390906698834630	1	6.572433637885330	0.643848172970268	15.496554192560200	7.811599292584360	2.135604109060220	1.573610461550040	0.935771007322653	2.854980805148140	0.743338173273745	0.748120622738396	0.309012244568155	1.204899910813640	0.983740632490086	3.142402233045400	0.679366623897986	0.790580219944771	0.389746971296162	0.120057583651816	1.283113940992820	0.867509765350968	1.085664745435120	0.598174776034034	1.019501844828250	1.087497527553080	1.049101441346050	1.124391688887180	5.681785532887360	8.508157191942921	0.933686213479166	9.511455738248040	0.725688208281891	1.953000388171410	0.836242541809332	3.891537906083240	1.726222021989430
BT549	PBS	GSK690693_GSK1120212	4hr	1.287607741246540	1	6.747028450823860	0.848876184484400	15.914974501241099	8.030256081389579	2.349231525630360	1.403928475871790	1.035618322632610	2.038798674486820	0.960358218149805	0.920265530750305	0.318675126107888	1.294773366214290	1.131855939546660	3.062090234937490	0.522784699982086	0.728662482706322	0.245366742807639	0.114149177262539	1.302180183906320	1.183908732889060	1.140544653216340	0.591820359928473	1.216615191897830	0.834258954302118	0.978832618411817	1.014628469929040	5.703148037275980	9.512532603773471	0.731331113717673	6.081535947020910	0.736268101787697	1.777893538775320	0.791819573809240	4.681670576234810	1.227708419317180
BT549	EGF	DMSO	5min	1.128555531525720	0	7.104738951565200	0.256886321482346	8.610688048507621	4.075927095164540	0.889855914393238	1.274588600294040	0.832888404027871	2.324903168548840	1.077177665257240	0.856317261037650	0.751412779007963	1.412310733086080	0.993596917353240	5.495805726738080	0.744993019415656	0.669177250296167	1.234263546859230	0.294034145088979	1.068864709345410	1.127220090096500	1.049522923228250	0.607608879194670	1.184347681208380	1.396014782760960	1.000402300138110	1.042583376182370	4.248085092340850	8.460324587955460	0.808030923126844	11.462383984711900	0.787954412139150	1.437000596539420	0.854208007179675	4.763444255262450	1.866642716228050
BT549	EGF	DMSO	5min	0.936981056315036	0	7.642643590465400	0.256699242511190	7.130672301735570	4.024735877656100	0.614151621147251	1.518748636829690	0.728103135328382	2.144303324141080	0.993396172869370	0.846257102882756	3.539280639921770	3.010131122692320	0.946304304439917	4.011849966953020	2.809785821356250	0.798996789787413	1.370239485090090	0.402151665712747	0.915881530033307	1.302423488173930	1.007875673946870	0.703411435189876	1.389729502761440	1.199077182761990	1.164294296606460	0.903959630027761	2.606860473437480	9.522890044531820	0.929542610167263	5.910474227424070	1.771280398620180	1.321324431947950	1.039074883095460	4.670582213097200	1.981117992790290
BT549	EGF	DMSO	15min	1.256665051222750	0	6.890586715162270	0.331463581535231	8.124759568640981	4.623600224275600	0.902447647142274	1.430518481713970	0.893256883708509	2.463041721389430	1.008602656897110	0.743304985601370	0.763967034497275	1.331079159218990	1.093981932579770	5.196428157070640	0.784355363753981	0.754071121788499	1.112951009570430	0.269680653924092	1.220574423409110	1.047494682182540	1.042645211374140	0.576192421678283	1.190387335472400	1.164127197453880	0.992878232186082	0.987494479334068	4.231038043573870	8.061214990087009	0.768871175004518	12.463457539649699	0.775008350279480	1.501872702944910	0.819503814570553	4.254384793903620	1.819156611015630
BT549	EGF	DMSO	30min	1.373574363719080	0	8.461387854695699	0.311947128103384	8.889864266375129	4.475076430648590	1.093770191982150	1.581123284155580	0.730863471975032	2.271106303338510	0.941023998316987	0.725449872428739	0.733441854233500	1.214839944298500	1.066096374384870	5.580937603151790	0.778995110792224	0.742443319174746	0.788322681167484	0.179214396265606	1.198235902663360	1.265306924389660	1.113408680928160	0.558678365381233	1.183681802522820	1.172319019802850	0.938391638615806	0.981083285861425	5.586541502746600	9.855880006792971	0.780137272195258	12.643658653096301	0.787510258304666	1.604223175247960	0.769895815032197	4.843709144813500	1.867093266043080
BT549	EGF	DMSO	60min	1.225307375956490	0	7.793792453039230	0.292439535476372	7.546429734651950	3.526564602368380	1.040405789394090	1.508175447395050	0.816654350126923	1.985670106205000	0.824674639469026	0.708157281139567	0.742464857329050	1.447796825793920	0.940675963321981	5.168976260215140	0.678526979605152	0.740596011192276	0.616165132360980	0.153357501003699	1.238673343307930	1.222771983579440	1.011416807645270	0.627692236910599	1.306604030689980	1.253778648472270	0.986763435271483	0.980001258055398	4.819834587817770	9.504844057974770	0.790108675952475	10.589179754667700	0.724656630129181	1.547710647465900	0.748155861327399	4.508777593833520	2.015222405539910
BT549	EGF	DMSO	60min	0.699054260096111	0	5.103191950400220	0.367614418761267	9.554355136662769	5.598206941038870	0.837362485622796	1.820876412131110	1.006903355918490	2.858679676873610	1.022381692696740	0.795312191171552	1.580070743785270	1.766055166043530	1.129280510851930	4.432904781904680	1.296022251323210	0.802971137124642	0.846553824639552	0.168123548697171	1.278222236078520	1.370599807013590	1.127528335655780	0.681764691702016	1.325045686946790	1.184763327432090	1.131236020572180	0.950950092441602	4.085267570820500	8.083070741867530	0.984472976332816	6.424221627993580	1.011020446438580	1.529646541487640	0.987337581257302	4.214793197965150	2.954540899087820
BT549	EGF	DMSO	2hr	1.008831041880720	0	6.899046434060460	0.317556677605670	6.742299929153370	3.686698826188740	1.082064347972720	1.281823635127790	0.877010717055272	1.733460025476110	0.925247534046638	0.841729266792496	0.764048694591760	1.475560462304540	1.027847860085310	4.694360528524620	0.680024749633119	0.715950152040807	0.493648573932024	0.163799870397712	1.109197577474400	1.382419306067250	1.012211425074410	0.674126721767140	1.173839065103870	1.190148183635820	1.035199125422990	0.987980216623626	3.645690829176360	7.721938582210300	0.839854691891835	9.333020533110441	0.729778314439665	1.390895119588260	0.857350881156735	4.033436970837150	1.746373695956780
BT549	EGF	DMSO	2hr	0.616781802551943	0	5.410986868228240	0.390224082234874	7.667305816900130	4.085796200064830	0.904452035165020	1.606845761912280	1.057721419991650	2.242855798323200	1.097452952449590	0.873509690405527	1.231408976235510	1.560610825918040	1.178637094535270	4.327421103876980	0.931760425865716	0.605821977086985	0.434048093683746	0.149766875204743	1.321670117546290	1.534652012879660	0.998751138065450	0.719214267600909	1.330164886132730	1.239762708459130	1.050274376812730	1.009790507868860	3.987947217569820	7.696287255297520	0.917718316307979	8.883641389731560	0.803126325343991	1.562294128613290	0.924631850812646	4.403035664395550	2.019344169349880
BT549	EGF	DMSO	4hr	1.238701572476140	0	6.738622772854840	0.323391714628842	7.139645798636140	3.272046702379160	1.166070489061740	1.292314034715620	0.822245337925144	2.145922995490730	0.972598558337566	0.931279868512780	0.667644125310529	1.204631056242910	1.029618453057980	4.790879669003700	0.666880919117876	0.778729614600449	0.394232103489547	0.146018486470847	1.238519464620440	1.037304335194010	0.959371548539497	0.587978380426775	1.160134931468240	1.262750917674580	0.930543425022917	1.003987433107650	5.211661218315460	9.566553070804780	0.727792415760348	12.111627861962599	0.689505697540417	1.583219237062920	0.751689827447229	4.594188704971760	1.681497706652110
BT549	EGF	DMSO	4hr	0.631897472501075	0	6.662842402382340	0.272302300826164	7.660121076250940	4.156924086060130	0.869802016534905	1.490284503757180	1.051090184116300	2.048883535417840	1.179898736860260	0.992722363880890	1.119077704957510	1.660717336861440	1.177823445286620	4.754664196214680	0.953329297409343	0.747736983082956	0.512440722000679	0.157820321250987	1.504262779885430	1.508603497393840	1.070909091073040	0.666204991578450	1.221580322052970	1.411331877695280	1.194165976232240	1.011050562929640	4.377552577771400	7.570029711522630	0.905754970981670	7.176400765244470	0.789226408107237	1.493028952976160	0.925518391843816	4.679018752235080	2.165703465840200
BT549	EGF	BEZ235	5min	0.664436641034237	0	2.140701350949870	0.308708516184661	1.432385468254900	3.188696935499340	1.016096292424460	1.135865291220490	0.891437694316472	1.999934887518310	1.029742985324530	0.689377252386213	0.988508065541680	1.434735278699330	1.150642382734070	4.121110423320680	0.884645540514056	0.737669365931626	1.352312997972310	0.294673753216481	0.593824136615616	1.105630944364790	1.236212467801460	0.638760742189404	1.520616954019140	0.162240871418864	1.047555940657190	1.017828163415610	4.527337974307440	7.432641142436150	0.946391539491780	0.185297024069002	0.784536969997695	1.418855566394870	0.872590710115512	5.787854487464700	1.884816042188580
BT549	EGF	BEZ235	15min	1.219732026269340	0	2.330363008492040	0.409049973847631	1.688520234223190	3.665422275565790	0.923235755059983	1.396682259525880	0.981845459925066	2.356944536971420	1.017473106270010	0.621111182673660	0.809903236492665	1.453231291519110	1.103954141775810	4.051432487352890	0.877943636033454	0.892004140426615	1.308483230410290	0.282635472803645	0.777442994115835	1.007777920655160	0.996219856406863	0.526756243031360	1.553753515873650	0.164527675842370	1.030733320048550	1.033218988632830	4.506613640953420	6.204844235548100	0.782772115841657	0.335228906263926	0.833331329957230	1.546568219917560	0.868557230736536	4.817587266154610	1.740152080509210
BT549	EGF	BEZ235	30min	1.169065595654080	0	2.125200449402910	0.364220718829968	2.175344135868270	2.930416553994160	1.020388733644960	1.534080554840980	0.868382756070181	2.339700017762890	1.083889867532650	0.668194655707200	0.802043715933245	1.292760681312430	1.179243244368930	4.211425190303090	0.845442156647718	0.999511449924996	0.894906757231940	0.213228538886644	0.815030167324657	0.919582800600313	1.104302165014420	0.510800518997833	1.532877997744800	0.161955088243313	0.992756533834253	0.986453021990412	5.650979160999340	6.676580966069970	0.848495279121473	0.380793594832501	0.736021648601262	1.629690480339420	0.940801311865812	4.375257283608170	1.676816241643920
BT549	EGF	BEZ235	60min	1.058471788790120	0	2.287085447294860	0.325905730772881	2.297673292574060	2.801040905009330	1.179284922114790	1.339101905687630	0.935771013158988	2.052681868354850	0.953783926975218	0.702363667538575	0.887538291566174	1.450254786587030	1.081898176896330	4.148045243465190	0.788239014120031	0.819312535838249	0.740011636967940	0.177231216434800	0.758361732107081	1.079894593861380	1.038058106854270	0.571376028545087	1.623599842241640	0.151430615292877	1.027137540487350	1.037891921641590	5.473397493695100	7.035486448758160	0.839791466198965	0.288541767773012	0.804927051779534	1.540438820496490	0.856019115196767	4.600162589049990	1.738126753427320
BT549	EGF	BEZ235	2hr	1.094700615755560	0	2.189793298545440	0.373773387795988	2.243507379983420	3.068122473854170	1.302683014637770	1.177979791591930	0.853787288063945	2.209178837867760	0.896871795910570	0.684668447183593	0.861468596757700	1.627509520438710	1.029952485667560	4.191529803841510	0.789865684861456	0.630380164006161	0.426726643156191	0.139055201449536	0.648830176089006	1.258265034175650	1.047690600857280	0.524607440558623	1.503545836225150	0.123046853357388	0.955511482685896	1.056498728324400	5.883510244739110	6.609720746585030	0.756702368405044	0.146568320375025	0.811905307446614	1.686797537683650	0.876139936554896	5.559445146476980	1.406950217048160
BT549	EGF	BEZ235	4hr	1.107659429206070	0	1.725351131720550	0.365660485881148	1.446246144443100	2.391435428199860	1.053134883814620	1.143789877767730	0.876304850898792	1.834046469601000	1.096294499655800	0.811604466747702	0.793836557912819	1.295231576094770	1.238733854171870	3.092947043490630	0.782151932941840	0.782756930580255	0.338333726745877	0.156565167880712	0.519325218338052	1.116734072501350	0.962887658214020	0.559133961103063	1.405362380400120	0.161936501203213	0.993189125298297	0.965288718606636	5.306026674260730	6.133841949665090	0.813323162710036	0.151589728419799	0.747117848533693	1.599272197053740	0.802176640978065	5.418229887452560	1.396445517948260
BT549	EGF	PD173074	5min	1.225278711004720	0	8.436284235707710	0.289814797824358	11.867138382768101	5.637147778134230	1.011684071121720	1.155574145012710	0.868642451260742	2.438600361601010	1.086937281489120	0.875136830215476	1.031211398190340	1.516573286742120	0.945415766350412	6.064280046767460	0.923566889338914	0.687062553609105	1.649970182861480	0.325839971482833	1.083608033472050	1.168366390766250	0.993560553227758	0.613237041974896	1.243757224992060	1.196489679959810	1.008207156644220	1.058268470011590	4.585714680258540	10.668514309923900	0.756963144561831	9.908118899314269	0.794345955430062	1.475985104880150	0.754148043369097	5.824881322680450	1.854355017465100
BT549	EGF	PD173074	15min	1.513530288367900	0	7.488174057191030	0.366242030007066	11.161989039326100	4.919287855137740	0.929832658561902	1.582435988154840	0.864246140381804	2.786562767763280	0.985545652626802	0.779768106342003	0.907270845552247	1.169610247607530	0.964847910567930	5.914101635183150	0.951941152792096	0.840895661442955	1.461545762093080	0.316723523120916	1.232371311056840	0.951594764671648	1.016309316935780	0.555625765507440	1.315755056989920	1.019281382701220	1.011735751751980	0.907048544447664	5.511281397067030	8.265944377680199	0.715178855602561	10.712991275334399	0.766126216035014	1.700076488846300	0.732012121544539	4.954472411001170	1.894643640827150
BT549	EGF	PD173074	30min	1.176151387552350	0	6.162259376506030	0.297118609202522	9.464268447595201	4.207806385913010	1.082179143679730	1.589787576831690	0.805729470758313	2.258781321345940	0.914164550539405	0.777328403546848	0.801999098623024	1.393419639280160	1.004033790286150	5.823832494897050	0.846132631700014	0.823954058744570	0.861905539105700	0.148546273778059	1.365157769659940	1.135200686000580	1.079847801799060	0.575284842643735	1.395370607124230	1.237962918589330	0.997643339712479	1.043619986182010	4.970440853359010	8.526022652358551	0.828786867593560	10.745201561097700	0.797164603282718	1.493146521688890	0.727868654399835	4.230540480632910	2.451584163115320
BT549	EGF	PD173074	60min	1.401789291215340	0	8.116619629576739	0.294875302147517	9.608562298561100	4.453582387267500	1.306433400663670	1.473631747467080	0.850280331831623	2.347339711975070	0.870982764198045	0.702727025936606	0.880335114552740	1.477231559708830	0.993465691955780	6.335731617104350	0.723892473232255	0.708704644972689	0.719767436486320	0.140834319873103	1.231400301460020	1.161217741980090	1.152924373398920	0.620931828363185	1.277063288666840	1.072194666596800	0.958920152521284	1.039556723307380	5.122354583977380	8.819779884514830	0.851673876054130	12.963464674254800	0.808733851248482	1.480176696090930	0.648287302271951	4.437531285556290	2.286800045125290
BT549	EGF	PD173074	2hr	1.210591538908680	0	8.713605795943289	0.321289283281598	8.727619854424320	4.086795472428480	1.080710393978020	1.191096123709300	0.841170528932190	2.008211418790830	0.916747685128667	0.856234734562057	0.801913933065057	1.434895874378150	0.991981707475278	6.038760964397420	0.749025848911265	0.727084740191489	0.408483420914454	0.137227588797904	1.219906595354420	1.355710322898370	0.981463206262238	0.565679036841105	1.292685802313950	1.078376566061060	0.938818178316640	1.037302296029770	4.454125406955150	8.570898892049369	0.708419169851915	11.406082242134399	0.740602618317597	1.561210238420320	0.810696260298534	5.060559734040330	1.792669771419490
BT549	EGF	PD173074	4hr	1.334887248556960	0	7.271169487375070	0.354208110650705	7.249421756094280	3.535332303207510	1.106831501682050	1.269338474623410	0.890630142544644	1.826642119902750	0.987208274823769	0.948947196857980	0.707199704679353	1.392540703218760	1.087379757411580	4.932360476176920	0.698879912755607	0.764423490340174	0.293440131033848	0.123967050249768	1.129582039905400	1.333903408936410	0.981944489982180	0.670902441230460	1.214280915204790	1.287288698739820	0.913785123331092	0.947346861244910	4.542734757572030	8.949461724027650	0.691992368882436	10.359442865758901	0.688983675771878	1.745786266727410	0.829108395488560	5.001268015319720	1.785015754360730
BT549	EGF	AZD8055	5min	0.834812049346853	0	3.826753035887290	0.306884164601901	2.673817243395680	3.491653166258990	0.702108473668337	1.591068537321340	0.949589146043021	2.097708735083980	1.031006152483130	0.815754702463535	3.196788162286230	2.536453633109150	1.114129807325600	3.548353801478800	2.473533413170170	0.772436421915887	1.375482322962160	0.331560752397363	0.684132965364063	1.303564660988380	1.160178582635370	0.626694947008283	1.378296146580000	0.360435864214652	1.206648726374790	1.023748495688440	3.420696390306890	7.808740566682210	0.933564355760387	0.657164733118510	1.619393415880220	1.420881005174930	1.269603243461050	5.117464520161720	1.935646731266750
BT549	EGF	AZD8055	15min	0.778481357384591	0	3.562411020583770	0.412250815305212	3.638350412919250	4.454351750071770	0.849727370324560	1.550211326840030	1.049365963048560	2.468770623225230	1.038937164576440	0.836381985642995	2.661259738428380	2.289177745880790	1.101098323243960	4.140238846885450	1.970187926748610	0.888691730055869	1.270681450696340	0.272888886376781	0.920585215916238	1.361238686020050	1.074646150647880	0.625063741641418	1.214847475180880	0.423947245734399	1.266608507678440	1.052051071836730	3.978474803074810	7.029048112768980	0.867432824895435	1.474085587704070	1.425509002149700	1.624215375928670	1.337966221542260	4.373035099340410	1.886201593938740
BT549	EGF	AZD8055	30min	0.486554274713235	0	3.498794843004390	0.505401792612068	3.851811262984060	4.704852768114270	1.172920517900600	1.897552930037540	1.008238439963760	2.877405744294230	1.036952611993180	0.732138571436089	2.661720536473420	2.060566305045500	1.086193037334930	4.629935237422300	1.910515420792740	0.916419050325463	1.276609803177240	0.232951174355858	1.038290029519080	1.244853425890410	1.099503310872920	0.569497437487913	1.439778646161600	0.398751405324331	1.260236214899660	1.158172809031080	4.393181759775950	7.210784634721200	1.048371627086620	1.588063969527000	1.353020090483520	1.459333141859020	1.228446707903920	4.395379769649900	2.135118559553260
BT549	EGF	AZD8055	60min	0.800907954341384	0	3.859647612483670	0.380197553805837	4.011630275683680	4.561958466042690	0.833648692154574	1.513012358580090	0.937160418017618	2.913665639039180	1.015769956367920	0.830905930242426	1.517435814617030	1.713979519690720	1.064980799815950	4.338480593418420	1.136002081907770	0.763129169577710	0.767587267474285	0.160604600770158	1.000040382750320	1.538097405307270	1.078070006928750	0.596206036178788	1.288716593245360	0.448385293329947	1.203583036061660	0.995918613277580	4.743199529778020	8.744282664613319	0.961973617925741	2.416872814652680	0.945094762743275	1.567114184736650	0.959900448734743	5.042241715151900	2.992892488365350
BT549	EGF	AZD8055	2hr	0.551853554234140	0	3.860065379174260	0.494526170514637	3.095128281705540	3.686752282217390	1.086238410232600	1.868097787127490	1.101492336038210	2.395422315563460	0.958206505276863	0.933739781052072	1.352865086811570	1.709275206903300	1.213199658598760	4.231654634655190	0.889764032050181	0.710461136678588	0.484683362616221	0.155482031184787	0.992082009807697	1.228342586123330	1.073947756294440	0.677540338823130	1.417027716517340	0.478369133675304	1.137655048226080	1.018096746102790	4.185503750089940	7.883086325031860	0.879070135754746	2.732211648434740	0.827722200638142	1.654940902954920	1.016641059006350	5.459831652762660	2.146172361343020
BT549	EGF	AZD8055	4hr	0.467055562861743	0	7.579241201960670	0.321354984641737	4.178592170208590	4.394228012299950	0.912696007633679	1.255433886662100	0.994591379396268	2.620770786837360	0.987843134368767	1.050272285784180	1.124157747301150	1.588172729937100	1.186634905987340	5.463178758931400	0.855357040276639	0.750645290601969	0.371196759418218	0.123172369264206	1.011835187917140	1.575247222390720	1.071654113735000	0.602879264355192	0.990482127946470	0.538585563118046	1.163221453722860	0.907152046826358	6.258233487048300	10.709419287790000	0.891098021232987	2.561990891882930	0.741279386594472	1.741549096323390	0.891574572996785	6.973222815277970	2.183040533537620
BT549	EGF	GSK690693	5min	0.916486194810515	0	6.204694040969200	0.373533747999957	13.080243749676800	8.838996115249920	0.808472289184187	1.340098890954130	1.239088324857740	3.020022394196190	1.144305420433550	0.862108700423079	3.870550868018660	3.416756814514650	1.208913458726420	3.127418207420840	3.092123820626580	0.847768907421437	1.391479153002280	0.328689360615737	1.069742893959310	1.232603608282570	1.148667604330720	0.582544961281454	1.292070420943980	0.729883970557884	1.132938093959640	0.936739481863476	4.058375973486530	10.790557090595200	0.955093806530277	4.083405061081700	1.927952153842000	1.566023878202270	1.145083824150220	4.645923289605120	2.008527516940740
BT549	EGF	GSK690693	15min	0.685734362916305	0	5.446449449767680	0.414984532801332	13.158651863139800	7.712083114365540	0.781228360046776	1.703574194951530	0.914341945859534	2.009405089237520	1.092531470864350	0.819976044789623	2.981535887140390	2.642829542365710	1.139404549480590	3.376227917760200	2.399150335872060	0.960815006319033	1.338096010008840	0.265992831691854	1.151848498348660	1.423768237320370	1.167074338722450	0.628089389947134	1.467630984229470	0.781364913859963	1.180837674117430	1.036096707359790	4.316376625846930	6.720429373236940	1.099984126465430	4.352499827832620	1.622611336228370	1.459645690666270	1.203236026341800	3.797862451399020	2.284032820651960
BT549	EGF	GSK690693	30min	0.611409343845664	0	5.129538506623170	0.532655087798499	13.668090303782700	8.148505011781429	1.016325109345500	1.930194867404760	0.957055947041120	2.964769491137710	1.042463811712600	0.830890543414381	2.863063893462680	2.163614927914930	1.165362697289300	3.501934292746350	2.109063474979120	0.909143828825704	1.273362616826450	0.224106963214046	1.067935920608910	1.153155935455790	1.039587042777930	0.626152331089155	1.514411192379040	0.690802697505068	1.164864770376910	0.992836116465243	4.970951827739460	7.446624524924720	0.974599713506908	4.907760567105700	1.480762170236960	1.582269510774380	1.257647933917330	3.924551617359760	2.284622792235710
BT549	EGF	GSK690693	60min	0.700971552834017	0	4.796726325067880	0.378801037048746	15.109762152038700	7.753669957129970	0.854288928011368	1.650619391752740	0.930446268950584	2.786326769732200	1.068072291337460	0.920919068770755	1.494932304221100	1.670062838995150	1.129006776625490	3.276908202561350	1.178308751853620	0.798775785861130	0.836672245732129	0.178306162277332	1.156728046744080	1.457830324593950	1.048649890822460	0.625238537838638	1.337702303339360	0.797650855229224	1.106191464040610	1.006687614429760	4.762410372326030	8.085602944143639	1.014680001919730	5.009356771994720	1.014302362664830	1.643139588321050	0.994709355412861	4.301786579943470	2.782652750106090
BT549	EGF	GSK690693	2hr	0.579413126959465	0	5.313232390091480	0.516742886520436	13.025347017540300	7.260493381165200	1.396209968273450	1.624041230752160	0.943150734878034	2.175527337480940	0.944915921784797	0.771311019096023	1.405622558165240	1.636847256195060	1.125167439989110	3.155010940015700	0.981486355493358	0.704546054253304	0.453745423050729	0.149294845219803	1.238743901429340	1.279410650123690	1.027627176200650	0.620627308380555	1.375197005799200	0.934180453307276	1.069187699874380	1.084274908411390	4.256864424044340	7.122862505185630	0.846535187801310	6.711167159680330	0.854305127058374	1.374090358150620	0.934733131943420	4.935986859480190	1.889145219655970
BT549	EGF	GSK690693	4hr	0.702000978493816	0	6.133263765355560	0.330734856410346	10.756859132222200	6.249762032637650	0.936154142462618	1.361293338250750	0.920885396599545	2.141526851328790	1.083971191853960	0.930494381033110	1.200427670592350	1.620256263808960	1.197984757708720	3.115374392041860	0.940681521910302	0.744716981586547	0.458104075038198	0.152518481900939	1.367515888832230	1.362735334566230	1.144272811145680	0.623072429158342	1.169037110665790	1.073672494163630	1.089582527337650	1.043181691315130	4.013530322858140	6.279823021058820	0.828059082379837	5.778531586792160	0.784818445971874	1.474189418809480	0.919628350416624	4.973492111730640	1.927010984519320
BT549	EGF	GSK690693_GSK1120212	5min	1.175911134334890	1	7.229026021959650	0.316775616053219	12.834734591237700	6.799427309791690	1.110861483910840	1.188671763829070	0.847489632493412	2.091390487910120	1.117135713237260	0.812972751189435	0.869241956800908	1.441184302191190	1.015568766889590	3.835210417053440	0.867076367256609	0.695879023962303	1.214697316531860	0.270653422701316	0.998741339290731	1.091461219183110	1.044146952229850	0.552171341384840	1.265808499128290	0.957422647284270	1.019807158243850	1.024633248340360	4.507593285137510	7.229970059241160	0.762316802584899	6.640139112519690	0.768640710425962	1.492087808337520	0.861571513109492	5.315332623426940	1.922535081050650
BT549	EGF	GSK690693_GSK1120212	15min	1.372127155462300	1	6.023762594182600	0.415128838920801	12.124120822186500	7.256145124046720	1.208734916917740	1.448633380321360	0.922517856205852	2.645519051581310	1.027172563210060	0.821310227264872	0.820438440103794	1.286711213986090	1.025840105638620	3.531793721769140	0.773454798835680	0.724052034429750	1.156795330842940	0.261397166774837	1.256037887078250	0.926617413263884	0.946252409136364	0.599920419414734	1.228222466704220	0.834086699009152	1.029460158843500	0.997089964179785	5.038209351520870	7.290632186988950	0.802867715776800	7.760055815543480	0.745734908632079	1.545861886953400	0.876199005494539	4.558192307265650	1.799104545028840
BT549	EGF	GSK690693_GSK1120212	30min	1.187680373972780	1	6.743577329743350	0.349530621384240	12.119919686937600	6.943331120031380	1.215206404715860	1.291769577385820	0.868601379794081	2.302714298408680	0.975849309708236	0.797686247601904	0.712358178068247	1.281505543722040	1.042471767439950	3.842988530542330	0.742106601388291	0.829250194587869	0.687486137641072	0.149170819241533	1.205962540158560	1.081011432451620	0.927981552812978	0.530015682390927	1.081646291657340	0.692668424935792	1.028932550611580	0.997188091082923	5.009462182984310	7.411004369356910	0.776122573745579	6.767338327323220	0.774125451054881	1.725397229655420	0.849589637467602	4.397719186140130	2.071619001781000
BT549	EGF	GSK690693_GSK1120212	60min	1.405084061867410	1	5.910086213729720	0.338486917745251	14.584336240459800	7.404387612938400	1.247808780942930	1.289620357422030	0.894693760270099	2.199433626560630	0.923672777656827	0.713857919181112	0.824703508307317	1.588273115374440	1.032677567882630	3.960326651188430	0.731226510409048	0.735216442595919	0.643035391851769	0.165036541529215	1.065174561741320	1.038506399894160	1.065325182846220	0.601212693672835	1.303528531656740	0.846782059552994	1.024012553731970	1.059045043020640	4.938216851970920	8.568430537618999	0.902790904001092	6.404615161452120	0.777822013022214	1.447728681849300	0.755334441452149	4.531597730544840	2.152320049030710
BT549	EGF	GSK690693_GSK1120212	2hr	1.264419227717180	1	9.168589485623260	0.299362358244593	14.677251685157200	7.382227016915970	0.951743409501600	1.315601493224170	0.735548652840888	1.912860074766000	0.981788203014437	0.941031130976992	0.757631899508931	1.172926945757250	1.028628514224080	3.803186379873570	0.750578527686554	0.756899518700867	0.391631449537990	0.175858472369539	0.949543253683190	1.189314880673300	0.902681445101685	0.542947466300307	1.223874164662070	1.031864766826210	0.866136591991520	0.924624576350444	5.244937563175580	9.638134859159090	0.798644578787869	7.667534355779670	0.694296431627264	1.459299943995320	0.756424880042876	5.581012616496940	1.917826532953150
BT549	EGF	GSK690693_GSK1120212	4hr	1.214663324253960	1	10.168191593356900	0.355565282619275	15.322255191471100	7.552402025179820	1.366017356465130	1.084230178386740	0.839168984002142	2.215238541370550	0.826330749434083	0.792293499447770	0.713372410174755	1.474353279449150	1.198532466867710	4.464746853839580	0.689964494733647	0.642140955140046	0.292294777085628	0.119719623869750	1.122370285435670	1.360238443560310	0.992617029084310	0.501312110762970	1.245458794569750	1.180171078947580	0.941726023479587	0.980684766164843	6.015426762099590	9.286781615698541	0.648877945405575	9.666064585840539	0.708603574651613	2.031446428315110	0.688483912700381	5.892383804878860	2.004807539676890
BT549	Insulin	DMSO	5min	1.170370165755730	0	8.013972821843570	0.470217228655075	7.626149424610030	3.582913199988910	0.909003359270581	1.558034131024980	0.899453635360860	1.883308769651230	0.921280015308111	0.727473188729060	0.258671845501295	1.249739630103190	1.071219748675260	4.825785169085260	0.555788097578689	0.743807523665666	0.685186549973148	0.160902746488329	1.295797152035950	1.266621255620060	0.914551238847580	0.637624064073303	1.164505751543510	1.232356462660700	0.958950549982884	0.981303896003288	4.437326906120720	7.317940380791740	0.916018518132600	9.569129286600081	0.550737113411525	1.586866174371000	0.868893240290254	3.962333254515420	1.790086529116650
BT549	Insulin	DMSO	5min	0.835912784728351	0	4.792035350599870	0.227865556859648	6.744717902820020	4.351469528934530	0.698348960821417	1.471190575416400	0.752891120704124	1.987239510619030	1.137656934280650	0.876232708108310	0.257530216752981	1.295945889670170	1.180874267964120	4.364012723304790	0.603358087975795	0.715322784838688	0.478513375821865	0.165959078277625	0.916281064661270	1.360758582949730	1.181388162910010	0.708238915637915	1.130174624205080	1.151670687551350	1.079420463322820	0.981213643797050	2.794740996124650	10.493822721410201	0.961613615772529	5.600193248766330	0.599324510461073	1.367556939159440	0.947772177137149	5.370880002654670	2.090254025912320
BT549	Insulin	DMSO	15min	1.123297963696580	0	6.975525412853420	0.506429570384070	7.925296758412180	4.038470699479070	1.483242455120970	1.494058502174680	0.950899557022070	2.428969674571780	0.831886319575072	0.678489985232378	0.274051304702288	1.394149124056340	1.137851299769100	4.568565891752340	0.616935439349085	0.759807982565141	0.662309295272803	0.148992334152550	1.419280046553930	0.979687643471582	0.957080838496242	0.639408979243424	0.999653068076690	1.172484052567440	1.018883688725940	1.016137925889280	4.767600231101230	7.595172441556160	0.859431391070362	10.994332850095001	0.674143306561357	1.545480326449820	0.930794924588625	3.399877257784920	1.591769141529300
BT549	Insulin	DMSO	15min	0.712082360164417	0	5.810916828205460	0.383509839961401	7.742296484729280	4.987826586918300	0.838057025543445	1.551880106335390	1.082038450413950	2.210237025744260	1.131988718708760	0.897009736844150	0.291484106373463	1.432809320705150	1.111186139152280	4.582416071249550	0.597750935733652	0.763836248743908	0.463325374540620	0.127885633452630	1.306434951535780	1.502483690449910	1.143183136090930	0.689434146339024	1.189965577192150	1.181079983660900	1.064211463724640	0.982771809723170	4.389739627580270	7.774746297140860	0.961135631382357	7.617714603044260	0.595740018832473	1.622647490015600	1.141271437194200	4.412794082959910	2.077993364616480
BT549	Insulin	DMSO	30min	1.355491797712920	0	5.399504175105180	0.409693686788849	8.852001433469530	4.042060161504270	1.246142032375930	1.202315602474870	0.855586339136022	2.307423058591340	0.965530088861322	0.717923585155412	0.244526991398923	1.206208788387230	1.088414752859260	4.940344549539980	0.593919634052568	0.761382739600108	0.427439075427109	0.139933916245993	1.309541354451700	1.107053802018950	1.109642572924760	0.660030728622790	1.133493021344670	1.117321210866990	0.976933929027419	0.957501631755643	4.755822822757490	8.666705391725181	0.769722451907663	11.614549775828300	0.660994172979113	1.478484539989390	0.860146795328946	3.479216885687370	1.875201163172110
BT549	Insulin	DMSO	30min	0.631778623670427	0	5.731458104777780	0.419290462139854	8.861320640362861	5.735170182985520	1.063495387213390	1.594388858432310	1.008984816697760	2.376212973547440	1.126378031711030	0.731514527425758	0.313372309503966	1.425335623888630	1.182445835904410	5.084986545389020	0.617724769802664	0.756710308968890	0.447063885868421	0.128871504597850	1.336230137261430	1.415506379006940	1.060967218412520	0.678309209058425	1.341137214414580	1.022240272041220	1.002828870552680	1.042263984688710	4.903414754135920	8.911983556670270	0.901362964087289	6.843801190641680	0.631735520928473	1.604955588946900	1.044978971558970	4.303473657462520	2.150722850006040
BT549	Insulin	DMSO	60min	1.087780324855480	0	5.650493512028280	0.538690037149632	9.967885652744190	4.385861829094730	1.515008520458160	1.776817333997850	1.060385048588940	2.186483519895110	0.831437066405099	0.719469756001144	0.269330940216989	1.429998728768260	1.024905606797490	5.687300616204860	0.549096729106809	0.811566228799836	0.661552397653759	0.141954691843804	1.526238584361320	0.978960550592530	1.152109947248190	0.637417186390906	1.230327495595800	1.240646376664270	0.986631884785490	0.967890017313800	5.563935110369400	6.783591102154080	0.907037768139243	11.433406377510700	0.658297184467622	1.633906088435190	0.958535844374775	3.129892995962100	2.068241113600370
BT549	Insulin	DMSO	2hr	1.484873459908750	0	5.575414072217610	0.686839820149395	8.129316948024989	3.789984017220180	2.091500086147200	1.453009410203890	0.916455375652669	2.179961908608980	0.814894108458943	0.819073432781990	0.308666217482042	1.383482340176070	1.052066172339370	4.706651684484460	0.630760607100944	0.736772594164045	0.346787550460427	0.110784830049951	1.485051288352000	1.148237682498800	1.064750758337160	0.700581094699302	1.110092497885800	1.249612925561440	1.040881609816000	1.034850682924130	5.469013405527270	8.187352253922709	0.819316466561062	11.381563400507600	0.780079398829568	1.803082840752400	0.848404122014592	3.893491515452280	1.710115767173000
BT549	Insulin	DMSO	2hr	0.649500260033144	0	4.637335473113860	0.458346474775664	6.850434126557000	3.606016356311900	1.009935973284960	1.510161276860850	1.066277769425720	2.107587398212350	1.129834560163950	0.931109490608403	0.336049923065295	1.515297016043300	1.211021208989390	3.857535384958500	0.536218071494230	0.616137273385233	0.321275090541662	0.128378290977570	1.305115935737530	1.554970300578900	1.247727387007880	0.697997407749052	1.242065503364060	1.126492268280130	1.019536736753060	1.026756432478690	3.927792455331800	6.751839607181140	0.862530740093445	5.955142285408200	0.614089654985769	1.690044603658360	0.949183915574760	3.857752514880420	1.617608800893490
BT549	Insulin	DMSO	4hr	1.653094377352920	0	6.739590108781850	0.517209038968659	11.157995694075201	4.755905172564370	1.476958590321790	1.492503647887890	1.007963460313280	1.854255976028850	0.799758896274376	0.859818127872796	0.287603737970617	1.171151650906800	1.049914590335820	5.613463149975730	0.615417346359553	0.815661687941549	0.331194725592861	0.110544080719053	1.510289287944940	1.387986427624150	1.015636734399190	0.707074937552726	1.183628292141450	1.458581635303490	1.047959753401200	1.039535201519290	4.920586443802690	10.280640637274900	0.867816857795052	11.798788324486599	0.666294812553840	1.890822295886670	0.716653852253093	3.613693688518640	1.798785839177560
BT549	Insulin	DMSO	4hr	0.740943189622650	0	6.814249727017980	0.270449751865910	7.334125447123070	3.866883569272020	0.801441363864766	1.353768443465590	0.986335918404642	1.867514890062550	1.110199607337750	0.973610830553340	0.291788831110672	1.346606631775300	1.091079913290520	4.406994942445430	0.571195742021887	0.700302636932387	0.363085561985147	0.131506260190400	1.342227583737320	1.556285567394560	1.084247614411380	0.634604711734255	1.038293308741810	1.204986518007390	1.071701554735110	0.962901509142164	3.540784149457070	8.121761841159019	0.788262949660707	6.012040091508950	0.583434613948811	1.594804646689870	0.838404505527089	4.104909060014710	1.866250505263240
BT549	Insulin	BEZ235	5min	1.085721454008950	0	2.345100963452020	0.476594654135366	2.404588413767920	4.595863043295240	0.845828231913237	1.389007254574590	0.898436029298972	2.130278007003940	0.848809896552224	0.619323088997925	0.308155149584832	1.483636088809760	1.214625644453680	4.275923011261410	0.556982019880317	0.807501360894107	0.721868760361625	0.138917315151702	0.755065982148189	1.102471744668630	1.010599922419010	0.545834415163303	1.797467635526900	0.135296920197109	1.233756711938140	0.992086441933261	6.337885153101090	7.664152938043710	1.122342821834980	0.180811384575508	0.550608832245244	1.655838688177530	0.732171992183948	4.345809654912370	1.891467010601670
BT549	Insulin	BEZ235	15min	1.246135809132320	0	2.053555322835780	0.524229552743149	2.404225874468390	3.869996377887410	1.251308065394630	1.315025939912900	0.825927220445529	2.264077765560250	0.870727645201702	0.586345726690381	0.326418140610529	1.561733554598380	1.201079319539350	4.197994932396280	0.678662246367079	1.016403227091440	0.729584314988349	0.163371422463213	0.764137931530734	0.948158694483434	1.106719612172060	0.584876220425010	1.405197106618240	0.143346845508373	1.034513221885990	1.017202206829260	5.176682491307500	6.154399725388470	1.030797170437540	0.193637003761685	0.679766360390148	1.693644558402890	0.947367108434581	3.751788711033740	1.673700968543110
BT549	Insulin	BEZ235	30min	1.009310866878830	0	2.439756338577810	0.551515478490895	2.364721936039400	3.405781224458010	1.498430055218780	1.287849468271710	0.951897120733602	2.082566042650620	0.973285870511305	0.697627700617860	0.280051763525422	1.314072579300400	1.106663469032190	3.710833802323090	0.625376564398431	0.951662829791838	0.580346716563622	0.164577295588080	0.799673266790845	1.007982684765310	1.048727954827140	0.591277955409341	1.439928526157390	0.169813387465553	1.042202199992010	1.040818825904020	4.519790761490640	6.011074940195360	0.921691054820146	0.192471951728388	0.669343541957088	1.593463733351050	1.042634193386560	3.560630398056940	1.532847111185030
BT549	Insulin	BEZ235	60min	1.245371961476450	0	1.849371382483670	0.566873741313288	3.375039082315940	4.054559304207070	1.331448553296290	1.626989178578080	0.932173423126023	2.093599700910450	0.857509849422405	0.605429205414360	0.361074513063200	1.383878340538950	1.062744880658330	4.680161033303580	0.697771804434571	0.966221634513034	0.702616903045564	0.152069830350107	0.826715834826774	0.972275479358800	0.962269941766152	0.566509751691543	1.413142626688610	0.166058945522667	0.988756996548912	1.014649909855760	5.584048845766710	6.462505688782750	1.120139793862930	0.195813878268948	0.697142110886193	1.703381523808790	0.994679315076305	3.333877875486520	1.455227249712280
BT549	Insulin	BEZ235	2hr	1.112073236984970	0	1.372554641634270	0.897399126161315	3.597810287522800	4.005751608631010	2.293128951172030	1.509023840153120	1.040014702989850	2.375072281660250	0.817875426660232	0.715094749334376	0.368015384318766	1.301124986346860	1.038363499147090	4.123718576731000	0.773439667066692	0.922343501711436	0.401788372833743	0.145300026409893	0.722386887704175	0.944507674542634	0.998390411855087	0.605017897376683	1.365300819702950	0.142512870559235	1.002221411015740	1.111711585642780	5.201176908186010	6.181900477042700	0.849192709349248	0.136573936629703	0.812905716357538	1.936677727228750	1.045105672613820	4.267586019835940	1.324936106723490
BT549	Insulin	BEZ235	4hr	1.383398220148210	0	1.738642408041570	0.677675745126611	2.646712665984170	4.026548895663820	1.686328832205640	1.151398482224910	1.139292932720240	2.518229409029900	0.922889901073938	0.757495392572813	0.323980363433346	1.393173083091990	1.133146268367070	4.292233398626920	0.486858113099724	0.689798536290514	0.277828678343766	0.113926321274660	0.698023704547610	1.255605439983030	1.241200017745650	0.628128137515038	1.548889510459000	0.150973938090541	1.086549557724950	1.083485603828770	6.288100224764150	6.521418950256660	0.697367032057875	0.135357824409979	0.652018978271673	1.795185867546570	0.861007695689807	4.024070028162880	1.198391179751910
BT549	Insulin	PD173074	5min	1.249928023958730	0	7.828289914865990	0.409495556196616	8.352588698839689	4.094675642488040	0.903640091030888	1.191965909588850	0.770872277471792	1.728622013901570	0.985224692972059	0.750372310526033	0.280369040915330	1.133854725073980	1.092786517357200	4.994252001620470	0.549730377364338	0.726833521447295	0.214706297322488	0.106968791131171	1.352757390396550	1.264264961896330	0.956878240910253	0.613431400243677	1.280082433146630	1.068730467542490	0.976794967819353	1.046854545633760	4.304380296337710	7.370687853958050	0.774708480213924	6.891541457173210	0.544632220528583	1.575424073248430	0.708684670705278	4.001890173852580	1.721836215332100
BT549	Insulin	PD173074	15min	1.321780344115390	0	8.426154668702800	0.532737955825839	9.687312621350889	5.061425030349080	1.743312359729730	1.442454000028990	1.176381749129310	2.071374226749730	0.862502289163572	0.774733251744966	0.278895587044925	1.293491547844280	1.099192723563160	5.553865902835550	0.631414314563260	0.709409468872491	0.186659437331356	0.099654113029434	1.357952645614800	1.147310476911340	0.897341542142135	0.603061333494973	0.974940292568710	0.942222668027717	0.913666027980844	0.976043682012522	5.344283559183660	9.111491831633090	0.696046644751550	8.063241681169140	0.617294826302066	1.773101952575770	0.741778566341185	4.101782480252420	1.585253853650060
BT549	Insulin	PD173074	30min	1.244349137699310	0	6.588211774335310	0.407781988662452	8.416450592461651	4.086478404473580	1.550615502250900	1.225608158870180	0.987104496146838	1.971687949129550	0.911014933630554	0.691990474756086	0.295408752658657	1.556973790045020	1.076243144137560	4.479881820514980	0.605606055206578	0.735693116215610	0.232425968509950	0.110180811619761	1.273184542259530	1.115250548322020	1.017234124717040	0.620067117804989	1.115596143642180	0.976922440861853	0.966184171688537	1.046251176754090	4.363739264208840	7.943636828309290	0.664712310221632	7.835624865064070	0.701309935212584	1.588750048668320	0.767084707023215	3.767012024430890	1.721632580888550
BT549	Insulin	PD173074	60min	0.950861488329770	0	6.469031229311060	0.499779794885840	10.598944734426199	5.708554720404380	1.550475202476170	1.588066888625970	0.937669813986371	1.981839714745850	0.862210634777132	0.731228755969440	0.272828787892524	1.396254745827080	1.001290351985530	5.793104053576200	0.723059669388150	0.817163218040167	0.315686407799479	0.118853155793348	1.306874302108500	1.075579481990700	1.100210419687050	0.611481348146998	1.198220433493210	1.062985993616700	0.926701383981721	1.068126153857770	5.441038562825440	9.256282021976340	0.904006072224395	9.309749823171369	0.607469469255154	1.738285555708430	0.910635977281060	3.761967333269660	1.801922654465090
BT549	Insulin	PD173074	2hr	1.321847942817430	0	6.680258105631750	0.739213273908408	12.713277309608101	5.600597107623130	2.274166181966740	1.523644307678520	0.901465095641806	2.740864687737030	0.748894217019887	0.786197282555129	0.305421550309891	1.222702798222660	0.994122303905616	6.038625365088540	0.625583186776540	0.804631874220144	0.273738886143450	0.097997308566033	1.378794971509630	1.055082646547820	1.207526743521980	0.683649385462823	1.040601824044060	1.029537178488270	0.879530842269318	0.999904066996380	6.087588649234740	10.609927951370000	0.669659567081700	10.815687343841400	0.715953642085993	1.987577103170750	0.843410005822960	4.339895550368980	1.425564495518250
BT549	Insulin	PD173074	4hr	1.312688350514240	0	6.505705585237200	0.675008668188397	8.675328849275321	5.057048258471420	2.081319846294710	1.419337287093890	0.835191201604120	1.850111784897960	0.923209992818433	0.887077993703677	0.340978192775221	1.338025847677360	1.065898433985370	4.893725063113640	0.576298286341716	0.778311878642218	0.230235941273475	0.098102863034309	1.358707551845680	1.323400523999440	0.935314073563263	0.603806347315827	1.162810854592380	1.006237902763630	1.054156062042850	0.999499695042330	6.177082147650570	8.148711505763760	0.699202608843710	7.281687935643110	0.649966110679671	1.904789126223070	0.829675476555613	3.898239741290760	1.262311882787730
BT549	Insulin	AZD8055	5min	0.713978645116237	0	6.259665995298150	0.319231962173381	3.726752174908280	5.264922429618120	0.725956341133625	1.535170559191870	0.860241096682553	1.909287825328770	1.051187461543640	0.885505789495781	0.314117170861195	1.389666634043250	1.147324790485890	4.430987323797860	0.597211890748514	0.701280932063617	0.531066514808880	0.161584603299354	0.620502700628221	1.380035308900300	1.145823335399410	0.651674132758808	1.085833211017370	0.318335453587792	1.074141814202910	1.020452401794890	4.590438017650750	12.154195464324600	0.822845185293079	0.459145263019361	0.560728212500871	1.539355419182270	1.103938898054410	6.994728791912570	1.795177106193520
BT549	Insulin	AZD8055	15min	0.721826204642460	0	4.700969551644420	0.427617404063331	4.541705208692570	5.762152480367860	0.945263197632582	1.559174809384430	1.012070589574620	2.315050027765700	0.964276075498276	0.737616544370778	0.291328604828829	1.340155820459940	1.170414472620070	4.577498778915460	0.643593195080465	0.731563958281204	0.472709261911220	0.128992470178651	0.844861438186170	1.402197351702130	1.169234549784620	0.623966802503610	1.056034028412120	0.413386317976463	1.042655152511220	1.036599311185120	4.183352316994630	8.053296850428911	0.782685604296358	1.179652680394750	0.538915965332506	1.864141320970910	1.162861890179340	4.601857500198490	1.497279929685280
BT549	Insulin	AZD8055	30min	0.548010297637836	0	3.840044463389400	0.455624465727691	4.235749623900090	6.087781219968340	1.108313869372380	1.492811713733360	1.034677251541890	2.350638064911110	1.203739523419560	0.780362086326000	0.347826505951263	1.490048661838990	1.148352147384940	4.861215651372310	0.625242946746443	0.764593030017367	0.459255280891075	0.143969728148407	0.930796473426296	1.437012864106870	1.075411892419530	0.611987344704523	1.145600047732970	0.332588207839506	1.077138642780880	1.167177073171950	5.231045866554030	7.858190219335200	0.928620927316018	0.591362348666343	0.635027489111558	1.618931548255830	1.194482372796790	4.600641619432170	1.833135195329070
BT549	Insulin	AZD8055	60min	0.545929108396029	0	4.217074861874200	0.361546317924234	4.607031951757310	5.206074956618190	0.932787265961660	1.285113226704330	1.117025808893000	2.228288507621180	1.041078910623910	0.895594796234810	0.303822442293780	1.384494509769100	1.102077375788080	4.678944508541340	0.515315361088921	0.700916301772950	0.288141886837921	0.114818582709144	0.865912451882247	1.740802332405790	1.036175066621930	0.589469434853967	1.054137835101290	0.395670067838833	1.093220497074250	0.999338437137131	4.559035653454720	8.488806894963840	0.852749623918136	0.899041571107020	0.570242402240806	1.666336849650940	0.935448176951098	5.015063755651200	1.888201717435240
BT549	Insulin	AZD8055	2hr	0.527403035096015	0	3.801796481031950	0.381449884823216	3.689760851247490	4.248499615286590	0.896432885049113	1.312760679498900	1.174451053092100	2.080876402742510	1.109424232799680	0.999641132175656	0.312584032942845	1.430764227648410	1.267357269509370	4.376347062108990	0.485374773578857	0.644617765448636	0.302313585552920	0.122393806926542	0.984600554551746	1.784293699491420	1.070326661390280	0.645414248175204	1.128728807245600	0.409518839220677	1.150555235951140	1.050229312110050	4.228073241460490	7.243926726406600	0.754262585496263	1.215452411066730	0.551155955693923	1.654122529292660	1.026825988359490	5.012590125641230	1.573125795846350
BT549	Insulin	AZD8055	4hr	0.618823095038466	0	3.640046018268910	0.377272403421181	3.241422993941430	3.639664749234570	0.925309760684200	1.269257994860490	1.099008017738850	2.334003723163340	1.222932574750920	1.087877508113320	0.319449623502028	1.484438362558820	1.195264125510080	3.814521394491150	0.578594260542874	0.760837176770429	0.283558313842546	0.133571491376670	0.955987290542770	1.849267459031640	1.011387500955820	0.690854666111029	0.981637325245053	0.533686873460541	1.191388699771770	1.129519047320260	3.985912476181210	6.468127849043270	0.752950041785882	0.967586874016647	0.646500179365161	1.800538466473640	0.953391325034247	4.679065837211850	1.602309324148000
BT549	Insulin	GSK690693	5min	0.860997300222625	0	4.960187036146130	0.298904198753248	12.332916826036399	8.032093269053020	0.705075594955861	1.287780319282920	1.040332263571690	2.147443395783290	1.159489077749080	1.022567744510950	0.276118050207072	1.491972559889020	1.322231799673030	2.494076371840860	0.635999097777657	0.829469805505229	0.543908536583358	0.178176933000437	0.769170933379719	1.260190371632540	1.405437324388740	0.692411363618977	1.164605256870400	0.703588229551094	1.130661506558970	0.974222621429898	3.575533918128550	11.649118146771301	1.084195203116510	2.203614476948120	0.641028756693185	1.376466131260260	1.109819170707910	4.993027093125610	2.023190791906870
BT549	Insulin	GSK690693	15min	1.010394944902540	0	5.047617332862370	0.428226412015911	11.437891638720499	7.543397185270950	1.065325991958060	1.326488619997950	1.100229659903330	2.686786409836920	1.074564335041370	0.823903816637910	0.327778092139795	1.389137942001950	1.182207951020110	2.664405713430270	0.630536219848443	0.837982495838185	0.484712925570562	0.150314311610705	1.018009546616010	1.329429689786030	1.086604606839020	0.672245257144138	1.172452864235140	0.642187621468779	1.136283590561320	1.070840902102070	3.802255256786490	7.035749604844650	0.847842019893281	2.576747808574330	0.616756692115213	1.789674960065390	1.077282949988510	4.226841242530430	2.054820810072880
BT549	Insulin	GSK690693	30min	0.542186688322199	0	4.935615885598390	0.492735586431478	15.770407314387500	8.893107395309480	1.074141029854240	1.496261335695470	1.066842270047180	2.379287400167300	1.083263381368590	0.799526967126903	0.330873923055401	1.331856387861850	1.182414333255000	2.846418578313080	0.598224654840361	0.800062322998832	0.463942653056724	0.125148647177555	1.053669202844270	1.327925869094860	1.081922586983520	0.617733834443018	1.323425382622880	0.604497542316534	1.056484379074630	1.014267356096420	5.088835172301430	7.108731033976670	0.948654469523113	3.627219029641390	0.616861913640369	1.722620077135950	1.218484076884760	4.181049283644950	2.107933765619990
BT549	Insulin	GSK690693	60min	0.846132008350718	0	4.866998346600200	0.413254884135005	13.613489162250000	8.121119411201949	1.071631102893130	1.422475911170020	1.004480183367740	2.595031842748110	1.072700234085210	0.885139079276353	0.287271586054239	1.321470832810130	1.097881303102720	3.293024963197260	0.618525105511608	0.737424774710818	0.422989994054071	0.131808699286040	1.142485449521380	1.537897773762150	1.040347702854960	0.637984337544154	1.291959401480290	0.729954819066998	1.155967783996010	1.084456819539200	3.963051643409590	7.439462056019360	0.859810064810449	3.071768585731280	0.607419810839262	1.606203540065130	1.058283693340530	4.452632682989560	2.639436609183950
BT549	Insulin	GSK690693	2hr	0.613345810016487	0	5.607329590750970	0.514754698638405	13.545348816472600	7.962834637736510	1.150773393612980	1.274559372660540	1.046066680592540	2.009131489690340	1.160714363643150	0.933974461595130	0.302098233017312	1.410126958153250	1.269858625875970	3.192826539081130	0.528703767293316	0.608321443589119	0.259177025347862	0.125951326266416	1.190585511271410	1.469277774758630	1.014292675391650	0.608041523594577	1.148213753626680	0.753636750588983	1.040902091817110	1.077762057518350	5.024364703199200	7.365764735113530	0.795125238814128	3.490089140492510	0.556270370733843	1.581301732816970	0.901751360541282	4.957119695602620	1.619141793694440
BT549	Insulin	GSK690693	4hr	0.765714675503160	0	5.254471169269840	0.353271645360651	9.786148342906040	5.627123671642850	1.021667575790040	1.161826912575450	1.043506453633810	2.083811048689500	1.170303861085510	0.993423959220467	0.291137919528766	1.461702453612030	1.219146177741250	3.192503657966510	0.582999060226187	0.702316045353777	0.234958977242601	0.121241135819656	1.315351062411660	1.543013687918180	1.093682549778380	0.601305618897695	1.069495168425250	0.909817374665459	1.122583026496900	1.059302909866180	3.823706878371330	5.831458744379100	0.730888359597473	2.732293172890070	0.594520143804294	1.598789676113980	0.852902587100132	4.370475678838370	1.618688850599410
BT549	Insulin	GSK690693_GSK1120212	5min	1.211486603306480	1	6.349531605336120	0.430342020239196	13.688949104095100	7.278092174541380	0.834763869344172	1.384913935249570	0.801722756737306	2.115395416197640	0.941681841548812	0.712923871766824	0.257295339724986	1.278638136762800	1.139972433955340	3.102756069689270	0.573397611661612	0.789945508355544	0.650264239382822	0.160435357573015	1.158471224723240	1.184062446487790	1.301104003784640	0.646013493111591	1.285311407572440	0.859237533759480	1.137345472719650	1.045557780475980	4.447336921389490	8.514429515274870	1.087404025130750	5.276084580597990	0.608745117692597	1.597338760915040	0.907863859399588	4.181677369777800	2.036587550638670
BT549	Insulin	GSK690693_GSK1120212	15min	1.074660971173370	1	6.780956726459500	0.560696318710753	10.400069489391900	6.282771415546890	1.556525630201780	1.334511103210500	1.013695175312340	2.344915555705110	0.928324932201116	0.723613799971436	0.250059591044174	1.371308503371470	1.094750994093660	2.966250368891570	0.609902803611676	0.737013959300418	0.576382828539467	0.161717411729805	1.142785568656720	0.985790050258938	0.945493066563864	0.617705694100516	1.038194363905280	0.776449634243900	0.990829936175854	0.999922687852947	4.636281808707100	6.332867267500300	0.864801375492675	4.902127513327990	0.636783032448246	1.646638174298000	0.934605844946347	3.958738078954830	1.523975608934250
BT549	Insulin	GSK690693_GSK1120212	30min	1.242959737372620	1	7.185833678225360	0.484939189169605	12.564419291113300	6.912050434975970	1.668519237477070	1.175450368185390	0.912486530714396	2.219982665387660	0.909820181288247	0.728949233213523	0.258605959549870	1.396839839891200	1.108988437206170	3.329173986609390	0.596693765581491	0.745966372894918	0.487978298162691	0.135335765424901	1.204495799511600	0.954130388082310	1.015591804046410	0.587712415718353	1.198109747989960	0.773873239578395	1.020431417737680	1.009744887465740	5.059699422412490	7.955203330044300	0.880657843868635	6.211423354190130	0.675233602884017	1.555474705364490	0.886513331244216	3.829797766904260	1.945232504956250
BT549	Insulin	GSK690693_GSK1120212	60min	1.479950204820060	1	6.871216921278320	0.568461223149778	16.615398504549500	8.026069250360330	1.379762018247630	1.465269872703910	0.788753046216479	2.335174548766000	0.827268399284870	0.671883300509449	0.282574858744019	1.187618309811310	0.965136159893655	3.578669222086450	0.597269765163148	0.823155937636058	0.494198126655742	0.138328906199842	1.218509062540220	1.000827839597800	1.217070683069750	0.626043606767476	1.188057962099770	0.892040297007510	0.934484138077290	0.997723393010976	5.477566464863640	7.797466470776600	0.972070796423058	6.005249850482810	0.602977288797612	1.698076090198930	0.897512642990498	3.472551648302290	2.050834949669770
BT549	Insulin	GSK690693_GSK1120212	2hr	0.990615595684925	1	5.058362897876090	0.761631882192682	16.617870630695499	7.813057554503660	2.146561616798320	1.510640492526000	1.162999812139570	2.292487376623780	0.874791524434270	0.842182163229201	0.273288368201429	1.375103324268470	1.092114856430340	3.012604631433580	0.594103161025606	0.914600956960403	0.413967718483705	0.122010948552860	1.360228134813510	1.014459614519640	1.164877537594880	0.659170792388267	1.081057348366450	1.011456345017880	1.054579873718130	0.964654981053329	5.646626376137630	7.255242962061530	0.861196968844021	10.442508855083300	0.736598526705021	1.690048368880800	0.888691827251377	2.700905732965730	1.693926760344090
BT549	Insulin	GSK690693_GSK1120212	4hr	1.401897155577020	1	5.845467840747340	0.634653852106106	12.732434885996300	6.903870011309650	1.712640581633730	1.103905113505850	0.903591829163746	2.017550297281250	0.968111331514123	0.899864540987412	0.298037724058602	1.301940481749750	1.084413669476110	3.173093957673060	0.552034830763977	0.691717648117702	0.269032798644898	0.117968960043989	1.376613287201850	1.269401228691390	1.017908559314640	0.584951449059036	1.205268117316850	0.979927626853443	1.129312777510800	0.989580522787434	5.961816765145530	7.859953416812510	0.786252850863124	6.374375489619530	0.667380596962642	1.683711412445260	0.855499772491114	3.790454287003290	1.496649819131800
BT549	FGF1	DMSO	5min	1.158948828779970	0	6.593593894136340	0.300334416954450	5.378340065176660	2.353580413676770	1.076549255441520	1.231276979317980	0.902785437816940	1.599500982630900	1.281114810801260	1.034061261598180	0.231498684227332	1.257187740425720	1.096824528418840	4.203775883524210	0.498545318141626	0.697983185251522	0.347452409976303	0.144986742452866	1.241715342894000	1.277179316957030	1.159437335891240	0.706650185596630	1.017773232356660	1.362986063553940	1.054058441053090	0.960964655046803	3.547015065012070	7.932014010052300	0.783593735893645	11.600211744776701	0.593085234032419	1.459451929199310	0.888316749293910	5.087408446576900	1.807417660648510
BT549	FGF1	DMSO	5min	1.314557859400950	0	7.649471884670690	0.282688698083266	6.733278434455350	2.730604009196580	1.008855252919570	1.142452713882470	0.961300495398367	1.992486883992160	1.067941712846380	0.854426962789124	0.232073300464501	1.400322972081150	1.009685701972770	4.733319023643960	0.456038662009034	0.599389661227332	0.306169777518733	0.128248741986132	1.263185788537190	1.270771286512170	1.166452381095500	0.654151971083078	1.063583338011770	1.232571774525610	0.922752157882712	1.028595433835130	4.314637014959520	8.901197036783330	0.733391581810214	10.228222136535500	0.632789171112843	1.444518430616380	0.803088008134408	5.014824919040850	1.835175866445630
BT549	FGF1	DMSO	15min	1.126273979930860	0	6.772368443517800	0.326249018752915	4.726806424554340	2.212333164883960	1.011240704113210	1.293140626260930	0.926258849191916	1.420492776025690	1.139798079288720	0.873983845495506	0.223545961753548	1.261503059850860	1.040545211780770	4.215930530537180	0.545955476720456	0.756557666765371	0.182343611441158	0.128079316904526	1.170412562478760	1.236614501235130	1.235693825880700	0.728935637683837	0.952207100897006	1.292104362772170	0.949450495869857	1.014019143964890	3.489587104326730	7.744599040824260	0.771471083632471	11.022987355781700	0.595293088141690	1.403468975571390	0.882590757545127	4.987901711735060	1.778024011925270
BT549	FGF1	DMSO	15min	1.203013343255710	0	7.711933293891970	0.335824393153553	5.745323540627900	2.692277143168220	1.149222929123590	1.204285363354380	0.997270832342150	1.985058975043750	1.011874535110820	0.710045637578753	0.263718011383390	1.392107418746800	1.051391036604110	4.480075656359380	0.479140684727370	0.630632465273599	0.211216622503515	0.113620224965014	1.333660407146630	1.046324331049800	0.995916203992800	0.556517398922418	1.097375522079770	1.200905453189380	0.911749909015149	1.024147193511580	4.279159978121030	7.975053641473400	0.870040846915656	11.972779953800501	0.568093522648149	1.544292697493100	0.757149204809535	4.711629136549510	1.756682104516040
BT549	FGF1	DMSO	30min	1.050456788579370	0	7.900995015681080	0.272268606465825	6.050539572735910	3.029864181919230	0.950827994536640	1.223282176636100	0.886304053914879	1.560017036288950	1.014371951641600	0.914056371817700	0.236853366074479	1.370466780434950	1.175837468076940	4.792525470281250	0.551460719000811	0.757565020078492	0.260883904097592	0.130055932033457	1.014233973764510	1.432728178619140	1.339815902084720	0.701848347268378	1.123671062314740	1.139217116867960	0.961812606067376	1.032707923358150	3.520585818027390	8.996858203311371	0.749984462842635	11.009481459413999	0.595289656168940	1.472788124747200	0.826091435897628	5.295012023712080	1.854585920122080
BT549	FGF1	DMSO	30min	1.233136829954370	0	7.410654841214910	0.341728577611447	7.657959618416290	3.747964457204190	1.337805577935020	1.364387429030790	0.784951855809337	1.840106151767780	0.981227272112988	0.798192766965010	0.258844449010833	1.380417234137980	1.019201285715610	5.369622475876320	0.555204529387485	0.634453893935825	0.255724317103860	0.122485542145418	1.245703935174830	1.449615809553680	1.081571591632280	0.637744738120868	1.223327163079930	1.048782182038640	0.887939249528203	0.983373975557153	5.162116717328940	9.755344057951151	0.783680546753440	10.205002634197800	0.673557638269659	1.462853019522720	0.871207802329374	4.979656948681400	1.963091838880760
BT549	FGF1	DMSO	60min	1.178697418427390	0	7.426431259131410	0.299166584718916	6.176515116026480	2.970845536959810	1.187773649438660	1.136565223022500	0.997883187424980	1.787799686397400	0.976797582677757	0.900860724687800	0.241769315925604	1.301503920127980	1.182234445965890	4.380982182278060	0.537396901457343	0.756631809572007	0.259199096078908	0.121436920229035	1.171155868520560	1.367844021007290	1.201223927019190	0.664633402321850	1.121915345601400	1.165248463183190	0.902848628587373	0.997892884132861	3.647515043146470	8.406766241827601	0.721453149777110	10.293034670666501	0.623113594688092	1.504037842076440	0.860998752336924	5.039046593177480	1.834758009413290
BT549	FGF1	DMSO	60min	0.897166521289299	0	7.230707997586650	0.257217248808091	7.244502935911990	3.434995631167600	1.131714140555950	1.329013956624680	0.926065649605260	1.630272953242940	0.902407817038688	0.799209499914190	0.242160569146304	1.321235686286060	0.981587444120173	4.911779913857530	0.515987273535887	0.622480186066431	0.278308117539567	0.111517636561842	1.020009954003200	1.214532547300290	1.070880029401930	0.654402603982096	1.179587408161140	1.132303636962810	0.993888205009678	1.023244109133560	3.678337372849300	9.229619535453470	0.817291950234360	8.412051077964430	0.555789905927567	1.369564282032420	0.733957866888983	4.505568716736960	1.981640628976660
BT549	FGF1	DMSO	2hr	0.883576925777255	0	6.214935535786050	0.536660168218322	5.706511516460900	2.828953654808650	1.555276914866650	1.181481290123410	1.017871738112220	2.170091778469020	0.944945950007754	0.900589854308650	0.265689574773935	1.333217472596240	1.086967261302270	4.450581753972270	0.570770824493297	0.739593116245005	0.291643123688356	0.124325597007819	1.290287459174970	1.186819656933620	1.116713383434360	0.691638873084531	1.125263599785740	1.095831292637590	1.094541749685040	1.069664606328060	4.040012985280070	7.311982563335140	0.667798138994908	8.620280077744781	0.637719701902240	1.788236771295600	0.873528597016465	4.815443818261980	1.520604930474750
BT549	FGF1	DMSO	2hr	1.068926635090630	0	7.599857052091760	0.299957141801747	6.905956437435820	3.207663270909500	0.989874781402114	1.235300527665110	0.857617024919070	1.606757296369260	0.918718402232466	0.915961852922578	0.255384487986149	1.321558577982210	1.013857021604510	4.445065095712900	0.530715143953259	0.710465845368808	0.329875942522689	0.137009781106375	1.027004705481730	1.276926095478810	1.011354491138200	0.673098207469123	1.274013136741430	1.150693064477830	1.025440072258810	0.995957216567236	3.462383105491860	8.691813022598270	0.785174182852274	8.552388977010081	0.604555313258149	1.292888384123290	0.820891774769190	4.526105790657360	1.698474616817820
BT549	FGF1	DMSO	4hr	0.861547488548373	0	7.163669224482830	0.330436813125103	6.903313241445390	3.005669856132110	1.333157794304280	1.202078672949800	0.933423767499920	2.442328750418940	1.018529403036930	0.961907626046837	0.257133595770342	1.288374444689850	1.086258023090550	4.793152280784500	0.567544300589672	0.786229766368405	0.377629341076750	0.124935723128652	1.262531435625170	1.368451572567600	1.071444819608990	0.670421140129504	1.028139277140660	1.120174256192710	1.098891900064310	1.004458117485510	3.960724335365020	8.014328861515139	0.704105187016668	8.768018849499960	0.659163995104217	1.736676754284330	0.766063092579324	4.533739754066410	1.660263000896040
BT549	FGF1	DMSO	4hr	1.241124747418550	0	6.468618747964320	0.333945293963537	6.309477499472100	2.826433317495330	1.225193457124260	1.236141303771840	0.891101292316892	2.083789626663110	1.040810620555220	0.990677002265116	0.249438465600947	1.306667902109320	1.027642493480320	4.643996380171930	0.499287108683540	0.726254395205235	0.364966139101076	0.139612913086632	1.134493311632690	1.210487904532190	1.015971659457770	0.679563869518714	1.227963063365690	1.237540095789780	1.032808624928070	0.971398442066618	4.273524432867770	8.801033275369511	0.727971515832455	8.372920835002940	0.637643158486212	1.693969443126380	0.748717610112136	4.949287740413100	1.972224169726090
BT549	FGF1	BEZ235	5min	1.020121200830090	0	1.960382591682130	0.312649509869362	0.862469618816313	1.670276324477250	0.962618110804774	1.171284015987380	0.857691818297093	1.606937610904810	1.303887359131430	0.750965064822352	0.254939178489639	1.227712319632220	1.012234505618500	2.315505770969770	0.611289210670832	0.876034338726558	0.314158452273692	0.157355979144863	0.581689613330403	1.120584636962710	1.218459598083890	0.621000095187701	1.338338864691780	0.172857991782099	0.983183613327263	1.020583812708370	4.322367698461890	5.302819847536600	0.762357611305286	0.219264153948434	0.666993059168776	1.678687202936680	0.881239010631988	5.800414090680920	1.630329345061590
BT549	FGF1	BEZ235	15min	0.981318479150312	0	2.336316021175490	0.345429304729582	0.817421429250753	1.836330699813620	0.995565718454587	1.071799760055360	0.941069228683881	1.603758797356980	1.165753828083890	0.697652786112263	0.250248229154149	1.367154005625070	1.093461696431490	2.545503595126330	0.580012097403781	0.738629280269920	0.215183686886364	0.134049761553694	0.625344088161261	1.108294979164630	1.047975048781380	0.585473130650198	1.225191009202300	0.159656068226518	1.005871194228970	1.088462850762910	4.959289735892090	5.207511590029280	0.867060566498250	0.143788745816013	0.699144171318589	1.571855612032700	1.032778413813050	5.427740544982360	1.549118991474950
BT549	FGF1	BEZ235	30min	1.132735052839650	0	2.371660581352190	0.322388869414967	0.956952142726422	1.923898174767800	1.142394734852590	1.069735902316930	1.074746877863790	1.755893030673410	1.048627512003880	0.620502590413470	0.241167959709442	1.480724189053310	1.075440377837360	2.804663802926470	0.557159908646562	0.685637573359715	0.229211919655727	0.123752124284563	0.612194848615017	1.128885545915610	1.043846646431510	0.579693348584750	1.231682363081430	0.148752364310541	0.978737869820043	1.139667673271630	5.130184656473350	5.046987737258360	0.766530860125767	0.149563040781780	0.703645933115949	1.586075333762120	0.890041630137951	4.859393074708160	1.438288298228070
BT549	FGF1	BEZ235	60min	1.070174888518390	0	2.585013683216910	0.377400306092793	1.111148576126750	2.149117334496410	1.315308468985410	1.006707826290290	0.996261697219293	1.706634850543650	0.961690853706116	0.679168846081647	0.253590417694125	1.367450172001630	1.065040001472900	2.942807191683610	0.537325700007502	0.668360568645780	0.235754254917288	0.131226550801351	0.552784563880236	1.049214081431180	1.071345708595730	0.542342653469798	1.438672956122710	0.153386830173085	0.931518203377784	1.091460994080710	5.526306503980480	6.808520468362560	0.766082866191618	0.152742950790127	0.614560195552240	1.571440775853150	0.903671866652880	5.595541525546870	1.340777685048360
BT549	FGF1	BEZ235	2hr	0.825517108496944	0	1.492921649778870	0.356537180023824	1.275822568466850	1.781144301966450	1.173417604905880	1.194437402896380	0.873414452682128	1.445734277929630	1.094025602927500	0.890007939548549	0.293988189456957	1.482721625145960	1.153593381206090	2.504053317565160	0.636021279588652	0.773569555315510	0.335720490807237	0.153964634766549	0.507884790325449	1.285396966869930	1.303616280924670	0.701528247494030	1.345764746602060	0.159672586298081	1.072280342090000	1.018941074867620	3.159857321480820	5.033669858876960	0.787424783669364	0.166159358230030	0.668620446334723	1.395314096732100	0.982970425519842	5.012168583122570	1.515639719344600
BT549	FGF1	BEZ235	4hr	1.133819375757090	0	2.011354897666620	0.423526306148396	1.356645399092450	2.129182132019220	1.366021547178270	1.066699523470630	0.973641073635894	1.824153644143170	1.088315679858490	0.804941655494093	0.265268606855081	1.477064056444260	1.093506272882500	3.340016297751850	0.561020819892997	0.733752214979343	0.373906989067359	0.144509141126908	0.604469864821025	1.124522306577910	1.160911962913380	0.584549061633188	1.357899895040020	0.177105680298929	1.031913715497530	1.107344606960340	4.752591304185770	5.086658479991590	0.743051245887465	0.157949602054362	0.697801977648177	1.633328976751660	0.861064855279996	4.659681570085300	1.370966656388010
BT549	FGF1	PD173074	5min	1.245767301480890	0	8.684259570303199	0.289414592461113	6.260459042665740	3.231466439157210	1.116841729565600	1.139433411050010	0.805214314850020	1.595757966730500	1.149835506449800	0.967809423873574	0.241336671031857	1.324116407976900	0.953205115044716	5.096717409500440	0.464786024437364	0.654427380048006	0.128993005858630	0.096442034327441	1.344097619501060	1.344066342260210	1.014795025435060	0.589257705130684	1.086965662028060	1.213803694047680	0.896908183048888	1.057288677281650	4.956660815081940	9.417839050399600	0.720409665366075	8.470483855950750	0.533834801962199	1.635141949923000	0.809526103894253	5.251686505173770	1.937227593114620
BT549	FGF1	PD173074	15min	1.251509308991190	0	8.293934741589659	0.298028679886199	5.327299601838600	2.681698739596360	0.899703041311076	1.100630488133320	0.988240096078625	1.403121276034910	1.103255088077830	0.823824104904541	0.216573742231399	1.295823809127330	1.031264034996810	4.711505940921880	0.502892813068485	0.644126795884615	0.113350679277158	0.088856089930138	1.153003164729720	1.148697975092270	1.066759856683560	0.630739646055987	1.028784240453750	1.062174281479490	0.886294788883690	1.065136220524860	5.171188216864370	9.113118907756821	0.706674171199913	11.422892645581699	0.590814794048003	1.506488415326030	0.717318736510955	5.148840070386990	1.878820710552310
BT549	FGF1	PD173074	30min	1.257903209447750	0	6.660703980204130	0.295409458191114	6.197526525356270	3.403118218777710	1.053188503338200	1.067070351848160	1.007214353730460	1.250754225293950	1.020488254180460	0.757992513290188	0.215899024666238	1.504679937538720	1.055631378293240	5.012383409097220	0.500051525340500	0.650229259941790	0.104496668067667	0.089012863052451	1.163173751148290	1.471212066015500	1.040788266680100	0.631711174626822	1.167873619063000	0.909213243177384	0.900000486896195	1.074892737636480	4.228800846978070	8.389685034573191	0.683957191252003	8.376884414004151	0.578095698242885	1.451499992033760	0.692169510771517	4.654501495236060	2.025979096731630
BT549	FGF1	PD173074	60min	1.240051354202030	0	7.332069514022780	0.306666515811742	6.053603321709360	3.146258238007880	1.139461459773040	1.239599107983770	0.845085248069574	1.236677112236680	1.006481676050790	0.795744178676150	0.276953705615683	1.217198466078870	1.070027417755970	4.950093850085580	0.551613892845630	0.621657248894552	0.100272426640299	0.086187929178960	1.045993108077870	1.307642334600730	1.230216499035370	0.607187095149140	1.268706245196500	0.919222103814928	0.849009273927213	1.024379609286430	5.249043788658590	9.623461159682471	0.733381755249732	6.678492922069880	0.579656431026602	1.503050821559910	0.727390235803404	5.356993549508390	1.931726478049820
BT549	FGF1	PD173074	2hr	0.993986747681990	0	9.483829725891830	0.281886359712745	6.873871278135120	3.385332961229330	1.132663205056810	1.135430292765240	0.876398507587529	1.326244550065820	0.921327130878345	0.829851571871808	0.260712785572301	1.424832077616910	1.061025427352750	5.272383341004560	0.519037343423731	0.655341052652804	0.148718075130270	0.096623535690621	1.020846099211870	1.250245599933090	1.041116375689400	0.631224486509587	1.191045954051420	1.025431124948780	0.947074419434837	0.983566076352997	4.565962388761800	9.865956098782871	0.678396993196290	6.974214727899400	0.609896151153168	1.595120912673940	0.710571475948460	5.711402948853220	1.648610998410530
BT549	FGF1	PD173074	4hr	1.303583054677810	0	6.433292810827660	0.327795340740742	6.999733309720210	3.131905208999720	1.268994549242410	1.075490044589740	0.986295512876715	1.463775546290490	0.935473848653658	0.900754629314717	0.276811095714855	1.357348877506530	1.153490055548150	4.465425021434640	0.509510602220932	0.680900540413385	0.192423026792250	0.105444046947149	0.991122145972108	1.236120867446260	1.209380719626480	0.634441539896220	1.216140561712780	0.953095567421160	0.946713437872622	1.048151146905200	4.189255004622330	7.831378562201860	0.728885500302935	5.465809279817610	0.606120410726841	1.517511146348530	0.766554753384877	5.029301101392630	1.717458387610400
BT549	FGF1	AZD8055	5min	1.207625702438010	0	5.007541828917330	0.350096341830668	1.587673251117020	1.862673509725850	1.338703924519020	1.142258519739220	0.833394184068737	1.719563003603440	1.421512479156920	1.076383415060570	0.299514455172901	1.272738686310570	1.159313184537490	2.917954170044960	0.586484803188038	0.851815172928244	0.425112361947383	0.162793631693055	0.801703928691175	1.207360863501150	1.341250073634090	0.686222139468829	1.113952801975120	0.358551787784630	1.082923936608680	1.044782870769980	3.298316226963660	6.609813758474270	0.753682648060140	1.124726972109290	0.687708098070494	1.522055105608630	1.122548611156250	4.829197156818250	1.550050553200800
BT549	FGF1	AZD8055	15min	1.147387431100520	0	6.357063086654940	0.341566628932507	1.432510633000390	1.815121150893050	1.052027758464370	1.225938449444560	0.851756387541067	1.520504813569380	1.314274308246780	0.983412556823903	0.232683698250360	1.202521603611420	1.190877709728000	2.862516038607700	0.612221791184244	0.813733697032711	0.185216382246075	0.121975343280153	0.791481512146660	1.238728032167530	1.245661070459050	0.699711552121507	1.065003965011740	0.379943879199738	1.099646824784340	1.089203559810150	3.503778423063490	6.972950738989380	0.790185587949715	1.364275233230570	0.641546628633294	1.477864387841430	1.107545841670600	5.924248627612530	1.795220294714650
BT549	FGF1	AZD8055	30min	1.104398713895890	0	6.042620361701570	0.313694778808133	2.080236152180120	2.415710507234870	1.048442897161890	1.119009588172070	0.918805024989960	1.756518901333970	1.192180850348780	1.040317936781440	0.274923867906183	1.341642755905870	1.270979170638380	3.616708735365440	0.601852554851741	0.790211954510724	0.259498925686973	0.129809645697603	0.798886903040710	1.250775640153500	1.268315579202620	0.673593982337016	1.091192946601560	0.366454470895549	1.089018946554500	1.047804127383080	3.707785508594720	7.710648054667870	0.772695460287148	1.065046034199630	0.664599301574973	1.638633425628020	1.003708855285310	5.979205848627280	1.606592689602940
BT549	FGF1	AZD8055	60min	1.238976050935430	0	5.525339812882170	0.344488320804569	2.176894663003970	2.209811662638980	1.177408961252470	1.040844424280020	0.935492532325034	1.735711034309750	1.148390389403290	1.043400725161040	0.279005812915327	1.266616788636730	1.131077036492680	3.468164148729110	0.561574204115355	0.822439760694095	0.255862719739981	0.124452866241579	0.829629110436114	1.261043307272220	1.161444675503180	0.657414763404360	1.147924489123940	0.360126284956900	1.058034566780900	1.051541174004510	4.284877533583290	7.717174617431750	0.704444580785920	1.174720860247760	0.648994772200006	1.709196546543520	0.976379204472258	5.652371620550710	1.671983679543710
BT549	FGF1	AZD8055	2hr	0.794472000037848	0	4.163823143205350	0.684202774755342	2.107743916191100	2.161696560911330	1.680082167083390	1.092924815116720	1.066789097626450	2.143170657150160	1.037555859682680	0.991068547284262	0.291598607635601	1.335020638371860	1.110876314273510	3.242767135625250	0.584019242307145	0.760452605383349	0.247425281654753	0.118819248326085	0.962628612704979	1.157769145973890	1.167256671206070	0.650059231326188	1.179975915495010	0.365294018600161	1.219582851573120	1.082406366440110	4.322723754138790	6.725589407420420	0.708182393667898	1.559927716053630	0.690362695442913	1.984320026558220	0.955642304025302	5.448407941363110	1.428349296319920
BT549	FGF1	AZD8055	4hr	0.859050622724554	0	4.584535432998490	0.382737699747129	2.561516585149040	2.164688324007750	1.374628120676530	1.109891437995630	1.054031885732140	2.283252784806790	1.075207986859120	1.067469922118270	0.267854331976457	1.258161457019640	1.150142673049950	3.585576635151370	0.556045039957521	0.835015103459192	0.347494206421883	0.133232291510057	0.955901071386852	1.321683013539520	1.070804488822550	0.588582064987539	1.029772629337210	0.412776719601113	1.217602207793590	1.056591980398140	4.348891383278520	7.056518908548130	0.720415849097951	1.467449921937070	0.680059981339932	1.936089479851900	0.917725359900830	5.008783750321100	1.587696814691230
BT549	FGF1	GSK690693	5min	1.109683381021080	0	7.553196720113730	0.320357481207616	11.645720618180899	5.322075175199970	1.113078666878840	1.205636679907830	0.977154459262670	1.818884919467110	1.408049222801640	1.048394267139030	0.249877387355483	1.242248056519160	1.034550824804350	2.816491965012820	0.520162460943525	0.721647926913207	0.368454619535140	0.148630010076486	1.116059211306370	1.271945769870770	1.084472670731690	0.709000609994384	1.031130725062240	1.081909335567650	1.123387316737730	0.984610554583657	3.676130435368780	8.872060163680850	0.788799396374408	7.471633434657520	0.572987460468469	1.514804517519040	0.912765031757387	4.506294639513800	1.770788268634300
BT549	FGF1	GSK690693	15min	1.043724957024550	0	7.357943446849980	0.389772162659156	11.195050110633000	5.769646746296210	1.103238427241310	1.215961863411830	0.856322433342068	1.525120821441540	1.337889968388390	0.876065812212519	0.235740159980437	1.249112891519200	1.112662076878130	2.372840688400120	0.537489507876082	0.742706384261491	0.166411340493525	0.122720823305120	1.107851122164350	1.163232356363610	1.180032812055270	0.655964027419630	1.049267106294190	0.887278641018517	1.053165110828800	0.983959220751243	3.707282405223820	7.165694923942470	0.815585436265127	8.261984672889399	0.592345709874200	1.434612362213830	0.852752678695067	5.179197013668050	1.864735453791780
BT549	FGF1	GSK690693	30min	1.143095318937540	0	7.625688483695080	0.307566623770441	12.631309583316900	6.641783796047140	1.127940204265540	1.100332402104640	0.962659524478850	1.820104421474030	1.106610817548660	0.997206746143170	0.228497999374578	1.308893948874190	1.241123618332560	2.669789118783970	0.563458258717009	0.701264178318072	0.228598099390384	0.119725844576891	0.944817733820505	1.283355792409910	1.257426668057630	0.689082382339240	1.143268808507910	0.676625358228304	1.079209661385290	1.048395861539220	4.196621426534380	7.976410499979870	0.760995853991160	5.322004421198640	0.598290677292707	1.571679332785540	0.883548491405965	5.354785023687070	1.820330613958720
BT549	FGF1	GSK690693	60min	1.144339843906350	0	7.226471089897400	0.380918697906077	14.265475653623501	6.948431758562500	1.557215922474960	1.103777898693860	0.924313437740788	1.709123198523170	1.141653224221080	0.990547365106955	0.238986319355981	1.377466959741660	1.182961217994330	2.784257224860710	0.548428971432534	0.719432531066424	0.251588048248154	0.115997943168906	1.082806974571570	1.265876040497430	1.146948758461420	0.641667487395824	1.181648814893690	0.638192707473070	1.027825471434920	1.060662547674800	4.764695131412370	8.794970998328729	0.705216223511217	5.540346958452430	0.608494997846055	1.616022323463320	0.880048685767346	5.664253529947580	1.882853182153520
BT549	FGF1	GSK690693	2hr	0.883635970970795	0	6.287459360198130	0.648817526592435	11.160023383340800	5.867257927204750	1.874461106087070	1.105979458840520	1.020115637852880	2.042707474336530	0.980538186734072	0.926499290071787	0.266549120127178	1.301999982311340	1.157503743154180	2.739182412786000	0.535368271622119	0.706167890812997	0.240806860207887	0.121324907720453	1.132780061955270	1.110156595158500	1.090723525851290	0.656470338013627	1.164472654498580	0.805300879373103	1.099698055568930	1.106796296730530	4.035215389403280	7.250359534046520	0.727360309822308	4.859283329478740	0.664899531343867	1.818625145707800	0.870978762786563	5.011477874304140	1.575503050706480
BT549	FGF1	GSK690693	4hr	0.854541509363801	0	6.530763521730820	0.378633920333438	11.739511431953600	7.171757024993650	1.556452732182690	1.146535757332370	1.073352655163270	2.254590742176550	1.060765818211850	0.975278567826568	0.268340133143192	1.318957512927010	1.131409014926790	3.099289442318000	0.551869376248012	0.772866315424508	0.344792463741259	0.120853664447495	1.147188933716310	1.315469129137210	1.012140866997040	0.595478254956176	1.038013841333910	0.851002365570519	1.078684101318360	1.076905421976970	4.764943172292340	7.996897128858860	0.793947936038612	5.088837077997880	0.638892533833677	1.841357612170850	0.804499930459349	4.919075356950390	1.682779910887850
BT549	FGF1	GSK690693_GSK1120212	5min	1.175635704612530	1	8.243488631386541	0.309920844832054	9.982389194577600	5.465176416110930	1.087438031269660	1.203703838898160	0.869968324693315	1.762707973068110	1.170819335868050	0.938899976399707	0.233587104557165	1.312497079799500	1.117024906266130	2.974279089149910	0.505753698765480	0.723881879088661	0.323135875953832	0.138594487919962	1.005462511428110	1.225750901689020	0.987605189130160	0.629739236567942	1.088337673150220	1.048608727813300	0.954709151662648	1.030721486006090	4.285586025751100	7.787277376998570	0.786625862031391	6.450743958718930	0.636720251294484	1.565471220037550	0.919891575608560	5.229571401981790	1.843725074939400
BT549	FGF1	GSK690693_GSK1120212	15min	1.295749502305060	1	6.291278230292740	0.337204828651650	10.970814831657300	5.587614819404180	1.007652863188590	1.144998500862100	0.975125446362194	1.639291626227160	1.042018122220840	0.787268452356915	0.215873687204587	1.303972556128150	1.121259324988920	2.668975084061590	0.522622641729941	0.700869327521172	0.259559728001378	0.124815327172628	1.060935497587700	1.045639727579960	1.178213188658630	0.589000818261170	0.951276553757974	0.780941422899556	0.927747847256452	0.958586793693847	4.558077287598910	7.665820598247250	0.750161154116251	6.777298595645830	0.628788513560290	1.458278997863650	0.773141604825457	5.159692195596640	1.815810578268120
BT549	FGF1	GSK690693_GSK1120212	30min	1.269412795273920	1	6.086975421067830	0.346085202834930	10.420325424715600	6.124022592964580	1.240177072459220	1.114138464610920	0.960001236582173	1.906602033571930	1.057396640572720	0.756216124763863	0.270659381325820	1.450572115582020	1.052688925557900	3.263367905882600	0.559841654066975	0.673603360210078	0.238091027623352	0.123198820617525	0.968691977867236	1.273279083921400	1.024936003440270	0.579812331132625	1.197601962207120	0.656854796839973	0.951584758384952	1.057904600517830	4.135166337978000	7.117280909335590	0.765310356622382	5.624660734893200	0.655609262993191	1.464903696517240	0.850737714965895	4.393513531546570	1.933160313072180
BT549	FGF1	GSK690693_GSK1120212	60min	1.266457479814520	1	6.546948422786090	0.380446408792397	12.480099214910901	6.475567618419350	1.290856933187860	1.287591838516050	0.883689283839713	1.971169390576100	1.030988442016660	0.873195142167545	0.224384142763047	1.339461783914590	0.980801584841573	3.380506148969630	0.518424422271000	0.692915346125799	0.235780007206061	0.123338439664201	1.210630079763530	1.233224770142660	1.266513571334650	0.629332745030337	1.182755172657980	0.772075369982140	0.915066427080801	1.027128802224530	5.428720256669800	9.386917380175699	0.721251770998143	3.963104745138270	0.646219667038898	1.598430730960740	0.934656066878570	4.925532644692270	1.839975886419580
BT549	FGF1	GSK690693_GSK1120212	2hr	1.305203511601340	1	8.585992037971250	0.305113603260259	13.169773832211501	6.700116416012000	1.265504788072090	1.141435331146440	0.880923507854028	1.913162352223700	0.960589766301649	0.830781515253843	0.249096267960116	1.397204455034160	1.060537057679780	4.085159826261970	0.526173156010456	0.691334728036472	0.296024020608434	0.121065096582286	0.950812270524030	1.254503243600970	1.092379130206380	0.598201581178330	1.166339235837080	0.853229784939530	0.873284689420564	1.075957757999960	4.978071110263450	9.459819399956119	0.663616553938913	6.161582761355240	0.593052929880523	1.562259983907620	0.764639753082823	5.653792583027600	1.769784545976960
BT549	FGF1	GSK690693_GSK1120212	4hr	1.248695930554610	1	6.807744201853350	0.347961172833784	11.467020396079601	6.012011260304240	1.336962855889950	1.100069722204680	0.958929366609141	1.789871660513240	0.987172565596125	0.983071688000634	0.256733050894169	1.437935475723980	1.133877210146220	3.102899685594190	0.525496722163384	0.752047105684363	0.343027332500293	0.137241810883895	0.931902503873260	1.249038309993590	0.937873485392121	0.599646486642657	1.205307290527210	0.970876646341846	1.057534797722010	1.022434717790620	4.234568071739560	7.796528549207480	0.763389757716956	5.123080411397100	0.606788295894842	1.505418805210100	0.783524854253056	4.750978606576250	1.877035006307530
BT549	HGF	DMSO	5min	1.274832773472000	0	7.886612692534290	0.537932881870948	10.464318390740100	5.381130920753040	1.056056005993100	1.464194398503480	1.662997131827840	2.646063796592580	0.808608382950190	0.716150040149520	0.556983734458243	1.287387126421730	1.109079629371350	5.470142977598760	0.681756497237657	0.744854161046475	1.580468964432030	0.379566008415553	1.396245988158110	1.264791421243000	0.912208071899778	0.599630713616885	1.381403550127760	1.220929588067330	1.031986148948040	0.983188560087426	4.171537291384170	8.219003540817869	0.924930310761426	10.626583859549900	0.640944090115395	1.721093061174700	0.843278014238599	3.788000251021890	1.701224169079470
BT549	HGF	DMSO	5min	1.178459524788350	0	6.618295216728090	0.422367331791981	10.273118975228600	6.067466126756130	1.071453967369150	1.727566259519030	1.950594692263930	3.233334670399860	1.113161894148840	0.824171139088990	0.550562276694655	1.428191513973990	1.194878773710640	4.715940113977380	0.842237140495694	0.809760762558185	1.255586612996340	0.286650389835440	1.247329247578710	1.295484016779400	0.950580507408178	0.668620850457240	1.331888010664990	1.092969668873530	1.316561945505630	1.053434225816710	3.614332505859630	9.013939138887389	0.834021984498625	6.320438797284790	0.792783749844473	1.701880623283300	1.108576370809580	4.278158404431990	1.906128960591250
BT549	HGF	DMSO	15min	1.069711051101480	0	8.644277116571640	0.587421285129367	14.211521435359700	7.044768690673380	1.814036791885130	1.798465104937150	1.813920144634240	3.922278278043020	0.785315900738826	0.643394372975837	0.569154689193686	1.446494086768680	1.017597402807020	6.190820701563670	0.807161940909741	0.707407120360847	1.637920432121670	0.324815845544082	1.586207308469150	1.042100871986140	0.939770525496273	0.565800588169151	1.467554590985760	1.412349504387840	1.257182162351260	0.969430684457360	5.786724440083490	9.720241307676259	0.977881614519368	12.270509911690700	0.727063292498029	1.601812963514630	0.846749860750669	4.204213225835860	2.256035994208200
BT549	HGF	DMSO	15min	0.735364466872677	0	5.396732344131230	0.498957093864845	9.751840335830471	6.287149815624620	0.949808226132423	1.819829580462600	1.613587516044360	3.203644801447670	1.051821474725740	0.782171731869022	0.435786908553010	1.405712901919040	1.106213840201580	5.114542534789720	0.770386202089225	0.827075495785830	1.332709040822540	0.288373272444884	1.255461916596370	1.322143240460820	1.058391896811200	0.669052898729801	1.498845568989460	1.148370046246680	1.246574435192670	1.040167162228120	4.349606657108390	8.347311897867771	0.983966167582284	8.040069822666450	0.669516514150414	1.681405716688040	1.095038115538280	3.767029056326960	2.190068971796620
BT549	HGF	DMSO	30min	1.498380001620530	0	5.193908121140440	0.491219721504617	13.519292049050300	6.061950267961920	1.274558361559330	1.538413607123560	1.437603752095240	3.131874934209950	0.878486391743759	0.604463491205720	0.550611329036772	1.266102011559140	0.986024369581594	6.017508461527460	0.795089456665470	1.060016649660420	1.345052844296870	0.356142043390707	1.370748156474420	0.985178273728417	1.031428101928590	0.626790399024079	1.372801308764560	1.286763995708310	1.319059246146030	0.941608023835476	4.824577445671760	7.287770593781710	1.036853930720610	12.607991029690499	0.734919919444873	1.553777508477510	0.846864172618732	3.353546625212900	2.768284335388460
BT549	HGF	DMSO	30min	0.688395265700728	0	5.668689641413380	0.431705190924100	10.416083618967599	6.348563506638500	0.935201233802938	1.887885441407540	1.652306771778040	3.198346483260100	1.034064323992350	0.803244293963248	0.438144233736264	1.378974962183660	1.117954936013420	4.838241430668620	0.758298928952252	0.893268500130378	1.315459284287810	0.252264349328864	1.377192265163920	1.457782201471240	1.161417325122210	0.685257901396560	1.407062358158880	1.203607105126970	1.290967677126900	1.044085987415100	4.338900830157780	8.519968634559399	0.918753348051385	6.473919575666960	0.705489278607733	1.724479045377920	1.155770556328880	3.690136963046920	2.468446780987870
BT549	HGF	DMSO	60min	0.884018406993736	0	7.340421106556680	0.581523974568447	20.807589163879900	8.617732244749259	1.545618594017700	2.250079658235200	1.474444425097720	3.221349046622080	0.712352042303611	0.679673632798337	0.522257409685160	1.280393098976030	1.056831342362410	9.010588816889181	0.598157021409641	0.874382570965070	1.875066130805150	0.257782885929169	1.554620501778680	0.898014440956823	0.887218537928889	0.506253191577170	1.292389505925560	1.359857528659350	0.904833384183413	0.829275219451428	8.243137478420501	10.597888810761200	1.325840891547880	17.176118103239599	0.607823697139128	1.649175402000720	0.825047000110779	3.390347560065310	3.080348101862150
BT549	HGF	DMSO	60min	0.625262444255501	0	5.796851053880660	0.331935605421149	11.243578532268900	6.321178509501100	0.869776199130330	1.731088209908100	1.305077530290290	3.027975898383120	1.011770038218980	0.854597823004754	0.376094718283041	1.423391154875700	1.043796972095770	5.337950384992290	0.641579343437322	0.807354667118562	1.006697300688790	0.182656517683022	1.362620018590810	1.466497616239890	1.015606380666130	0.687044974898691	1.379875826226750	1.244245502350440	1.254403294879780	1.042240471070900	4.442243614415820	9.309475764794080	0.900190004157865	10.342590167393800	0.704117085846409	1.606404373305980	0.964395697043590	4.173395344153210	2.640438064193410
BT549	HGF	DMSO	2hr	1.068115810314760	0	6.511959547099490	0.746553212261629	15.844529629162100	8.388591270421781	2.017167709941660	2.134120809672990	1.213977625135820	4.414635251030940	0.673033831742958	0.664016242775575	0.465788772019317	1.525125747347350	0.928177023189270	6.933774362812000	0.743668607216921	0.696193200780547	0.796039441152166	0.148529540750306	1.819170847958320	1.178087732035850	0.883340099984674	0.783124752434964	1.125222293491520	1.667006543650370	1.296339506766810	1.011590195593870	7.004890586231960	9.565026088265681	1.127815346595270	18.322559084703698	0.838108872770319	2.316118966189840	0.834656837749563	3.824709033990730	2.671552551706160
BT549	HGF	DMSO	2hr	0.609745375687773	0	4.901163670550450	0.411173909500085	8.705424185831420	5.500237899334560	0.904180983832686	1.766368301214310	1.215190195757400	2.636963677682870	1.080155113986290	0.928137792854653	0.358841392202861	1.440028976624520	1.243086959785720	4.628191494771440	0.607442527471442	0.755726937124101	0.652374713886032	0.166522526917553	1.449449821122100	1.681865041138220	1.004231953843880	0.721593174906981	1.328732940506230	1.336088600794400	1.130541825689070	1.050282586545260	3.962192033388790	6.617169960078040	0.847740710359577	8.502060359225521	0.648557065331490	1.667700860395440	0.985886436415747	4.006790260003810	2.054860825345530
BT549	HGF	DMSO	4hr	1.757613285008640	0	5.850039773563940	0.517407915933515	11.669467806448401	5.547367625475280	1.465426003741790	1.637718771780370	0.934877469457578	2.865139269076060	0.818709932630609	0.783241970272013	0.409768240823350	1.212324199307080	1.017430521919990	5.472080903859250	0.602715025543988	0.722571032629983	0.517837721207908	0.172413833334906	1.489256583127370	1.177867063153840	1.099037392142560	0.753081322820646	1.278235842772520	1.591557891198860	1.147528376366920	1.064976111284740	4.835215201735720	9.054631656748629	0.968396173886256	13.712114537951701	0.707474993070207	1.854552261079270	0.821825647793510	3.204231317324660	2.276090393330140
BT549	HGF	DMSO	4hr	0.665005726774922	0	6.063281223790470	0.292117841646282	8.075843449691691	5.058195334611420	0.857571693312735	1.439152859832180	1.200402065353700	2.187421596139960	1.088896937302220	0.981686980001087	0.338703396733446	1.309788965730910	1.218630390573670	4.879572887821530	0.622065178397300	0.757070864132532	0.446632693781538	0.150530099689747	1.436294903615060	1.534734222156450	0.988075681588887	0.731552640365596	1.118903844391670	1.402503082119460	1.102160325349800	1.013205076297140	3.518799844212930	7.173889210418080	0.780277436164007	8.367992249106900	0.624905688151406	1.583862781318620	0.926488529025942	4.004924629854220	1.858926362828830
BT549	HGF	BEZ235	5min	1.212840673427750	0	2.345714285507860	0.512669135042966	2.556232541529940	4.910267964424550	0.932947034075770	1.219483420269310	1.471009272679190	2.524021645821270	0.974217890964467	0.637475380497980	0.568959992280368	1.476342843366050	1.114826010278800	4.485170085859150	0.725785202819716	0.738750737583208	1.447889991529050	0.386221910102886	0.839715514929627	1.045915762824180	0.947192463332556	0.561502931509322	1.773164074353870	0.152286368819116	1.120783909341370	1.014749266934880	5.329002211543320	6.872103423338780	0.856126330767416	0.244699633006440	0.697521076602447	1.553081248937390	0.801760288886810	4.519657840155740	1.516184093645750
BT549	HGF	BEZ235	15min	1.327986001051170	0	2.289279103182980	0.601559099063235	2.856772076293160	4.928785769492560	1.427144834029010	1.691312538098910	1.490757184229170	3.092702815469920	0.905345527266552	0.532291112147050	0.661163848043442	1.449602575159720	1.139854892037600	4.830986135560900	0.911662324817922	1.110619582846570	1.602621586588420	0.457391451114074	0.971208619951964	0.861003656392615	1.079846830297920	0.564585304764484	1.935819519472810	0.153836807789869	1.194274134142260	1.040553418009560	4.938077248574340	5.051059927116630	1.024176896714150	0.518445900748905	0.807396332896944	1.686127669033200	0.937705055214737	4.040051028805330	1.614774465138300
BT549	HGF	BEZ235	30min	1.048905998313970	0	2.253996236863100	0.551563877284524	2.568917490388960	3.802778871529930	1.395759717936060	1.451266225522050	1.542245063985560	2.739681725168610	0.886430877110454	0.652885509459986	0.497063804402908	1.488378756099810	1.177190172042930	4.449237217326200	0.756244820726808	1.164537878133720	1.486107154440070	0.339400413784510	0.993247972771672	0.938132695211917	0.973430662078377	0.557921465493520	1.880876803148930	0.176082896184274	1.098537014203770	1.044112445369870	4.258826622892030	5.662510717923440	1.022175027579370	0.606199992285461	0.810146305410371	1.555914920370970	0.980498253584839	3.603899626951280	1.844545581799220
BT549	HGF	BEZ235	60min	1.181863514198770	0	2.065069203693740	0.621481672280416	5.043924047510440	5.927674614048040	1.173775110273410	2.138150850446590	1.170033376132110	3.030396306248850	0.838116819354538	0.588263012006384	0.647701007548486	1.481853982156110	1.095171478698000	4.985927363687740	0.843923552006188	1.171554298092710	1.651612186222630	0.372177039887793	1.021448387548390	0.948449200631018	0.987718850761791	0.569701215893556	1.736620229183520	0.176355175024597	1.163779183862520	1.001895119048020	5.922824004646940	6.593604770003280	1.270900850264130	0.581578608489086	0.782463952802422	1.732060298139710	1.068424415996940	3.302560339304740	1.941041109585590
BT549	HGF	BEZ235	2hr	1.389964585950440	0	1.099801928227990	0.870967246497527	4.956811695034240	5.759728991402030	2.496614352733310	1.885610005645720	1.159105300680680	3.167024491367050	0.710502746344986	0.589200126046379	0.525059722025416	1.316336481199490	1.027199081196420	4.228935633852430	0.792451087251795	0.806804952038151	0.667418245209308	0.177532017637712	0.748492957936483	0.886136291854358	1.044360263436880	0.588677779888990	1.378582070410320	0.161689720196848	1.062409952723680	1.106192527918550	6.123221599173790	5.805387416743680	1.050820672879830	0.265094994386646	0.797052990423114	2.066415683312660	0.918029896431657	3.873090741179610	1.813344109286590
BT549	HGF	BEZ235	4hr	1.475411226825010	0	1.784429130681020	0.725150964215078	3.305493982462220	4.661868329379030	1.828098170281150	1.318001885574850	1.266377008587640	2.891165340552710	0.949406123682147	0.734212125236800	0.347862846040322	1.486838416069300	1.165240315384070	4.928746323938390	0.529774273082491	0.652086266295882	0.372058802577175	0.151878961793268	0.703292735891097	1.180385875187810	1.219687104889960	0.620487009824239	1.675162785150070	0.143674799930622	1.157086808521810	1.046638025943870	5.918007916051340	5.885421764895780	0.775496093705146	0.143399982521956	0.638751808250534	1.911112403920740	0.782329887294880	3.592684876158530	1.277348332607910
BT549	HGF	PD173074	5min	1.521419948233030	0	6.933429114751790	0.430157111946935	13.532700215537901	7.060210591197090	1.058424076414960	1.340993960471030	2.068065385488160	3.422240542797770	0.885915095164928	0.781343453696434	0.558802481179661	1.310715384831980	1.072724968334220	5.490255805217640	0.716914338381629	0.747156697755592	1.326919133996300	0.351232490037517	1.365687078141920	1.094459052784030	1.267405545989230	0.554672735079274	1.424569333149190	1.087515797999230	1.191496425709080	1.046163566295900	5.853954298257050	9.349382165788610	0.762211481692361	8.198235390361790	0.728013056503177	1.605113231411800	0.701100073252108	3.838628374541430	1.509629519195260
BT549	HGF	PD173074	15min	1.179429811033760	0	8.179432672758940	0.546238651492752	12.827961954406200	6.462055377308430	1.364983997784460	1.796738492345960	1.655287974429510	2.806189625587560	0.809309376800788	0.667172333482900	0.612551637443667	1.291398067232000	1.189043795345110	6.038939614333940	0.788047289336889	0.907952577233238	1.661491535248590	0.403973201851000	1.307181819044850	1.034927765534460	1.023067967010600	0.570518377350331	1.407039354572970	1.067522279032930	1.124629801970050	0.973812189846200	4.225434444725240	9.219690193342450	0.805633668017498	9.408562762970400	0.715678021880350	1.533039649102410	0.849507297071882	3.911893977393420	1.884323628519900
BT549	HGF	PD173074	30min	1.305601507640360	0	7.977279815781490	0.473228841623556	15.357679640230700	6.314659021737930	1.875549102367180	1.800154241789840	1.676368380228340	2.986205180447900	0.765578580031590	0.627347185256894	0.567535692779052	1.432988974663350	1.180516239354980	6.387952493515320	0.756497305851659	0.997414425372024	1.624569691805670	0.290837925377890	1.340230335763330	0.995356961651933	1.108552000646240	0.601091413912248	1.405803028123960	1.237751765929290	1.196628661381970	1.031453339518410	5.341436574542770	9.718102698829449	1.053471924084900	14.059459821998299	0.729754911461840	1.666075064821860	0.775575826470479	4.043973761471370	2.418696572925100
BT549	HGF	PD173074	60min	0.967124471213373	0	5.589962880153910	0.536023084267487	14.891556442649399	7.747787594205160	1.379343825870090	2.233860465424070	1.442611920300550	3.137495347993990	0.761358753830670	0.716522679105526	0.567600414066228	1.412942317719850	1.014420957926090	5.807751644232400	0.815446163393434	1.185689727174590	1.467338719232370	0.308619228098709	1.305575584546420	0.956941477219436	1.115472032248460	0.610127333276599	1.254305200627590	1.232054803869770	1.041965612604210	0.983491408678723	6.215863075040630	9.412601988751741	1.099900633753130	11.032158000148000	0.767126354045804	1.441611904704180	0.878458980167787	3.135188301730800	2.360583502009440
BT549	HGF	PD173074	2hr	1.338420867930960	0	5.265514601993850	0.868898243079868	13.605221246656200	7.343876133889670	2.114482972403090	1.937630332133560	1.150345525335640	3.454566322299970	0.709912934387831	0.674569157136045	0.533379076808226	1.395001818394400	1.063740690229250	5.621692119967640	0.788735386538630	0.825734287547445	0.831656260213712	0.171091966831383	1.392654331761270	1.076637827049020	0.876024901912598	0.656844583845518	1.054051416089510	1.283840340332420	0.936561594971465	1.018560610996670	5.250309110743500	8.846408608004150	1.013296704872720	13.244266874599900	0.793525224209425	1.994578447989230	0.949917453368028	3.515233511859730	1.922221960157820
BT549	HGF	PD173074	4hr	1.322236812290180	0	7.007040906978130	0.639321768076115	11.414160097278099	6.729721427721640	2.068245899231330	1.652425095381100	0.972750421663343	3.451589138055000	0.815328654242776	0.811881610643768	0.366496201944778	1.476226602418630	1.068023216697960	6.145489606867600	0.483041098741681	0.654016484150429	0.388638246978740	0.130337269673486	1.528522133088780	1.452513402588130	1.017735842556660	0.738567744260698	1.334086073822590	1.624748141449210	1.105800120246680	1.036392845738890	6.251540752418230	11.181538053596199	0.823843027285638	14.338858236366301	0.643430065197270	1.962313088097670	0.794342046949124	4.320442328727750	2.017628494378390
BT549	HGF	AZD8055	5min	0.842180811687361	0	4.955496114083240	0.405925817447588	3.793377994670070	6.353479228631130	0.988958862909940	1.563229433290150	1.606281953050630	2.462694258413390	1.173548664473300	0.868242291715334	0.511833390057902	1.395908040047910	1.140323773333830	4.790913817640990	0.739963299629097	0.781132882992489	1.382937387061240	0.325333715405115	0.878114231568526	1.323911297636290	0.936415604201200	0.618106246313836	1.322845430950860	0.304097027298707	1.167270946277610	1.047983068493920	2.957839067965970	9.828879233695551	0.873313490499764	0.704391433752743	0.725453544624610	1.604144452262970	1.289293819438470	4.861767726430510	1.768631964924080
BT549	HGF	AZD8055	15min	0.641839021351296	0	3.724907676752620	0.468409527971758	4.400798310623930	5.713794398802990	0.816683685613328	1.688826338970670	1.397939531143030	3.083034264048110	1.095606451314790	0.737219427611611	0.416874598023802	1.464841736447830	1.190283678867990	4.672265409453470	0.774531535922837	0.790568247751072	1.379804758753630	0.283890616703396	0.923241019479660	1.328124055605390	1.051591336319380	0.652955094520738	1.393403861273720	0.377927007683729	1.184367297900700	1.013470329074990	3.831654290290920	7.410057010952600	0.996197296058754	1.135884331787460	0.669684566022003	1.743942843137960	1.106984620185790	4.283878700545070	2.031438244233170
BT549	HGF	AZD8055	30min	0.640986066365939	0	4.196363166613000	0.563658091447317	5.768253460028570	5.720487837063880	1.098584104563230	2.070263939519210	1.363901148340040	3.671699926296280	1.074737886582940	0.864992716349986	0.416260522675544	1.652669056303340	1.232139100166900	4.737871993372380	0.775399873444485	0.930132193617643	1.492161292684670	0.275554302320669	1.076425793591750	1.006543001070640	1.020873059031110	0.661047471302659	1.479155135335230	0.540497007958390	1.273612487811420	1.209131809460460	3.124372433327020	8.505478627524260	0.924671618374098	2.039175184303610	0.735044349941111	1.923526068378090	1.204129831674890	4.320193338528700	1.988641904248850
BT549	HGF	AZD8055	60min	0.873810885374195	0	3.274581292450290	0.361192985071485	5.897969610275970	6.094902460084430	0.833515122146032	1.418671371692300	1.311725200686960	3.316369923559520	1.036630604212790	0.872797329658792	0.365347743467345	1.427006389748370	1.082376167722860	4.821314995709900	0.632191947753944	0.755925533333378	0.879663421573190	0.174568671975018	1.036414686040520	1.405661419820430	1.044600729856640	0.636939588208352	1.073418082620270	0.462647862594217	1.186217240187870	1.036320343012740	4.745340394293550	7.147975253948630	0.929790397082224	2.085980431167530	0.674704207082330	1.637312551890980	0.855111960571295	4.394423511438660	1.930831405381290
BT549	HGF	AZD8055	2hr	0.819985559140020	0	3.310680925555240	0.420698963974567	5.139242014561500	5.087251089139540	0.957222243715030	1.525838549664460	1.281453728081860	2.945831653262360	1.069724952203900	0.933361097032451	0.344664316919935	1.498027519859110	1.138589688573970	4.424108824165960	0.606611565925464	0.657818214227858	0.499619929523739	0.183511002255338	1.081441577814130	1.795620049659900	1.039342607287540	0.673314408674240	1.125253607867260	0.606550435451691	1.144548562924470	1.064747510273450	3.937270117550760	6.217113005962580	0.868622048295919	2.610810897823170	0.612273688252945	1.621552353443150	0.999124153138100	4.150658646441570	1.815972683670580
BT549	HGF	AZD8055	4hr	0.727081935101963	0	4.853355213660880	0.323675845296125	4.025123853526620	4.641184242678860	0.892224348737250	1.421155138255220	1.051741788886410	2.157327925792600	1.200692752873770	1.078917467994410	0.338938792007998	1.421454291069430	1.206138732783870	4.492954705519550	0.717145594441672	0.812478772064913	0.504707891227265	0.165826615599217	1.159721924611300	1.597825766907570	1.202452020657390	0.667709879984408	1.219815335612280	0.655919062512408	1.262540143094840	1.041006541138230	3.987796897785650	7.078899153317470	0.903812675184770	2.754614529986500	0.661544383255542	1.680227107599360	1.030932266355250	4.578745965755010	2.012286675496920
BT549	HGF	GSK690693	5min	0.854708501793272	0	5.787448224892690	0.512770186373533	14.162520988105500	8.933007869837780	1.065706229154470	1.533413507009970	1.976424454927330	2.967257082332430	1.048967382302520	0.857343039399818	0.508165173303182	1.275444416372690	1.150828777033500	3.331539114548570	0.825371067911923	0.773292073927940	1.254530955765160	0.277658927985256	1.047134947599360	1.294972155074060	0.933157880669858	0.655774720752995	1.274730028355780	0.720128959346907	1.217227354680490	1.017039750222690	4.108185484929410	8.320314759700009	0.942501649194869	2.871486101679810	0.689127626447863	1.763984364078120	1.194083425399450	4.702055419199010	1.864403659733510
BT549	HGF	GSK690693	15min	0.598092951704456	0	5.784167687687650	0.498289115904682	12.988878171348199	8.460112844787540	0.926523959169193	1.721947179324370	1.552213649968890	2.985637944800330	1.080533486316110	0.784460676058704	0.444688723393287	1.511095048835390	1.154940942472720	3.544397824970830	0.797642883807661	0.867984322303853	1.378547335915810	0.267244777613898	1.110621814873610	1.322239633727400	1.098286604012760	0.661165630495361	1.511687477058550	0.728476505900928	1.286677234247760	1.054380905381390	4.555613027455600	8.188541161167120	0.932190670130913	4.586398011947290	0.671231864092566	1.738490793212570	1.035893338676380	3.982390988324090	2.363125846148140
BT549	HGF	GSK690693	30min	0.632742813774791	0	5.690776900200540	0.539088347365083	14.366976639768801	8.850195242196129	1.244218839705380	1.960160582825720	1.471637604185900	3.181007160744110	0.951106482021726	0.948175875803281	0.469888146483295	1.630855468435770	1.240728541670610	4.001312857392060	0.722316681204772	0.962053981198618	1.485354577897370	0.242291549365514	1.198863765542890	0.819506949407072	1.062752736294170	0.680409680679021	1.539354865372590	0.719641397571377	1.231480814125660	1.080189785859840	4.944552211361400	8.607823656399360	0.947873407790030	5.098206278867740	0.697513838246340	1.881979355643530	1.140627760569080	4.398313567766030	2.535444389045650
BT549	HGF	GSK690693	60min	0.768970572826275	0	5.086965070772590	0.396613983807532	13.101704855077500	7.490921840250700	0.963336579906075	1.418097817413060	1.214715788848450	2.894407571611140	1.093527222118320	0.870108931177507	0.403111395182592	1.452836814875500	1.115737420673710	3.557245573949620	0.657434470233812	0.743677921650607	0.905265454298789	0.177715632306900	1.155577762885550	1.271920939688590	1.127531992590550	0.636396068895825	1.193729045930500	0.766110335699850	1.239772392376350	1.018748335439880	4.194821454490930	6.218045739534760	0.887971299259525	5.834102224037650	0.655898456933604	1.607846497882880	0.958149082816883	4.289147209391030	2.159416225164950
BT549	HGF	GSK690693	2hr	0.766247009731554	0	4.966271558944310	0.473610616218088	11.107201377271201	6.404802216771480	1.001765240212370	1.466087711630170	1.144891350693110	2.689039984020940	1.121218306607920	0.991224665709705	0.363702370548391	1.555168706606150	1.170963760337170	3.411618143100460	0.643383339219020	0.716700510461305	0.560853785341761	0.180594634166899	1.276498653708010	1.585607951164180	1.125089148199190	0.668653377746526	1.192889788561220	1.103430941619140	1.124511635643040	1.032685456871850	3.903715505475800	5.501618004951190	0.890797919135520	5.531237010859470	0.630780695803115	1.699159170926080	0.962964651137662	4.121162120270260	1.975316586201200
BT549	HGF	GSK690693	4hr	0.859788378240834	0	6.948649689120810	0.363821742292125	12.271598819589100	7.362540905071010	1.041442867919220	1.304356612924390	1.062803709470120	2.384489629652070	1.100551789897710	0.968675353039483	0.384929958233289	1.437451049028070	1.136760372629440	3.253390183980460	0.672781838097550	0.730077776069842	0.418994694571361	0.155490730913240	1.292936541715130	1.374538689505350	1.085069481475100	0.654655274342810	1.059560427016220	1.143380585169540	1.190443450735460	0.993503647573232	3.908464067337360	6.769525657658980	0.796846921350743	4.983327477642840	0.656035484005061	1.680158266325700	0.997131693455873	4.487665992949620	1.868763345758510
BT549	HGF	GSK690693_GSK1120212	5min	1.358170578871990	1	5.657221361613180	0.505233553104362	13.549304058895800	6.965881324271330	1.038809895734510	1.529536812099860	1.636928436651550	2.535083734023480	0.888560658853288	0.662112818528654	0.614268423007585	1.230886462676220	1.016830272605280	3.579256850165330	0.791984576729410	0.837358990006625	1.610475980048120	0.411788674622984	1.092801710076280	1.021038310207980	0.904893076465374	0.617330027139638	1.535953331032020	0.849310563678327	1.212257970483320	0.976803615481171	3.902613872030560	6.603923276688180	1.041553785315450	5.529984295378000	0.724008600023290	1.560390786936130	0.925336462149803	3.762148510757980	1.932748896683030
BT549	HGF	GSK690693_GSK1120212	15min	1.289854171698830	1	7.208606355737420	0.682439013293073	12.873886487825800	7.367438994686240	1.439585576019920	1.778484760550300	1.654734414270370	2.696576497435890	0.845919645475928	0.675475247790022	0.654982436599809	1.311585452578960	1.155208038472000	3.701605994365690	0.819905273729015	0.948702156915984	1.649467128446860	0.422206257569529	1.151792291126970	0.882975728507393	0.967030927909440	0.584211499110470	1.342349032414680	0.781858231524374	1.054848544600560	0.957974924532635	4.394720131545110	6.261849455622750	0.981006949226930	6.253522983997520	0.797771936536240	1.660318852209700	1.047077887020250	4.012464878704970	1.784771125167490
BT549	HGF	GSK690693_GSK1120212	30min	1.308640126223590	1	6.071099478675050	0.563442377212787	12.575877301807401	7.261009768748010	1.550341998663020	1.487394490996320	1.455579620996630	2.920711775613640	0.839160733293771	0.662870242363732	0.579735359041292	1.420978826664450	1.088715805200710	3.410344875048130	0.745142023683087	0.892911601814977	1.271442459532740	0.280879143628453	1.287796131980740	0.842907308400805	0.892426955673121	0.570953224289607	1.272134640328320	0.869778764277343	1.147309943196500	0.967995513398323	4.478178114243030	6.895909341306970	1.040154926047450	7.462756899267030	0.732544882284408	1.489433941891910	0.941392539461070	3.149560075519510	2.065231151709340
BT549	HGF	GSK690693_GSK1120212	60min	1.553326679271380	1	5.371825036005940	0.634970242688910	16.858955833034901	8.003488305227160	1.378192465053730	2.098562596505230	1.335500728523730	3.062654440984360	0.780792161141217	0.614063014423883	0.600712252329856	1.279600280636600	1.000704465434150	4.023974807327540	0.832277069854746	1.141030577721620	1.378792304781290	0.349481935094216	1.385048511726280	0.882709269523121	1.078954719850220	0.595051680210883	1.291607190737070	1.033907279488630	1.161652049532150	0.954827834069483	5.265199126046030	5.087331189728660	1.241554911946750	8.789900856691769	0.674624101087434	1.691924821952500	0.997577696231884	2.991628728697590	2.496653048963150
BT549	HGF	GSK690693_GSK1120212	2hr	1.154164969834280	1	4.392201148482060	0.850369088854793	13.777624210722101	8.216371862001971	2.084596095055690	1.784096450877520	1.492702034222240	3.819832145847110	0.823399348109723	0.743968274790073	0.421734238465091	1.326851887141350	1.094922250248840	4.094219361318860	0.688804832058148	0.898595590526057	0.765521975151210	0.178951622522068	1.526996686514460	1.011575438722840	1.033694966957480	0.741447846758702	1.009718747987880	1.327114700088300	1.115258765039300	1.031110155307000	5.608882893212690	6.515983106864120	1.081852561759040	12.633345584214201	0.757691289951168	1.723086355512490	0.900410936763665	3.018926832166810	2.193880257996130
BT549	HGF	GSK690693_GSK1120212	4hr	1.439973432617410	1	5.953401545605240	0.626185421814503	14.981764950680100	9.461541993050640	1.930083706591580	1.480709930295350	0.902979626712310	2.159033746928730	0.867781057605453	0.857037599910334	0.372592633092018	1.371330131496280	1.024149679514980	4.026799487222890	0.594125901895438	0.693931024471807	0.419296372692298	0.135274560357787	1.567881111539130	1.322606877521010	0.982924869582781	0.657918677008831	1.232584517542040	1.180280740624040	1.297787125063880	1.027750085329870	6.478787430647610	8.456959717118100	0.957982620773880	9.550129218137229	0.695724738870972	1.858099348703500	0.798901819808376	3.580783954402720	1.975051776867940
BT549	NRG1	DMSO	5min	1.121812318690560	0	7.161971598181370	0.288206646025390	6.063493101275590	2.478251475537480	0.968232435150539	1.257387224017780	0.889068070335063	1.728246434733960	1.314264737321560	1.061813487636260	0.239638948009284	1.251460041703300	1.095713856439630	4.410431316337600	0.569803751172111	0.772412606352319	0.406527521993140	0.145468038301780	1.162758219656540	1.332364870801480	1.090456604058880	0.763734091121255	1.049258249064900	1.427768653727170	1.044201605107680	1.028432856526460	3.459635291219930	8.030286940518749	0.808020928908063	12.173781605380800	0.575740111025411	1.462597334039170	0.939290385096493	5.181034841426160	1.834306937330030
BT549	NRG1	DMSO	5min	1.176009170195320	0	7.883075707951270	0.281906034942131	6.277659929576570	2.857459532472680	0.877278450106526	1.280771475920980	0.905570316992848	1.819699833627070	1.053479816539340	0.788509107111450	0.219890919391057	1.353439984878540	0.947030387849057	4.786053547046560	0.452650270309072	0.643276748546248	0.365189697862418	0.143386521652214	1.207720180530240	1.240320886432280	1.020020967199480	0.593333408008432	1.155152598699300	1.291304399012340	0.987852302321877	1.007024168302560	4.295438141479100	8.052053388934651	0.759253175815147	10.742290505405100	0.601651702350986	1.525167975854260	0.758990442577616	5.133023480559080	1.849159939240190
BT549	NRG1	DMSO	15min	1.056493130791680	0	8.470442226040570	0.291768103988318	5.408845786711060	2.226803563378500	0.960411359726086	1.382455919518700	0.894463628844282	1.530514863896110	1.145463135412520	0.866362859565550	0.224429806963973	1.312787096765930	1.022146750371840	4.304168965969050	0.574490333445690	0.726543981738281	0.352280504440008	0.153488085391366	0.989874337618300	1.289457654344400	1.307844280952470	0.751005162918378	1.067956643294950	1.420452515169600	1.031879445814020	1.020682613804480	3.287363221558400	8.516245905057581	0.799403298618693	11.171297356340300	0.559865932976244	1.232354489322770	0.861260626794040	5.839518524196560	2.011386213004370
BT549	NRG1	DMSO	15min	1.237899944099020	0	5.884786885003610	0.279894339297100	5.603041622072640	2.735077701795250	0.968844993952744	1.236443872113550	0.877860624060748	2.010942004040000	0.974254700852728	0.755471297591249	0.222169437644911	1.351446122403980	1.041684105661420	4.260425468129740	0.547341839248174	0.659094208515086	0.391447722988560	0.143451275858693	1.301795524674380	1.151890537161580	1.034485497145320	0.653535013612113	1.099980173033060	1.355588070226010	0.937373294561823	1.001320134615850	4.120026322334250	7.110483686333780	0.961378102650221	9.816862651624151	0.604584988251749	1.498716336300270	0.771433487289361	4.263651015128860	1.777457535756790
BT549	NRG1	DMSO	30min	1.152154693321320	0	7.530843834933360	0.275826897536396	6.882636167484620	2.999513221346570	0.973369717451380	1.224645536628300	0.915933174425590	1.934130261098730	1.024456561835540	0.922379814108247	0.220591275629759	1.313115334538810	1.090154844624740	4.514799155507030	0.552595271251965	0.764298947454749	0.436321031058870	0.140841479701822	1.123225040494470	1.401820690832480	1.341052247341130	0.683103782887643	1.173561470719580	1.216239567144350	1.012319650980750	1.019323466932490	3.575254055655810	8.807067783864570	0.753060329092260	9.548434037731330	0.578274481617340	1.397816673448340	0.856999741733176	5.123462942159940	1.881770914011780
BT549	NRG1	DMSO	30min	1.225765210732430	0	7.673509837937470	0.295319288641089	7.780089240830270	3.771755658760510	1.048197988547140	1.434534875694330	0.934384915266154	2.378098212149560	0.988807545597464	0.739675447079539	0.228633050698975	1.237547330421310	1.134969045345880	5.432459114893160	0.506229455451636	0.633332270434221	0.389423174061791	0.137873505872966	1.343430267766440	1.368029895396200	1.029047425967410	0.570840656176357	1.128985212393690	1.107863786364000	0.911561603087130	0.985917534347608	4.846466615985630	9.222176770810290	0.717776347460760	10.978889908490901	0.642566867528495	1.674037547167890	0.868862381991727	4.433235109708690	1.946045339225300
BT549	NRG1	DMSO	60min	1.142263607910360	0	7.844718657349460	0.287235225358461	6.264017427175960	3.039421725416390	1.072707569019460	1.210958584933600	0.878874416327730	1.634861616457380	1.080948005096190	0.989578943931435	0.242675100640584	1.275009676605460	1.072685599743150	4.180348731708890	0.575415840894027	0.831517679634030	0.465582081447530	0.140667922901464	1.066635600800050	1.283455910779610	1.033866802744590	0.706555593745701	1.211299568426330	1.213530855613320	0.983762687640532	1.005602207839470	3.466313124896800	8.437621591580660	0.802604194183710	10.440175612718400	0.606985100410607	1.368360615087200	0.872422710636606	4.885866852229410	1.862347008611020
BT549	NRG1	DMSO	60min	1.571731161617440	0	7.059983812273800	0.270152514546178	8.176924913661130	3.423435956314810	0.955259623344331	1.383893487048980	0.866613629473820	1.906735762897390	0.824901382456233	0.731118503899248	0.248676056416381	1.381704340703990	0.988277304180620	5.747144282377640	0.510688813111346	0.661095949526434	0.387425032061833	0.119474339302921	1.164475928843310	1.226327036312040	1.127520787220040	0.617709705866308	1.258563053342790	1.181747207494650	0.933887860001671	1.054825938860800	4.973289818200290	8.231773574323000	0.945060264216667	11.406027978389799	0.619052442138500	1.585594513454550	0.805072468145246	4.487890476652520	2.190302463764610
BT549	NRG1	DMSO	2hr	0.876315357151637	0	6.928652192393400	0.487261053008929	5.893633009032990	3.049101600825620	1.312619273679370	1.259959942223550	1.021140691042170	2.079748236814680	0.973593520019102	0.905587935865860	0.271487399663931	1.272695131149250	1.099145672569990	4.317020231697950	0.552549058840722	0.745052124795004	0.344811159067360	0.127842506458232	1.284718858735990	1.232368000369150	1.093598485422460	0.675697735376390	1.173656280064400	1.192424990213540	1.084234948764860	1.067155479269210	4.046490521218310	6.846776708044700	0.751202523223986	9.567851440074760	0.653395747310925	1.599053776767490	0.853136324239535	4.741914466261410	1.657623317015940
BT549	NRG1	DMSO	2hr	1.444347394447910	0	7.648454928205110	0.259942472521155	7.406460985170570	3.435890330260180	0.965592399967427	1.228170760641960	0.840256396341642	1.870135307062440	0.894179321457613	0.835253345963393	0.207469316907734	1.281531430318060	1.039081489949270	4.927412949492280	0.469180404822076	0.673738192759568	0.324155409075782	0.126134369016355	1.122119861851040	1.307179215929390	1.074980206612280	0.603675693708569	1.149411980671470	1.192414675225690	0.905780757469141	0.954910916027266	4.850269952827170	8.197121442811291	0.672772129348048	8.998288956364160	0.590797682497565	1.420511222187580	0.743174602750742	4.203457061592790	1.772885079425940
BT549	NRG1	DMSO	4hr	0.826740019793899	0	7.726412337063440	0.349591947483598	7.305924041091820	3.256003930660880	1.519397219508910	1.249713376083720	1.021638715080290	2.396458039090370	1.020776593334450	0.958426145689550	0.285606634356590	1.311060518855780	1.052755968120300	4.667950075394140	0.568626285532252	0.807203446397560	0.397166095822441	0.122912356037217	1.255576955298540	1.358229547931540	1.007664442759880	0.687753531767036	1.072189304042500	1.203425720235160	1.075209660259400	1.068510810431310	4.082660755360900	8.476591030917930	0.693645053916420	10.212756070292899	0.671938029365129	1.634725883875760	0.827602900327598	4.741520837702950	1.692905598222840
BT549	NRG1	DMSO	4hr	1.302609477717000	0	6.254069237823970	0.340150667708041	6.282117639164480	2.814338141567260	1.105562606412850	1.106280874632770	0.786248020663400	1.720494132768800	0.988672158012924	0.904594960722570	0.247062621253276	1.328192036069730	1.024700665865250	4.493242895802230	0.519390793660260	0.760278563013905	0.290691620350863	0.140952719107516	1.189919120635800	1.271810350485080	1.013702192156270	0.639404867653047	1.217128383251900	1.214835244386830	1.111097521472160	0.972257088526199	4.266280138910210	8.857161691770431	0.715405915226626	8.398420296324030	0.633432342104716	1.695101605692900	0.773026244033117	4.477632604919980	1.742425658660530
BT549	NRG1	BEZ235	5min	1.121537259955770	0	2.255726638077020	0.326010140083026	0.985953869033601	1.843557803995910	0.964181286472370	1.202102361088670	0.961131280231037	1.689779932561590	1.237217472694250	0.706688531858426	0.246325537140753	1.249008913962610	1.006894145541570	2.839074722389170	0.524758293311808	0.843715861704642	0.400296468809674	0.167322950379694	0.668740703140412	1.150496621690830	1.174503839226750	0.575525149902113	1.414700969183520	0.142855312198600	0.939207353565823	1.006132961418060	4.453207020388790	6.224692968085770	0.820520422339190	0.224031747236584	0.682418514787042	1.708379911999580	0.923210833257293	5.327638037362900	1.937863227386150
BT549	NRG1	BEZ235	15min	1.109274573483450	0	2.405968074047740	0.355402366724452	0.756099782612042	1.823682715140600	0.984589647720267	1.028799726198170	1.028089550220460	1.857624628554760	1.108304527029800	0.688981931908718	0.227719386758318	1.409014627450900	1.275082487541790	2.666541155536300	0.544475072737091	0.737821654532466	0.418379039597959	0.150887636730954	0.638371749834917	1.040391240534140	1.066310264790580	0.579500968239267	1.273899569134060	0.166382233587962	0.984834506532025	1.081802678620220	5.623490136248330	4.693638161046530	0.796886859549152	0.171639321566208	0.666024561527228	1.582533238963580	0.903856734393250	4.805113589923980	1.611127682613240
BT549	NRG1	BEZ235	30min	1.209477233849700	0	2.531537288078000	0.293647359151294	0.925387290915912	2.162926252054240	0.990776112887744	0.998053728294654	0.933158945674760	1.933211479194980	1.006222362229740	0.601402353356308	0.224431553555739	1.414287278203480	1.073240981999650	3.206528400853940	0.577442550807134	0.695060127999770	0.389661879594275	0.145529934935203	0.591520328712065	1.191532090137700	1.133301312373940	0.582417282912646	1.376401487627510	0.160607495702100	1.008351279609920	1.110265885632910	4.711204280585150	6.270457247309970	0.838852627516700	0.157982008757897	0.664140657447021	1.557669758892190	0.813363647482946	5.241269426895310	1.941279385972090
BT549	NRG1	BEZ235	60min	1.230405901597480	0	2.929572435129560	0.361825588471989	1.241518059661180	2.345908132939180	1.228916972844800	1.050863223578930	0.927583963115792	1.966636892084850	1.081278990449600	0.659176285732463	0.234461441284290	1.459997127587990	1.137280339084000	3.397035944701940	0.572636375603701	0.774673321599907	0.395744743720932	0.141444529538827	0.691224054818126	1.140853154810960	0.976770970744473	0.553321763115698	1.558995703151430	0.162226044130394	1.037868965296650	1.076242903413920	5.448279380545390	6.280748722360340	0.830369849405369	0.177991183646072	0.654304690803791	1.572860102815990	0.833574338235175	4.650346810962380	1.809676531763120
BT549	NRG1	BEZ235	2hr	0.968690101454962	0	1.888683495924940	0.325202396757233	1.491494862522850	2.054875712494810	1.053580199995990	1.116056152123520	0.872552676448162	1.461622476104360	0.977125368124610	0.771846455767209	0.254873800077828	1.393900544914970	1.119621369661910	3.073915763138550	0.586909858290835	0.754979202126785	0.298509779021011	0.148917686561154	0.505056174746613	1.257401283871970	1.204247495310410	0.608954907591751	1.514384135034790	0.160606140311456	1.054343334609160	1.050496386400000	4.517370241753330	7.351462530743720	0.730078521966452	0.122755279193675	0.666097994018589	1.615545512605980	0.904534817386046	6.045751003659580	1.524873791003460
BT549	NRG1	BEZ235	4hr	1.187751021012460	0	1.891206456692050	0.409813466437548	1.424512322086760	2.048101641626220	1.574254211695360	0.910924764960045	1.022280936776940	1.671809819919530	0.964640159458533	0.835914054181565	0.259399808758929	1.466582087738010	1.060533586613380	3.291371906480300	0.559757024157927	0.725640381832721	0.285736769944957	0.125029758971244	0.535374576157300	1.077693636282870	1.023762456004330	0.545025064195735	1.383582496949740	0.147234729781962	0.980955568242129	1.083788435467390	4.978529815103330	5.048538430583790	0.707149425213041	0.120983420168241	0.694989050262650	1.601389828793040	0.846661962846853	4.780919436883720	1.304422573783980
BT549	NRG1	PD173074	5min	1.159387209920000	0	8.405345286106360	0.290183853859091	6.359183773050210	2.944669848711160	1.122370959298390	1.189829423624540	0.814299128077138	1.594398067486230	1.189570565061670	0.867278795312740	0.232059896192368	1.281752782526490	0.997727995171215	5.015714089640700	0.470542382792647	0.686199822892840	0.130347162685051	0.103988887698970	1.261706420520840	1.311402010400210	1.100745389597760	0.594751093652085	1.085096437014170	1.231246883320110	0.905002839998134	1.051256846738910	4.321245756204060	9.109375116497731	0.749457255292616	8.666154689087350	0.612540903796539	1.577670081073040	0.806078196612303	5.526468011614770	1.809034780716040
BT549	NRG1	PD173074	15min	1.389646741982540	0	6.081857397930080	0.300128935166771	5.132730402385620	2.507643592527940	1.112245674346200	1.065406670482260	0.855813557967193	1.547325317002200	1.071450554443290	0.834645922065706	0.231355368372296	1.395270919139570	0.994217279540164	4.616768743211830	0.500507344541296	0.665564080093984	0.106796126073412	0.094790034652908	1.281461952564020	1.191605757752400	1.104349875180260	0.617647325622205	1.034896717143200	1.057888488511450	0.876112001460805	1.049866245922560	4.586273896966350	7.135310328700320	0.741277528609122	8.795106550648979	0.623881994224416	1.593211199963280	0.717829563227949	4.229981312475820	1.857181583402640
BT549	NRG1	PD173074	30min	1.113823429202730	0	6.222489966559840	0.308727275013602	5.790333900868450	3.220395515386300	1.042926165362790	1.155176595566060	0.862481391280470	1.592426935904770	0.984240785461738	0.748188321418302	0.232292598225560	1.418451195624840	1.057379607123690	4.377591797028020	0.542080850694720	0.673969777986702	0.140319046143940	0.106046886600228	1.179519534587110	1.267380725351270	1.076624134840350	0.621772651197183	1.114452488664650	0.876163841908637	0.996981087176863	1.007645717720170	4.203759986205990	7.423743642035500	0.736728475556225	7.505223370265610	0.638428852990649	1.537240453979460	0.776690886497693	4.350950660606520	1.871628229500690
BT549	NRG1	PD173074	60min	1.262425417178950	0	3.469954221214360	0.281086265757466	8.294968609269800	4.206221952101890	1.232413408221620	1.364368410640370	0.804234228168685	1.598825699135490	0.936122316866035	0.778466465895060	0.252472108938529	1.261077298797370	1.063566577610310	6.347728103568080	0.508687951056227	0.641114365860712	0.170129370910447	0.106344128089768	1.079147442322080	1.417960118138500	1.064056102097000	0.618702747015425	1.346009687721370	1.055640743127760	0.935899232559105	0.982601783348123	5.250455901302040	13.098377326972100	0.807332410146695	9.023323531711760	0.573808935569632	1.672666202395730	0.717467087093884	5.480198257429500	2.354311060957410
BT549	NRG1	PD173074	2hr	1.214695884710010	0	10.562186844833500	0.279585678070673	8.299475161706630	3.902205242943150	1.109033387748680	1.189971733175330	0.904392777513317	1.380915181210950	0.855908903835213	0.923353788994895	0.224286230550467	1.362687943586830	1.063623121719210	5.808071122380750	0.492343379941866	0.618398049895560	0.197786416242723	0.105377587969161	0.990827704134458	1.379619006837090	0.991118084847885	0.674721565343405	1.243319465216470	1.018191348208830	0.882379010124377	1.089001662772800	4.607516642337630	11.949642570833401	0.674766472198000	8.556060274779769	0.620576579087235	1.578483478927070	0.660792512601664	6.361793946495530	1.710467407117370
BT549	NRG1	PD173074	4hr	1.470997294934520	0	7.543566589996460	0.355337259608120	8.267423347971370	3.747625571842220	1.412559651021870	1.010594227490240	0.886318639175022	1.650891869562210	0.867511600229065	0.912621428130297	0.257662611900861	1.352346832972670	0.998203760115836	5.180342931303490	0.523485601505676	0.713532409093922	0.184044637591253	0.095002282139484	1.191565810715400	1.268023463568570	0.951480494489997	0.640344286703015	1.215283633109410	0.908981266860548	0.865282540961417	1.001597202179940	4.869964860246140	8.311438256648801	0.630486234495795	5.788197910394050	0.666782892692973	1.784369816370890	0.701730003028090	4.922204205089210	1.581589933146420
BT549	NRG1	AZD8055	5min	1.064741270179630	0	6.827311237644740	0.311226078023522	1.388750117548520	1.834126415400340	1.146724250038720	1.162956134381660	1.080894524791490	1.824731834401390	1.513527200287610	1.136514381921440	0.237194820626621	1.201325620299180	1.131899770706250	3.022502024340110	0.580439699056482	0.764602483197092	0.373016156017572	0.164064352039906	0.805960038775013	1.246872465445370	1.095876224300380	0.683217693620424	1.088080307353600	0.419665481693735	1.076546350443170	0.952244396083350	4.037345655352860	7.858047201313660	0.816491804354944	1.169803116512040	0.650269906509264	1.623830155487830	1.060945221117270	5.783946575900510	1.539128345466600
BT549	NRG1	AZD8055	15min	1.077110546713370	0	6.187110073724690	0.381145624109535	1.315317662388030	2.013143761537750	1.160907316273980	1.219106809235540	0.974597505402440	1.946791314039100	1.470525562235740	1.009450365885910	0.234731446991934	1.139407557018930	1.086863360106500	3.015130381116110	0.598491650656938	0.772077274388724	0.350026913239961	0.155971810610740	0.849650399751830	1.187528375040300	1.127604689471010	0.658700492491576	1.046281069793620	0.426157246301827	1.123126757182930	0.967412707689312	4.302749815649490	7.033806260746600	0.784771809856635	1.489161302637060	0.649875548515086	1.577333866812740	1.044105170542970	5.062679547675690	1.516612548411360
BT549	NRG1	AZD8055	30min	1.063897655570900	0	5.153322009673730	0.324308367247100	2.016810504164170	2.531302224860110	1.128681624026460	1.109060889512800	1.057457817961150	1.997806636297660	1.375705662884120	1.082549617858670	0.243212521520875	1.240793570950890	1.175091556908990	3.719264906603780	0.584123698346743	0.850996572459770	0.374550641575591	0.138787114897085	0.926171480012942	1.255135990219310	1.068301926598690	0.612340908562626	1.025895408286060	0.413330066501399	1.096940530262440	1.007353949171730	4.914701918421010	7.592519445415590	0.725394493208637	1.354832892824830	0.645534016800268	1.725477741572710	1.061311296245590	4.375184946258250	1.404855804137850
BT549	NRG1	AZD8055	60min	1.286262012648580	0	5.080544447794900	0.325948983956362	2.175542001606990	2.397444013871890	1.213058108850840	1.151833290038080	1.011951598798700	1.686937803504970	1.228711403606760	1.041857650666620	0.264612768807161	1.240682399419080	1.199456962277940	3.372856071672300	0.604031371305156	0.919570839246539	0.390068002764065	0.133608048893303	0.818570981063029	1.233494785018990	1.235819300572210	0.655641967095103	1.084931911358590	0.408126380633215	1.098949258173430	1.022894105881480	5.080086876237520	7.466678227508520	0.721603336427667	1.461074933817610	0.638143674841104	1.612403590849650	0.915119571331877	5.377820597784030	1.505221945140230
BT549	NRG1	AZD8055	2hr	0.934723651930655	0	4.851444343846290	0.514189907016001	2.135128915588910	2.649345701687380	1.412063741249690	1.291753125103840	1.127762779237550	2.374555247572670	1.177886191275380	0.955085889139920	0.260694724606117	1.195534646662780	1.135564528077070	3.572947152196750	0.532338912794683	0.792492073735724	0.307122781202788	0.131608691176000	0.975187571235043	1.234843407615570	1.099105365860570	0.579173234760547	1.106998841296050	0.441992008478661	1.186590374563730	1.124301855454190	5.387116807240100	6.981626213289270	0.784499574624543	2.397154570317840	0.670182170164104	2.028533848799280	0.935589604620550	5.375628945395220	1.417834574237610
BT549	NRG1	AZD8055	4hr	0.902808868024059	0	4.734732754743720	0.358302610579501	2.618071728729090	2.756944980320840	1.341719462815190	1.309703029720390	1.080261002660890	2.502237704047320	1.212578634056210	1.106908851463810	0.271834581206294	1.214674199302150	1.092393700850400	3.944599828199450	0.568274904439169	0.808187114620017	0.359229212569139	0.129825932689772	0.961053428533000	1.292829749916620	1.027778487996050	0.575010388930151	0.984927141966504	0.432016773619662	1.194265114990860	1.108511850317750	5.694918213634790	8.387977892933551	0.807222211426888	1.855176296698240	0.740364764000489	2.093456806958720	0.929821751831100	5.358436543612470	1.431467596565320
BT549	NRG1	GSK690693	5min	1.093436530385830	0	8.486102108407589	0.315371289383427	12.415625461753200	5.750006396086180	1.193019325237980	1.195209801937210	0.928226720074944	1.681025129962750	1.428322115412390	1.075520677642950	0.252228512717334	1.271224816401370	1.109075921244360	2.912387840322150	0.551669036145055	0.746427584631697	0.350723830151423	0.145197116088285	1.079848046201640	1.163622926544060	1.035108779827700	0.697434602028113	1.028127090187050	1.051546316730840	1.058588338159440	1.047282131406410	3.667510038727540	9.042162285448191	0.768583659226080	7.656120798330020	0.592454833136872	1.509552003338940	0.847205596016894	5.118981419873810	1.688640797211580
BT549	NRG1	GSK690693	15min	1.028381145725200	0	8.166526895840621	0.387786664184583	12.248391404635800	6.457834085531710	1.161396418144170	1.255429039637390	0.984640381419616	1.965271037986240	1.298752450975660	0.913725873343673	0.247499810852940	1.237065614701190	1.046716325994920	2.866414158417900	0.560834284829203	0.734514907522604	0.330983098336390	0.153120504639857	1.085027071720830	1.165474838800490	1.026123504638990	0.647839024897910	1.078573949042110	0.991490853487564	1.094777604777990	1.036898145908900	3.936922650208010	8.380391169079671	0.814555812821371	9.791778368220770	0.611658390478114	1.515207130034450	0.829945735558399	5.234772764426050	2.066847503840740
BT549	NRG1	GSK690693	30min	1.014583560571620	0	8.051645310850580	0.302089529821465	13.494346054809100	6.570259458194200	1.088717945046210	1.199934770165140	0.954212937732292	1.984470566276560	1.062143647979420	0.925585018556456	0.240736230891814	1.319057369134450	1.021892716958770	3.063994639823350	0.537263836316960	0.711194146602954	0.382225842306588	0.149371714250795	0.972820977168101	1.192789239155540	1.149595714189300	0.630509309988804	1.123200604653770	0.838848731784870	1.050520896973860	1.008075910588150	3.687298262104050	8.757285919797701	0.823636820225396	6.390325906210310	0.608201622600152	1.572369702608890	0.876773614862908	5.040127773858590	2.033637303501730
BT549	NRG1	GSK690693	60min	1.090996701659520	0	8.807766575559780	0.291050887304628	13.953813331131800	7.085031139387150	1.314626213784820	1.242429992279770	0.951056343844166	1.636178989123060	0.962963874708843	0.915283487761112	0.235044601615230	1.414137198345130	1.126122372855500	3.530385463142330	0.542935647834989	0.796387844431342	0.404007614085093	0.127490279930717	0.922287213641719	1.244427280203000	1.092229542981570	0.596204901835670	1.159778704207450	0.832982090218704	1.008181208944970	1.039298052975500	3.592767826728150	10.008669697299799	0.728449783956606	6.564708099481270	0.591390266918730	1.524193069908180	0.813157429378202	5.743313855291670	2.096738867138440
BT549	NRG1	GSK690693	2hr	0.909235462269619	0	6.154206854623730	0.563996642456903	11.141148429437600	6.501706796764400	1.543608835847020	1.203310872265760	1.028542452296450	2.291566634505460	0.956784315749180	0.934245070364257	0.265308457608206	1.300713678110400	1.103918118432220	3.299919196220680	0.522305344830300	0.725315470065704	0.309862589052137	0.122403924314711	1.186267185038320	1.120069992478160	1.067992765398130	0.609820595806653	1.137036547525140	0.954340930351851	1.096279475122040	1.050385125302020	4.301156522980860	7.833751673526250	0.771556099383034	7.234420140332000	0.611869315718180	1.922395484990060	0.836654042639250	4.813336085239620	1.623087250376510
BT549	NRG1	GSK690693	4hr	0.835665728029490	0	5.967137396171710	0.391610635827255	10.924026236124099	6.338948556982010	1.404870078429070	1.197520235020710	1.066764054499710	2.419025039801130	1.037873089081830	0.994239828626913	0.280906782911781	1.355266322044300	1.149512802580890	3.294496269213090	0.567878415309290	0.810469580541255	0.399508221263951	0.135275658102209	1.224819130817940	1.279317995207320	1.030212446379060	0.619062527419065	1.023953090594990	0.951861468672476	1.118176862584130	1.041830128621320	4.323611701122770	7.599456061871320	0.796712032076112	6.090606596132460	0.628284773129858	1.877651150460120	0.909227544189374	4.363764210874850	1.779057257134490
BT549	NRG1	GSK690693_GSK1120212	5min	1.251947801512170	1	7.304990723357640	0.335580933142239	10.705649440299100	5.740424802020110	1.095689707541680	1.102473837462100	0.909721350678090	2.011337666608920	1.167290927315200	0.917086393820738	0.254323342179984	1.358430905485290	1.078769128319310	3.085065585388070	0.490235029122167	0.712204573833926	0.406304163368121	0.143351524951872	1.155051932957130	1.195658282306800	1.060243642326300	0.614521015434598	1.076654174427440	1.000197740436110	0.921726534159292	1.080736504492190	4.472006948921390	7.482733323494840	0.758500963893401	5.956838488619190	0.636489712768353	1.684043228319660	0.897602899862620	4.944961151452880	1.852428144914270
BT549	NRG1	GSK690693_GSK1120212	15min	1.177767882947970	1	6.262269128223540	0.321186899821961	10.666117042912800	5.524282919158760	1.041477608606950	1.199059998693900	0.866505156143944	1.777772514464720	1.056658488907570	0.753288522676661	0.240289092137181	1.358782541971850	0.984213926919633	2.534664159617100	0.533155581207065	0.731576316020753	0.397224736531340	0.144813961696805	1.061720576874110	1.049014327372390	1.048300410755340	0.592267228684830	1.017653178563500	0.812010771485585	0.940643653283220	1.046004172352560	4.376378740694110	6.777938672800170	0.772204138495130	5.529774314624210	0.652484714744646	1.515094791434760	0.853918612450230	5.040153136699510	1.738083810045110
BT549	NRG1	GSK690693_GSK1120212	30min	1.303401447393670	1	5.858037172129600	0.326769245005968	9.874639631010700	6.076307435046710	1.183768300175990	1.072394287087630	0.856590709951844	2.235186034444550	1.029186654520610	0.742536444522571	0.211618613717297	1.388434200561250	1.050174204979270	3.493503384271170	0.552139798775350	0.716094355685008	0.411030559971978	0.137152642033657	1.145506364892340	1.209308854041410	0.927260248248612	0.567803063817384	1.196061766805730	0.699764067917654	0.947820176114854	1.060099834802480	5.069628070487050	6.357070375865910	0.749356320705723	5.833004397731170	0.655345964529154	1.523585236976410	0.845830177520453	4.137462080665240	1.861078271056950
BT549	NRG1	GSK690693_GSK1120212	60min	1.192539757434960	1	7.236360750849590	0.345162804431579	11.923630022529300	6.166086365488400	1.065160455282730	1.319792353880380	0.712628310621052	1.751184924313690	0.876141495477338	0.713638648142192	0.217817982562646	1.355092484935780	1.023211329564160	3.457078328531550	0.516950001601157	0.673136355577641	0.360931155472910	0.151628214184341	0.929459155770816	1.152346508458880	1.240741649302440	0.581736625542670	1.243849256952570	0.802506633535047	0.977357623091176	0.928377910834828	4.892865115662210	9.597147349657661	0.826994161205269	5.461995618264920	0.661811991165074	1.553573189174630	0.851121815755064	5.385532369274010	1.896398071080010
BT549	NRG1	GSK690693_GSK1120212	2hr	1.349613830972520	1	7.291085685457170	0.311819070904739	12.257784184195700	5.423309207540720	1.256961782970800	1.035438775786920	0.913454947330530	1.856693218380490	0.928410505818583	0.909095226814725	0.209296794519128	1.451292317286630	1.061055316787110	3.820186774127970	0.487707938720848	0.657212749632381	0.299472941123106	0.127976875768626	1.042050489819180	1.231814279370640	1.133889135279110	0.558639716307779	1.193602746444760	0.926322402210265	0.911917103463899	1.012664737906040	4.589928408368090	7.999236217705600	0.722200362382451	5.817868005678470	0.598713048566605	1.536466612367680	0.776552731301950	4.681943693662320	1.708119862188660
BT549	NRG1	GSK690693_GSK1120212	4hr	1.352667045662750	1	6.451272183509950	0.331219380770800	11.535814145697501	5.817183739770970	1.300580976998160	1.061664121696950	0.855167499251382	1.727955579193620	0.948870743236432	0.939380503497885	0.249725148416533	1.425123624441890	1.171716156792840	3.249708197521360	0.570932973324496	0.827121789905879	0.280512220725026	0.126305934707487	1.064731831752490	1.155947578822190	0.912553006297956	0.584940921550220	1.213642239837050	0.900649399758337	1.067235744021840	1.041409232826950	4.589662045660540	7.327766702447860	0.743211022461701	4.446622008104050	0.678964311227044	1.591629947288790	0.778729497033185	4.320541801076910	1.658553575278360
BT549	IGF1	DMSO	5min	1.098316528847790	0	7.097461602148390	0.274336735927284	5.957569042129600	2.713774415914450	0.933431270829875	1.214743779666760	0.977331259109126	1.608774268590680	1.322124760181540	1.037454109379570	0.228783518855601	1.252743345149520	1.047283562934100	4.757937543352920	0.553348796030501	0.769599876054476	0.389087160555023	0.137645718926545	1.246072747035260	1.282945828462790	1.082885818020800	0.654944163567112	0.988513927536615	1.339926811377050	1.032801511310540	1.007086521784900	3.679687207345750	8.884468340519639	0.763225311648694	10.666548027094100	0.596837905876285	1.451396582225660	0.927851332899280	4.459413001831440	1.829358375286580
BT549	IGF1	DMSO	5min	1.330621197585880	0	6.562704394939760	0.289942610054325	6.389260346160760	2.899034374774240	0.957209313988578	1.124104179843620	0.932244223682134	2.242752927615970	1.094241661357350	0.875907478430760	0.222309233603994	1.367990554543460	1.006199605427320	5.013977805276560	0.439181706114372	0.642028021640561	0.354150592485180	0.131279893890876	1.381894385871520	1.307181414033930	1.089554630268230	0.599260459487672	1.032366456160690	1.278413532547000	0.938278583614328	1.025847659743850	4.898012188508170	7.554479239097230	0.715940007786964	11.747119840607899	0.642377719145427	1.556051595554610	0.757436639212352	4.575170603347580	1.895471187898390
BT549	IGF1	DMSO	15min	1.222686466441830	0	6.814729832678110	0.356238485372451	6.188012903162590	2.613702988748630	1.213861968399660	1.183981268076030	1.008612138459380	1.923739993244980	1.207027871756620	0.857937290371057	0.225597963742773	1.235685989982710	1.151784743254890	5.101161350362850	0.529608744475132	0.711771401242461	0.328102526688545	0.125402048026115	1.446328417621240	1.172954720424060	1.039500281641170	0.626511417763340	0.978551958377907	1.233863098379080	1.020903526812670	1.005036213848150	4.315710726467430	8.466088905933320	0.676833122470277	15.545245644518999	0.626512064383697	1.528193191713830	0.868637182792045	4.895070065878740	1.870996419970660
BT549	IGF1	DMSO	15min	1.342376117355990	0	6.518556534901120	0.337600439505121	5.475664714606450	3.137418890007500	1.066181096525930	1.222520256736170	0.889830481352860	2.484056376412840	1.032070663631420	0.771455262177008	0.224801769595887	1.420724132729670	1.032133052818590	4.677404410877500	0.497124713029177	0.693860744196752	0.406912712322638	0.138989197005363	1.408574705964110	1.064753267584100	1.093202816825840	0.561849392514380	1.117720502326020	1.125097730632730	0.924517017365142	1.031958874165680	4.614777045324100	6.094545332223750	0.734004520512123	11.939404352233700	0.629431149604419	1.584524256629420	0.822933611713240	3.753861648068690	1.797121646106680
BT549	IGF1	DMSO	30min	1.103649132338230	0	6.261877374956860	0.297622939533908	6.693509905823510	2.954858730158900	1.015268682816260	1.219620831000400	1.052750817458040	1.747130885043410	0.937058099481414	0.799343801022887	0.232210074717009	1.286653357652940	1.129262441649320	4.411545279831810	0.551370915739005	0.697054327214231	0.443244523992446	0.144598029444962	1.036757721253760	1.331930091995650	1.093466758332140	0.632892114502542	1.132657424416520	1.039472508357980	1.000506438078600	0.977476208224620	3.259131541559530	8.095285601952799	0.754749625895875	9.348046332941401	0.607374644802547	1.395466766693320	0.853533283175647	4.402951955243600	1.935051251310750
BT549	IGF1	DMSO	30min	1.285498805576350	0	4.931920602139710	0.279480031347011	7.307519937962960	3.746372282207060	0.860668380244289	1.397221441467030	0.707257966047817	1.847580196013670	1.018498271084780	0.812352018895430	0.226480387411927	1.215837752636090	0.996200276334797	5.272471502427820	0.562406357624932	0.687646387620463	0.442883559186276	0.163922114010139	1.095095244106960	1.383218966552520	1.033391381846590	0.624462839771337	1.205366957662210	1.156260973269900	0.911828970604960	0.953519397191455	4.141211590086820	10.034303224858199	0.826693512471223	9.827166567464319	0.641077518703237	1.379588439176080	0.784341412394633	4.223084423582870	2.110453493889820
BT549	IGF1	DMSO	60min	1.238669997244350	0	7.393688138829440	0.303180739497432	6.441598528595530	3.075635572923930	1.130957033722530	1.326360729630420	0.949806298150322	1.803653076009770	1.055835964463980	0.941707201067402	0.255202504015069	1.333029342132430	1.157587299761870	4.590204254008190	0.508381294941979	0.693812702798455	0.439993104033182	0.129561510826201	1.128267463379490	1.335105020341800	1.054039598647480	0.654005190511128	1.214916503016480	1.115654078247780	0.932273886405414	1.010562140211970	3.559933125196400	9.473608601953901	0.737980101991848	10.214345279288500	0.582904041205770	1.417855899272980	0.806466411977508	4.745386844883380	1.772443189508230
BT549	IGF1	DMSO	60min	0.937467910907460	0	9.017044961607700	0.268230968792856	7.473495897728930	3.541693010043020	0.995252451677985	1.390255355181710	0.920867238093178	1.411961690059730	0.886488205288455	0.806358933238743	0.238629854702517	1.365473298029660	1.026624095023010	5.092211287957160	0.542251146491396	0.689325346506854	0.403743771079664	0.143077509007993	0.995344613175588	1.232902608381850	1.190301702087100	0.652246820882414	1.211790202503490	1.277647342702100	1.038859563667670	1.033247393497950	4.286872298293330	10.990963993253301	0.880260676421999	9.833822414856170	0.619369203769058	1.369582418893840	0.714905579188349	5.014144021373280	2.045766971334990
BT549	IGF1	DMSO	2hr	0.886465055547440	0	6.452258484928170	0.463717224118504	6.098798988752380	3.323115619064270	1.429367289913820	1.331123908511070	0.990717985849434	2.304229321286750	1.007078279700730	0.852524494924214	0.268693018786885	1.331307180806020	1.136558781566230	4.690340835632920	0.551250078673219	0.681016806162770	0.344037280055134	0.116130941403380	1.305078793719110	1.200941743212260	1.075639682849930	0.653882375781130	1.136843975854790	1.143209196806150	1.062485874201590	1.056478027566030	3.869692185132480	8.426789583888141	0.754478711275943	10.984444800455201	0.676779707076145	1.695549294980990	0.897356585547494	4.496986402289520	1.729359275190550
BT549	IGF1	DMSO	2hr	1.344809570820300	0	8.571328421762550	0.269267540222184	7.388733382537220	3.536404450297290	1.092706980490860	1.225119732747340	0.905111654995601	1.751135567179580	0.865096415975525	0.817902361761100	0.227815210542125	1.328886705697770	1.033823261323680	5.361928902711850	0.484107947797830	0.634138525883285	0.313104813036660	0.120737767778623	0.991792107508682	1.334015598427190	1.000940328489080	0.625835631928850	1.204979760881400	1.219202699099380	0.903652573590061	0.981379141778001	4.007802594239950	8.670136060332860	0.685023444714111	10.783758692768400	0.570515450144452	1.358381047073460	0.741971251293770	5.095952912214330	1.819310446304390
BT549	IGF1	DMSO	4hr	0.968763342973658	0	6.549237125007960	0.354819468537236	7.154963919928250	3.364817403127200	1.420425966142280	1.232637346693840	0.975696597898350	2.374104111707240	1.055087421873880	0.913700496256607	0.269010812098685	1.378187451674250	1.130394766133930	4.678773923549040	0.530883380045349	0.716238140484157	0.395640687235334	0.130126544278846	1.332014303902400	1.417807896173910	1.018264110820080	0.688916193861165	1.053622030630240	1.129342669755750	1.082293671656700	1.003131046261060	4.220787379538620	8.470841815997019	0.722692511792707	10.597102261325000	0.623202429155357	1.765518884845640	0.887724429601558	4.109358258989220	1.731633611368450
BT549	IGF1	DMSO	4hr	1.228311473108490	0	7.514303633797830	0.326841169336409	6.798511785960040	2.924606217768260	1.319445933260490	1.256446701864130	0.802602641714548	1.782981917679020	0.981637786137723	0.915527802248270	0.253804973237655	1.183822017861130	0.928189136061775	4.726204318428430	0.507217625693597	0.716214148454266	0.284676224915414	0.131342751952248	1.208951846264380	1.204792479624710	0.981004496849240	0.564149230656166	1.229868655837070	1.159595649394230	0.956239525461714	0.996861828534908	4.357556132550100	8.932474589750720	0.698865648179166	8.979208014560459	0.620673590817065	1.662536737739390	0.746247469710722	4.318482671954370	1.769880459574560
BT549	IGF1	BEZ235	5min	1.186833299999210	0	2.281372977596280	0.327334457267170	1.292900537773180	2.535836436654670	1.048111122235870	0.990856002800013	0.910447794934287	1.869986738072130	1.121469429891120	0.671066040737623	0.229825327184155	1.351056391743920	1.045687511502960	3.425033491771450	0.521340071903784	0.690569404061113	0.414854505764235	0.152180035434090	0.625596451944347	1.141820588685720	1.267908122093490	0.567267391966699	1.259006418096120	0.164449613499331	0.961274198131023	1.003975658609090	5.009872468432770	6.487232626684610	0.779997212649630	0.202713635463365	0.652883894640653	1.553673564798530	0.845040186511850	5.182121091352710	1.765456829605880
BT549	IGF1	BEZ235	15min	1.259510659187360	0	2.529302505911490	0.404358235892105	1.413243147208300	2.981074136846540	1.110694754755590	1.032128083576380	0.939326986130254	2.050703245412010	1.030449040748930	0.618139508579393	0.224834771117028	1.445890091079100	1.154341828743750	3.730452098968540	0.606768015643123	0.811032367033349	0.448501860335432	0.139236677949239	0.673939682078632	1.060497136517880	1.109361427092140	0.547627912844510	1.339103960191770	0.150897321053686	0.965247613549836	1.120486769914350	4.850265143196700	6.243628776286490	0.806199152895322	0.175939084889264	0.657424180779767	1.718113797909510	0.855194497385685	4.933528302787390	1.755539457273700
BT549	IGF1	BEZ235	30min	1.149080848621470	0	2.370572980052130	0.326566106574329	2.610409909633960	4.002245132766000	0.911910301539631	1.183895791663720	0.815337655109675	2.233089145868190	1.080520972260120	0.661888912135722	0.253071316289731	1.180801229993400	1.033410464049390	5.174645719431570	0.546067230852365	0.749083111091820	0.392132739897585	0.155518349524902	0.738913418185693	1.078246363403260	1.092693167364830	0.526373080062581	1.480307351683310	0.173703848395010	0.961274850269800	1.034106917536160	4.527826833125950	7.443704390865630	0.850075411835014	0.202424441519526	0.607823082903997	1.740934846927700	0.942480174006121	4.532763191188470	1.788725932306590
BT549	IGF1	BEZ235	60min	0.815807600636627	0	2.317112394284720	0.344078194341992	3.093599002892620	3.155419594537910	1.181391163832210	1.110035906598700	1.015342673482690	1.883786233589990	1.028249937062980	0.809039966501813	0.252598443340498	1.325230694913330	1.141684713531120	4.586209783518450	0.546548975052390	0.732669148497202	0.402359553616965	0.142036310948147	0.696918657522171	1.141403159421010	1.138875907272840	0.612388453136484	1.374497968477520	0.151207239485076	0.999503992930624	1.071244487588060	5.207095716623480	6.808986928237990	0.860170600926584	0.179268992413707	0.664722830050104	1.628586731548890	0.825059837928317	4.218270972067270	1.725620312108870
BT549	IGF1	BEZ235	2hr	1.149344953868670	0	2.578881384088080	0.327277700464369	2.264350305019960	2.887075125217790	1.185187248741590	1.057518643661370	0.905437497185872	1.739071381956840	0.970898236746403	0.713601832792306	0.249350654640989	1.456002353721420	0.992212572256643	4.091687691049730	0.523751525051566	0.675019111286802	0.288953222946475	0.135243093148121	0.584994623593510	1.102918433197180	1.089074556843610	0.530166847685966	1.343017392038620	0.148315713454154	0.941734640717106	1.065065284353200	5.385571879160930	7.082970328931310	0.768469617243330	0.131155261671478	0.658694198547060	1.615380198300240	0.921438543453183	5.311888838198620	1.447885115973260
BT549	IGF1	BEZ235	4hr	1.163516850973750	0	1.926128372239220	0.454593913662010	1.846358910020370	2.976677148554220	1.387619313410260	1.065069496875650	0.908532776653244	1.839631504527430	1.058498630561330	0.857462637563636	0.293870147706695	1.301930204565200	1.096038926832150	4.151622609375070	0.527093119505368	0.663638886956737	0.285491805376819	0.136941375315270	0.603078383498978	1.176526996449260	1.077383557573900	0.514074094103922	1.406635380971560	0.168545056344744	1.032762784159070	1.024603794560240	5.345290369446750	7.033703067223560	0.723516107591395	0.135318769064405	0.624338784334229	1.869294146184460	0.873893701245608	4.385179751253430	1.364406650188960
BT549	IGF1	PD173074	5min	1.103091240036990	0	8.199782385283781	0.281696447979171	6.481763546761160	3.193364877792500	1.080579810010730	1.130508714750840	0.905532760602713	1.635084248773240	1.122519612257320	0.833072806332646	0.222879515874671	1.284452489435520	0.948413471472000	5.146961437251480	0.490820500786298	0.628342099543768	0.141598931439065	0.099694956064571	1.184955980885480	1.245627180409260	1.015369862982550	0.564804578767203	1.028058557967240	1.252009027240350	0.977308440377965	1.016347439574140	5.142991771403060	8.861520734853091	0.727036498273799	9.649960823718731	0.589127819698526	1.584666754401100	0.710940291744343	5.846274463002720	1.777619642358820
BT549	IGF1	PD173074	15min	1.161947376880730	0	7.952688851131530	0.332307732237828	5.289119449583970	2.900686660926080	1.049549272591730	1.255112425155350	0.927353680351525	1.511562009587600	1.152171845478930	0.817683306683425	0.227694725397777	1.188990765015900	1.025499645857160	4.753182266571790	0.513206700110943	0.662115798558591	0.121290711421710	0.091651798758260	1.361413050521610	1.053265863316200	1.075758295658000	0.557917454711711	1.067260223562740	1.021276642861140	0.876081332134789	0.959934640323934	4.524482870508630	8.250280079370251	0.711082777017484	9.473439196704980	0.601219617516049	1.614581006689690	0.755522771254969	5.217070208857060	1.807963811224770
BT549	IGF1	PD173074	30min	1.273547543473590	0	7.581805571460250	0.280217380397220	7.971294513135180	3.667759341931960	0.969069977786568	1.311939747954960	0.812100486906099	1.653976510082320	0.963709895706589	0.697962165021941	0.252622833008704	1.230161947840520	0.982634951370248	5.164866242860120	0.527149313269224	0.675748146801854	0.147721095042957	0.102498308977060	1.224995364018580	1.278318556702670	1.039883431992850	0.613919385188293	1.175193605812530	1.014497536194860	0.878337670070205	1.005142502253510	4.559537652911390	8.968282933691739	0.708183869413249	8.587878839682009	0.590661386497361	1.678661896110200	0.854950095920193	4.633352944128320	1.895646194775800
BT549	IGF1	PD173074	60min	1.397758789470210	0	7.077057749895840	0.306334841345932	7.844783840701030	4.081485556593680	1.363426096315810	1.100580376809510	0.976992465216206	2.055824535659170	0.906163415935803	0.715794943752583	0.223495416699846	1.399518035512930	1.010347139726830	5.936897181658550	0.471052689707303	0.598669164177111	0.190600979442142	0.106138246236683	1.191671873613860	1.271144952821310	1.093179691763200	0.646126860268317	1.260078547030890	0.957846628088492	0.898689337801550	1.084306449822990	4.712657460780870	8.373278059967101	0.699357672002264	8.063836033245620	0.584241760854445	1.598658244968000	0.693850545600380	4.720632575519080	2.157548743078750
BT549	IGF1	PD173074	2hr	1.269779645984450	0	7.978670007287040	0.289751084375647	7.234944709692430	3.332390824300880	1.164544767312540	1.070124299509300	0.848766623460860	1.670832763190970	0.929232077477982	0.856914435317590	0.216508751670219	1.420872442265200	1.057367364954270	5.112256557885910	0.489904542764471	0.682676608398335	0.202662381364417	0.109712350423917	1.243309094900520	1.272989324449220	0.989239819691720	0.588011317681730	1.234547808397990	1.012016285705930	0.905603402386026	1.037707538794170	4.907541101470070	8.295029313930380	0.672783576234860	7.813124896578150	0.600247159131405	1.634416282246180	0.728814358111274	4.872523044012170	1.793109821225940
BT549	IGF1	PD173074	4hr	1.334672601156070	0	7.964490280958820	0.378225927701218	6.915063160845150	3.015912782443150	1.335796156013490	0.990929747656126	0.858399283935901	1.750745517544640	0.956542799323862	0.903509170055087	0.261038698160151	1.286556110598300	1.085439655870780	4.998035957680620	0.469509755510098	0.680988098438710	0.178218082314817	0.104291545685055	1.236501932713000	1.318473039366700	1.008690164751890	0.650310922231135	1.223358497684480	1.032941821728120	0.941861497628478	0.985886874794871	4.908668163542040	9.100606975494401	0.626566063079223	6.416093659127840	0.645603570133397	1.837785125079630	0.699662075851446	5.028242794844930	1.614882181558630
BT549	IGF1	AZD8055	5min	0.989804987346848	0	5.024390121200280	0.295452533125562	2.272343007398050	2.583031217367820	0.975055500712498	1.249242013057870	0.946143417314462	1.681467263542380	1.181718367910230	1.010773718146290	0.235033071915172	1.295412463075910	1.183925448224640	4.525795133109880	0.516260068810548	0.667380327350089	0.359401649002555	0.143450744460317	0.755882714079204	1.349870097247800	1.222701310024900	0.581302877969858	1.047843293124430	0.420068147924993	1.056651826869700	1.070734577535020	5.125970384171980	8.568467351000439	0.727898492836088	1.328416339632620	0.563365209142721	1.547553817579210	0.913180482624553	6.541953914939780	1.555196416010190
BT549	IGF1	AZD8055	15min	1.113480945609580	0	4.605809156426980	0.371876340193705	2.065186626374130	2.534145402270760	1.124005710140650	1.176311756597540	0.945049353598908	2.038716803558990	1.252539653535140	0.928534674189277	0.225271132996081	1.205780852234560	1.093423505412600	4.081694270221720	0.573628477463147	0.651441609378381	0.349469093028153	0.157764760419709	0.932039752442734	1.121217350335430	1.292957765023680	0.588462239238171	0.990946724224720	0.416173211455242	0.993616618766098	0.978155476335480	4.139479226570210	7.724687978290740	0.742443203937675	1.518632507606690	0.664968017320208	1.618492254893510	0.960329663557452	5.130443461069180	1.556372484320160
BT549	IGF1	AZD8055	30min	1.032853175283260	0	5.207403674384900	0.302007370853002	2.516328802238470	2.568453015456150	1.047550952502000	1.218035084763020	0.899673516153660	1.681203239819900	1.064924530661260	0.897711080660077	0.242168435476183	1.266262722969650	1.164275881993510	3.870495993903880	0.566825012374729	0.729194810792690	0.412036570362222	0.158666553704171	0.843527641397015	1.312994892123830	1.259095165668440	0.614312265890331	1.016425243286980	0.439998513792622	1.047333853037350	0.992699501354005	3.762338630142630	8.091777977947560	0.842324639827371	1.425366383604780	0.614829785686441	1.506121282602260	0.922291410440309	4.855467722655450	1.535855483406000
BT549	IGF1	AZD8055	60min	1.087688273966510	0	5.813242582123900	0.295239288036628	2.808565035183050	2.544072836458550	1.263997294366780	1.230914708580080	0.964452986030914	1.745708246901730	1.027238675046420	1.059030956541650	0.239632663161021	1.309754827379750	1.178304059492380	4.140509834387690	0.517007752656227	0.686392765111680	0.378751213066125	0.135600069345368	0.868083336133382	1.271219700055190	1.100600441398140	0.597571408876640	0.999744972644960	0.443514760800521	0.992724644762754	1.007774112598870	4.357268375631970	7.674348604756060	0.770979545546427	1.834457351485070	0.632677673340027	1.522074104516210	0.849676505468094	5.410971971902260	1.660927968320370
BT549	IGF1	AZD8055	2hr	0.806339693661798	0	3.915983036833180	0.501058051772241	2.292905639434460	2.222698112666790	1.516510399726680	1.228745219353500	1.046800661026010	2.067130769533440	1.045951211516760	0.969732754482760	0.269509534869523	1.286868811954190	1.189768437350530	3.772221292972610	0.566771843742115	0.761557708796949	0.329098479378464	0.132897497584936	0.957413610494050	1.250043779625460	1.062367839505270	0.602389453733956	1.081348074071270	0.486527174442630	1.067212770633500	1.073629949153870	4.224846655655380	6.821527262828100	0.785920269430932	2.072986075212380	0.698613299418595	1.747876834171530	0.893950400843701	4.685788951551380	1.575207152880520
BT549	IGF1	AZD8055	4hr	0.875480523580295	0	4.477409568091160	0.374625843670899	2.514149459787010	2.351990622117370	1.493428737692940	1.149617625442230	1.017784572868940	1.703719147767800	1.098113023651330	1.133704796995010	0.275771917581385	1.368980731643980	1.197238289989570	3.702171624350700	0.538810955391816	0.767653377672423	0.331423329877355	0.128104894145122	1.000498210519130	1.312605863510020	1.010996321386020	0.586414900365775	0.995503756380196	0.476256172177286	1.132595310006060	1.014399061511200	4.716337185927890	8.009349920078630	0.748340337239890	1.529804188336770	0.628550030840698	1.851549587650260	0.890388316931792	4.619504090521110	1.502245276743700
BT549	IGF1	GSK690693	5min	1.095876742775220	0	6.949205505865970	0.300367498759425	13.165453355862301	5.893270261330830	0.997693155789700	1.115862744335440	0.918665783077193	1.836025970452400	1.313883571854030	1.075228786124470	0.234831346812071	1.361661061297800	1.044196512750080	3.135037138556890	0.584135039405796	0.744071231722378	0.391567495657052	0.142958529587183	1.180386818059430	1.216093825611660	1.235026318190420	0.658112122445508	1.082418821462200	0.982088444906173	1.070560104816930	0.972230024054502	3.959212194061370	7.131951957735620	0.842115278482063	7.263419274224100	0.643008039938064	1.577297381696880	0.865039750068930	4.955351229974720	1.839024703757610
BT549	IGF1	GSK690693	15min	1.184804110749080	0	6.456080219131830	0.343527786833319	11.639981552815900	5.636604907729210	1.055347555263880	1.150053593621160	1.022900985150740	1.687593165210180	1.214546874486490	0.861133784841062	0.213360755810424	1.347970419546230	1.074338751617600	2.702872801856590	0.597116104179260	0.677829740797800	0.336139485288425	0.149893122453274	1.052302659989120	1.053678456134960	1.327020115421130	0.591425317305644	1.019884048119970	0.924878758599571	0.968782703512895	0.954960203712729	3.594232553069130	7.244946220955500	0.801124118675460	8.005187723859580	0.608035189008901	1.343419771491760	0.823311600356660	4.724827097769170	1.809064436446400
BT549	IGF1	GSK690693	30min	1.102062867222850	0	5.749215975416180	0.330388324584050	13.268789208864799	6.126595736241800	1.198753037728780	1.163892359334490	1.102834295983080	1.950135664698390	1.111044459845430	0.919119288654601	0.254781413025078	1.391777393480600	1.191525304237700	3.338075725486010	0.559585230508727	0.697632961206439	0.425496444914298	0.145976731125802	1.070917924083360	1.273319367563370	1.105674758039120	0.614779045437345	1.065481255825670	0.820727962927852	1.058193193459800	1.006011015404500	3.842515075582500	6.896100062698460	0.801546135737145	7.160552165812860	0.657151011965709	1.480673600479940	0.857643109637016	4.463612408286680	1.929371606237780
BT549	IGF1	GSK690693	60min	1.202301982899890	0	6.278990179345880	0.306193616669007	13.711186543594700	6.232595876040430	1.137567001369900	1.124551939258770	1.049251227399540	1.632444651787470	1.034590111694980	0.978554263035960	0.270202161895745	1.368146362281890	1.190361574926360	3.168546080321940	0.503606161348445	0.711262661529082	0.400695597499550	0.139845577427426	0.992905143695440	1.229281617223140	1.053593452270320	0.639420124018756	1.123176404258270	0.872922262748076	1.004873257506660	0.987485705076152	3.635692640109350	7.286821012086100	0.758759916592987	6.708140606171270	0.622709072146819	1.456219222948070	0.810620587769796	4.663812225428940	1.765797172359330
BT549	IGF1	GSK690693	2hr	0.861665967075365	0	5.180365244526860	0.497770459907877	10.604413212719400	5.670832070066090	1.652267280520810	1.181578471608540	1.145661954015790	2.439417303383830	1.031285123515560	0.896043959147744	0.267513460284411	1.352361456190470	1.213881043953860	3.290324505373200	0.540537198552620	0.745502330967025	0.328302378351726	0.116785064330063	1.290035894637080	1.145557001787710	1.184222060399160	0.646255144224099	1.104610955738540	0.980864922922994	1.075005751473460	1.029246432079400	3.748178435627690	6.815381166751630	0.778976640590122	6.904009259904600	0.699473399830953	1.751761052211650	0.834730836899783	4.096406967532400	1.762032713813070
BT549	IGF1	GSK690693	4hr	1.024633080527210	0	6.021992459524500	0.376567520164052	12.396201255041300	6.831902635364870	1.608162507459740	1.177515487741540	1.085406948495370	2.335035796041570	1.010200463335530	0.961227968380725	0.254605595427442	1.407382809665810	1.177016809738030	3.796026267819930	0.536989053589600	0.765404703452646	0.379713794331420	0.123007325926819	1.262426387755420	1.354387021395710	0.986460470583396	0.603402298673449	0.975584893268847	0.907546693147582	1.094762213924480	0.969451364193530	4.575951742169870	7.535813179879250	0.783234080416520	6.609202496669090	0.693436499356358	1.836319342739440	0.819964947996428	4.399332279933660	1.852227878691660
BT549	IGF1	GSK690693_GSK1120212	5min	1.227174968831780	1	7.814837443156800	0.302649062238694	12.470400945135600	6.476186137575240	1.154286328788860	1.115774314040670	0.832320765836453	2.206396435060840	1.005864965158230	0.773849838351610	0.197540352956071	1.324995060090680	0.992719980517948	3.479566714922730	0.462590195872957	0.676508312325429	0.402853772004925	0.127570800976365	1.223092849182190	1.218516301646630	1.061604209881730	0.539938416116115	1.139610235854680	0.963093499217635	0.979624138280718	1.014005571250460	5.519495423456690	8.337286965281679	0.844990480785438	7.582997561389050	0.608795688145143	1.622695652361410	0.837241832322179	5.003494093173480	2.010599864239400
BT549	IGF1	GSK690693_GSK1120212	15min	1.325268845529230	1	5.171975194834490	0.384708031466779	10.701691323766900	6.394652743770780	1.233242312220360	1.286587523821870	0.865715994260816	2.235129401638600	1.078141210626010	0.826147524064160	0.272995331309023	1.312666903576340	1.008890567105880	3.187534826899070	0.527257206505180	0.740016835052512	0.420865414712955	0.138310646995940	1.286341661732940	0.987544574258680	1.059498305901050	0.559617838067919	1.066226033287370	0.803304149471844	0.892492881186532	1.007890325979480	4.785929001543460	6.504618587694110	0.730117036363012	6.737116270667400	0.678018471043287	1.670373024878680	0.979590040295417	4.091351423955330	1.722045256109430
BT549	IGF1	GSK690693_GSK1120212	30min	1.287226375600740	1	6.874448079821120	0.340888995673898	11.812711682004000	6.614662626512050	1.193049773874060	1.136369757493470	0.969853905329490	2.378130798572460	0.953925481933840	0.764900087653640	0.212036146865827	1.350722314227090	1.055729131154270	3.675624072471930	0.483557320987859	0.697183610235320	0.389709596573671	0.124603994658136	1.193715679074880	1.032087308437760	0.934726103831150	0.525971072227008	1.028276883398280	0.668121458792790	0.937708136678230	1.059616304749230	5.381259350441730	7.149370245909850	0.712506822342105	5.965874116749530	0.637558792478546	1.748601028066220	0.838635110819184	4.712643905750320	1.876611095415660
BT549	IGF1	GSK690693_GSK1120212	60min	1.367636476646920	1	6.064928860125190	0.380991055992953	11.124948188764700	6.620042853458010	1.345229380989540	1.161759422588350	0.987417107649206	2.274190327958760	1.003742999634590	0.760623330336580	0.242837169588880	1.380887211974520	1.085021388461720	3.872075168925600	0.462984324722794	0.669205424590292	0.359407718997502	0.135647865105237	1.220163200118410	1.109815198996630	1.024969220030190	0.572899593827670	1.196001274602880	0.739230449592413	0.950511610125268	1.039181050859160	4.373298466497240	7.058378311475100	0.744893642873534	5.298556118529020	0.612876292460785	1.693211942122070	0.832123636936919	4.225549813777160	1.933777066847270
BT549	IGF1	GSK690693_GSK1120212	2hr	1.272547066376880	1	3.309100075995570	0.287832265972788	13.381759696850899	6.679695345437970	1.016739698224920	1.238049532914500	0.737957983008964	1.635188693874400	1.035093176412430	0.953434930825196	0.244848647543473	1.179830283391560	0.984149290080938	3.854623939071380	0.516090444859334	0.662181520101027	0.300344563933233	0.140582013189047	0.987744287200142	1.190315753602710	1.133923141529940	0.543867075586818	1.191852447873870	0.988668900155882	0.903457561367533	0.958880501883709	4.466726137370580	9.248420920411180	0.762514038577505	6.798027694306080	0.613970280557550	1.505840199104370	0.809131679874806	4.309644300090530	1.813905451312040
BT549	IGF1	GSK690693_GSK1120212	4hr	1.255931110549230	1	8.457360820217730	0.391365718741776	13.381977692535701	6.188725557715360	1.403315224118190	1.014564602871360	0.917904736452335	1.807242744184620	0.916172208434661	0.976351329304809	0.289468338017753	1.386596484865310	1.090937439896420	3.533285733390120	0.528048226733552	0.713102107716254	0.268084946828446	0.137850982149585	1.086124261948770	1.187163662930530	0.943879465931090	0.613609608939408	1.207621748563780	0.958695809453015	0.982005918885293	1.124026641346740	4.266328323420230	7.963874257112270	0.737708140251131	5.461290654466720	0.647152614892563	1.673671370879870	0.744755454263870	5.095938516482190	1.574864900179910
