# Supplementary material for: Context Specificity in Causal Signaling Networks Revealed by Phosphoprotein Profiling
Source: Cell Syst. 2017 Jan 25;4(1):73–83.e10. doi: 10.1016/j.cels.2016.11.013 (PMC5279869; doi:10.1016/j.cels.2016.11.013)
Supplement: Data S1. RPPA Data, Related to STAR Methods — A zip archive containing the reverse-phase protein array data generated in this study. See the README file included in the zip archive for further details. [file mmc5.zip › DataS1/core/MCF7.csv]

					Antibody Name	4EBP1_pS65	ACC_pS79	Akt_pS473	Akt_pT308	AMPK_pT172	Bad_pS112	c-Met_pY1235	c-Raf_pS338	Chk1_pS345	Chk2_pT68	EGFR_pY1068	EGFR_pY1173	ER-alpha_pS118	GSK3-alpha-beta_pS21_S9	HER2_pY1248	JNK_pT183_pT185	MAPK_pT202_Y204	MEK1_pS217_S221	mTOR_pS2448	NF-kB-p65_pS536	p27_pT157	p27_pT198	p38_pT180_Y182	p70S6K_pT389	p90RSK_pT359_S363	PDK1_pS241	PKC-alpha_pS657	PRAS40_pT246	Rb_pS807_S811	S6_pS235_S236	Src_pY416	Src_pY527	STAT3_pY705	YAP_pS127	YB-1_PS102
					QC Metric	0.951447287452481	0.932221953315956	0.962001712569017	0.963260174105601	0.960030539113007	0.945113401341982	0.868520557747407	0.833792545838736	0.899874040101156	0.876586739239361	0.881280098009334	0.900178417484328	0.917889268555629	0.966100232533118	0.901162632379319	0.891616450063526	0.900938802869236	0.886265512981124	0.894517807350629	0.855883458961331	0.861962816452095	0.852887197129395	0.863704807595906	0.948085638959814	0.915464234501327	0.930262454639221	0.834519087078694	0.892688887085422	0.917269330451166	0.878418755858049	0.830020088958835	0.826423724184972	0.853889001925633	0.841818467991810	0.954982250070945
Cell Line	Stimulus	Inhibitor	Timepoint	CF	Sample excluded from analyses?
MCF7		DMSO	0min	1.285120260834510	0	0.726375745664873	0.161300260735690	0.099045139898794	0.325381194074388	1.422211868303600	0.598956918218365	0.465629829959265	0.493410010379155	0.259040864692679	0.205481818635382	0.081718151238925	0.449417283317973	0.753669059950950	1.214770441599340	1.270885942740660	0.194796117141160	0.322972768851467	0.256264734438701	0.522480482462664	0.513820686152428	0.637722087394453	0.448098205692299	0.204522438955354	1.622781666362780	0.644430192745421	1.097564257549880	0.214113170981470	1.242189874162470	1.886393629925830	1.817729729978100	0.089802045660117	1.212043758667140	0.197364325621927	0.454641838818744	0.652545493513157
MCF7		DMSO	0min	1.356190703749230	0	0.713038563435540	0.188198482260514	0.087458688915790	0.344853209883088	1.415536848807570	0.548922104936906	0.461342210050039	0.571472292298416	0.256788571741158	0.215363606444108	0.081409061443664	0.424481099446252	0.860283492760820	1.193133259294060	1.261092095791160	0.202229783896021	0.297291203950778	0.240723018350920	0.589301082537160	0.508819093659179	0.611247172467111	0.446441612625145	0.205739728516217	1.705463085675210	0.631717783182040	0.988635563447748	0.235779703254093	1.116681878214460	1.940112361605040	1.994739029001180	0.093879392121000	1.183137472318070	0.196178996465669	0.452676546799547	0.610538017259025
MCF7		DMSO	0min	0.505950771934937	0	0.738526867796327	0.190628806472609	0.085596503780890	0.205729101671616	1.883316159035730	0.574103263460915	0.473105423535969	0.274695786722198	0.269813801075882	0.197138824087644	0.086520559780808	0.420068493641611	0.906115541627431	1.168225486494400	1.490540781884490	0.189318372320563	0.213109141421150	0.191733186147722	0.605736520049046	0.525116309781121	0.578470613000437	0.381008377219616	0.151403544918375	1.935296250643540	0.538434148982828	1.109824229919790	0.188828360029098	1.078102650672020	2.156811462100070	3.195955890182520	0.082546930030412	1.240757419466910	0.177706344986166	0.351042158691218	0.470051417532237
MCF7		DMSO	0min	0.604354050551822	0	0.724686289635463	0.135210386250306	0.061626156122422	0.222609720076008	2.028349075743430	0.624982164455337	0.477582077308157	0.243823831902605	0.258678743927028	0.225096230782101	0.080132004996966	0.447271820252705	0.870513570411717	1.144809946053900	1.321526949109060	0.200646029175971	0.193933547534244	0.171350016310465	0.498077589957565	0.471448757347882	0.607102322871911	0.447895244386559	0.162911312233941	1.914960783247290	0.635326389366025	1.161320585885860	0.194227422960866	1.114469723867780	1.984938551910320	2.910275196570510	0.093135810226839	1.114250588017870	0.191332887856616	0.379401808369451	0.595363900427758
MCF7		DMSO	0min	0.355554296815510	0	0.892560700266991	0.152874653697813	0.077190799608975	0.238892526227175	2.162739663872650	0.666144929947043	0.422656690275978	0.274544707591459	0.222171499376129	0.181059813399195	0.097499019641619	0.346555118488164	0.693088963496814	1.078418095495800	1.182503582854410	0.136770349214769	0.207132235128918	0.202802570107539	0.362022421173962	0.580677549853070	0.528179352373022	0.384260482756654	0.184444348002593	2.460072475082890	0.529736386455255	1.248084991732390	0.186070233794574	1.342132376571380	1.895863721022790	3.657130932107670	0.090776141857426	1.051173068492400	0.150873630098338	0.477386253348531	0.558914637193986
MCF7		DMSO	0min	0.794586241444020	0	0.744046595399068	0.214133095525314	0.072543365856771	0.208231242740196	2.292852438361880	0.615812427807896	0.492209732274004	0.333175804528150	0.263502355769372	0.214812193918601	0.078879839916165	0.476265386846318	0.825641632659002	1.171489822847320	1.446957251625280	0.173728472144633	0.169007047334759	0.173210105027646	0.631516030877646	0.506737402576249	0.615559783540148	0.455952135320373	0.165531208397375	1.756162935235150	0.584217328613424	1.158805812367770	0.208018802454495	1.001133292736460	2.203680232250990	3.148865339006490	0.089174487531090	1.185449350899690	0.196073557538801	0.405928443044220	0.511161636911022
MCF7		DMSO	0min	1.011798740895540	0	0.824884209563695	0.153319947362680	0.092412951631341	0.402231606488620	1.473143308900460	0.597103690660761	0.468662871522487	0.456867253363381	0.245198251447523	0.188090739278178	0.080921632160624	0.425828099974949	0.742511994308351	1.256293116525950	1.317615374321080	0.180739005927351	0.288562975974143	0.257397049263063	0.427461103181035	0.461713636371449	0.602313577114933	0.470307934187144	0.186877915868112	2.255108335165370	0.618883273096898	1.140398530268570	0.197476020963604	1.396531063255080	2.097366492466350	1.960193213884610	0.078551620967048	1.135745745491030	0.175095109118799	0.444021204179511	0.547454985877668
MCF7		DMSO	0min	0.799039827505429	0	0.933653011035589	0.176165538373576	0.103675318176627	0.350496802721835	1.304334402368340	0.523069107131800	0.476301970361347	0.428201027280407	0.226943156274011	0.192971984944100	0.072876053681364	0.420302315597618	0.763965754141994	1.253319633978590	1.139837577065020	0.174894869509893	0.347726748203052	0.268202059914183	0.445046113197125	0.484849159449079	0.592469480310922	0.431309064920775	0.169157198896759	2.196074977289260	0.550850065562319	1.189318941684640	0.192044965637984	1.514186434064890	1.842715175507370	1.907537608268500	0.088366481526637	1.183854133633490	0.173969797382550	0.451983845533406	0.551392773190338
MCF7		DMSO	0min	1.082016132036180	0	0.882838562489450	0.148711718982259	0.061611630504127	0.343070379563979	1.576030476502030	0.586234875344313	0.462034394551499	0.468568735885481	0.217580286734334	0.189680859349280	0.073321210228057	0.412111802334232	0.789335954579677	1.171683369703390	1.567283481653230	0.178701232303837	0.135381228638745	0.150002691690422	0.449582887768317	0.427074737637079	0.611106114462877	0.479090930000629	0.162919528598720	2.034005323637270	0.623301095793335	1.094265104563680	0.191870671188658	1.349974041565430	2.245659205360100	1.595429829574900	0.068324509843487	1.252253337956300	0.171786089752771	0.491194692847663	0.530264171597534
MCF7		DMSO	0min	1.323149696912680	0	0.797052151291784	0.146509335071460	0.077258301303098	0.288475685767643	1.542998708388860	0.590275803866368	0.483112848182807	0.397263007482571	0.245119212796182	0.200693680740059	0.078081753545134	0.406375956362159	0.795102373180692	1.098286343254750	1.223664662877570	0.186246369725820	0.163520458220830	0.172609897107558	0.467347518358584	0.468813909380618	0.609399211846814	0.465431216666136	0.177689297488647	1.855603131857290	0.624481425509894	1.134102564887390	0.214766141637034	1.305247321615680	2.109915395667020	2.056539486144080	0.077086812471866	1.277193500447090	0.185183384235341	0.453548814443425	0.563071369551954
MCF7		DMSO	0min	1.089647043828960	0	0.802240515290830	0.168323744956486	0.062864792351511	0.285381184004277	1.679804338009010	0.501951707847695	0.460505446965186	0.460220922274587	0.225666476595824	0.207207007332115	0.083351024661037	0.423423517557192	0.805900919871717	1.210665843570140	1.397961780782560	0.176920393598786	0.160984603808015	0.173274534053302	0.554906845624739	0.458631574894815	0.602095308040663	0.440954979050131	0.181608203659620	2.012152237321010	0.609057210899790	1.122808164113050	0.214359700128022	1.371688626834290	2.300641331812350	2.061320892059080	0.067361300220122	1.300308107745920	0.172361908842664	0.332654104550965	0.553391879893027
MCF7		DMSO	0min	1.205410934416600	0	0.754534930781969	0.173447818440150	0.071781133596981	0.289031484403760	1.570001378880000	0.584133403029623	0.483551377964559	0.524912969541558	0.229110903696383	0.202498086320426	0.081032766961108	0.447400071536762	0.845493299321158	1.091605035041560	1.316269798194900	0.190995044243307	0.193213298976487	0.193947913593892	0.544120469612095	0.492590239992954	0.598518197571407	0.439301031233178	0.193839329704246	1.968872305923180	0.615362216828396	1.030199908608230	0.242367010943023	1.256962005037560	2.064554067804060	2.154606087856780	0.084507051272561	1.144011408435070	0.176922585304747	0.468686586060014	0.601273593862911
MCF7		DMSO	0min	0.824574065613443	0	0.685484352588530	0.199242190755261	0.068921698572494	0.221842318797032	1.882815881635260	0.583973437426292	0.519136247194123	0.338901315356523	0.284007706447529	0.231854752702796	0.083617191825557	0.444482554949845	0.851945403653544	1.192728797378700	1.526497523907160	0.186217276196378	0.137248112359448	0.160582152525213	0.623292862557869	0.542401526337135	0.592189096785144	0.483065551062033	0.156997515147201	2.074680783735530	0.668076865930174	1.025833743183970	0.221326446175184	0.993543912072240	2.470668584268230	3.699061071072580	0.077651570327951	1.389384385000150	0.194180701975517	0.380102821216085	0.556041077647570
MCF7		DMSO	0min	0.775716616190050	0	0.747608079538076	0.141129093612062	0.063845613511702	0.212053597808936	1.729292625214140	0.639251201748807	0.506753803355543	0.291543373413655	0.279781060622699	0.236151133066591	0.081538219251333	0.481470945093440	0.910163045211090	1.144536756767710	1.529549759669100	0.193902856879758	0.157435174478073	0.169864005323837	0.587698180440956	0.561760384050593	0.634125427798273	0.437574068779111	0.173835335876833	2.208587670586180	0.626079972784604	1.143603247365020	0.202892080254661	1.051255085603990	2.208102846290150	3.645081433724790	0.089262620861139	1.269761334983320	0.191398850805369	0.423712262155815	0.624420566753636
MCF7		DMSO	0min	0.839092471954850	0	0.731302085643361	0.172523774203198	0.073918423219034	0.208587715328176	1.918331235107370	0.618879331490551	0.475934149910441	0.281727065608017	0.289246987652261	0.221684231536370	0.083460020468769	0.463692597876773	0.885773146529867	1.132061875061460	1.402842638007110	0.193661173345891	0.121787393274427	0.139786148338065	0.648423032995097	0.537768131824212	0.621718443053457	0.463819197853031	0.161003734090904	1.965699165486580	0.647100443744823	1.140301338628710	0.222339570988710	0.993205635551178	2.285962250519120	3.437939153984860	0.092356244929621	1.340103610750370	0.195703038501189	0.332121632442305	0.523006594593672
MCF7		DMSO	0min	0.784262708334840	0	0.705163609310211	0.181065561711951	0.075985536049106	0.273318751501851	1.966408385378150	0.614115459265978	0.506145174579263	0.349369354102263	0.288544045997779	0.226002272580193	0.086481255201643	0.472099907354288	0.913670616281650	1.172885327790500	1.426912228222080	0.184937724382734	0.127805388650330	0.151933478658170	0.639424376241464	0.536940338904632	0.619779825676973	0.486433628534933	0.166747281112296	2.081339243014100	0.625544554766427	1.159594004207520	0.224493497377040	0.973037227898736	2.319171838240330	3.861112151279420	0.094289264663463	1.346043249725220	0.192623904503559	0.339875218992484	0.527720811216347
MCF7		DMSO	0min	0.820974708143045	0	0.701677486223622	0.199195878498563	0.064667713109671	0.319121279807580	1.541092684861220	0.562854716110841	0.458563796613491	0.545588208057844	0.253941813115456	0.201290728283083	0.085335983457411	0.393053244397605	0.878831668172920	1.198987314168250	1.402817537123390	0.199311211848897	0.364589899361628	0.237891174827739	0.550118975493370	0.442140222452139	0.619632680921877	0.442150055901713	0.214847172608192	2.459744681693330	0.674052387971364	1.043788609450660	0.183443654012835	1.357825287216920	2.332111574266800	2.517413910651320	0.101061420072213	1.193883325553880	0.200374665689402	0.406691760214970	0.633723884006550
MCF7		DMSO	0min	1.243701885296300	0	0.774805417944666	0.194927337542540	0.063000936670254	0.311191719516431	1.643134261226300	0.632289737271127	0.443084683337234	0.583785909689843	0.236072843451018	0.195051856941833	0.086875813200721	0.420040056006735	0.865067103432980	1.213188611624870	1.296269013412340	0.212594454854008	0.344806299021867	0.256572379907823	0.499382620407761	0.431156792993838	0.604322828449288	0.430173508992460	0.212584105623927	2.582307485700410	0.598617978000797	1.006307184557390	0.191460459679955	1.446332365819810	2.294306012152520	2.640565829504550	0.089461068035184	1.084721439930480	0.189813120981985	0.427368422055840	0.674560149226208
MCF7		DMSO	0min	0.701128601996279	0	0.769554863785338	0.152014087534923	0.051045418353953	0.284285153774470	1.462970397184140	0.592292123620456	0.441357376840928	0.348430117870362	0.250124588928215	0.192513717752341	0.084744236021770	0.382920441833820	0.836240587414810	1.275922771762220	1.260206496665670	0.201964140552771	0.283434977113820	0.226969372238175	0.391513022743018	0.481393046569953	0.603481021013385	0.436124524088221	0.198241661633852	3.668797589705010	0.591233152265087	1.176081104482810	0.185591309076892	1.603054737489190	2.553576990807820	3.429744228715140	0.085365230990462	0.978047777334289	0.183076829784447	0.495706020577685	0.682383365352371
MCF7		DMSO	0min	1.265077543377400	0	0.763480987941943	0.167632459210459	0.081761678427340	0.293102489291812	1.498309388198540	0.661717116417634	0.460629074855057	0.480737566060069	0.237578977138589	0.198075086842799	0.085244017828231	0.410358200697642	0.839828313237720	1.228567907381730	1.225058224225810	0.214558628552352	0.308624954088890	0.227046023851141	0.473209108595705	0.487818334282273	0.621938058275038	0.454146359941326	0.210359727746016	2.858808856595760	0.622488989732301	1.083208084707440	0.196980200299669	1.356224550659170	2.228455868840450	2.739712529045100	0.093645465736808	1.100280893360960	0.181928749651756	0.505000432959640	0.699298251898635
MCF7		DMSO	0min	1.088286864888440	0	0.717985638944662	0.203965188878731	0.077477632539797	0.305072040731908	1.558276902308530	0.565061367239212	0.451237912281259	0.447923475953829	0.275177889950228	0.210050778197213	0.080555952057015	0.418068361857392	0.935930079680712	1.401029156665710	1.471716797082970	0.228880117393595	0.305888810939628	0.227072150291815	0.658238605571305	0.528542481915664	0.633789285604004	0.458873586321855	0.202227410233737	2.638732092418940	0.637145331958702	0.967822158719406	0.194273364145054	1.278652159913480	2.512311016997850	2.714234135202350	0.093798867529681	1.166309392412800	0.198623152139172	0.359875638071760	0.666591703581632
MCF7		DMSO	0min	1.518306226656450	0	0.772821987692143	0.178218346610862	0.074361565914197	0.301816467455925	1.456068675866280	0.649574774923004	0.428413646301069	0.470475430057023	0.235712547442046	0.188023889760635	0.074761340324402	0.390332386141440	0.830038469521273	1.278731096047660	1.442929514232410	0.205035322416681	0.366673386357765	0.245934900930040	0.503882694961463	0.507332593489128	0.624200545962651	0.445774149243757	0.205548785423895	3.267365457080110	0.638712438859694	1.003460941220210	0.171337922063989	1.343988391621200	2.493666867287190	2.747267116332650	0.078753021111531	1.055885007151630	0.193528079249773	0.470121029295616	0.723163526175010
MCF7		DMSO	0min	1.577247738412130	0	0.719778700352352	0.192901606557958	0.078845004866032	0.313048935782483	1.461329197879770	0.563391351644480	0.457571306402210	0.465681618462376	0.260297248335864	0.187716914191934	0.079974048877875	0.417352257541855	0.890251621155451	1.394377945330440	1.560017370011130	0.191834342450842	0.306764388074313	0.233875573753328	0.571174130162438	0.504017229358062	0.613014985458420	0.410439319233258	0.200442121660711	2.688722496063390	0.635014219095917	1.039200479706590	0.179647068284496	1.293215540854120	2.378994523851260	2.257105054654360	0.081402646082243	1.101618096991500	0.185960592515164	0.416666501956612	0.679904600100934
MCF7		DMSO	0min	1.524186949374090	0	0.676390835780194	0.205270355105554	0.090945866462531	0.315168090304720	1.494499683351430	0.559403775274630	0.433096471987568	0.509040860410329	0.267330240166248	0.187124030319855	0.121527097808155	0.384488336155659	0.841949718829674	1.384722887639140	1.515480476424150	0.207528994129779	0.340674932522725	0.248888566542300	0.591172518471493	0.478679508601583	0.620428593623120	0.423360901335581	0.202687165284457	2.496759980727670	0.606466677934982	1.042431683947130	0.197658597117933	1.449343444379010	2.710345331257040	2.719387315345890	0.100895820473932	1.240207445156260	0.187166239495265	0.548399110938843	0.681386512266857
MCF7		DMSO	0min	0.975258420070861	0	0.721306509544804	0.150277905088252	0.097120596712273	0.289960287731275	1.615354721007120	0.698018627805394	0.456768487573119	0.416373556610843	0.229469878477099	0.203063408437341	0.081998165279586	0.433680730367774	0.820249412659803	1.123884290708960	1.362274047070890	0.196695269953676	0.302684035450679	0.240505547854090	0.394814825759455	0.516752345052782	0.621481356690334	0.480622925726436	0.171779626306497	2.481679846101010	0.671723528285578	1.021484340707480	0.183641186665523	1.338778705387390	1.783250031213500	3.515467214371780	0.073719386388621	0.994822767686154	0.178686328919174	0.429443469911410	0.633954556384386
MCF7		DMSO	0min	1.002989327402300	0	0.653379480897892	0.182035914301949	0.076752639605092	0.268528835956481	1.593946692863700	0.630947900651812	0.458772250106508	0.408763611577090	0.236632489142625	0.216867002574822	0.079285390968804	0.445168467810200	0.860344391693038	1.255722437919990	1.315665599567880	0.208634158458025	0.303067343057399	0.240326517136103	0.432658345904297	0.475770229114464	0.629995674522430	0.478055710818444	0.186220114468953	2.533966439848950	0.686545790190728	1.067175597248300	0.198349893419124	1.268622831125370	1.767194814360550	3.687003659541100	0.082799904293999	1.112376730967050	0.181440169640986	0.364970266088408	0.618365535128400
MCF7		DMSO	0min	0.909010046347454	0	0.735642360392792	0.194085817809656	0.107240343658741	0.319808477564362	1.756799711776000	0.592838166638192	0.454954870870694	0.420879366495108	0.244078826652334	0.201489397001419	0.076963461792440	0.430226038277212	0.840175618237470	1.175371072173310	1.348190880621050	0.206992901652672	0.330558333184248	0.255003815862520	0.414717686603292	0.479483241967274	0.646502257458774	0.480341585688067	0.175377855460267	2.159143681814640	0.658810367112865	1.060510894638450	0.188496256045833	1.315253974570510	1.844313409286090	2.890770391449570	0.093628150682199	1.058446187253440	0.207121363768270	0.422715842821259	0.616220632363474
MCF7		DMSO	0min	0.926290040676342	0	0.732028562313615	0.173930765912172	0.091146637119734	0.294842804997217	1.736336089999500	0.611432203606305	0.466812436457696	0.392585369204968	0.249602913242946	0.202103042951752	0.078925113739424	0.433190045152589	0.871645088828807	1.145458494554470	1.337012243568540	0.209486470208009	0.295194630555790	0.243111846186358	0.426606894236370	0.479199325259047	0.613620424774275	0.453245949990280	0.182072333890709	2.406608071842610	0.627323569854760	1.054809921156410	0.206666870648191	1.282759344226040	1.787328332260680	3.359151207277790	0.091857548836088	1.086853678724380	0.190137913851291	0.383654839836383	0.619103484287240
MCF7		DMSO	0min	1.072963708224330	0	0.731430032786269	0.165198619810651	0.085845362658848	0.271509860263223	1.513106188902720	0.609741854584318	0.457327063386005	0.437657660717444	0.259353206857255	0.223646890605018	0.075144211940841	0.434005667540840	0.945533669159270	1.268312766499010	1.821728629375490	0.203862868512830	0.205223431304091	0.181638629499124	0.607519478852237	0.529542913248673	0.616650089701015	0.428476343863059	0.156905238607734	2.503531214967270	0.663086131620096	1.078193273796340	0.238285653152821	1.187688790170910	2.000563701792580	4.314233257043760	0.076548370194860	1.332950048763240	0.216389657098599	0.358232380888597	0.573824495140713
MCF7		DMSO	0min	0.892485267664956	0	0.709057431016732	0.134382293695255	0.068386775853871	0.249130472483245	1.413148017807060	0.624570145958459	0.482948134785298	0.302480916794687	0.236317206644331	0.213322612001050	0.070632941814031	0.436519275317432	0.846353795349038	1.159327331605160	1.524069199685800	0.199297424035193	0.179439337138998	0.171835807447801	0.415320115380558	0.489561300056719	0.628548599375489	0.471168088566547	0.157919398423929	2.521540153516850	0.713986719232251	1.111487804790370	0.183272500013153	1.175741328815940	1.836642725492300	3.844177222859430	0.067931562024171	1.070333375550390	0.176583588810184	0.402912007251078	0.611587621164449
MCF7		DMSO	0min	1.546309311741080	0	0.818700035682930	0.150921742594652	0.080581631037594	0.258932035376865	1.596312108124120	0.681094593048131	0.428701245086743	0.359485315133778	0.237885999016351	0.191438683423561	0.072606706328361	0.432410221106564	0.857765792163710	1.183302464131520	1.548880796776930	0.187037227435782	0.217822621105339	0.197034808921775	0.433452585086003	0.498114183413370	0.667435978654704	0.447186222434657	0.176375056406747	2.505585943802490	0.650154240111396	1.114622014007610	0.196113398112659	1.369163507213960	2.033233391582430	3.314008004830300	0.071860797991388	1.204185191719880	0.195784551434388	0.483940379147199	0.682970118743512
MCF7		DMSO	0min	1.784378777103540	0	0.746302820531562	0.181214548905842	0.092206238146948	0.262570237946152	1.598888434674530	0.582234148663050	0.420032028020161	0.514550111156739	0.237856598364945	0.204131861152818	0.081694907303137	0.405379503332420	0.929794832965856	1.291693642805880	1.423149334889440	0.188712555822686	0.199376391045214	0.180142505905507	0.599062817569143	0.537930247675215	0.585121492018835	0.458085572174755	0.162171330239400	2.563632395305150	0.638137450204380	1.093551163480010	0.241482197106375	1.189128997166580	2.244105568578900	3.992831533385550	0.086159782468859	1.418392336614570	0.198621756783691	0.402471925298423	0.575847513971674
MCF7		BEZ235	0min	0.713324139746763	0	0.451690529012189	0.206570917508731	0.050990358129675	0.243473194533779	1.899395921640310	0.412941204430922	0.457857770656950	0.362140085357598	0.314300536082457	0.204858216774357	0.089222028684423	0.488071190137178	0.937773359274120	0.807984941098460	1.643111616656120	0.202276076585335	0.231740950217531	0.205501189669080	0.415706163644111	0.568137550969654	0.650763044144093	0.448650122424828	0.190908023779991	0.109375484742178	0.642050103894683	1.065273581337290	0.220070114220277	0.795788745552552	2.051079864085800	0.198200793838475	0.102466729491001	1.226208745208270	0.219730879985097	0.380528975623259	0.559240454991083
MCF7		BEZ235	0min	0.621335313038335	0	0.473756123836934	0.153930364422825	0.042282200284887	0.234790735003685	1.578745412652410	0.432653441317435	0.492607655938045	0.264038018043561	0.263839278720831	0.201344706724356	0.085650374996607	0.459006470749343	0.809132504176609	0.735032578818775	1.469384068806470	0.196366921684372	0.206187267484793	0.206902882845439	0.305489889608278	0.555841583004800	0.651192194049389	0.456799362681477	0.194095141802976	0.112886239525474	0.665440406259044	1.122123930482270	0.198150261038421	0.837498605278404	1.904613121425430	0.209383583814384	0.095127815700601	1.139928813890350	0.213995468645473	0.382587250599775	0.579784452207289
MCF7		BEZ235	0min	0.721423517290205	0	0.437448410892214	0.185306357113054	0.052897776523241	0.220934483783016	1.822375934102470	0.498624896294706	0.475829836733484	0.290034712347662	0.253936899046789	0.210655311285688	0.088336437359890	0.448595237837987	0.891784397820376	0.765173392909611	1.513506811894720	0.209813043524741	0.255572263303700	0.208593061130377	0.373025257433667	0.573493434605110	0.605321249177525	0.437208227795506	0.196673380966967	0.163507191886125	0.615304551861312	1.150316074271140	0.199157156350350	0.760340888476528	1.912728262424290	0.206005109293370	0.093406982283561	1.197138315264190	0.199564511751697	0.329992120230130	0.579767847886074
MCF7		BEZ235	0min	0.770062398519835	0	0.453450197159949	0.187900169473008	0.048261884290812	0.216574923692208	1.905555608705230	0.467537388976010	0.480232916726776	0.323968624786102	0.265192083156733	0.215802574328709	0.084914820215252	0.489148517039789	0.903099976974581	0.835340053421620	1.620425182856920	0.207434587756809	0.214972337092872	0.192054182921592	0.422889200161477	0.584937800677660	0.634847813619427	0.439706613224933	0.206807612836979	0.115888486419304	0.655911875141388	1.129007821723890	0.204443059550824	0.726423422460686	2.242135820548060	0.174985104769118	0.090866451548190	1.230293681421870	0.202546069757976	0.304685365734735	0.519064897586412
MCF7		BEZ235	0min	0.620393791603713	0	0.464403607662507	0.165627058316420	0.055669534340697	0.219750421814308	1.862499363781830	0.459594938154597	0.501115505973959	0.277190574553810	0.246965738791961	0.211544389654728	0.083259771523968	0.488902613548752	0.938731661741679	0.732942209186958	1.391392522621730	0.199592652800551	0.199279897777368	0.199421139488109	0.290231421383372	0.559263716652991	0.602498719284176	0.493327777532750	0.196119271894394	0.096801902009629	0.647334448222868	1.164954495623710	0.219805876112752	0.814744516762471	1.957633729187340	0.183219445062122	0.090263369229545	1.124260142061130	0.190617712719315	0.386270009614010	0.531671122680641
MCF7		BEZ235	0min	0.605225737246105	0	0.473770981213582	0.119053032671759	0.052579637446519	0.222925544228884	1.772586018950420	0.467409967626698	0.501191104624732	0.235729595676829	0.244783992382094	0.220670700104859	0.090693951527022	0.451797422207010	0.778927032983705	0.684969238584013	1.281841596814270	0.193971843350959	0.154427705929585	0.173363654311307	0.244912748408659	0.501408498247547	0.605077251150161	0.485038013947539	0.182950249638364	0.099139961609429	0.671062616702390	1.182506816860400	0.204094007204548	0.813733972707417	1.756367687871690	0.206679824275196	0.080924175141337	1.063714860992310	0.191843444093022	0.418517005967928	0.501306821022058
MCF7		BEZ235	0min	0.571338956101614	0	0.439948729930620	0.159222195395018	0.048335607592320	0.240676618294867	1.824156338180330	0.451894681004939	0.473580976217952	0.276917145523344	0.246537777883096	0.204980241373277	0.088796920219678	0.444052394283764	0.854041937043578	0.664846706389738	1.340955879505620	0.200977717362995	0.186722771102541	0.192295401512498	0.261802670408855	0.537329111220084	0.568837816123101	0.462192535429716	0.191014900897073	0.113539042874466	0.626507809035020	1.244702697022690	0.194113594507412	0.793431422979820	1.831414263890480	0.167505770422401	0.091915019532616	1.153372067105340	0.188862632509630	0.343701175513066	0.498349304827563
MCF7		BEZ235	0min	0.627720042777190	0	0.466474792564358	0.119737360731671	0.051180452174073	0.239156776331947	1.653320811955090	0.432968371864941	0.476155394535965	0.227704330117952	0.227981261027384	0.207979276543523	0.094518068088076	0.444257058243727	0.785241787047875	0.722144021251764	1.315994737314430	0.184544173325124	0.158342391107541	0.153609402589584	0.238245746545713	0.517371365843164	0.593817791807674	0.466315320598430	0.180429795886798	0.196404275876860	0.689021297785522	1.184678587400610	0.187231218110655	0.928510938117194	1.683495672574030	0.228226795034592	0.078202406860191	1.109733745005950	0.191279636643678	0.400907021357438	0.551958335169285
MCF7		BEZ235	0min	0.948655533869725	0	0.425290550199682	0.193490874660306	0.067582504339711	0.309493545472637	1.655554470145250	0.475332840508784	0.458395973019862	0.445536534172757	0.221721814780673	0.208466111884705	0.083167891284001	0.434179277346057	0.914194726077755	0.750989792235655	1.362765051106100	0.219899249008470	0.324692556635805	0.260811417785833	0.283167990253419	0.512427900136753	0.611979901550691	0.472802992305560	0.193416587743992	0.095775984804241	0.654913789595903	1.059193978274510	0.199177884492006	1.010318019690140	1.854156813025340	0.138357284829690	0.097850132406949	0.944478453205260	0.183196733062896	0.320743432495376	0.546168528919198
MCF7		BEZ235	0min	0.875408429956658	0	0.448243742125715	0.197989095323404	0.054559267788674	0.301851410357191	1.856782512187100	0.449707081427170	0.438888536978499	0.411307356027110	0.224167006173742	0.193463227179774	0.076578723972832	0.438109291813350	0.856452101791672	0.744905103229955	1.578236415228100	0.198798459986315	0.337067842599481	0.262222675332026	0.303996267235256	0.483284444008804	0.625933045082520	0.410380119326948	0.197480761173242	0.097364458336649	0.646142671791849	1.079770833766060	0.189226115121123	0.969112838877296	2.335532924185920	0.131021251562804	0.084026692654863	1.125081986754230	0.193835414365995	0.325343302761060	0.494131704819751
MCF7		BEZ235	0min	0.950260188631187	0	0.478670099935512	0.180966580237301	0.060233811781508	0.324722501527909	1.724152587075710	0.475534834821479	0.477626448585978	0.421227854681549	0.225796686339829	0.193186525027409	0.082528942085432	0.423869045106910	0.821685043716701	0.761788745562803	1.411722581192930	0.214597877508913	0.370706421731284	0.285615804156836	0.255799222491630	0.513672547913111	0.628890966283765	0.483428699039697	0.202668450485799	0.113026780472199	0.634985573079980	1.103338739460290	0.197100910943569	0.959833235478169	1.771479752825970	0.123868362466406	0.087494084547635	1.014227269844690	0.209414901386198	0.372265164977601	0.548098283714990
MCF7		BEZ235	0min	1.118997712152200	0	0.489005716765746	0.230431972696206	0.057243851059548	0.302199887249260	1.644206472960900	0.430846153010549	0.471272435486117	0.431810662390789	0.253343592355645	0.195861684047990	0.087909985677876	0.436773443317142	0.918287463021240	0.834794319943384	1.524780594168740	0.216257093878828	0.349832792453533	0.258780750734243	0.378066340054136	0.524677179860343	0.633564813511414	0.442010695119109	0.224746617234823	0.116041750599688	0.665534360998633	0.989727334774982	0.218599922303135	0.939451942183130	1.940530389299790	0.119133080860839	0.097823331212779	1.137707426734490	0.197417078618838	0.338527063679297	0.505748953739643
MCF7		BEZ235	0min	0.947794426528734	0	0.461843400692177	0.170835659873307	0.064191107994648	0.292541277810861	1.757818586509350	0.458765424112477	0.438574613555378	0.423748395183381	0.224468521607693	0.195137715338675	0.085252653173550	0.452450189085960	0.867829031518743	0.680763253366274	1.390449332771740	0.221814614394564	0.302692987272238	0.257348862455497	0.281297488023667	0.495933460708366	0.619863453841006	0.454544609334695	0.179026901619649	0.103404937909030	0.674727478139560	1.087810669752490	0.203367844351578	0.971039007059342	1.787398794752350	0.127052299830513	0.087720701690539	1.016426349268570	0.183253396542822	0.323057023242556	0.539877302560285
MCF7		BEZ235	0min	0.967989889128576	0	0.433899289407465	0.184355540829615	0.056151735663300	0.286046580196868	1.935540364665200	0.455768118026471	0.440263544774219	0.438144577906710	0.212614401634255	0.198980044750800	0.078845911737794	0.448959651274266	0.817627040331617	0.718581197700920	1.487638993066700	0.223183168339106	0.303402296259405	0.253171035404075	0.281274867673337	0.503541710055188	0.603547737194880	0.430445059690790	0.193427057294871	0.096866008482230	0.667671016063739	1.148319609701170	0.204949977909113	0.958774400009509	1.943157702339040	0.144684282750818	0.094148642639549	1.083598266422750	0.193903461000484	0.323422387488333	0.498931833664092
MCF7		BEZ235	0min	0.921067796962561	0	0.459286203221424	0.208775644999180	0.049864705860696	0.246423084603345	1.692404877118520	0.420702898614726	0.489269566850556	0.362292334026256	0.274416411615227	0.187078869809585	0.078835410747727	0.436812108096875	0.843532163115097	0.683458942001370	1.515483743311360	0.215434580115646	0.233250210201618	0.205108451909054	0.356435443353731	0.509863875285339	0.679504170293064	0.434856913639860	0.202464117481325	0.113180674179592	0.673233233760295	1.023699278700650	0.200626538035776	0.876173012580640	1.966521266855430	0.103977840837614	0.089353652483425	1.219797916103340	0.190013965193333	0.336647357200576	0.511784197015915
MCF7		BEZ235	0min	0.888436555647054	0	0.458072523500764	0.189096760948883	0.052751942931199	0.263163892379356	1.768208830997440	0.470851896151025	0.486436411428271	0.315590047605009	0.236662549928973	0.193968436824769	0.086640908470966	0.439333190502151	0.823686224779616	0.706999062253025	1.398477119048700	0.211614170261663	0.203376628419160	0.201471512680000	0.298266198974361	0.510979268957140	0.637322378074782	0.429470561719413	0.184978676688652	0.144495273813611	0.659043058434761	1.080234498027970	0.203524455122683	0.935496338279516	1.844527224228460	0.137147583303253	0.080370375500311	1.167808557086470	0.202216084787451	0.338564436716126	0.509462695853019
MCF7		PD173074	0min	0.743878693982072	0	0.690697003576263	0.213262549352621	0.066628648757880	0.210508707148354	2.095481366844830	0.584281807658397	0.478128543851601	0.323169566221720	0.265692428920539	0.221848819585108	0.088533185741316	0.458375517548921	0.859289961389965	1.146339599267080	1.679040203415610	0.208562672388649	0.200793227365553	0.187635265138442	0.651896816018829	0.575799516263653	0.667591743834837	0.441058211668369	0.177736142969845	1.495779448839410	0.620937894468512	1.052871140025520	0.215766915340491	1.076768936767970	2.143511759583100	2.648006864318220	0.086427037897156	1.244167385339890	0.200970600413957	0.401098463024098	0.544543864203729
MCF7		PD173074	0min	0.688798160373360	0	0.719781852190640	0.148943074593519	0.057719349554623	0.227801756964925	2.170946089366770	0.577245621173156	0.462113965322637	0.274976583221693	0.250664420793416	0.220459053106751	0.082807921549607	0.443752172670742	0.743169736468400	1.127550554590390	1.392821422889960	0.192496161145805	0.211190344372391	0.203638992941276	0.409653287369325	0.528529854966210	0.619195244805996	0.448606611605261	0.172803020970650	1.910480183340650	0.614932132142600	1.213241998421150	0.190837862194157	1.183166786537330	1.933360268879870	2.947065987870370	0.089961718093316	1.155582588975060	0.189264414128896	0.382795913392459	0.625462149642113
MCF7		PD173074	0min	0.531296995537273	0	0.747060764224244	0.191357341193422	0.084799175596162	0.220774562653775	1.815284402461540	0.571509008894994	0.463578507783586	0.306701982544184	0.257508657227496	0.225016638208155	0.093296099610262	0.495744408819574	0.911753075685663	1.207025119485740	1.352241890379890	0.177631423036281	0.168159661966835	0.152090129258840	0.621901318705286	0.558269140500029	0.580743007544882	0.471381511477339	0.156882293980549	2.107578210563330	0.569560447860227	1.085695264883890	0.224616457405763	1.107187931373410	2.020179472375400	3.081801814274650	0.099708193952724	1.224475409612600	0.186143941542676	0.434906128672516	0.456699709906026
MCF7		PD173074	0min	0.500233177707473	0	0.785452439275210	0.114563256394970	0.060663592585125	0.213153963392967	1.867204796518530	0.641700456737183	0.456034235598242	0.248687234566932	0.257854391123601	0.187817940014793	0.097475519798397	0.422641182376853	0.721232301270252	1.082647516461990	1.213663819990220	0.167162381687880	0.187059485951046	0.194127164427217	0.322848286723619	0.495194359299948	0.587036093064270	0.508736753548976	0.150197960716850	2.507037442964950	0.679769310493262	1.095073153252150	0.184804370390612	1.349648341775620	1.801024187033390	3.479574452704130	0.093983450452926	0.917629493731753	0.203774108004383	0.425590534990394	0.553003055995829
MCF7		PD173074	0min	0.626760914170858	0	0.745062661647615	0.200211094785446	0.061517825853248	0.207455390417584	2.056279301524290	0.597385845593159	0.474829678081963	0.322686628131236	0.261062628944435	0.214084653064166	0.085226091300023	0.449482182378152	0.861713458777884	1.150630523465910	1.441309759525300	0.182251232493650	0.147258093428531	0.183342213186020	0.577671679917770	0.515821400421731	0.654237111304583	0.451172889387006	0.169797218865917	1.736475898710090	0.626249651716927	1.131288388072890	0.228243730468304	1.088071818377730	2.254625538498800	3.014921124150800	0.085776917201868	1.273339173153120	0.183250020146164	0.429799905918737	0.497358931977737
MCF7		PD173074	0min	0.537015313623897	0	0.732804826645825	0.126722501433536	0.051156490805974	0.205415905207146	2.060942684978990	0.638814934375739	0.466760020814616	0.247192769405945	0.237300765229009	0.219418008281940	0.084556050018125	0.424462310301851	0.801300319996677	0.915316045824252	1.373943383625670	0.214786222718199	0.154906693464841	0.185157670341345	0.375748329395872	0.548224201542736	0.601671070892593	0.470409466705456	0.133012618366152	1.933428994182640	0.689642321194114	1.202163518420720	0.205818095280681	1.137514415121800	1.818424869083290	3.208766410032890	0.080003167175109	1.171447772516280	0.189116682742749	0.435650950502812	0.544311864743120
MCF7		PD173074	0min	0.875034358832677	0	0.689620956002459	0.188511451079406	0.070612668645579	0.233014947837574	1.832052670107920	0.564214222107879	0.508759523417780	0.394474151958205	0.290895900930969	0.221959641557076	0.084544867041007	0.475032227206379	0.856031049533036	1.114067090677420	1.409237278889580	0.204726561441788	0.135970284766042	0.158662484479900	0.637368132091039	0.560566918943222	0.674055155747246	0.487447479374864	0.166132697179151	1.742550009217120	0.641618559680926	1.016810418959430	0.244317210833836	0.955965384578922	2.056963122691040	3.287238271929140	0.108113586959808	1.232238885587450	0.206449261858724	0.339155720384458	0.545786942708435
MCF7		PD173074	0min	0.807782425507390	0	0.668652270636371	0.198024344317465	0.060232029763682	0.228803244535306	1.946734609234570	0.542494743388038	0.528964727421906	0.354438654231275	0.267477534876193	0.213489285201013	0.086520019546288	0.484777213321555	0.898175047287071	1.242755440818110	1.481417229393990	0.193352950462288	0.112258449820480	0.144184633901818	0.612839007464575	0.535540217548229	0.620721894010130	0.454024306215883	0.165884596817515	1.829136925607020	0.627936511405102	1.073990807790330	0.231871166552354	1.049850941336820	2.278961778088280	3.895214765319240	0.090369359168318	1.329693614970860	0.194104056323794	0.363938247877847	0.519438600444632
MCF7		PD173074	0min	0.789233644253208	0	0.810587915691178	0.153830564155025	0.077136995435502	0.272262052525470	1.712485477855750	0.688499533445405	0.438582854753017	0.353540987321705	0.235667241243798	0.219012799312143	0.077706554307018	0.423552582722543	0.906271205652769	1.190541102879890	1.385406392543310	0.209292205392843	0.258773587476987	0.227382358170259	0.358061704570684	0.508343058243052	0.602744977256361	0.465654537830039	0.175937602992213	2.802429997021960	0.616401931148729	1.088873014932240	0.177728557732788	1.355529928796730	1.937355663291150	4.220238029083840	0.090285574566113	0.835818093368656	0.178335854889644	0.375803484513670	0.675325649159185
MCF7		PD173074	0min	0.865412563599223	0	0.695239616356018	0.157065629368575	0.073308070438312	0.276494117805034	1.785127055141360	0.619760871112074	0.451297006045772	0.312310846676152	0.239688493174010	0.202883198274632	0.078498542013552	0.391273381278694	0.844516520011093	1.210587022627610	1.476842054381500	0.203918104425610	0.272104885864678	0.238694579642595	0.390599472960384	0.471273997696788	0.618794073989753	0.449274188628502	0.173276522475171	2.310691753037220	0.675506900222305	1.158499093797340	0.178457455474892	1.254818996945450	1.944630039676680	3.434242368229360	0.080818609756953	0.985407241436008	0.187529732649529	0.376461707662450	0.580077408452779
MCF7		PD173074	0min	1.007230294831790	0	0.723369731054503	0.181665211197720	0.119778186260247	0.302666014172038	1.750418392853310	0.609807892460995	0.467905619881267	0.449293708122200	0.233986299472055	0.226346188455090	0.084567490236969	0.432306013778336	0.919181075592695	1.209246173618780	1.348502746309600	0.223416598855568	0.330227497845236	0.278556556867334	0.478452586637349	0.498520224845737	0.605583343874948	0.460209486764046	0.176425897185356	2.475265784794520	0.649671892516744	1.031088153970190	0.200983153150213	1.358054285626730	1.838562811510450	3.249244733483130	0.088704897186545	1.080698134865260	0.204727340549010	0.375710247647620	0.644766731770592
MCF7		PD173074	0min	1.048139383750960	0	0.711854033725486	0.184219343836899	0.096140131551455	0.288517823301187	1.750727544192830	0.635077929451925	0.462984207504766	0.431587684813797	0.229319078478476	0.206660525883937	0.075965763609247	0.442228404404123	0.857282190528120	1.291489377900710	1.428416716553200	0.220950985463446	0.326057373566239	0.260651734740594	0.462449436643107	0.496724562982898	0.627293730064096	0.455919273433765	0.187487853604005	2.599811551744610	0.640981789357702	1.115598164484000	0.219735591284903	1.323355995597980	2.091205506026310	3.616450228799370	0.083870475859065	1.053774417404600	0.185889928421265	0.349919368938038	0.607104806289943
MCF7		PD173074	0min	0.852767218343145	0	0.698209862640641	0.176251880709373	0.069627033018027	0.250078564822663	1.908161092640600	0.584991331186337	0.441911123759672	0.353997246588090	0.252909255668362	0.196429802197868	0.084914529279100	0.445673737851114	0.915842390581477	1.126076486629080	1.502598534283870	0.215526131690411	0.251462861598154	0.230651630337622	0.439777864701029	0.487032218275540	0.589981214665773	0.435226973975666	0.160905842347669	2.158107315588590	0.651988204016638	1.129755727551670	0.189284594141650	1.108514377442510	1.964912221051060	3.091804452816730	0.085250715931358	1.003850648498840	0.195330470710790	0.380128498729218	0.594611670725155
MCF7		PD173074	0min	0.880964714423541	0	0.682357439308866	0.160520562773304	0.065212237416440	0.244284306730751	1.946377338526310	0.589089428035597	0.450222866222792	0.387617990006102	0.227950719549438	0.213411488487067	0.076979216219338	0.441342904383365	0.820715391906030	1.158728102579100	1.429977272282210	0.211654504255607	0.226913714364275	0.210728225749288	0.427551971900403	0.460374942910774	0.608346218721391	0.432624004672812	0.158994674360281	1.929066825717600	0.657017347089951	1.097259201346440	0.195484217171426	1.112055549376330	1.922009304606440	2.783778326536590	0.077207619620864	1.100894863953310	0.189450326896961	0.389450132316761	0.556073800218760
MCF7		PD173074	0min	0.995333131246180	0	0.726199307329421	0.197649112635197	0.076361129464798	0.250922467181794	1.818912650429450	0.582509870876727	0.453363739688327	0.420096881129987	0.251748945992183	0.224058768009930	0.076621098044633	0.447993821046597	0.879759811113993	1.218242087441180	1.525038129825660	0.211289769112559	0.161193409224020	0.189800585531266	0.624407884273734	0.483705820504399	0.607834922636478	0.451061116327017	0.166191096572510	2.102938476380680	0.650119335680941	1.027165535178440	0.227755793380758	1.174790143145100	2.100624450537080	3.353412884942700	0.088940593199425	1.203653187164630	0.191676681897120	0.365702866248736	0.571419548396348
MCF7		AZD8055	0min	0.872936474560521	0	0.512350316237459	0.166841341916099	0.053567099591476	0.411815257260825	1.670100908914780	0.450293498312972	0.456130060914577	0.456929475973836	0.222014445754185	0.193543649228744	0.078041889607819	0.416419033747584	0.777224705900300	0.822826726393370	1.357221335224170	0.196284408175857	0.342175498459884	0.277130050239931	0.284294470513853	0.485132499755325	0.620934536573881	0.451665253568806	0.182344028219712	0.183349908627153	0.621025210621584	1.185628770938650	0.195316657900791	0.998534420073185	1.927120131521310	0.199525446033302	0.079252703339789	1.096132191551360	0.187571644268232	0.312104968047902	0.494544738230293
MCF7		AZD8055	0min	1.064458610696900	0	0.510289032022180	0.174384852955441	0.052493646118535	0.427300407026003	1.452658878871360	0.438457193434505	0.465470332188918	0.470461506118128	0.239521351220890	0.198833271873947	0.084311073356252	0.424212330570263	0.704456060541633	0.898748458602882	1.275169151275920	0.193258163812413	0.377126068588819	0.290009341415234	0.314577998648407	0.461474893164085	0.615129642317852	0.465289099603854	0.199226143972223	0.180701018181379	0.645422297310535	1.069204049212660	0.197797726568690	1.036837056698330	1.820422379457930	0.223558792268219	0.087070100656187	1.144790264564010	0.185508132069504	0.373256765231733	0.517688522579154
MCF7		AZD8055	0min	1.103121069828870	0	0.564420641736564	0.150438198520265	0.050659527894738	0.333052346066630	1.345815200994820	0.429718683166056	0.461590788059869	0.476508927794687	0.228492597595268	0.206861227037443	0.079439852733163	0.424792877148538	0.771725669152227	0.925516519224499	1.422162231009440	0.188424674636064	0.317006325171139	0.256672237803195	0.312241515564614	0.497276320684804	0.600081466725027	0.463206749867507	0.201950624939448	0.208211632095489	0.632611992954549	1.009002548675360	0.208573710712729	1.032097321974030	1.755779365599820	0.261047587240951	0.081109307584269	1.113964973500940	0.184698734378091	0.441752735491736	0.585080903012584
MCF7		AZD8055	0min	1.190490440888100	0	0.532912740128925	0.172082032316627	0.052214886483250	0.339635751111869	1.352331406790240	0.485115364957920	0.486478783981901	0.543090849438858	0.248421917969402	0.212061973701036	0.078409554958607	0.443162354521437	0.828695404874264	0.927531529152658	1.351665508491980	0.202909224384700	0.329950810455411	0.260993832195049	0.369554877860043	0.506763420736878	0.623856675184692	0.494981074959257	0.214930389394524	0.227439755849753	0.657374307277729	1.015693694007990	0.207581871845922	1.038887725916590	1.830142277248420	0.271429378935833	0.089263326874345	1.072514936372840	0.195005868823331	0.433350019768378	0.587136075611591
MCF7		AZD8055	0min	0.918484193410264	0	0.577354765590420	0.178848207145454	0.048121096818650	0.319704438454845	1.580338228648910	0.442482938237273	0.463886541034875	0.390785526743187	0.242672292554340	0.204913692720901	0.077170237888562	0.436500663914096	0.773738843420561	0.738389265270564	1.252005128851180	0.172249710259954	0.175524055419612	0.179049172515009	0.358793760868898	0.455486102522655	0.595308474590868	0.428579813744023	0.182802587354644	0.160836411304944	0.557123397145943	1.252780414441970	0.211523166636631	0.965918195579650	2.065984705981750	0.245888359784294	0.070241940589277	1.402681592201140	0.164642363190492	0.378481076712766	0.426264592440696
MCF7		AZD8055	0min	0.666828011994479	0	0.637450063499927	0.191493561473862	0.052567411807620	0.326265302754007	1.444424211191360	0.420467523286033	0.441988884103288	0.343591918481930	0.235253287002428	0.180790983371063	0.080972482186949	0.411475741056543	0.827088763142793	0.912521106546330	1.217797332393050	0.173936281116158	0.180741025650647	0.178643857948794	0.354652563248380	0.468137773675815	0.602133122273691	0.407966880040995	0.193051080992640	0.402034398348368	0.544698265700304	1.132207293024580	0.194827593959636	1.186150136330860	2.065839791644790	0.407192980312251	0.083477543254538	1.170758271484860	0.172437499416478	0.435565426093343	0.495907855137356
MCF7		AZD8055	0min	1.083589593275360	0	0.572046435548805	0.179493895523863	0.052142034028260	0.332129662737221	1.831187954244640	0.436688888302492	0.481729570716034	0.443432429863088	0.258791691917671	0.203532009300569	0.076455917587442	0.414208237932997	0.756470652482420	0.810551357613739	1.285965191945330	0.176474076760513	0.182103501611946	0.170435221668780	0.351813542402469	0.437402871249227	0.607369517917503	0.450060077290739	0.186114408661156	0.225800205126735	0.625229401868255	1.201534842512080	0.202010536002226	1.026502304163690	2.137383316400410	0.304133856306958	0.077266903769733	1.334454875648180	0.179085588783269	0.414573453159747	0.465079820520494
MCF7		AZD8055	0min	1.079929825609900	0	0.579971813187549	0.170106466882158	0.045590475818613	0.294576756931293	1.433704499980110	0.457661493893310	0.491894411865620	0.419286248558607	0.252884272062211	0.213929240734244	0.072153567126140	0.451027343843011	0.749475356923705	0.787672474177848	1.240712735781130	0.195001281563775	0.181052944458652	0.165780810177638	0.380600978188960	0.469015081233866	0.661135557519633	0.444460762681350	0.194214212120604	0.182835815441812	0.681939389368494	1.079062329127600	0.234105588671555	0.883502091170657	1.804942490833190	0.209492770859522	0.079781966686454	1.157947260767290	0.172067574390423	0.418170837237686	0.549440231193994
MCF7		AZD8055	0min	1.378178909038790	0	0.532722925301484	0.270862831065348	0.068429120850906	0.357494605819115	1.468342256303010	0.449582747652772	0.488115782013512	0.692417110736981	0.254661778112268	0.214010203188683	0.081800947349527	0.423910545531166	1.004101853912730	0.830324407688982	1.257025731784700	0.228531253570382	0.428071523139303	0.274230339081969	0.424639489804173	0.495955446024145	0.600622483161074	0.441193472554371	0.207838509602041	0.249097603255171	0.642606840582273	1.086863228017720	0.226444512957808	1.091259242989850	2.543684135338410	0.317581194347985	0.113711155371432	1.282820907804340	0.209541699036986	0.359419983135864	0.538985709924710
MCF7		AZD8055	0min	1.422703895737010	0	0.529555623382292	0.212420302283397	0.051188393969885	0.326015882021834	1.667570870164180	0.458278742391830	0.447849516534712	0.530909124544740	0.241851113782600	0.189157477592744	0.076849956465291	0.411188641804542	0.921030644079904	0.833220577874814	1.213712891529060	0.215170236405984	0.380037856147687	0.238527964695191	0.359413410449997	0.452221523158361	0.614660507152936	0.423549934901215	0.214723178209885	0.200926780283820	0.595826539394878	1.107204562347860	0.201746305292145	1.174006608050660	2.335559263003890	0.264936133253471	0.096750577431431	1.184763706747860	0.188856145499208	0.371452711335981	0.546128904360268
MCF7		AZD8055	0min	0.974967459499552	0	0.515779879708406	0.212447272016939	0.045152601573248	0.314387448589289	1.555860275620750	0.399656464294418	0.480619634216403	0.464041941865249	0.255948397477768	0.230499211825732	0.081693490456344	0.438114165060928	0.968132965149024	0.822366024894667	1.376086699089850	0.230699938348317	0.371881837042054	0.254471896585996	0.410152573729388	0.462507403498789	0.634503851977941	0.446204498192065	0.218544914683749	0.190968882841574	0.632120424412248	1.029665977470110	0.178809053654933	1.121730342909000	2.309480766834100	0.280867268098158	0.100257818803241	1.169224370896120	0.191051559026235	0.370134137969348	0.549358460384255
MCF7		AZD8055	0min	0.794945453048512	0	0.487312295405104	0.186539961623843	0.044694607776786	0.337850620715812	1.424614309737820	0.432294072556752	0.458051555583606	0.384271844057083	0.270695063399672	0.209853515212854	0.078297111137736	0.446985432425406	0.941827513613263	0.816011983352960	1.406828759247650	0.201216356336825	0.351008457555351	0.274105511057271	0.335520485634021	0.442865209786258	0.632520761469732	0.444387166535048	0.197114810544659	0.187039676109002	0.641239204097732	1.104460331465240	0.185995116290868	1.117626222565350	2.147631993014900	0.293868247841716	0.106493078274102	1.084929507623200	0.181759401660858	0.371376510954404	0.624141481447259
MCF7		AZD8055	0min	0.738004004333097	0	0.486618971419200	0.155539914036799	0.048093375737682	0.465760606288217	1.296108166083130	0.489878281042791	0.443833289906490	0.406794063218315	0.240550749337617	0.201109246901136	0.088895841395980	0.396875330876835	0.841328931050374	0.744886535037699	1.250874049330710	0.195710591019026	0.358823838130472	0.258953539950454	0.255585516585476	0.486283391794804	0.592038290232724	0.549220670764936	0.268437512150756	0.223135637262587	0.667036311001107	1.005044077242030	0.156291194918719	1.140440573141200	1.996567646977800	0.361342319271760	0.089798790687066	0.901195759152580	0.195553309287482	0.387897892235060	0.601366933859329
MCF7		AZD8055	0min	1.431238006968600	0	0.591690689419908	0.231633903709711	0.050340776028728	0.359794908419102	1.529592147202410	0.477099554659149	0.442183728162641	0.717713489546728	0.236923730200689	0.206035089969852	0.092387214767852	0.427860599020486	0.911417000825437	0.815736078743564	1.341368122247200	0.212690844698330	0.399849945336112	0.276255662399894	0.405104489256516	0.505213330237990	0.586272339945128	0.440379210853010	0.214807919698873	0.243981884176736	0.653142184974805	1.094986354813080	0.195311507123399	1.144742126135210	2.226444000794840	0.365621694268799	0.089000428406126	1.133504820718540	0.198182211526495	0.349748161252798	0.580503613943658
MCF7		AZD8055	0min	1.393249955101040	0	0.566246158199380	0.187780379908750	0.056668644535371	0.366049679652416	1.377458243229090	0.487699688857430	0.451736686214585	0.519472118562814	0.249260676420168	0.193941091822647	0.080384760693312	0.400655389617778	0.924506621134022	0.813336118316326	1.260055156288630	0.224751510062314	0.368065881026039	0.261499444896462	0.357108840150613	0.527598621432885	0.641097627141841	0.422839371644679	0.221979375120418	0.238751727017735	0.644387249618295	1.052776979624960	0.189814272962193	1.145796797117220	2.380818425909030	0.264295586591675	0.088413751445648	1.082267600757350	0.196639110115451	0.388236952571514	0.580631416621147
MCF7		AZD8055	0min	1.537250588562890	0	0.543110773093879	0.198292413276984	0.057413934565290	0.329246204796409	1.427929168134240	0.447329206350643	0.426025250572073	0.501010825215601	0.243831327682664	0.192500666741767	0.084580864698441	0.402082820843920	0.905294160014546	0.898779612029395	1.427203057260750	0.209074619838110	0.371290588908588	0.258577771632306	0.386714185818945	0.480182106070024	0.628234055740935	0.427164761013819	0.214743219143651	0.223216698607275	0.651010164828063	1.023503887333980	0.194392560414434	1.080030432048330	2.542902978660270	0.307161868647942	0.089810386403061	1.152241648362470	0.186040345947066	0.395463290561412	0.582244237752451
MCF7		GSK690693	0min	1.014102015211670	0	0.701871042565370	0.184470847666964	0.458387442485154	0.739110505026925	1.666044583823760	0.521836852537167	0.483677403057208	0.479809939484266	0.255250118882007	0.200797362167625	0.085168500582620	0.422806565918031	0.748180068498284	1.009407483199430	1.251752400543130	0.199514122718316	0.333640530423195	0.283058680279507	0.462637394758364	0.428248898642351	0.614371060274613	0.497551329905802	0.190075566784160	1.411485535118100	0.645345394406331	1.094823877205300	0.221214319323881	1.007516235548540	1.859499176642440	1.520971462136460	0.089704305480436	1.196248303865630	0.205919884723693	0.409202658229714	0.604082797744179
MCF7		GSK690693	0min	1.012886188309070	0	0.675976567701707	0.164266029382945	0.532590462100534	0.735819566046675	1.529537793870390	0.575060086485596	0.486906928673306	0.571455151047614	0.228144907343503	0.197725804479767	0.080333107124022	0.439741021433821	0.745328125723062	1.126094991968000	1.551939279508640	0.215576085018352	0.308890315021539	0.256001160327346	0.439639557073031	0.438185376195602	0.619295538744894	0.462379627929149	0.203439115721825	1.564343256711960	0.654009850019746	1.026506901676840	0.197123793126614	1.170598879945830	1.957436118323120	1.416932193341550	0.085097573271980	1.143642755984770	0.203314641515068	0.394723531226502	0.639808466808842
MCF7		GSK690693	0min	0.764689916662211	0	0.846438964500968	0.175246293497648	0.512244287029652	0.785230261609583	1.605265973204650	0.552903525259134	0.460499427010192	0.434710375646238	0.214949431727621	0.200913440914856	0.085659260835709	0.422753712553866	0.820450561154794	1.101825312145510	1.210466569988470	0.184713121147745	0.366882993951264	0.298865419478247	0.407308206205377	0.461499060277718	0.579379338602671	0.471839683964064	0.172235281814306	2.196053137376770	0.600849306917430	1.191589036016670	0.209864294827746	1.332661526053320	1.835129069634030	1.772840181129870	0.078066141302609	1.167373934160750	0.182662690589510	0.401751465684300	0.519598567078285
MCF7		GSK690693	0min	1.185015322601800	0	0.767052486976280	0.151834904812878	0.410345998294967	0.610374190777250	1.418347898325160	0.552248985064457	0.459127435572814	0.412508075925080	0.225987455797310	0.205598296092659	0.077700336525240	0.440597722977428	0.778094813469840	1.030042949387140	1.293952758486540	0.181979884881855	0.164045021056163	0.170082203526799	0.492764465429609	0.509139858988416	0.631843999119816	0.479554640417146	0.198856970994731	1.545904502552120	0.623039598369601	1.027193958481460	0.222185957367610	1.083651504980270	1.916970329310450	1.415228309419910	0.071743816589036	1.201672880798750	0.191968314483492	0.521399476427241	0.576610833653654
MCF7		GSK690693	0min	0.715598292405860	0	0.957122788006168	0.173381638495436	0.470766139407970	0.717305979900450	1.472222720209010	0.599008289841114	0.465784702269703	0.382632568330265	0.200521827554798	0.197956211887678	0.081398012632117	0.434917337986020	0.740641574137778	1.136176628027230	1.296819450101970	0.170551397446646	0.176549894868742	0.197459888138656	0.449581343636464	0.321337169740882	0.585890252941491	0.433193249370228	0.187174996569563	2.207149911652540	0.589637261137810	1.248201359481060	0.190900158159728	1.600508173100750	2.164050231527760	1.672952628114460	0.077808023633468	1.288130187845540	0.195943643769537	0.484965038145712	0.529513270482997
MCF7		GSK690693	0min	1.186835178844140	0	0.758280404145917	0.151974531631431	0.426353279123101	0.663416003532706	1.612866345533390	0.572457132948275	0.469768323151683	0.422987735633957	0.236669757401393	0.208178242008870	0.085731412452202	0.438392797070341	0.782288978106079	1.002680744862930	1.187166496422650	0.183180662685104	0.170345501553711	0.179183696202244	0.474411052296503	0.446130936114289	0.605721365230118	0.452744950748555	0.196658611310671	1.484936618338090	0.638000973156819	1.141583111280950	0.218377314311461	1.190987900540240	1.935269769365230	1.636514479056410	0.065318431172286	1.319971757580380	0.178158550137347	0.495928366655080	0.594745799572096
MCF7		GSK690693	0min	1.116452516683210	0	0.834730229151445	0.154420109701744	0.425762627568569	0.643147070068682	1.616132501790310	0.532866660200121	0.480041539448116	0.431057345710827	0.247331768085338	0.202110162625464	0.082013003259940	0.424788812814988	0.792060127789831	1.075889488546070	1.279899812673490	0.188734872892406	0.167135268765576	0.172428488014759	0.455265314723393	0.421787218055715	0.618464116944623	0.444490201155870	0.191852126242311	1.737446215204610	0.616702884828036	1.148706069664430	0.222076989527244	1.183309785114650	2.004793736077790	1.850935161269940	0.077703969146526	1.236203731635880	0.175450377153683	0.458141342825745	0.602800108247246
MCF7		GSK690693	0min	1.490831661233950	0	0.664302260861937	0.222855138662371	0.473992942864742	0.672402044133288	1.565530310001540	0.531493869245952	0.452401658561832	0.589837249028491	0.252732156406648	0.208660121380094	0.083492217926452	0.412463932101232	0.920290865857360	1.141599854105980	1.331494213273980	0.243709569061321	0.367341669650822	0.270389129793801	0.574677172219760	0.420096482896405	0.621461455812230	0.456252511196418	0.215905516198984	2.032568699886850	0.622852529220505	0.972656269204347	0.195018042548267	1.255785810044620	2.337752652391180	2.129025495650250	0.088860559388673	1.167638063362150	0.189718136981835	0.402997487272296	0.630983703687186
MCF7		GSK690693	0min	0.183710963950675	1	1.884713316725160	0.080864168072383	0.104513251660912	0.409649325414755	0.285872428861194	1.194125318324760	0.623132843052395	0.160704945299150	0.244964764130555	0.193365032223364	0.072498969558265	0.573210606533717	0.585334367538514	0.323369303855182	0.814987714741031	0.181823697442206	0.186148841822716	0.202499515201510	0.142004172904678	0.169724451749620	0.751033014931135	0.732181989492450	0.210970690405474	0.991047940991140	1.016086481998840	0.252782531211946	0.138809001798570	2.705650876392540	2.411409600802580	0.875239586105042	0.118656128953388	0.310649225861499	0.227936441681816	1.281498464690100	1.811528528787690
MCF7		GSK690693	0min	0.165523493219730	1	2.515424052718340	0.089749400382254	0.115997009456280	0.450207086076060	0.317283658358357	1.318256201391710	0.720774446489444	0.180712070057317	0.246574045915105	0.391400388888793	0.091347568040790	0.410765523043119	0.548007959405116	0.358900633183429	0.532410659270701	0.081416918696173	0.150961493849127	0.236724243317817	0.139605496058726	0.188373517441003	0.685281561355509	0.628022627240464	0.197211115105908	0.781116838682674	1.058822092633690	0.280557892873800	0.144644642519849	3.293209149682570	2.305011611921340	0.569948520849898	0.092848925610146	0.344782892285796	0.185654387518065	1.788306428806520	1.970377875306390
MCF7		GSK690693	0min	1.406713925000460	0	0.755956010020460	0.173585361463316	0.455975099131304	0.672035857263458	1.600903178001960	0.664838633862948	0.458276320596603	0.442835143337729	0.236390571722127	0.206000166825326	0.092168542543521	0.416371511552018	0.936288729493811	1.317336958970770	1.337913519750940	0.213605455160684	0.344501891172369	0.264925267511617	0.424344093856158	0.457174934998597	0.602416674219991	0.448481742470943	0.209725040332753	2.865670345903080	0.593468957812892	1.021439185136120	0.178587859642427	1.454623115818620	2.344058023489100	2.584419357087020	0.085305791008144	0.981896428649848	0.198172115828336	0.442962434734468	0.717939933919437
MCF7		GSK690693	0min	1.333935951067510	0	0.727082883894646	0.182362058648667	0.404942981464433	0.575107519376828	1.647263864831880	0.572415935443988	0.465439768408761	0.460978470174927	0.243476753741030	0.200315856349463	0.083242857551040	0.400391710783180	0.935077166193531	1.285910606009980	1.290818613662180	0.208873391113788	0.375914633864190	0.257211924905262	0.459035353124879	0.455500500327268	0.600851738939582	0.453706888445563	0.207855109922811	2.544742507100570	0.623537244700129	1.107237970924550	0.182781355249550	1.447195768577010	2.427512042790030	2.537265578435600	0.103670935595946	1.085875463862830	0.192130755837258	0.441753176790295	0.716925603870707
MCF7		GSK690693	0min	1.543885287058250	0	0.752478047391166	0.227068123535881	0.429712291522022	0.681306989626124	1.512685498359380	0.527307204328770	0.444580247857095	0.588347363096538	0.245141620635854	0.188701545203812	0.083236637249875	0.386183480554363	0.959452078065018	1.245486164758630	1.418363600366210	0.205413877509782	0.336027369745157	0.225993738425092	0.602046995163237	0.459039492638908	0.575283947610031	0.417245258645448	0.212489348924763	2.292367555680140	0.642173011156251	0.968438865335634	0.191669065787635	1.180698457229810	2.644719254584070	2.118378227977450	0.093846602954872	1.217188695168210	0.173862338274017	0.389729774014526	0.588833927704481
MCF7		GSK690693	0min	1.370154348644540	0	0.736003603177119	0.208537600357613	0.355525451838775	0.558399383271681	1.569679168332020	0.556945011598360	0.431078020760528	0.560903092466314	0.246971469316370	0.185061091122983	0.082286991022911	0.406486950253147	0.864723848948694	1.210525125693080	1.524600012724420	0.204004320154254	0.362258051465779	0.240518352271539	0.539232217267259	0.457325496694517	0.618296530092782	0.419377922256283	0.203174888588175	2.231340846876980	0.622615218204141	1.040771754399400	0.191311229808042	1.282061896447660	2.522387667086520	2.179840722270710	0.083518103672356	1.217643993307270	0.175691001807715	0.432331764979197	0.614159003830506
MCF7		GSK690693_GSK1120212	0min	0.716133222828058	0	0.702752236329879	0.170486184348180	0.452023038969334	0.566700297030439	1.946377007180880	0.565483057305650	0.457940486297342	0.330321604786138	0.283937696090252	0.218956756030507	0.086377516817081	0.436303393743837	0.894784275014646	1.147382375616540	1.646874000005700	0.209069564370594	0.058202421745741	0.120494124561335	0.621844805220122	0.584299298667598	0.646213635480546	0.439798500595314	0.173684921026764	1.840061053272830	0.594644196139649	1.083058049105330	0.217799748121115	1.081899714797820	2.143568092883210	2.752086339894800	0.081744591463080	1.277088354813330	0.196968830279046	0.340212718488999	0.573769152864318
MCF7		GSK690693_GSK1120212	0min	0.607446663350853	0	0.710430487913602	0.121668315771969	0.431114975509930	0.544616218809310	1.860387532834830	0.640530117354773	0.477369917207794	0.320942846444164	0.242533635694788	0.228856415733459	0.085673194583909	0.442474057556228	0.831987598468871	1.078479428457840	1.393935116807160	0.204115925126925	0.076581657932366	0.147046040241302	0.422242500345659	0.544875255789253	0.637435251268896	0.447285777700190	0.174440201357554	2.162343222334700	0.590564243346910	1.145903315299810	0.189857203840409	1.059590602009300	1.829144497929700	2.862521656404830	0.105141297797588	1.145605993845340	0.191285259950186	0.395060386832278	0.616547485874875
MCF7		GSK690693_GSK1120212	0min	0.380437373217033	0	0.844070675799981	0.130661248738971	0.398630659164297	0.543704512108107	1.825015965526350	0.678358931713444	0.420062922532295	0.241894316401626	0.237740243925111	0.161093547152990	0.106803881574500	0.461220464374145	0.845743094153390	1.083078443496810	1.170684303394160	0.195865801534882	0.058002756733546	0.131938640255908	0.335227882502491	0.510419659975629	0.621126146540821	0.434468024438227	0.154124032670097	2.541992380553570	0.640992283322763	1.231578920664270	0.190605521462720	1.422935496351710	1.738771443467390	2.935069533394280	0.076595522867235	0.972793783759001	0.177062466894061	0.464086723850723	0.522538407906471
MCF7		GSK690693_GSK1120212	0min	0.636479331329053	0	0.717577508758059	0.168743436668082	0.510540197022771	0.595470225668180	2.031911909054980	0.595465329665505	0.438650920234515	0.298025282404676	0.256120208077534	0.200134721932180	0.081335787421196	0.407212914176242	0.814548831774323	1.179353204079440	1.343767344543700	0.197085764477603	0.055381165861256	0.142515459269844	0.477086542937498	0.520979104606662	0.573915709920325	0.416337444768572	0.156504003739473	2.325880781972240	0.578788151383438	1.170373350978840	0.205407011747865	1.228454451212910	1.933722149374790	3.510805900806260	0.081882615005137	1.176054806547020	0.178952753109283	0.362199969588024	0.557393729296963
MCF7		GSK690693_GSK1120212	0min	0.523969318062776	0	0.783950652760980	0.132005112358371	0.378447936329200	0.518107036447742	1.782564623976250	0.632440350784390	0.435447884585911	0.236580605888934	0.263612503884394	0.224000545412337	0.090769406603820	0.410355716506455	0.771257683055854	1.104040757186580	1.350344826157980	0.200390927310368	0.064989383119142	0.120757466049924	0.378026867060177	0.536316853124164	0.639029378694174	0.472766919970330	0.172285923985648	2.628210109797510	0.628022380270577	1.112378427870220	0.204259771859713	1.156551614722050	1.930565876663150	3.006874599557180	0.056914637282300	1.167223884608160	0.193339585269730	0.388683339676885	0.585930718980215
MCF7		GSK690693_GSK1120212	0min	0.608863513595990	0	0.755825343022771	0.133553296949554	0.401776927310016	0.499002647303629	1.865130485187800	0.673493380628401	0.454727345405895	0.237557619729670	0.239002907081977	0.220053972392206	0.086645546867837	0.428958647115973	0.828384501136582	1.084587888020590	1.339754750409320	0.212422754201430	0.078552530273137	0.126533184558725	0.427966983342892	0.517465420235745	0.599687259760707	0.440954999346465	0.165278662253329	2.494242164652460	0.630051876873438	1.211409643714780	0.195290328088316	1.181371494491940	2.045232484174250	3.287134527222630	0.091734765719286	1.154046534232610	0.166968304113158	0.352302250398171	0.605871259406910
MCF7		GSK690693_GSK1120212	0min	1.483480003527640	0	0.743182962188721	0.207118221859245	0.539307200759079	0.698869141796355	2.003313242473590	0.593853925093435	0.539200925069070	0.455983545825370	0.259385783426766	0.216149700565192	0.085374125370008	0.433661150615419	0.837907942495755	1.263340873879840	1.538025940095360	0.189993090077806	0.069364200778811	0.135549915954095	0.602700431905248	0.537694559663624	0.600003474728207	0.438291727061842	0.178459657803360	1.909824752001710	0.641989826614971	0.996313394691367	0.238482891014443	1.175383400356590	2.445339168384760	3.675543608922640	0.085462699178115	1.394352117451210	0.202976540154276	0.367602199964024	0.557466573539368
MCF7		GSK690693_GSK1120212	0min	0.900142830767945	0	0.659763503412184	0.193302063253449	0.529342581247153	0.663011604009280	1.722172994600430	0.559116778578831	0.536776140447750	0.351917305339258	0.279252574156335	0.220729039648032	0.081734824021251	0.461908753186018	0.853009849778605	1.190192029662340	1.562746185092310	0.221675254301970	0.056416729918547	0.133018625132785	0.638847788555383	0.566073249364263	0.634601363298134	0.433020112244905	0.175878054547338	1.858406421950450	0.592666329490332	1.010183869780070	0.216564485407016	1.068518515616920	2.322541489131970	3.453170406129520	0.090527655043358	1.311229553672910	0.179582624320285	0.332435285528478	0.533985461316513
MCF7		GSK690693_GSK1120212	0min	1.126449811080120	0	0.718623792801985	0.149763629098210	0.828399635688476	0.910862728458369	1.612880841576880	0.632378142414861	0.461175173434070	0.417424554294617	0.246824831464953	0.218925462910382	0.085020542524190	0.436245667071187	0.899026587475778	1.192833357536420	1.426295069746590	0.210134675681689	0.058235877450416	0.149450965685040	0.457028281568629	0.491803740311382	0.622582652348871	0.483955349104857	0.183057375901518	2.394173150662210	0.621197579425610	1.004187713313540	0.212938511893992	1.188870511445940	1.844371258760680	3.100904284895580	0.079777222119676	0.999978428249170	0.192423807435352	0.358113427108148	0.574574463985669
MCF7		GSK690693_GSK1120212	0min	1.010387092274100	0	0.720575592852718	0.156198359348072	0.740904178944096	0.857434119010437	1.651220074218100	0.617807812199045	0.449799365186622	0.415417702755581	0.254131715996814	0.210486148249414	0.078874300846662	0.421511766338258	0.866731272267969	1.160266548321300	1.326570367706750	0.202754180634319	0.062001880808774	0.151555172983574	0.428717062179695	0.477965113083486	0.617201591497963	0.446793790961536	0.179324008004554	2.465868054687050	0.656025388993218	1.056792238576000	0.194126494181617	1.275288041972660	1.968107045509790	3.583897227794460	0.077319414879769	1.053491211684240	0.191675221497451	0.334444879702622	0.590321674764363
MCF7		GSK690693_GSK1120212	0min	1.054703919135980	0	0.707412221355648	0.230093961811481	0.837645111818455	1.024008707819300	1.821677941702290	0.597753388193128	0.475329720153531	0.490031990316645	0.243420304902028	0.224043020007319	0.093032535117369	0.422123005453326	0.967778878710890	1.173849680736160	1.362686381028380	0.214302350153485	0.072155955586010	0.159149260066742	0.583564231841614	0.503867877036775	0.583685261474440	0.451978578078213	0.163313266693243	2.205002840959680	0.610107681315528	1.072024696998570	0.233929449939377	1.175943353460960	2.045184917149300	3.207753245425880	0.095215906442570	1.200133555605950	0.204310966200810	0.301178738895237	0.517192567115589
MCF7		GSK690693_GSK1120212	0min	0.980325827879387	0	0.676846005203665	0.164266106633263	0.802110493010961	0.948867579301002	1.736739091604450	0.598129747113976	0.458589236105736	0.384893798350432	0.249200807415786	0.215508374535690	0.079437510103917	0.435438038014268	0.875247376779343	1.183210428262500	1.480933972909650	0.229460805288976	0.074712496528621	0.158857322431308	0.406822567018056	0.484768608678776	0.642357257374645	0.448462489526103	0.169906555814673	2.144828581879630	0.678932943305794	1.144190065970140	0.205766294567309	1.314052364659590	1.753947220204840	2.820852062521360	0.076742751713489	1.065238056354490	0.204993843535018	0.374281007161112	0.536118192035200
MCF7		GSK690693_GSK1120212	0min	0.828165228683476	0	0.696325748430470	0.153232087489407	0.549035603703728	0.685139519594494	1.700822962708240	0.562537106938435	0.472638204549657	0.403143704670003	0.228150511897694	0.196852176495595	0.075199546658726	0.440822624795574	0.866846416573200	1.073595361792880	1.467715884187970	0.184346191928916	0.058225402827214	0.155946283804421	0.357412568436924	0.432600533874806	0.576935939365916	0.476702974589060	0.164023616087135	2.015709318843250	0.644187764435076	1.142481983605490	0.187257306649845	1.179744989205940	1.580224794075900	2.535074290045610	0.072846788152740	1.016178257974300	0.181305090445197	0.409198065227030	0.533582772863813
MCF7		GSK690693_GSK1120212	0min	1.363346310844420	0	0.789283854298997	0.158477870266811	0.588654489222715	0.762834114544125	1.639366018688510	0.637698609564770	0.425320432056563	0.384753660049137	0.222680252090563	0.194706798851886	0.078390318955283	0.401453229305966	0.765741439526234	1.132149076608780	1.622915210137180	0.188162332396316	0.058455397531335	0.147024408929027	0.378943065066971	0.443991020956164	0.612366924182988	0.458358099321361	0.171859182148971	2.101184507986730	0.650898691757884	1.126683599949620	0.186203713680626	1.348374724059740	1.866198932911860	2.065635884504430	0.075539048758156	1.147802802205940	0.188327259115192	0.531132460205428	0.593905000427039
MCF7		GSK690693_GSK1120212	0min	0.646023713721503	0	0.746869289650630	0.166353322820736	0.575298735655502	0.721671999279774	1.642120976562230	0.635701388507481	0.438731396616182	0.332539706831751	0.226103522714076	0.218400231061173	0.075980541584351	0.424197273946181	0.873293960329880	1.043492665920180	1.426923906858720	0.209077718801961	0.044248570512839	0.136536156496928	0.373512032277088	0.495856105081781	0.600280865962194	0.432113699053489	0.171276055944182	2.100669340112370	0.601237524453619	1.107721948989110	0.207988572345215	1.177759380513480	1.657935677093930	2.647549708901630	0.078529045709501	0.979427186707038	0.195284480712980	0.358565431180711	0.683099573572679
MCF7		GSK690693_GSK1120212	0min	0.801144460770309	0	0.763903829488254	0.144641549770756	0.525644430525578	0.698840930830052	1.634398432913000	0.605202111410314	0.476405227202090	0.323905390238021	0.228751386493107	0.211930600704316	0.072440459657977	0.418442937495495	0.885297973937775	1.013399648735030	1.497595296436980	0.175842760475789	0.055144176599742	0.140331883431190	0.382768505816314	0.491756923596648	0.644782296865499	0.444933049291216	0.179695881511968	2.130580914724750	0.640134604340044	1.165727534566640	0.175044952280118	1.192437744327040	1.855465013443620	2.663505954005860	0.083983196312512	0.922466078710760	0.190120394953785	0.395588492902288	0.594529400627881
MCF7	Serum	DMSO	5min	1.511896127103530	0	0.729011118747665	0.210790770598003	0.079259557580312	0.318470271078929	1.558920971685610	0.576297031104954	0.481504052540486	0.443460557238538	0.258938802366850	0.193298506457477	0.080583834892977	0.420798979664178	0.790593673499365	1.389813392907320	1.463495061618350	0.216839670750321	0.311543553860582	0.196292936138887	0.622901849678569	0.556363459847537	0.666839665042282	0.420662314204729	0.251371907595310	2.029376555830490	0.716996395127462	1.012981366595670	0.227886111672783	1.294118197084020	2.107130488069420	2.004723309352960	0.072870048521597	1.334990203938900	0.187624369068273	0.408266935316916	0.588588815635355
MCF7	Serum	DMSO	5min	1.083516325668920	0	0.777643423330865	0.207043307385968	0.122820428180083	0.275002752716859	1.682105539687190	0.703628549933125	0.469615798280068	0.429567090590889	0.224659009865862	0.223957640500257	0.091206771545360	0.411945128492595	1.028951985697760	1.562334386789180	1.371149562148470	0.222755563360759	0.323157073507971	0.171002616725769	0.648555027837025	0.633513723790778	0.553742984817648	0.406910581028396	0.186161661080156	3.339019162236430	0.709565428260559	1.113416002016820	0.244301940624281	1.255431925325940	2.311113946658630	4.633066316508140	0.079019022883455	1.411606414368630	0.192727367004610	0.281523770920915	0.610860672395003
MCF7	Serum	DMSO	15min	1.167359947477530	0	0.896497919518882	0.171291605164585	0.149339133887281	0.376999079272337	1.565355330316860	0.658081342038049	0.471463657560802	0.397674032392138	0.246111294811413	0.196169211749768	0.083729791752995	0.426312973853247	0.673387862299591	1.570011823855240	1.567292930815530	0.227384974397485	0.285948026183667	0.192847042645428	0.593309402051770	0.510271597405243	0.639209502727780	0.444417710600226	0.228548735049751	3.084246367134470	0.649394898899970	1.154116014304990	0.197955365020750	1.808288422275580	2.466163429015360	2.483070167311590	0.074349500193958	1.344226523100580	0.186781819321065	0.411956057713717	0.588742514177833
MCF7	Serum	DMSO	15min	2.032828005326020	0	0.914115774489922	0.226250781412927	0.198216909584991	0.303080208588438	1.755302496667690	0.769241367670421	0.459872379061491	0.557926154569996	0.226550953512200	0.189409089283399	0.089311157042312	0.400367265600142	0.739064799403370	1.725274197092370	1.587130070968030	0.242379649080165	0.259913615671769	0.174282162066767	0.642784717598087	0.537879893271546	0.550776548347694	0.385940601894664	0.201514198450293	4.037128329670080	0.666584783630537	1.065261985005060	0.233235278167908	1.383554812953740	2.581078282287560	6.414182083279520	0.083193202873060	1.289560530361340	0.195977489210986	0.299121227545127	0.592056976034962
MCF7	Serum	DMSO	30min	1.338732449444430	0	0.825111757177633	0.156738193061023	0.289297386137694	0.469826597745743	1.397579927819610	0.748616811205776	0.479971708598158	0.616290223129803	0.214179721328536	0.195267111121899	0.078786397216118	0.426790310652579	0.616399641712981	1.801971203649720	1.554397720543460	0.258925220877184	0.339839606385780	0.217539587820861	0.603999541032712	0.650046014566522	0.663218631911642	0.439084874377987	0.234498824741329	4.820383498181790	0.711545689384807	1.071597291168090	0.221242712981484	2.076263203063390	2.559828089590260	3.430051936743820	0.074860523506032	1.198305167662940	0.183480579902835	0.329533756705302	0.712650139697811
MCF7	Serum	DMSO	30min	1.129428496615650	0	0.773484030783297	0.196291659888067	0.290759946738757	0.435499205347653	1.652447972983680	0.754639859051309	0.488897528558594	0.511550992952649	0.237779424660997	0.211390117518905	0.084523336526763	0.408625634270265	0.713703981283917	1.775752749910280	1.808829065332900	0.271289127068347	0.269260311980034	0.166774565582456	0.716062338582423	0.702816658570430	0.560864178896075	0.384339398019292	0.198291955258925	6.009470533826660	0.697433459506299	1.100581135478490	0.239300186848551	1.757642835806590	2.538733059059130	6.663828072367790	0.083440569074338	1.241643745505410	0.218300974467901	0.202658045922814	0.615913537522488
MCF7	Serum	DMSO	60min	1.434422360083150	0	0.654141052323525	0.184410032396756	0.091504030862158	0.333611959994956	1.507078531494380	0.504681381518730	0.472358319237053	0.483884435413944	0.242917316899397	0.208327231604753	0.071932599404589	0.431742542826994	0.808037261496199	1.197453871626190	1.405044675150410	0.179559594627781	0.315925509658084	0.256236656853315	0.623853493377797	0.493845490200195	0.614899513063219	0.416657270671630	0.183625413221409	1.349861345250210	0.596779051180457	1.075951705523940	0.230435478667896	1.141995390487860	2.370757839278410	1.762065219012420	0.084492920291327	1.335824722968200	0.192476382930115	0.417001586465198	0.541996051096532
MCF7	Serum	DMSO	60min	0.669222242774576	0	0.944846650847976	0.113497260555660	0.310307376859608	0.358096038108248	1.306250181104230	1.026808412029390	0.495797706291909	0.411894523119807	0.230444928832991	0.215468966332228	0.082079847016017	0.409384943982094	0.569721398044846	1.733274305265840	1.570019804042800	0.227836418359906	0.265579615846390	0.156060053435923	0.430245548048108	0.778546600285591	0.623832962196677	0.422670017514670	0.196839131501850	10.017890359954000	0.675289399231280	1.146263807564590	0.194887392387431	2.256056965389400	2.762800755388050	7.213163718084280	0.080520861339421	0.978116970098662	0.175449714497744	0.213736756088229	0.878937787001372
MCF7	Serum	DMSO	2hr	1.291178022449660	0	0.768284278827591	0.126709215650364	0.429820530013997	0.493668128726054	1.252637079074810	0.851997757681756	0.486543255793854	0.690258318630032	0.205956088150142	0.213195833770391	0.094224190889456	0.418627065596676	0.646324954325528	2.066949576743730	1.366909179865630	0.206564888068818	0.255553081115372	0.169046147430522	0.681095499151118	0.798919918410440	0.554501390247059	0.467443790910747	0.186159406906808	7.051023220171290	0.693730405832546	1.016171350173810	0.241521892992910	1.866832740525570	2.776870302372500	4.924862055929360	0.080703618582885	1.312603323975650	0.204016741742510	0.225832964500093	1.082540321092150
MCF7	Serum	DMSO	2hr	1.009372037461940	0	0.834979472645437	0.218742087768139	0.192638446972782	0.372430732061258	1.491645699334660	0.954350421797610	0.444278648996326	0.478011768859756	0.238259119216572	0.200176451230850	0.070625819188111	0.408613699679417	0.551016553462515	1.766211111431710	1.524052889202850	0.236977320714312	0.354847667313688	0.313057148636709	0.598334195652947	0.954823208222443	0.640142192509098	0.476375905863240	0.232774735728275	8.982571821397631	0.692661509727445	1.020988303378000	0.176720182590956	2.187641204091390	2.893164136947620	8.622437614968810	0.082469565884268	1.008088906027930	0.188336724553320	0.216910748996322	1.169711127907160
MCF7	Serum	DMSO	4hr	1.679825813014810	0	0.879078477586328	0.178004099848573	0.306082981775030	0.347570312662410	1.624831063358400	0.875397656141964	0.488410500011795	0.551490867392731	0.236488890055884	0.211012730229516	0.082238814975108	0.426357680299340	0.635444643623996	1.911675562905280	1.361463017940090	0.252231909445617	0.212237117847033	0.190191986613207	0.695997538221545	1.163996093419870	0.546345355943323	0.487466446879535	0.181729913811359	8.003073807060449	0.659265803192310	1.072702146321830	0.228139865158148	1.910094524362240	2.907053217763710	6.253723987504960	0.085859753096177	1.261558541906620	0.224129974119281	0.230694831026005	1.045249252976400
MCF7	Serum	DMSO	4hr	1.055907909918570	0	0.865559990664383	0.199472562230276	0.330236035896886	0.347206610122816	1.884993944920940	0.945397097930030	0.469182334363234	0.505383317430041	0.226234191836345	0.207426407561865	0.084214301179521	0.395206927565917	0.684319425941284	1.851859217951130	1.287207432228180	0.209946322280164	0.198354242938301	0.172286857134937	0.686130362670172	1.142912620738320	0.583447820078277	0.486574684962715	0.141047431760917	7.320427162033000	0.653150851260412	1.059932040133730	0.233216035356880	2.127820964574390	2.938500932599840	9.137039766374169	0.086579566854932	1.269472572431680	0.216706686276353	0.191142674740720	0.952611589769386
MCF7	Serum	BEZ235	5min	1.021707723360430	0	0.430689339065328	0.244426370110192	0.061976741288411	0.267438172882687	1.816523712917900	0.487532178759702	0.440831491166671	0.440352219261803	0.245969403154855	0.207557417517273	0.088823081663138	0.465341316701971	0.918806585832108	1.127543245921640	1.517207323749680	0.264315342380973	0.316385775738263	0.191061573306376	0.382471766392995	0.515722778736653	0.609555104772602	0.454755068218737	0.233650925975469	0.108655495632197	0.734226591610971	1.063727909604340	0.257246391629952	0.910824338436862	1.994300402260810	0.252449606341703	0.096676574164768	1.267099909390550	0.210434638845180	0.281228731897026	0.546265247749111
MCF7	Serum	BEZ235	15min	1.845662176526750	0	0.495688667992876	0.295715564747783	0.082824539522990	0.362666624882087	2.172508454842000	0.521119747399620	0.482913629360826	0.628327506383530	0.236409420174125	0.189405420678815	0.095777309189333	0.402258597622239	0.639514212393994	1.114977584607490	1.528171158749340	0.249964860366492	0.302600976576310	0.183394476021323	0.419522009608270	0.511995227907938	0.585409118411533	0.433258031503319	0.229863835496599	0.131865266211718	0.718048904410019	1.045079227806910	0.248694950525737	1.033287271378130	2.234912682322130	0.313060979073139	0.096105829505667	1.326215808047560	0.200200398869868	0.279767267710256	0.506499214113030
MCF7	Serum	BEZ235	30min	1.008461630146180	0	0.503602116186382	0.253458487239911	0.098495700867538	0.470161894395999	1.895046228549070	0.580837511223327	0.488458374409471	0.435019966884228	0.241697795319651	0.207216652326835	0.082826261535048	0.438943983384189	0.591424187825267	1.125136878017420	1.524842945185370	0.246195981260211	0.303026065410550	0.176720118280779	0.402188457338625	0.616365454150395	0.613720804178992	0.457528459094394	0.223209600183493	0.120039654728879	0.694649657491502	1.069836571889570	0.225565931911193	1.095826718109100	2.317603546712350	0.232526696208034	0.091304809172839	1.227683643322420	0.187777705861244	0.220394295580542	0.527029479084043
MCF7	Serum	BEZ235	60min	0.661920273074780	0	0.447837499855624	0.144151461702946	0.083308832319583	0.319514475371719	1.354283297979940	0.628797841368856	0.436229055043451	0.358958822816870	0.240380078876602	0.198192303388139	0.083464168096576	0.414370201878168	0.539309069579698	0.976410961190470	1.452381780136000	0.201762861636002	0.306089823967527	0.187059702979283	0.229765323184933	0.763557719150545	0.623327936744324	0.392409499221929	0.212862164837946	0.121387276243055	0.658049465342543	1.131190362625130	0.194795138413557	1.224219007482640	2.358747734260690	0.245015641133977	0.083712305201663	0.875286581118056	0.191632110752445	0.235100032903861	0.583470145769939
MCF7	Serum	BEZ235	2hr	0.903559313704115	0	0.401339395074485	0.240426851761490	0.085419718136670	0.333794603712878	1.708960880208330	0.688954659550561	0.424428871083576	0.449814321563262	0.234729784296819	0.194289670925514	0.071130866757922	0.432511156033543	0.501959245947501	1.030342582776000	1.374549251191950	0.221933703734076	0.328404099054942	0.243758907739829	0.323444897467707	0.862883894024895	0.619163270043101	0.455947889519306	0.238285905212608	0.112437985236526	0.647555938303126	1.085179820794780	0.195918749349128	1.088648217084210	2.466994534948190	0.345100741010488	0.081558023350715	0.999322495725886	0.185564130081915	0.243176036414852	0.521763774034593
MCF7	Serum	BEZ235	4hr	1.011985044196900	0	0.435092532117809	0.184754532631979	0.100887635858378	0.364267921525741	1.885371079074630	0.608650299589962	0.440319864693785	0.426989207444216	0.236713023210340	0.192190406687958	0.076936142954815	0.436446172058719	0.611833159126388	1.110302134465600	1.592540783384180	0.246208265197480	0.249431832865244	0.168547008070205	0.380929340306021	1.015881494177310	0.637289836940281	0.490362841352599	0.191785958726151	0.123427103883456	0.662026077627742	1.125608999133540	0.207247865029120	1.074014088334310	2.412081212000310	0.262872336246037	0.071651720740330	1.171354449839710	0.207558684149037	0.250042439101210	0.490011401782050
MCF7	Serum	PD173074	5min	0.871094643655482	0	0.774157774600449	0.160780607955055	0.073268842683309	0.245043556635049	1.677180531786930	0.671303375128994	0.457237807716678	0.313677854865170	0.225583258621368	0.201815540169617	0.074162030417563	0.430929882026681	0.834741826450234	1.319355388649940	1.360160267468210	0.231358710416873	0.301420848716695	0.184069382046358	0.379692191016272	0.521385539597911	0.630664802274206	0.460727218813511	0.233875439875661	2.988588138749210	0.737429978434696	1.104390007039810	0.165197184634959	1.449789282439470	2.060610592798830	2.984391979173580	0.074646330261125	0.993889697797871	0.197765915301535	0.405552235795433	0.708022764505635
MCF7	Serum	PD173074	15min	1.117937009342510	0	0.801341890236488	0.241089648239516	0.240349391290849	0.356538617754678	1.899008791938160	0.695261741916540	0.495269432014296	0.443679710676576	0.240576423574184	0.211430657890842	0.092293128224689	0.442494793349732	0.754714135570913	1.612760350390790	1.347991540591690	0.262026331250684	0.267418551946597	0.172112645907301	0.656225318812315	0.536880561732862	0.575007480874302	0.435774104081890	0.202719256413630	3.733355268127100	0.761810493700326	1.063632728793190	0.254914972813859	1.669943521634770	2.377079234170920	5.257191623612490	0.099150323913807	1.287628250400710	0.192080509663257	0.288142639427992	0.612292424518700
MCF7	Serum	PD173074	30min	1.109073042834130	0	0.799351942271788	0.179210684399076	0.223079165664370	0.362796017539205	1.735832895208440	0.785239658168760	0.462442353161305	0.407056435065028	0.237496057465144	0.204591611672484	0.092638335343859	0.441275210477736	0.663093552998743	1.544485771648920	1.446630848233690	0.244285569402760	0.254800828974227	0.169690076730626	0.531191058936541	0.595962211275616	0.620824379783572	0.445885104301417	0.212372271074914	4.843945887045140	0.724213346432085	1.006159280984190	0.220336760364313	1.993690296714550	2.252058619757810	4.963864328147930	0.073814062362082	1.102282900367090	0.206039002735330	0.293067262417037	0.724834974390833
MCF7	Serum	PD173074	60min	0.752327659199781	0	0.905444919456224	0.137757163000561	0.253067458191329	0.343066339612952	1.475307606086490	1.109363669892860	0.399496372421252	0.354535703913441	0.239658288842097	0.193097686567710	0.085057077383851	0.418137455072736	0.526481064136725	1.625881980750050	1.609091929120600	0.238706911880175	0.245996432600869	0.168294395244980	0.444724820784998	0.786360979169684	0.679544910715812	0.446143295898336	0.192140586165911	8.127548984973030	0.640998528522398	1.054080030552910	0.179542582783846	2.118334479498100	2.459008814015360	6.937559189475340	0.075298659408660	0.936248253278114	0.167360388535965	0.251699459419470	0.983518054232470
MCF7	Serum	PD173074	2hr	0.796842599090057	0	0.782630284766062	0.210663443869785	0.161338754974440	0.311690447984312	1.736777242520400	1.014290884236370	0.452289231378890	0.522475282104848	0.211533194701303	0.198565584669371	0.079478684062765	0.423941309308894	0.540500731339184	1.539396554278370	1.526409739839710	0.230674467457871	0.228098111798928	0.201551521918134	0.532940244506533	0.868106000886626	0.623681557729042	0.489857244698223	0.213896188241312	8.471376420190021	0.584496048347890	1.094918420306300	0.204697768789758	1.971375749527800	2.341085283082100	9.201303235497839	0.071827718088066	0.981780865898922	0.193272543058214	0.297243365046365	1.061999821865410
MCF7	Serum	PD173074	4hr	1.046328815324710	0	0.793369965265294	0.160359183535659	0.252305796649541	0.276441279580442	1.754970858116770	0.892811498161593	0.443199990412531	0.436111921769503	0.230043380292771	0.219354370458849	0.078651585801290	0.419464971627504	0.646946541429029	1.697506244108860	1.485676197426770	0.222209475107981	0.216560442295438	0.162649324325607	0.649617479049201	1.086944557160280	0.640647067614965	0.494151783692135	0.187494928644630	6.594327708639270	0.653764894056310	0.949897177595020	0.203915939959817	1.996899183955680	2.814505562081160	8.105233713496800	0.073954436827531	1.103943518090620	0.197923596373843	0.267789158155429	1.073757940557420
MCF7	Serum	AZD8055	5min	1.275642591807470	0	0.571516517227977	0.226764558943480	0.059986719457459	0.351542392632796	1.456750150822840	0.506519628126345	0.505456064152528	0.506375914697054	0.264133452783119	0.226133729544141	0.080347997362536	0.439464269090641	0.793249032172528	1.118311605035670	1.239046742933040	0.245423252340641	0.344780328350611	0.195714539386202	0.453809593545654	0.529484848736225	0.650294500451508	0.490787563228350	0.242017421506634	0.252186680445925	0.775675735836065	1.101548491065950	0.243061531468716	1.049147536286010	2.028341646403450	0.345069179361760	0.086766421583229	1.302575298210700	0.201582703369386	0.339338722074883	0.565927054862483
MCF7	Serum	AZD8055	30min	1.185761213766620	0	0.659777431603034	0.174135399204732	0.102738191182748	0.508560984999351	1.524762972173790	0.580288845340655	0.483435702646090	0.448559014046762	0.243873458006421	0.205496407494416	0.084399698527964	0.445210731356501	0.622029744224273	1.268182730287050	1.357356139504270	0.237884337853869	0.369981462205319	0.222272152197711	0.421402674012125	0.697468862252594	0.618075703869969	0.429742046411661	0.227078619148623	0.542983923882783	0.714379366635525	1.209642198332270	0.217173307894078	1.570995712099950	2.430146898238080	0.623214302413992	0.078652721708271	1.169454621686780	0.194389119266025	0.268046863320931	0.588361632242264
MCF7	Serum	AZD8055	60min	1.272666674148210	0	0.528569505023447	0.200848195178341	0.047805939492744	0.325639851795566	1.752289940557140	0.415045404659752	0.492679854433337	0.578190377636192	0.230131461990144	0.201543540086917	0.083413762535519	0.431164185879475	0.739606247016678	0.949415578460810	1.482812016277460	0.194973753436946	0.254435861423609	0.237572527089233	0.403602035200536	0.515724041924492	0.633566154754914	0.444818469289086	0.196709552188166	0.178897320292444	0.642242998905695	1.007077780464950	0.253529721834558	0.904153459668768	2.011082265002940	0.236378442557797	0.083445007401180	1.277927418120410	0.201510795685981	0.328877892808358	0.443087635456836
MCF7	Serum	AZD8055	2hr	1.291430519355220	0	0.644944875022098	0.139403487134024	0.154099788013272	0.400816153419338	1.261216794485530	0.646203263767693	0.484928877660735	0.493489446809785	0.232307106170301	0.215713275373756	0.088219723768452	0.439136990466020	0.640133177122586	1.562120215105380	1.574205723505920	0.219497004947478	0.310417100971151	0.199081595755180	0.653719567880579	0.791893845653362	0.583877883652586	0.422775910497528	0.204504143218791	1.573847248571510	0.710947816086240	1.091054331228010	0.241934444673574	1.441250489961090	2.828201769101700	2.705506871160220	0.083460049606602	1.369162221280040	0.200688686475316	0.211346372312153	0.692094366814529
MCF7	Serum	AZD8055	4hr	1.529230417598010	0	0.582869306769668	0.210920405722743	0.128139576095459	0.379425963389317	1.817394966295740	0.542659979252084	0.442032270431909	0.587787461818478	0.219323684295538	0.194190041762811	0.224833065054088	0.397672199871532	0.579457743222306	1.578586219405540	1.733771578094590	0.242111853722580	0.212644520561072	0.194129676640538	0.605041421682947	1.036705169008960	0.527970114922652	0.400949842052212	0.189890101321291	1.225005500397900	0.658582065483491	1.047355826728820	0.245873903040628	1.659988202133900	2.996186524510210	2.762526862331290	0.088995893556583	1.738746132873020	0.213857253551192	0.340115985137627	0.562686238047741
MCF7	Serum	GSK690693	5min	1.313825990312760	0	0.715037652451149	0.182637900999217	0.552257823047132	0.842351003997952	1.378907572964830	0.564510282709686	0.487033652453769	0.445791762226788	0.251793607279495	0.214715860213494	0.084604500399285	0.431663937368540	0.817675552012335	1.267040693701250	1.348745711442900	0.243574683355547	0.359310602365455	0.202929951296930	0.636917856361497	0.536927902139250	0.613925640207222	0.443141346246361	0.238984772837347	1.744307887474500	0.707742409469499	1.121481573511160	0.248665414380435	1.129858238556880	2.009813068481780	1.806476521539570	0.085482935200477	1.434201079336530	0.197630409505441	0.368248735757695	0.630003031769276
MCF7	Serum	GSK690693	30min	1.222784927156610	0	0.833538626058580	0.159938007050449	1.446613230151180	1.865185388641600	1.410160623357830	0.725092209331117	0.463632875745096	0.474231299332796	0.223364872804266	0.200765437718588	0.083708766110489	0.417379243146292	0.614227235350226	1.550361087523960	1.340267378785490	0.240228220550443	0.366514473536581	0.245490226871614	0.453441909905505	0.607799028570123	0.641998574082655	0.420555881280490	0.245198547360580	3.899828413934840	0.681728145666943	1.037283113945970	0.214393753422648	1.927799581097200	2.435137184009260	2.765974594055990	0.077903235335948	1.105283374816840	0.193704422942480	0.335503303544160	0.695288961859229
MCF7	Serum	GSK690693	60min	1.296053088803950	0	0.626098801218776	0.180849295116809	0.432015833316150	0.697131656760448	1.493766454420000	0.513389880815862	0.482282808950770	0.474780284618583	0.266649990739363	0.215271080191517	0.081679185272754	0.422070318952995	0.731611593473992	1.017391522530520	1.337947358247650	0.184734337972649	0.292051644400849	0.268120550099027	0.534638875136188	0.422245754060151	0.630287536150032	0.416005305241609	0.187136044154384	1.025274438352980	0.639131375800506	1.098317421010690	0.224958608231030	1.061886516532680	2.153610980736560	1.309282775098850	0.093994948344138	1.301196287272810	0.182422513196267	0.437682128217796	0.521628245915010
MCF7	Serum	GSK690693	2hr	1.264690283717370	0	0.773338910220035	0.129832806412703	1.948745355589000	2.060090175893730	1.277144738496340	0.804535567713360	0.475004294038406	0.492737253991684	0.235354886257382	0.217746523236453	0.090051775258844	0.416432736964324	0.649777894307190	1.971736421616860	1.387373329121020	0.205412255614806	0.306582825225939	0.191841715443692	0.780038845116747	0.722348590249624	0.599463001648472	0.426494403197812	0.198775932830892	6.078968788761800	0.670894024254829	1.058203890956870	0.237409289450835	1.659643016928700	2.607814273438240	5.620207481881100	0.090838075310627	1.408678296798630	0.195701068034518	0.245628227717645	0.988440069822530
MCF7	Serum	GSK690693	4hr	1.399160857832590	0	0.830062069612632	0.156236651338796	2.001274554808080	1.919574362775510	1.545841418932950	0.835723667371819	0.442434768365042	0.452681172004791	0.225729174571461	0.194363766465075	0.074995369657364	0.399848002026354	0.631387842706508	1.738821972213730	1.170462914481070	0.244457463033674	0.217919068101780	0.189943008939227	0.554180714934185	0.952693197052825	0.573826293953326	0.487072717340176	0.176096936952420	7.740506070340430	0.622413122776990	1.130163248264690	0.197930350201068	1.933113658518460	2.748139434423140	5.947081443472540	0.084786084366372	1.081462752459630	0.196440181689113	0.237582517437254	0.968799619902105
MCF7	Serum	GSK690693_GSK1120212	5min	0.883508497284444	0	0.709685507125866	0.156025985870849	0.683418831512961	0.866727763509820	1.722693531329460	0.619785774252880	0.485979928296039	0.402695629762384	0.244100478906702	0.201685781578105	0.081463774415248	0.420352235493432	0.765822140701530	1.222526691265080	1.470817980734170	0.239597634138948	0.065029410312814	0.175796614783308	0.422407398717161	0.465880860913189	0.629482272625789	0.453205624428048	0.217537399356062	2.522286251251520	0.668956390240509	1.085532962690020	0.183356307707086	1.325971172552100	1.776165405124370	2.693556649828570	0.069869508590142	1.144246211012140	0.189773377576029	0.325999185647685	0.552678842817038
MCF7	Serum	GSK690693_GSK1120212	15min	1.116746348052190	0	0.760109718400897	0.243216191560313	1.899001612080980	2.273631726265650	1.940867274439070	0.637372970945984	0.511045653204931	0.566426251582588	0.244156799851729	0.218284315164251	0.083829985156334	0.416750204773997	0.689034491176420	1.438141258183750	1.399716783655440	0.266944250651304	0.084973778490492	0.262270041099202	0.666976646629090	0.497160089922029	0.587422120082608	0.435145959729296	0.202704289438899	2.758255295164340	0.625237825616639	1.008053522211320	0.236079751631828	1.436053126342000	2.133110954938840	3.504094238878620	0.084670308639977	1.258302428243280	0.205806635009538	0.273932199644007	0.539716399592478
MCF7	Serum	GSK690693_GSK1120212	30min	1.552795190864230	0	0.967878830612170	0.173804152941872	2.457441250816560	2.903298874316790	2.060557220473350	0.802842971526458	0.427464512617692	0.587110339458051	0.230411547491323	0.184273272520336	0.084293003932049	0.392977317167672	0.598310503397317	1.543078744870120	1.696714064546490	0.235071423450361	0.099977893257394	0.317853261241523	0.504851902228514	0.608538576351219	0.575737656541686	0.396626775357068	0.201921819272023	4.213442379743340	0.596792604560818	1.110459856547900	0.188597587549418	1.736173947671390	2.151725941299690	3.629076691671920	0.073861824346049	1.211140852955120	0.206754471616976	0.316711657039771	0.584823291032733
MCF7	Serum	GSK690693_GSK1120212	60min	0.675982954865148	0	0.902717502017398	0.124977686201227	2.838524411531620	3.234156548901520	1.471441488440870	0.921809560662712	0.452396039039246	0.419739395258281	0.229781910507688	0.205901728887205	0.082059348417694	0.375594405686501	0.529170946684853	1.372655176604810	1.459358645298030	0.230867663946725	0.085408918091602	0.283389911440329	0.382202501530795	0.795747635956737	0.611678470927382	0.440789636820591	0.194788190447323	5.898368044172500	0.570593488334018	1.087988984549880	0.175566329219666	1.853571529483630	1.902940364089180	5.018878555858840	0.068109679705343	0.862225500911040	0.170261662878000	0.239403608307545	0.737715583696480
MCF7	Serum	GSK690693_GSK1120212	2hr	0.954975277762713	0	0.744839763352844	0.205609230912886	2.217175952735540	2.207283955186090	1.451706630595390	0.820631717367507	0.479260230752583	0.492803388635078	0.228893413979983	0.201833407506741	0.073206670713742	0.420551883089068	0.547127434153836	1.350752442290210	1.457911862268370	0.236097419028144	0.084705644743957	0.272795101090581	0.615124351075099	0.717892241196068	0.656695944338423	0.458233434576819	0.233841892701499	5.393301772447450	0.596818098675427	1.000241788911460	0.187192995770544	1.609873339562100	1.825767250202340	5.840734201453740	0.076999897763558	1.017376607242120	0.181960399771998	0.297382952134485	0.810313088300457
MCF7	Serum	GSK690693_GSK1120212	4hr	0.770017151191994	0	0.772315592866262	0.164163747878523	2.274728001112130	2.263254952682890	2.099862715165290	0.744459078786334	0.445033830057078	0.522853753544574	0.226805254987684	0.224464300318127	0.074538953703284	0.407144950928966	0.656441849872439	1.653732587853410	1.519943178955830	0.231482861978047	0.083060379029306	0.234959706289098	0.553494910941023	0.774726435852030	0.644817442778423	0.448856528971414	0.170532639690673	4.704936665166690	0.640728034315177	1.149629852912320	0.195341150561406	1.968339144836240	1.796386634674530	6.503954056970200	0.074734656602351	1.092599217147550	0.192654893757675	0.226889218313641	0.690238737751587
MCF7	PBS	DMSO	5min	1.254036481871230	0	0.700211204749447	0.184844675626230	0.066242599243929	0.282984313043278	1.420630379403280	0.556269348251786	0.495200521166056	0.492527591834632	0.247207508778174	0.205710550367388	0.081164369771281	0.430357569941375	0.778189585511762	1.114489564493640	1.331550684763400	0.207652665081256	0.283916076337102	0.242266788588689	0.632373797604479	0.462525161215169	0.632500705011199	0.438713958130004	0.181045602868857	1.625833832449550	0.625699584451677	1.089509664548750	0.230265386408881	0.999467487344326	1.971839043810960	1.863505374610700	0.080297177658795	1.375900143818930	0.188456901087006	0.419701157743102	0.539953807663068
MCF7	PBS	DMSO	5min	0.947159278728554	0	0.728575528953148	0.143243578780523	0.078265911376518	0.246073668353263	1.754785025749970	0.648040977311349	0.451291395663726	0.351159657258666	0.230583543863667	0.227645564109125	0.084213720035852	0.428620558131733	0.855004477617134	1.280533305369880	1.485820133484280	0.216033229562624	0.219984637934437	0.176563609893271	0.428447961038432	0.513588387356605	0.601454160068554	0.444235703961717	0.162654506517139	2.859017638217160	0.669807310109059	1.108618633428090	0.188403760005128	1.205997942110100	1.987572336616020	3.131341174358620	0.073050708692705	1.185994842797610	0.189658047172685	0.394445860230491	0.595419946020607
MCF7	PBS	DMSO	15min	1.080225895791560	0	0.773873102075326	0.137574034800326	0.083826904688241	0.349160308725653	1.218956395728400	0.628791637978418	0.490098567851340	0.439563434388596	0.245582934552311	0.197950340495978	0.076345134622586	0.435190366178769	0.719849813481176	0.952020717318710	1.293640537654220	0.187845803320205	0.285346204433367	0.270657268465940	0.373741917725776	0.478426691167739	0.613654385803254	0.460377574515414	0.189310284462656	1.403073791335480	0.640774872187351	1.143242445633500	0.205145250991913	1.207165213656330	1.838025668118010	1.634318085659520	0.093593999899821	1.090931135473310	0.190920246337534	0.423755107756590	0.597479108653592
MCF7	PBS	DMSO	15min	1.929003611930040	0	0.772456656107018	0.214803810200864	0.126996348418070	0.298826389978989	1.604959227251280	0.621539242794269	0.454971406425543	0.566140294648775	0.231125260093727	0.183819221977599	0.073113420671513	0.399944877844177	0.819228395667582	1.403152826933050	1.506983290400920	0.189442178845067	0.270965961920395	0.230675726463289	0.604546941835665	0.486575812808676	0.550442608145506	0.404531680451684	0.165644469764073	2.092819237191870	0.624640915785098	1.079887406758980	0.242089850472438	1.053853623903870	2.201447650896330	4.505539498215640	0.090384389194629	1.329807204828480	0.199476086891895	0.352394075617928	0.536584167205911
MCF7	PBS	DMSO	30min	1.341307788000430	0	0.717737584852180	0.160687395236722	0.089561228857733	0.372937452871709	1.260696732820230	0.548158589200819	0.475675292370243	0.519918976652309	0.244361116019576	0.210171608015991	0.075438274956667	0.418273298359235	0.823660949261906	1.255360153092720	1.419663068449530	0.220334963578624	0.266601029676045	0.229332332871551	0.651770982136247	0.523820951321060	0.630894261547452	0.443146482685778	0.198346812141339	1.822589616690160	0.617438420114681	0.985440282911700	0.236612374148968	1.222329506491970	2.370549935344050	1.909711140888650	0.083541770123929	1.269499146970540	0.197179412453301	0.355515989566413	0.567436275969694
MCF7	PBS	DMSO	30min	0.992688379714406	0	0.682890868852912	0.151046960514023	0.106600269638921	0.346446154663633	1.497257549194330	0.620126664417701	0.462271224804665	0.437066155162138	0.236212815076867	0.204545753647675	0.073493755991576	0.410670838301374	0.776027475455443	1.127249340109800	1.541179694632610	0.188054443419733	0.271234794948037	0.225481555524136	0.429596206644356	0.500903313564403	0.603617300598294	0.442348668743941	0.165540285457773	1.760047190999430	0.625182096157675	1.068973975346090	0.189482669096737	1.276288189408420	1.854244871027860	2.317088620739000	0.078028314592353	1.063076184698980	0.202726991113871	0.396038807401519	0.581940136457053
MCF7	PBS	DMSO	60min	1.249543220112860	0	0.766572276698410	0.136098798880588	0.283579141250651	0.430593638208018	1.303357777729540	0.787084639869342	0.489933696964745	0.516320993016967	0.242586407562562	0.214235402766532	0.089105387050568	0.425951321080894	0.620379615365163	1.797342223408330	1.423084210864050	0.221557659548851	0.276316504521152	0.186331461125227	0.699826397233254	0.730696647734650	0.588037261095733	0.440182227647944	0.212517053085023	7.429760014923660	0.722542935259556	1.101071572396190	0.225817784370005	1.837635389445030	2.616554927443850	4.193362624203460	0.096217011198841	1.296127873448270	0.198830589673180	0.221338543998382	0.837494995520440
MCF7	PBS	DMSO	60min	0.773476132039390	0	0.772231920660851	0.143106050093351	0.110576454414522	0.328409825330814	1.479584596576790	0.609075577610531	0.440888169196609	0.348747948695078	0.251095532465328	0.202008464433998	0.068748974521340	0.408951006679333	0.797403479808337	1.072909758419980	1.725650044927260	0.202547171180532	0.264075416100376	0.214491853295079	0.367597002415611	0.499853794452629	0.623426076185078	0.461492612031874	0.175173159242693	1.792961188699590	0.576811903018460	1.116643203770410	0.191519603440568	1.318476673516010	1.864356156898070	2.410617606900270	0.064620395034469	1.040810626036950	0.177472913820607	0.452154787455824	0.555394274313589
MCF7	PBS	DMSO	2hr	1.554624042768620	0	0.629815130424478	0.139984121024810	0.117035218130743	0.303670380142563	1.447673863053540	0.495999248795667	0.428730207018204	0.376560075816849	0.231170878382499	0.187026696905082	0.153560860813693	0.375951137005343	0.723860261638079	1.751688638609560	1.533705616502610	0.205468196601967	0.177972421038943	0.179926050381125	0.594637215564974	0.521213939257014	0.561740326131685	0.394860242470780	0.189194534536228	2.050341792948690	0.569093069653894	1.323728706971440	0.260478787584263	1.725148684096750	3.444154798981810	2.932375849074340	0.082122948861182	1.951054170741520	0.199616859469590	0.693692477854180	0.488225338447775
MCF7	PBS	DMSO	2hr	1.417989138519100	0	0.724862779047631	0.265774800382119	0.153158489283221	0.344420005368690	1.681097778408710	0.680038734712804	0.428994367222758	0.743148386779072	0.245741965733465	0.199290649348569	0.076386892001220	0.432923344494818	0.830400609143297	1.465169927342130	1.658331356440500	0.263077003153248	0.526882246727994	0.375911229423303	0.557029669500785	0.630786501258650	0.609635517068342	0.452442951074534	0.245207573344183	2.597582620306500	0.659888206868475	1.064832178370430	0.201621629902195	1.270949286607140	2.222542261549890	3.098527584950160	0.078169679999733	1.162326810428790	0.192338221379956	0.389895534890302	0.601825587380465
MCF7	PBS	DMSO	4hr	1.505904210072320	0	0.627862444445545	0.195248220301145	0.101629018593710	0.304709730683907	1.714033824049140	0.515557113050734	0.461952494299817	0.567146614919207	0.244429145698776	0.209311404071264	0.074482978297618	0.419223447490708	0.890750044342932	1.280707031484600	1.398262680947650	0.241469986112090	0.291976209389059	0.225777297898791	0.598197111919177	0.553184929006052	0.591513128076834	0.443166753849322	0.169930836292405	1.684096131129120	0.552598972333707	1.049587518777840	0.231752606560925	1.189793489694090	2.247512424732990	1.777891331522280	0.099719140366667	1.423326189693190	0.186131002944874	0.307981820053657	0.466271310583340
MCF7	PBS	DMSO	4hr	0.726307929018381	0	0.790166057440594	0.177715758190620	0.124634693144028	0.270492919078129	1.783455068878240	0.687132392188665	0.449149839364956	0.417916035139132	0.253930384904187	0.206701888516269	0.080271050980599	0.418837719266073	0.740105385238599	1.204282790921990	1.575082464667640	0.221271166476778	0.273801779095588	0.217970193324740	0.427330617965195	0.471116669557300	0.647465285305104	0.431925276976488	0.188490112880229	2.233147870417920	0.582732989296105	1.091498223334390	0.197333463243267	1.418192010714930	2.037354461452310	2.630153923004830	0.078363240184569	1.043112176562360	0.185457143471626	0.367097490188353	0.528580931517552
MCF7	PBS	BEZ235	15min	1.092201562543470	0	0.432383456820906	0.259759179550140	0.063486870100142	0.297461211828533	1.637062446470310	0.439419508747732	0.496124371636415	0.531173318816597	0.235820217050812	0.215073494642157	0.072486604383066	0.405473923769914	0.807410594283215	0.850386342569054	1.515347537970240	0.221112712675981	0.421098279486332	0.300010933334678	0.365785357822277	0.521842344026934	0.591099224156053	0.434814395257997	0.201568501937030	0.109835723289469	0.699102548896006	1.025425598273350	0.229109358490042	0.813074022683307	1.654330034505930	0.148270621194048	0.094021255329555	1.228206421469210	0.202052846609651	0.317926032842703	0.480229768106212
MCF7	PBS	BEZ235	30min	1.780256140548570	0	0.536447594436105	0.250770878898995	0.062816240169482	0.301136140330535	1.863173231135620	0.469080139983242	0.458391973005393	0.564896360205199	0.228567704626756	0.190081763756890	0.078351480842268	0.411014724775885	0.818408563525447	0.826320896514982	1.601058688241880	0.207662734952077	0.286240056642809	0.235805935494018	0.362755783322112	0.539974744626714	0.599892797011726	0.404168542122075	0.196701922619742	0.124415106555984	0.647758850288228	1.122387668199650	0.234364542022489	0.844821545351540	1.846607315458260	0.168374657145749	0.082143222223820	1.282359740492440	0.203270681383264	0.321939282314056	0.459172529566332
MCF7	PBS	BEZ235	60min	0.605881544629052	0	0.445179125321804	0.159718746825736	0.061211323002380	0.320737157593343	1.733553671536880	0.463119642354132	0.454530394098003	0.348382997078426	0.244063476001318	0.206640590973610	0.082664983529345	0.395989279328030	0.681293743204963	0.646727559581439	1.481441325639480	0.203950104530283	0.303868350122291	0.234975232438881	0.182950156469489	0.523945428779014	0.593203894563115	0.423000521666350	0.184666588841958	0.105297347283924	0.601827989174029	1.063120784764200	0.178419583258824	0.795049148831828	1.536669222710590	0.156315318811689	0.076167444230656	0.827168810276337	0.191956776384818	0.350568222165405	0.486253534059931
MCF7	PBS	BEZ235	2hr	0.755105652796365	0	0.416089675601572	0.244099177404393	0.062750613159592	0.322548544645757	1.560343604908980	0.484711829878890	0.441031013511725	0.520472120810037	0.252780657336428	0.196329782154574	0.076124397164578	0.425013856476802	0.792190380241128	0.940552599511160	1.682306264243020	0.258982751162350	0.513458448440549	0.373534243806127	0.300988609947885	0.546019812355606	0.650299843397782	0.405139126684294	0.242482734436859	0.246007652931414	0.622790111713348	1.074471000411750	0.202807828369578	0.952766249391293	1.695545580896110	0.377814237835717	0.082488862892359	1.096897899627020	0.185439501648784	0.320601993982514	0.488481717898889
MCF7	PBS	BEZ235	4hr	0.971901411324642	0	0.492993954782182	0.227781814080695	0.067275142834144	0.250862777933955	2.050627941395400	0.424706166217516	0.455795952370299	0.456882874657594	0.250489929223276	0.203156928454990	0.069832006513515	0.433072892787203	0.746944187889286	0.813742972402202	1.573577564148480	0.238282141650337	0.285264724902897	0.226925181927383	0.289987945274009	0.469792541153880	0.656555758825623	0.433630848903929	0.203597727565658	0.106243020991013	0.634296591671757	1.047383366858490	0.200235337192690	0.772946838869798	1.728259915888270	0.176161047784660	0.078725047612960	1.273186844454650	0.180907567596975	0.314921467469564	0.385907990981205
MCF7	PBS	PD173074	5min	0.963356547741310	0	0.778304480964277	0.158522793864438	0.071190519698516	0.248983294002930	1.907660382054460	0.606619118031068	0.463366466199020	0.334411336689115	0.249448995055530	0.203668350830884	0.078915971381360	0.418663715030259	0.865239932635204	1.224112801861210	1.313240961772790	0.210344710333807	0.257940633826883	0.215532647828137	0.388487131655442	0.478666775461853	0.612575464262200	0.466115114497364	0.178026827596193	3.021193582213930	0.620072458032063	1.056729410079630	0.187960128509876	1.325431311244990	2.068764279918310	3.916609626923600	0.081285977168894	1.053425243979030	0.198130548885247	0.408650465591676	0.601500760407597
MCF7	PBS	PD173074	15min	1.051095592517680	0	0.728760555063420	0.223398056657990	0.093442455279265	0.302653265847985	1.749781908658330	0.625945175555074	0.455713156150900	0.457157398386566	0.248488943201453	0.209535419453136	0.082585480018159	0.412471097749390	0.815972191593695	1.250200038423800	1.367470828348180	0.201408861785215	0.332037412882088	0.236041598709726	0.546624871764245	0.455760380207565	0.593393941809685	0.457647110532471	0.186266200815708	1.932935568082050	0.615041706377563	1.034774354256310	0.219476331511287	1.132872059389070	1.935905848727320	3.594740704239400	0.103013590235622	1.139387728312450	0.183947995200958	0.384602647773122	0.577937458469037
MCF7	PBS	PD173074	30min	1.876612661632070	0	0.665944087695460	0.233431347805609	0.105547548585454	0.313103544030640	1.634743052066380	0.540191294249688	0.474535964502048	0.543106951622510	0.241828941555637	0.213845445440440	0.084211805681491	0.418774541530099	0.819631905388300	1.157306729031120	1.602454717675560	0.200671356362779	0.270225478941443	0.223780558577067	0.598102237396923	0.520798383478872	0.564954708436859	0.434716628733936	0.173766787627486	1.462121478349170	0.595322987314853	1.022391213336570	0.253496384253108	1.094577828896980	2.172091638845450	3.118084443894850	0.101240669108247	1.279353776819010	0.200947863207975	0.394476003947911	0.518494779230234
MCF7	PBS	PD173074	60min	0.759489174313057	0	0.698111693434203	0.154698948416623	0.102109087153291	0.323633541494409	1.705365471784490	0.540551293343732	0.425309139341072	0.356825800498508	0.239357982124174	0.214462536223624	0.072174376573328	0.448018848525483	0.829071324905594	1.058206475397510	1.664553343693260	0.198494488861488	0.299203270493145	0.225934747456155	0.431251779819960	0.517249043031082	0.679279791563878	0.440369100947608	0.177368241813580	1.518795717392870	0.569237609554464	1.062654294658270	0.195258048598629	1.207031962950010	1.804335136449200	2.124265319333320	0.078516459675187	0.962098222400524	0.187623373982326	0.456276496711765	0.551149508863644
MCF7	PBS	PD173074	2hr	0.678537514161272	0	0.654603080664588	0.189672497200478	0.099782012467355	0.258048150226152	1.544579214368070	0.611530965498518	0.426737850666172	0.366776419663612	0.235533380260579	0.199720984024011	0.072635459016413	0.433246637355040	0.802989483835623	1.283130460650150	1.512009138400740	0.222266019653885	0.422867368808817	0.257375817262029	0.367211027961354	0.592700151777208	0.602335632782948	0.421867068404449	0.196153895660468	2.350699529617890	0.635212980882002	1.041333659803220	0.181257195494786	1.432069296598170	1.884777744572470	3.309274130181350	0.082513796746986	0.970073545168835	0.196340139426487	0.432560893911812	0.589723575385528
MCF7	PBS	PD173074	4hr	1.569280930445190	0	0.798971282544694	0.157653747096529	0.110923287353942	0.236071708493920	1.728236768548280	0.714197983839185	0.438930263874216	0.410081908857109	0.217146817862594	0.201479588315255	0.076260162863463	0.426452539593176	0.715195502532852	1.166914415005680	1.587263924639200	0.223728583463265	0.263222528598835	0.205686847149859	0.412930619356223	0.562636215458428	0.635033083017461	0.460372907334297	0.182863389202172	1.973527839026980	0.606363133510385	1.029054879600000	0.195330034375495	1.356234352254150	1.750144574999950	2.274147863586330	0.085667889274465	0.968107423493499	0.190101589549032	0.458136889469552	0.579509477291099
MCF7	PBS	AZD8055	5min	1.113743086622810	0	0.581896622951616	0.191782855306772	0.052583637781284	0.280526022366013	1.485780916807060	0.408503528647879	0.488777256274963	0.534586742699799	0.240112275435021	0.212335704777395	0.080791485157654	0.434088820327161	0.806282150707405	0.857980280895903	1.514899269541770	0.237081994791382	0.248568042708324	0.227153858306962	0.432372656298193	0.504199951494416	0.648445868675238	0.436577441499788	0.213926232937787	0.182335406432840	0.659919349390704	1.047456022466360	0.243917306173976	0.938824678832714	1.850005117467840	0.274532475527949	0.082526153705714	1.201374893389610	0.187202615595920	0.347422400202506	0.433033074224953
MCF7	PBS	AZD8055	15min	1.246217669846450	0	0.589267216929807	0.187809573049413	0.053670852020345	0.417444435950660	1.226279829048170	0.438518846638721	0.480499067797407	0.464979870301347	0.243694538880118	0.214156215440302	0.080673316346576	0.430833549650765	0.756024008650848	0.845438954183431	1.300874166684720	0.205774023966698	0.280017443184502	0.243190504157587	0.441322275095231	0.516483227472278	0.647691881208080	0.422010934720094	0.208139129699222	0.213694866485104	0.638562085215593	1.027778678962980	0.243113987202032	0.971625150147836	1.899542671477140	0.238645998315679	0.081109232506029	1.226199359507470	0.181590578013199	0.325473153453428	0.480440620256753
MCF7	PBS	AZD8055	30min	1.374324853953730	0	0.567552077160142	0.187930447243640	0.056922360127901	0.413376390001588	1.352806227979870	0.431023881033784	0.488347616928310	0.483280575463431	0.261254300683873	0.207889367371968	0.077094042251538	0.435615402127259	0.792721002847533	0.919673328646668	1.431458973781830	0.205162766657861	0.287067543129617	0.249202779659004	0.444327768626260	0.503738690391820	0.628069681961673	0.432189282234406	0.198275277664832	0.215812752132287	0.695492809660420	1.136120312261820	0.232840226896843	1.067910801807800	2.108413900453300	0.267900591879943	0.098960897015492	1.320282152732150	0.185242265788462	0.323197721555313	0.475547557644525
MCF7	PBS	AZD8055	60min	1.332088413737200	0	0.627856194193357	0.171766645781231	0.102665853001611	0.383492991036255	1.430497255203390	0.569042282047818	0.470186323827016	0.547750538045562	0.238109880182770	0.202809375550610	0.118702739131343	0.402959589201650	0.562294837490571	1.410074298020710	1.341995831694090	0.214114603872840	0.324597104874221	0.216847066462106	0.606010927899882	0.759401967276274	0.614733612167250	0.409662375914533	0.219543590691518	0.988543523607723	0.716896457561920	1.052475792892660	0.254020302633066	1.322176865209370	2.554804628726210	1.276014178223330	0.088338489273038	1.423307968933970	0.189415984338556	0.266170548869979	0.629997492894707
MCF7	PBS	AZD8055	2hr	1.320973895620080	0	0.499509740420466	0.157959923015539	0.071480098859374	0.421907090305956	1.736923512804190	0.383344732694330	0.479515686360356	0.431686284633437	0.247319250011945	0.203669698119403	0.120210572114151	0.395076383485460	0.847556369036612	1.159811021300370	1.261916083990170	0.217742285503229	0.166925642220758	0.149182293296022	0.379651709084522	0.492987780593684	0.542430701752357	0.468862500983527	0.182774483359849	0.399568826563914	0.601266056485327	1.189107641445610	0.252346657584907	1.206980974217890	2.486220355059470	0.872996015875809	0.099954798431849	1.476774729422310	0.192341649407311	0.334394883627440	0.414843992398502
MCF7	PBS	AZD8055	4hr	1.401485418242170	0	0.533964679039715	0.240275348317707	0.056148065707382	0.353588804700731	1.668076112712520	0.438457782027818	0.457688862325662	0.527418846629376	0.235692257203498	0.215625457823560	0.080577759085288	0.446521927182320	0.775205435201149	0.965408034140180	1.372586048805800	0.271545411643036	0.287342588720453	0.228072245128091	0.390103618898216	0.518582405427629	0.600599841416114	0.441402762277363	0.191756995396073	0.221322142507771	0.540233464238873	1.041034009730150	0.247529745596226	0.892722351599493	1.756823640530190	0.340789320549160	0.095709364598914	1.366570296444350	0.189482751794717	0.282995277256940	0.426904125928301
MCF7	PBS	GSK690693	5min	1.253652362323350	0	0.705158404120635	0.196368705783782	0.494038476814742	0.684630225827686	1.479261209556960	0.534988422684171	0.496829115741744	0.500371190003009	0.252473122018925	0.220323301384259	0.082500781146553	0.430558070100251	0.822675685931817	1.092810586358930	1.320945077871550	0.220957112653337	0.235782559878309	0.216634737655963	0.583401290484151	0.489352409913648	0.646146587786329	0.464975699252959	0.189940809396655	1.407636825729510	0.628143261234358	1.061623588344710	0.239580199223573	0.998452640080324	1.901951128006880	1.577584479647840	0.096802115840055	1.282473610356520	0.205990712553681	0.340755410315550	0.513606177719809
MCF7	PBS	GSK690693	15min	1.108768269899850	0	0.739151162179013	0.156140522108860	0.435045630957677	0.711241179043570	1.246894120961550	0.583225098911690	0.492774780861164	0.504979740505127	0.210948825185723	0.193123791200513	0.075586586683341	0.425127876325265	0.762176013097299	0.962305691779585	1.438537292700550	0.201039863102908	0.286200914105018	0.257067813127568	0.453009982554928	0.462642695528136	0.645270605113145	0.449245720873833	0.185340072858811	1.259121645915370	0.640199454651110	1.065494441646340	0.221908245934583	1.104116222226780	1.844750558964980	1.276133791518980	0.086146773701231	1.145655907291610	0.181938702657925	0.414043057356973	0.585684399954500
MCF7	PBS	GSK690693	30min	1.351224300651000	0	0.672993843267505	0.155251039664424	0.479271412111865	0.717888255062405	1.255650470446700	0.530246847229032	0.474503126675487	0.459489416396631	0.252572286791113	0.205367533973631	0.078081348797932	0.435832114099292	0.797669502322550	1.106195909094380	1.358558127086950	0.204823489673496	0.320873884136185	0.263998049167645	0.532912012544078	0.503877684991937	0.632406946962777	0.445408992280527	0.203431672256241	1.343052243935580	0.613543928118357	1.074003474690710	0.217031863267293	1.160410047861250	2.203849907304970	1.445492519526850	0.077445941072391	1.179983064606360	0.191379420912391	0.376601457325678	0.593934339249953
MCF7	PBS	GSK690693	60min	1.268771087237130	0	0.769849768174518	0.159725664596591	1.709637678227320	2.188342016054870	1.462900049289760	0.703455518929062	0.480258115982060	0.603555635240682	0.227965498604458	0.191755723068768	0.090995660389403	0.410286518966415	0.584646525407612	1.714769674515210	1.472010012585420	0.216273789752389	0.274512900966687	0.196998555418260	0.692042265209635	0.711071372248210	0.563902601432136	0.427278271318246	0.219359408572366	4.928115892188160	0.711208657197844	1.049116213160450	0.232370351138306	1.828072596133520	2.878182127185270	3.821499261655880	0.076950371168981	1.361419720335220	0.192357254300148	0.287266249867835	0.761206555693443
MCF7	PBS	GSK690693	2hr	1.487420263254060	0	0.623392075006133	0.160852017645851	0.571596891441014	0.772823656556247	1.598069236644980	0.477064695128305	0.440056804267922	0.415126163290376	0.232717092901234	0.195253420695223	0.148708841088619	0.411305458595910	0.716088422133762	1.512640770348710	1.512618283707700	0.204555362640631	0.178755096285935	0.181044466629690	0.580385617107876	0.494367342635106	0.528664765313518	0.388295285691951	0.182852800493747	1.803850704008830	0.567164547726560	1.205170376588400	0.269199095497666	1.508871776913350	3.170128427449820	2.892954784177400	0.089649014661734	1.809855122924830	0.199919646359407	0.664537073986060	0.457500531212012
MCF7	PBS	GSK690693	4hr	1.425122472866320	0	0.644891453084336	0.195017744730397	0.698436503232866	0.841334139137157	1.711754147917620	0.500487245710254	0.458022929838127	0.713890738815714	0.232000734405530	0.208304757441913	0.083883690169005	0.430940606114172	0.819965522482494	1.110712331110080	1.469763678323710	0.233579083251312	0.293057042067495	0.239631050659598	0.517836969221980	0.490369484764622	0.593419266830254	0.415134628422866	0.178593498322741	1.453369022095030	0.575094531446323	0.956445967864921	0.232317919284814	1.040356523458450	2.036815004712470	1.512066002515990	0.090535896412078	1.289103391351680	0.185678681238549	0.276489059923826	0.465340912720342
MCF7	PBS	GSK690693_GSK1120212	5min	0.929211325499253	0	0.774231148452879	0.168675429399571	0.749652051844338	0.805983514056383	1.699704829201270	0.614591126568132	0.494620435458308	0.370787254537209	0.232964384406921	0.208384117820745	0.087268380385449	0.432383565477050	0.906906315621372	1.021565872406950	1.366348079666600	0.227901064065312	0.053509717501693	0.161621999250222	0.385558579272833	0.464276560755839	0.627520558880465	0.457434923511208	0.173714036095885	2.269281207419230	0.650638373068372	1.107671218310140	0.198294986942579	1.223137017528160	1.874926763546130	2.838458816687540	0.086043710879140	1.027448580341850	0.206785146041312	0.342978915153777	0.531793112584794
MCF7	PBS	GSK690693_GSK1120212	15min	1.053647665059280	0	0.737672241804344	0.208594744780958	0.758160156576066	0.910538204863722	1.847619395266700	0.611104254407335	0.490826178783297	0.407687865232279	0.227401402464467	0.213732151124282	0.081090154129523	0.450928124760397	0.832840631073318	1.131347501853410	1.329522785051070	0.211387655704591	0.062947809316860	0.174471320906498	0.491833281149611	0.434347320601083	0.592678465328702	0.436535062826426	0.175356433684462	1.589144676123590	0.619068473062077	1.080280019482910	0.229625625758417	1.139545800949160	1.914655640158490	2.884405841750580	0.099404018671992	1.109380319274260	0.191911277914593	0.336126480795990	0.511367710532500
MCF7	PBS	GSK690693_GSK1120212	30min	1.715851886342400	0	0.749852466498127	0.182412313655328	0.796988118802192	0.980562040570103	1.653395937752940	0.590683908845156	0.420411619384920	0.541853915735799	0.237436925838914	0.189680868834672	0.077432889611569	0.395238710454168	0.817073267858992	1.067098307001430	1.610868826020010	0.185313221571061	0.057072543278046	0.171594347203796	0.494332130053574	0.495703982745765	0.593969408960969	0.402607003925265	0.176595216441533	1.402260851373770	0.580831481347836	1.081468920454160	0.219967129593250	1.245363682935220	1.960539824064270	2.404291103560600	0.084376549793026	1.128350027605060	0.186396081355157	0.406691245999083	0.505330338722503
MCF7	PBS	GSK690693_GSK1120212	60min	0.622298567355858	0	0.725574798249124	0.149704882129648	0.732148011888364	0.889927917305670	1.507411378686160	0.615617927363174	0.436751121547679	0.354060993866178	0.238623185256791	0.209204470784209	0.079946692446412	0.442835244368170	0.720678348051590	0.930512861250858	1.357297508166000	0.207859509734062	0.061584944858424	0.139020420121990	0.322499369026719	0.461712410618384	0.632182899462140	0.450226031775888	0.178163547274341	1.704549842816970	0.577126285552711	1.023038031251280	0.186299682153022	1.257938500627580	1.634675506516390	2.378398024416290	0.085210002118004	0.876215085270378	0.176775733298889	0.374153524921414	0.556676064179660
MCF7	PBS	GSK690693_GSK1120212	2hr	0.724736692545754	0	0.628710558456414	0.187857016074801	0.639883620226376	0.817066518368132	1.479777183988500	0.601307207647685	0.411769241127491	0.453237387460926	0.231851115782187	0.220256256105765	0.072230516893421	0.452944798974040	0.735015896310470	1.070716114915070	1.491680524842570	0.227648850203730	0.073987595896862	0.184673592445957	0.376105947310063	0.508284731060663	0.620011143202593	0.444638096567190	0.195450556543253	1.828963630326150	0.567163998193849	0.992323247653281	0.181419724894591	1.256714343919860	1.698182263717350	2.804569991698450	0.074489098415833	0.971549275990775	0.193635994937116	0.333058002091054	0.478829813742970
MCF7	PBS	GSK690693_GSK1120212	4hr	0.752344833517655	0	0.702727395853864	0.141866461055357	0.787691969839522	0.855977391041167	1.782984508699120	0.584576010631080	0.436028754978396	0.416727729356540	0.236903892975629	0.229086987428278	0.078982720383574	0.444718139670074	0.837613926437645	1.060076571443950	1.350163316753810	0.231180958784088	0.058164048892604	0.158178103385448	0.346226114847756	0.481989617622773	0.654757913896490	0.438168901113249	0.175290227215941	1.495076373809640	0.592515208514402	1.145863661043870	0.202772000316728	1.240216008077300	1.473902059983000	2.166399578439460	0.081273405615723	0.960155342754265	0.193621732557690	0.342699546134732	0.469063476509142
MCF7	EGF	DMSO	5min	0.771655415501284	0	0.742244922558337	0.187705088438362	0.067820913150808	0.226770499893723	1.733703947176650	0.590319896987810	0.431756993464653	0.306774112464615	0.275778596370400	0.218487519376121	0.090886637542148	0.428943272057572	0.827132451364487	1.330308711429700	1.561717372541510	0.229028135308112	0.246612910265015	0.193094971307349	0.613222470152244	0.553953031443193	0.632597556070027	0.435453620048714	0.175322511803226	2.876586793384070	0.601694835693613	1.100312732838480	0.213493579154169	1.138223198859460	2.378511235709550	4.731419335205500	0.081459107584413	1.255975183255130	0.183778132839991	0.371132272122839	0.616393631105547
MCF7	EGF	DMSO	5min	1.512063002094660	0	0.700179108548261	0.193105274302078	0.186679303571878	0.361099260378261	1.515153909646210	0.571584488015989	0.440132975309989	0.594076154346668	0.247313598502749	0.201544917094453	0.153108578884139	0.418632244518928	0.900548136823570	1.308600784227700	1.441709476138900	0.215866632158023	0.435997932053617	0.299759278286572	0.611468343828238	0.507081751373605	0.585584745672881	0.426843986196367	0.210580143555644	3.025292991727340	0.686422984397390	0.953357004233732	0.204880503325312	1.403707712632800	2.665209923535450	3.490246201165720	0.087282513088994	1.400928371255220	0.196699523440432	0.474493327700279	0.688515995531060
MCF7	EGF	DMSO	15min	0.880546516750332	0	0.666634236065720	0.199759613671712	0.143952940439354	0.302981544226201	1.371159349955250	0.590442288843973	0.474464198139488	0.373325599098475	0.267158775570846	0.219334891196056	0.092234951386190	0.433764831917097	0.877656512541738	1.282897357477750	1.550821971960960	0.205862628751007	0.407539597918524	0.253920940033931	0.627117746922701	0.535902682008102	0.636487369407037	0.413604381613966	0.177761293308796	2.284729136566900	0.618459418236063	1.014698326283570	0.206415184894816	1.170776264829930	2.393274296053280	4.860543547617630	0.088468402620130	1.218972894769310	0.175562188095786	0.336979881173870	0.617455628312533
MCF7	EGF	DMSO	15min	1.488825275119560	0	0.708196432957076	0.312116582429870	0.156127753659005	0.371454221260886	2.286177892689730	0.604638945312685	0.423589120406624	0.462880215543787	0.220114711398415	0.181208655032500	0.133852939343086	0.371466637304687	0.781491082652683	1.505813293118620	1.365819612246230	0.197280240441238	0.390090963938569	0.270644817616141	0.625944880229583	0.493256352868955	0.583827396622241	0.380105919578608	0.201511250864300	3.437785367428480	0.711859620495648	1.070944054348370	0.225605385185560	1.634547558710090	3.190302554184240	3.857351848076730	0.077506246239367	1.424673125961260	0.207072892729419	0.519120514209987	0.676623639075086
MCF7	EGF	DMSO	30min	0.760547392354888	0	0.722142716346267	0.158943816638732	0.112578155775334	0.257927388885175	1.450310271690120	0.644984381066808	0.449315007430977	0.310880681934885	0.260170436065677	0.216142868722438	0.096879418634470	0.433410650639288	0.789642927642121	1.301403100339050	1.407900788110400	0.190140153293604	0.285037462380208	0.197243291435758	0.518466160529124	0.510621900011493	0.668482204256392	0.418960243000341	0.172706402000278	3.027908356090130	0.606800543034916	1.068562629163380	0.189662693365862	1.363845922997130	2.464432471272200	4.894431855299910	0.080349311434554	1.137882510252100	0.187624731551164	0.390205429840237	0.606843774898441
MCF7	EGF	DMSO	30min	1.201342217405040	0	0.826178005623463	0.150080555460858	0.166165088460897	0.414347581546264	1.457485233276280	0.736060485716257	0.447770183972429	0.573601438269935	0.228455568738432	0.204805085539098	0.098024878625720	0.426572535944580	0.865448697609670	1.294454426553290	1.296536969312240	0.193615909523647	0.296354778384297	0.207082524715091	0.559503208142414	0.452252026207468	0.610053853480958	0.458277123231406	0.199671075149541	3.565199173672430	0.653858348758668	0.999724113932938	0.188799084437859	1.521016646661680	2.578561619158910	3.202183542770930	0.093266838030024	1.118305041489850	0.185212388961367	0.415030171632228	0.755630404770865
MCF7	EGF	DMSO	60min	0.715325335186957	0	0.706179703782699	0.166633580516507	0.107321934244492	0.251008983477688	1.540755784536650	0.638101189942767	0.436907670177758	0.423831210842680	0.274062132004295	0.233755447668497	0.091239739353203	0.442169232780044	0.896412550810908	1.409838921376460	1.418604114907640	0.224887541442529	0.239147111718373	0.205125164738650	0.656718672215746	0.510877852426347	0.594213273095908	0.477117725898350	0.167192630793598	3.657405241395010	0.600168516926414	1.127608569789200	0.205692272933771	1.304605808984480	2.630391475145180	6.730879693779240	0.080766384137831	1.334789148098640	0.168007337871909	0.320785805102860	0.634672149193753
MCF7	EGF	DMSO	60min	1.617896522119650	0	0.774118047273843	0.203868496844260	0.104257058855621	0.305197429123263	1.691284210410730	0.666075905673876	0.428276130208613	0.576658399197505	0.213476560989469	0.186235184566941	0.088515356484936	0.423319877416495	0.811965449981480	1.408242486788430	1.308030071430000	0.185057637786942	0.272384780018385	0.204105349114594	0.662980686095129	0.461301708120415	0.652664498506491	0.440549915132592	0.192426091196686	2.837393071093410	0.616210760069654	1.078456439166250	0.221249751446596	1.428102063593780	2.834388632535520	3.663944000594500	0.084030134326102	1.224972069295520	0.182725796776299	0.434266940722240	0.659573817454372
MCF7	EGF	DMSO	2hr	0.619094989018598	0	0.669091190673883	0.197826275025771	0.092304358485770	0.258834425184852	1.586585523756390	0.658297285906426	0.432561728855023	0.395851729791255	0.249297100207866	0.227395814939171	0.093767513072443	0.435896306618365	0.762949761325156	1.441439747173250	1.355055595323360	0.216178993958487	0.298375051368352	0.241325790833491	0.573445215803305	0.587027431235298	0.616608922027045	0.459855149737620	0.175771615155217	3.656583068354630	0.594964861504970	1.113720957278930	0.209523465010899	1.327232549328080	2.575182624701910	5.518656449237400	0.074341251246105	1.287431943083960	0.180390635977670	0.327472289458599	0.606994416885949
MCF7	EGF	DMSO	2hr	1.350164689254910	0	0.782825126958183	0.162107713547350	0.120171176851485	0.291254886175039	1.531062218113600	0.627733007599401	0.436993996853893	0.537862369105708	0.217177473368032	0.198854943402368	0.100147815201260	0.406637585056844	0.848512288157665	1.423897120267760	1.175220438268090	0.208707928887989	0.273849940713463	0.193198313182199	0.582825868803135	0.524152393565998	0.578048064787609	0.449680721887342	0.187526586950304	3.509181660971220	0.606415964353182	1.082191552672720	0.196843926817977	1.481769856124280	2.882831405329710	4.347189840761670	0.093955146425071	1.175936183497940	0.181146784123734	0.455841040553172	0.721374041532584
MCF7	EGF	DMSO	4hr	0.851324824888747	0	0.682145798278063	0.156427977531413	0.113545521924493	0.227975028733573	1.171677619887050	0.605161876763204	0.437614693785719	0.327401098712922	0.275400682410460	0.208603272028912	0.082268909096831	0.446868932818663	0.772020917618155	1.500349467665300	1.267183715284210	0.215625058966042	0.410658338135690	0.273606300286897	0.479085004799921	0.651566219110291	0.666094805555132	0.452042288941758	0.169323858437958	3.768996051031850	0.680584720468691	1.075595205455160	0.170843456896981	1.384285810079360	2.428560958490540	6.435357114038670	0.088767366584007	0.995959310851621	0.194930413971097	0.317528147733893	0.733244562416007
MCF7	EGF	DMSO	4hr	1.467226983185160	0	0.759376878557356	0.190616524106201	0.115758391753456	0.308416479560703	1.622091157461580	0.602785244392300	0.453308391308136	0.567866854186022	0.233247771216982	0.216068744924816	0.086460771189696	0.420856951306653	0.870338632316083	1.361333228770510	1.226363638187980	0.199312030155292	0.232327920672542	0.199003360956527	0.623494423864153	0.594754862466957	0.556088098855377	0.465218006639061	0.162321149126345	2.780585743895070	0.607851230648542	1.058947091770550	0.231309268666150	1.395664361663360	2.970514081790530	3.895957959528730	0.086942295890641	1.428417898634360	0.206916778951510	0.381727284672802	0.649697268881028
MCF7	EGF	BEZ235	5min	0.681349151733279	0	0.421844113781620	0.165064876312528	0.063363318445415	0.452146028913463	1.499060256234630	0.422040784031804	0.459105131346106	0.275906552744575	0.242513953001606	0.200940906308817	0.097346965692527	0.483330313298197	0.883949706516917	0.762906717489805	1.305368230399940	0.208589404974825	0.367611112364012	0.242329239452928	0.274310042053016	0.556994775685317	0.635063824748065	0.538412006031834	0.203914556030822	0.099311695790417	0.652939087714402	1.153780886470550	0.200740482437978	0.901263763198380	1.846641028817840	0.154731020328221	0.098114426193303	1.094855631903780	0.202205985194935	0.316324606331824	0.547041227417005
MCF7	EGF	BEZ235	15min	0.756387619731652	0	0.421875213389739	0.237003340189288	0.061076537342495	0.244592640539671	1.615852228338070	0.457948658086182	0.471618936512908	0.354418399246493	0.232943457760227	0.198506105144368	0.098030530731646	0.464773644283874	0.841315927293539	0.903565818840533	1.610795890648470	0.240358894879162	0.388461225088538	0.238274768283044	0.409745792155366	0.534383849274515	0.672814793321795	0.437029834483686	0.197278490615197	0.097241599676634	0.675065438496847	1.109914807050050	0.223700152326074	0.870085432266356	2.105893374726740	0.182883428472745	0.103958135465077	1.191467660743730	0.205905322033908	0.298040082789423	0.500136294738541
MCF7	EGF	BEZ235	30min	0.837589401511137	0	0.406098893858221	0.219137832094865	0.065602337889858	0.293759986307918	1.387792299542630	0.473174272904729	0.480392827686238	0.358800242325466	0.229940335783202	0.204752891643975	0.093590786443496	0.463527591412918	0.821630291127116	0.843157051134014	1.430831609849260	0.229593389401471	0.377776314744310	0.251256690591002	0.366195292359242	0.516320670207070	0.626277458250508	0.437000644854037	0.202723891739279	0.150605946015264	0.731268955452939	1.066762094079960	0.220196716735860	0.829898156528550	1.987736791972660	0.283769634157449	0.099459738258902	1.208374448100580	0.209219310092267	0.278830536708839	0.493754430486879
MCF7	EGF	BEZ235	60min	0.834894177118538	0	0.409515067671655	0.234608923831365	0.070789823489801	0.282231048184082	1.939661230988240	0.477643314401495	0.520346360012946	0.450101407852589	0.232764936974208	0.205152288856314	0.098286587766518	0.440736071570374	0.843263399703110	0.721113262211122	1.429044191129760	0.208545419082301	0.238067710402003	0.197047443534030	0.341505643386817	0.474557414002503	0.574522477735746	0.479452138980972	0.173327303303886	0.099833520585184	0.653224801679422	1.070676098620130	0.221837743128617	0.739105356428162	2.217361123630740	0.233436827916711	0.086029154572845	1.266682001276300	0.202068790419158	0.310807168418989	0.480037650161462
MCF7	EGF	BEZ235	2hr	0.518637915730939	0	0.367118219408964	0.251287681268543	0.068101089376108	0.274740990207541	1.580535638091320	0.424611904223468	0.481878588124070	0.399438651576098	0.257814341405152	0.221638985034314	0.093452807208963	0.418578980494156	0.845458417369146	0.882328094828152	1.557431718706970	0.269720480806310	0.326862775325155	0.250272813899526	0.341321623311590	0.617592516189188	0.578028485665837	0.473397803617895	0.221387635913582	0.206708346106126	0.600253935991882	1.110533444757900	0.225208167773679	0.881985286475713	2.045120905898530	0.370887454741213	0.104486553749714	1.300006791905210	0.229605841634233	0.312442509546486	0.457636399415662
MCF7	EGF	BEZ235	4hr	0.518277155524139	0	0.406756392270214	0.279372934183280	0.078867339905953	0.271070334267593	1.687234041774120	0.389693929883210	0.434918446870066	0.468283233474069	0.237325781909166	0.219837407715559	0.082622131710631	0.414013953703178	0.785025943745437	0.872980208347400	1.366016907662600	0.237141293607069	0.321959139681428	0.251679114224116	0.283043194988768	0.495029744284924	0.572407815498813	0.453741990068294	0.194444028768428	0.095060751327275	0.608402478524670	1.180017679243000	0.238825541443417	0.814236078602372	1.951293022620770	0.193334847077476	0.114572659169911	1.194477587778300	0.204249392358141	0.281136946277076	0.485234665866198
MCF7	EGF	PD173074	5min	0.781784684233174	0	0.730786851760463	0.173859765806769	0.082310661599066	0.249146944714832	1.507438720245600	0.592143334418295	0.375310330008499	0.287564878344300	0.287103016663277	0.220539427965853	0.093071105859194	0.465494332381886	0.909298546918335	1.294337763507480	1.541401999461400	0.229586473951684	0.337762453462022	0.239950216936903	0.594405012291011	0.567409435056296	0.707100021601492	0.448004838734613	0.185719118883433	2.244908562230920	0.676364261206316	1.070412326298240	0.204049790502215	1.189801331979960	2.026589748855850	3.538336857911450	0.081221926520797	1.152921430660340	0.192679113906743	0.347814830802716	0.602106239307634
MCF7	EGF	PD173074	15min	0.800477804723351	0	0.692547006841820	0.209747781133676	0.105596373341625	0.259019138074859	1.612843795770300	0.549735811034693	0.492351988494472	0.464364122573216	0.250830719418044	0.213953874178382	0.102587059027418	0.445743128863113	0.878184487707865	1.310928878920950	1.533029492568210	0.235705878342099	0.309884158639704	0.247618241700415	0.631809709767173	0.490235298935717	0.606577740207631	0.438617180140424	0.170917573071030	1.899556423786940	0.702077051913452	1.085337498115270	0.207859502237033	1.163094421150150	2.211781800431210	4.223162196582320	0.091009037872477	1.233690546815990	0.198122005355004	0.356285290964397	0.533306669303463
MCF7	EGF	PD173074	30min	0.784883154354367	0	0.671918753492303	0.174027515531569	0.099907572329438	0.274565083052249	1.497304067753770	0.623125900743295	0.454449631008080	0.359176334600297	0.234256653044311	0.201367547273439	0.102600813297333	0.458896115308863	0.815984643186383	1.391357812206160	1.468935444598890	0.228211719785882	0.328624944447446	0.223359871699905	0.494127552298370	0.516264817332850	0.634504181164532	0.428902937240095	0.169476434113881	2.700633480345520	0.704714575768326	1.085699749047740	0.200446823891653	1.332647690266680	2.300252454995050	4.832390781865030	0.080192901484599	1.183931047216180	0.195420315121633	0.398481403080912	0.602932955780631
MCF7	EGF	PD173074	60min	0.512201061392632	0	0.636660675921741	0.208409219214882	0.076424494421658	0.277694021823182	2.005932915116380	0.645430103113129	0.460629684209794	0.409100485474834	0.242307619062194	0.252668796771613	0.104463658778466	0.434351923148613	0.794363505441788	1.217618157785540	1.399961789035400	0.204091542153606	0.218500289203692	0.197129690141292	0.584295502011126	0.465323061547469	0.612308074599878	0.523743736378539	0.166669476834990	2.304244025980190	0.637447369813653	1.064676456882770	0.229792705214595	1.110391431551930	2.242820746809330	4.396174052619940	0.079501152354367	1.282353557804980	0.197678242500543	0.410255547550397	0.644131364902278
MCF7	EGF	PD173074	2hr	0.518276096103374	0	0.582748896480746	0.204403784448748	0.070045824768662	0.227659703341788	1.553041271708420	0.615506995822827	0.447078998319157	0.380614916949331	0.254803420647619	0.255540118441750	0.096509608231913	0.442211381847488	0.841794814952548	1.422942587446490	1.529173256612780	0.222544618340371	0.292303209566776	0.220405716637032	0.620126823928329	0.576747389289472	0.625530543136874	0.459084456094671	0.186949880291641	3.101743830002570	0.603873551629262	1.056104856639290	0.205356561034699	1.287171740470750	2.353923871074690	5.820297912548340	0.094613774128602	1.263064383077010	0.208459280613801	0.379012906547018	0.644890914957576
MCF7	EGF	PD173074	4hr	0.847397327762118	0	0.581682767081860	0.213720996577777	0.087874814726652	0.362915135095383	1.669965281752400	0.556220166923631	0.435383443477417	0.470657485928406	0.240534060869330	0.195913621178173	0.080037854037195	0.373420734477173	0.722743093056104	1.418515833083020	1.279016592011230	0.221608272845103	0.339311274832129	0.233330986938510	0.612733703678837	0.549583303586003	0.634821180834223	0.503213293440918	0.186059511315132	2.894326298702240	0.577477498005897	1.073322820267850	0.197965242828503	1.196521359941570	2.587896033869730	5.822316844855760	0.097975444045447	1.167672463552890	0.185929682468455	0.295799502409513	0.539299196937526
MCF7	EGF	AZD8055	5min	1.445206271320610	0	0.533276505053239	0.185634548077743	0.076480125857560	0.383684979805379	1.512288450987400	0.483585968474803	0.475282467147896	0.428254735595792	0.250595749515337	0.199945587803425	0.142909253533177	0.411583092460564	0.897610263121006	1.070645466865980	1.429452877460840	0.223936044822183	0.469515340391146	0.327508017466734	0.435805697782691	0.515671734237284	0.621293393090826	0.419947639962076	0.201695928784737	0.422439919912917	0.714037369092385	1.096418670564470	0.211208851946682	1.242827907723730	2.482804780186860	0.567643824390032	0.087557687784076	1.272139983779980	0.196090245778504	0.522162780437638	0.568084921532228
MCF7	EGF	AZD8055	15min	1.241903926349790	0	0.545946186899507	0.364034360199307	0.069092245284465	0.434542007099398	1.867628131820830	0.515448243127420	0.462259546386103	0.763683320231766	0.242042135221989	0.204296816885590	0.100977420988804	0.426537582774205	0.831441745167545	1.008038917308990	1.366522019504350	0.228448193605539	0.504065682455311	0.329613851520128	0.481190742399961	0.495384328588345	0.587295741097442	0.417809611962304	0.215285413164164	0.270774982232562	0.778150648264290	1.021368137696340	0.218962358396440	1.058508495227670	2.214639863222610	0.637269386246602	0.108547314895903	1.258435468280250	0.205550739732425	0.309850619090108	0.611989050464912
MCF7	EGF	AZD8055	30min	1.350743462412750	0	0.616268661716900	0.169954093453796	0.082656823923233	0.380758473856179	1.501127837659230	0.570145317168058	0.454961625696424	0.505569431774902	0.211821126984465	0.201224249358249	0.086752884492887	0.411366112229067	0.910979409370726	0.988585526395485	1.377704540172020	0.194741636477345	0.348531367351197	0.224154768191226	0.408617393038581	0.453715941268032	0.588821976370176	0.428301823501273	0.191089500842133	0.320788110043210	0.678938449262104	1.100620690866630	0.189292260376107	1.168909378176040	2.644988118497320	0.404242894304948	0.083787252458042	1.101866759887210	0.189555627351740	0.441990775852220	0.555588549649777
MCF7	EGF	AZD8055	60min	1.357475002875440	0	0.600471785800492	0.236600873021739	0.063705455679041	0.342163159957125	1.764440888154530	0.517468736836434	0.465294704203453	0.783061960178145	0.227567327248732	0.217829642055534	0.103071619637485	0.419810262050739	0.873805936353067	0.912518172532502	1.389135125060490	0.197978401401071	0.288898135298661	0.199223814184149	0.449759606005995	0.467392853088218	0.569554396837167	0.452309757819708	0.189176159667953	0.275958311837038	0.665982491631158	1.080770743969300	0.215368753427627	1.057292354575360	2.480851446427660	0.547833739807483	0.102641913486408	1.304165375607840	0.190393345182530	0.366255570473694	0.532793828740142
MCF7	EGF	AZD8055	2hr	1.321860717654160	0	0.517698121571497	0.204170519533073	0.066449881437291	0.323702897987479	1.763876444078920	0.482809777411721	0.459246051211595	0.577077177377608	0.234444730797208	0.199612875997861	0.085875941821203	0.427047101108902	0.894452385716787	1.022769864300050	1.198445089236780	0.208046787347361	0.325882475503144	0.235274226445945	0.393223549402468	0.474717635962449	0.612858595226898	0.441407440855903	0.191462994497228	0.321887257565384	0.619097867762797	1.022769139773800	0.209848272891395	1.069415902753470	2.163440213596390	0.546086520677078	0.086998573490485	1.203450218151200	0.189818751307191	0.403418372433054	0.555322860945240
MCF7	EGF	AZD8055	4hr	1.452485029687680	0	0.605254328013248	0.234522732230262	0.080609281422732	0.316042071047508	1.907875976807070	0.469500540775515	0.459500401654487	0.670007434303796	0.221966260050920	0.215217525648760	0.111033588718081	0.403622176486099	0.925079541999669	0.943391110539798	1.284014219840930	0.215856228265972	0.216025566646704	0.182955855086225	0.435609478605733	0.595294129214740	0.554164409514994	0.442889238537870	0.174924044554805	0.364147458356500	0.645907437013260	1.091439574698520	0.218845711558437	1.012561337873160	2.723235359418450	0.523673173739725	0.091557916011736	1.512013655107230	0.200190095593422	0.306127742097431	0.464472995164770
MCF7	EGF	GSK690693	5min	1.660861209167050	0	0.710575693315747	0.182676957801077	0.774722646718951	0.970179889129686	1.547207958991220	0.539771403791830	0.440047425078222	0.551994075279075	0.225365743574554	0.199380954870414	0.144931495985050	0.401481225430059	0.923207540270055	1.370483617260340	1.380270481711670	0.216630164696620	0.369439522411765	0.269073771860185	0.633471681120257	0.474811501159944	0.573398141373723	0.408174406608228	0.192577324468496	2.504087398042460	0.680697303745039	0.956920127348580	0.218551637595637	1.345405687725670	2.605521989063060	3.126139105861060	0.095583316616317	1.407239314294430	0.192044404871324	0.432902140552661	0.618709926780953
MCF7	EGF	GSK690693	15min	1.389636033189880	0	0.682513871681460	0.294650496302581	0.773116003082794	1.016498931966750	2.162606655448370	0.533060197194496	0.448830398425277	0.553018910088285	0.248233588227348	0.190671148524996	0.150154268254739	0.388957224344634	0.804725013018836	1.585012237759470	1.496817021008670	0.200872687490069	0.394429516967525	0.277546798021737	0.611445159906359	0.472061347396439	0.548352403624173	0.398179374265200	0.210897102068617	3.125269354678690	0.709309276814956	1.105899240548000	0.242344154510266	1.596147046577170	3.172173774550580	4.291741648695090	0.097505673205816	1.422908340095020	0.205621134721484	0.530289155060218	0.598359268820947
MCF7	EGF	GSK690693	30min	1.320230006752750	0	0.898604427488586	0.136707317437139	0.904289417858174	1.141888059143180	1.459906537318320	0.721610959691721	0.431536052902202	0.484981997363114	0.218238960861596	0.201118208960389	0.094639822117464	0.417261895191236	0.877600075064894	1.279608671473350	1.265120847431280	0.185525061096263	0.315263984283478	0.209861034059357	0.478432797718970	0.432424648836594	0.603462673779551	0.430867707550726	0.195394553159919	3.165130147431800	0.657639711278128	1.046154508228610	0.185254207332796	1.361633164323160	2.653905821867030	3.581026776637990	0.084060745431004	1.040774463281140	0.189041507760351	0.439951256190365	0.740207437209403
MCF7	EGF	GSK690693	60min	1.475909541692520	0	0.725589394174136	0.155454594160276	0.786030513912648	0.990873999363942	1.477582076764290	0.618762874953741	0.445690594991775	0.493246749761907	0.230819345137699	0.195521075943331	0.091635517859608	0.377963377524656	0.785017028094170	1.275926714667780	1.206455743036150	0.194372741813163	0.247104474764693	0.206235072205704	0.506949854446637	0.416759908374495	0.586901408069898	0.433141720477649	0.183605406750116	2.648722363031000	0.629522461864417	1.006734099605990	0.200376582788720	1.387215328677840	2.422281258477080	3.321122027362080	0.079208853718164	1.072954434860420	0.184817518221782	0.465687657704463	0.690592378468250
MCF7	EGF	GSK690693	2hr	1.540703422563250	0	0.702754874534986	0.217186045145609	0.794232907647557	0.974092223337589	1.577258450929520	0.583317265820145	0.427952287337673	0.560538410717338	0.237972985232839	0.199354777358064	0.087418215097908	0.407069026583667	0.874380831849898	1.325177368947990	1.283618235034780	0.204526140462595	0.293679995132676	0.218894147721876	0.678381683214278	0.452643151212157	0.585970041018653	0.469106466345654	0.193255575039845	2.224510058242600	0.581225306694538	1.037053275908880	0.210558318593692	1.243628675516510	2.668344911031100	3.098286718561950	0.095079924423891	1.160349042198210	0.180105283677557	0.413006943816797	0.600101753588419
MCF7	EGF	GSK690693	4hr	1.468990568555890	0	0.753762515922554	0.190855378477637	0.818844730443612	0.996033830508776	1.721213375630170	0.522435304393107	0.443379409945089	0.543627043791992	0.243106705074395	0.212816635413583	0.087901158187150	0.422198360273008	0.912792488531224	1.329341804633190	1.348509264044610	0.221714858517483	0.232549320050366	0.199575624375257	0.576940498997730	0.543829044333016	0.528423188362770	0.433770615002248	0.170334952161334	2.769903139525650	0.605166605959582	1.031048466229200	0.229067030079628	1.290148968520840	2.742475436078360	3.599711923545960	0.095248171521719	1.352899859959750	0.206371913248186	0.344686004578743	0.587094133849754
MCF7	EGF	GSK690693_GSK1120212	5min	0.794350846433343	0	0.700721787008823	0.193910939911141	0.732533185503148	0.799717312752578	1.568290231436650	0.554817889115989	0.467408875896039	0.349610678353020	0.298517161572597	0.226753118892709	0.097753261448894	0.453209744044587	0.873294714535334	1.226433893454360	1.589096956823000	0.264480356711986	0.063715525721772	0.159988500761526	0.656245491212161	0.578273227416531	0.685708356780777	0.470556286015468	0.175600184969680	2.457405842613370	0.617092008120723	1.069750869549260	0.216401800779410	1.105109492514770	2.207911256841280	3.249848950232420	0.087883362362921	1.367175065617640	0.189627752867980	0.296618782602803	0.565614972124888
MCF7	EGF	GSK690693_GSK1120212	15min	0.799418251031530	0	0.677270666167889	0.210338144794309	0.625377968079854	0.769671492156675	1.637535142914720	0.543954188756075	0.464033596383864	0.372999709362506	0.267599888220225	0.224303109778907	0.103279265406339	0.445012907998041	0.779557164234442	1.211177849803170	1.586312141259110	0.227114574822512	0.059368326453327	0.186462886467750	0.616670012870179	0.490545079439305	0.670154704368099	0.448823531169842	0.189551617610829	1.913967425730210	0.586034048449657	1.052167784752890	0.214537382857574	1.168836031352710	2.276124783638410	3.375584948119440	0.096464498988539	1.311459841739290	0.184151196161020	0.319362465237269	0.517397833611093
MCF7	EGF	GSK690693_GSK1120212	30min	0.784678072003653	0	0.648699525002527	0.164153814695525	1.130204738956230	1.348533548964390	1.347204007001040	0.566623502162041	0.433301903810188	0.382703804862388	0.245139033251155	0.215254859915773	0.100948958717424	0.402623462510859	0.780350613645973	1.258751857824120	1.454232066998720	0.207921001848038	0.064832609231950	0.252455584715677	0.517434829376640	0.479557912681434	0.653069539891395	0.449200339600189	0.175281212157071	2.247111607155610	0.547756228626246	0.983285219914500	0.186087014433055	1.332440018379530	2.034666173184570	3.496921061810100	0.078605014016785	1.212527986371830	0.191399633252921	0.340385544383952	0.549754390697799
MCF7	EGF	GSK690693_GSK1120212	60min	0.503860723262047	0	0.631968026604667	0.166444574951126	1.038145429151210	1.222382111921710	1.751932332379880	0.531382450293874	0.454922897574607	0.461916701132516	0.250798458431716	0.238529000137640	0.102598612624797	0.433268148789236	0.797378730739982	1.205581757302340	1.395417217348410	0.225111605876197	0.057515474416472	0.180371121812218	0.567613514115007	0.409534004070690	0.630040907069087	0.530692631468782	0.155589482690455	2.276154618083300	0.586081922036298	1.052445997567470	0.236448095657024	1.201095417733980	1.971890617735980	3.253280887152700	0.072388403490740	1.311113169999610	0.165499436792564	0.361714528122082	0.549420413218006
MCF7	EGF	GSK690693_GSK1120212	2hr	0.470822964929762	0	0.595718113505762	0.172353272132535	0.730019985950694	0.796578484714759	1.580237308075300	0.483491509010478	0.463038149569095	0.388939683009337	0.276200404716335	0.213428320914615	0.103935487907728	0.467761525860613	0.759174532760077	1.262996993345110	1.500291237390000	0.230021120709511	0.069651195976319	0.169424599674349	0.507989070203316	0.490481539006802	0.670834058798030	0.468282272437106	0.185927496736632	2.651524220079430	0.600856911575532	1.071794461974680	0.186743323277573	1.375068464162160	2.071113922351790	4.056089331547150	0.074742809210272	1.283687215424240	0.190605606113161	0.335781080104322	0.533391948081177
MCF7	EGF	GSK690693_GSK1120212	4hr	0.481598803956334	0	0.537421246635308	0.214145596997471	0.874495601393695	0.973238330077884	1.535760294178330	0.531136074018230	0.492743079363929	0.442736782899013	0.249716761573659	0.234627061100695	0.088794425267390	0.438461869903282	0.761386566819242	1.225936727058910	1.185359737928980	0.235121795556533	0.062140371068357	0.186667971302700	0.564442469508586	0.418173251169544	0.601695538995304	0.497799991465562	0.152158088726682	1.963468556778620	0.554167417545002	1.079378876959450	0.219289350418941	1.126621729528040	1.914317800127270	3.346082797405970	0.085748846339500	1.320780217224140	0.173382066162251	0.314037537956581	0.451529066055750
MCF7	Insulin	DMSO	5min	1.535359457249410	0	0.761884101865427	0.175375318632625	0.177517171330204	0.458242954363662	1.404368336567670	0.595724513163737	0.439066779214521	0.485770788816220	0.268230248304287	0.188992029124699	0.082954271168827	0.412759578875344	0.878076909582269	1.487509055503750	1.611334282417020	0.211656253576680	0.203989901151573	0.176700887747303	0.603819663824193	0.496299988781618	0.643101396820956	0.438227632046116	0.196159209605144	3.977514511680930	0.644240776340703	1.012286723795650	0.189609190313396	1.640864422483750	2.486517726361880	3.425897925783120	0.078547985137760	1.201720754640870	0.178301006141493	0.415055486688527	0.613555798245483
MCF7	Insulin	DMSO	5min	0.894650033406336	0	0.770762122584556	0.157787776202181	0.192193907571125	0.321772035775104	1.666359531690100	0.761519267984335	0.445728694976027	0.316511040904422	0.237335231885625	0.222002118721571	0.076301427178734	0.440147383414236	0.820332229276100	1.290930623692790	1.561312833020530	0.213904803781776	0.237712391017071	0.183456974067088	0.422470215062022	0.515953431623748	0.582789958653597	0.408512579137025	0.153743228692948	3.281660488638820	0.691466355042852	1.147753812608160	0.187250082496393	1.736407058652800	1.905011688200380	3.619046529685450	0.074897312864161	1.100600192719840	0.187005023974689	0.344521693096538	0.609263865252657
MCF7	Insulin	DMSO	15min	1.330596317530930	0	0.799582470492604	0.268408549863109	0.134978493012980	0.359673546658907	2.151660696598140	0.816669826114940	0.453901169278389	0.451418444175928	0.236369657409964	0.188975913195689	0.080029888079527	0.414464901180839	0.737711210637716	1.544943839952490	1.279234759805470	0.204718557334314	0.265969366583977	0.212634838440438	0.548976844962704	0.487429894242186	0.599531369698763	0.414701813373762	0.196225411883321	4.908063997755780	0.637333910840888	0.988092648714206	0.209017961541783	1.885573550678750	2.485326896633040	4.260398893931250	0.081577360573262	1.176426689377410	0.200356037967546	0.379866517324767	0.688885719151488
MCF7	Insulin	DMSO	15min	1.702474867836300	0	0.885511974826015	0.208978693710652	0.337684803533678	0.480756567413834	1.490537864430490	0.704831208725371	0.461936885265245	0.503736731294452	0.248225038854428	0.194580873858142	0.096502391853159	0.408317968880248	0.776861739605898	1.565871711819340	1.455227108967880	0.214738997099473	0.351947623591564	0.272952549534359	0.588088490911549	0.517892793609628	0.562862704464560	0.421616626736830	0.195064567002790	3.946112364118100	0.647783853693034	1.000152479649350	0.231957346682182	1.756493187180480	2.069858418966290	4.331297625905610	0.090350897968259	1.288722287897910	0.195245610175526	0.417572191467628	0.631582884129829
MCF7	Insulin	DMSO	30min	1.503016078043750	0	0.904791619584235	0.159513797309245	0.471467080639992	0.593337888306857	1.417268582229630	0.760179094095046	0.450911356222698	0.647349963546238	0.242549633532725	0.204158282826626	0.087460320102766	0.411820760087715	0.870000456385840	1.729692181809000	1.346022719966710	0.199290644898043	0.198851169735187	0.158840853691471	0.692505453164688	0.488456730080350	0.547552778984613	0.446985137798770	0.182450710714020	5.982997652294040	0.602822366739428	0.992055086811174	0.220369755804728	2.045283584496980	2.754309852393740	5.674903117899680	0.091611362479427	1.270097264991000	0.188076528312389	0.367455951861291	0.649804653218969
MCF7	Insulin	DMSO	30min	1.822368594882820	0	0.874689229121766	0.186625575298345	0.392924452005891	0.599938602201228	1.533227160013910	0.755112232084592	0.460226412221908	0.561784995140648	0.248783356784708	0.192316298593508	0.105001746292436	0.395759236310048	0.741088082756677	1.741049418856470	1.590274398278430	0.199672975431848	0.294006068707680	0.249816013553712	0.658710680105027	0.520439608102343	0.550039060415362	0.388590872607183	0.184522170870631	5.100899122852030	0.608248124486750	1.076934320900240	0.250537561840011	1.860868050053680	2.315676124195600	5.226624381523580	0.078862123090568	1.304083515372300	0.200502680168492	0.416714112870341	0.583819797818562
MCF7	Insulin	DMSO	60min	1.430119542818660	0	0.926923822060750	0.164005714713021	0.340407557669991	0.440783883689675	1.602942850229600	0.894718721217561	0.463049413658422	0.495496289824974	0.245781728603138	0.210114745990417	0.080517008603354	0.428472721511314	0.838834142019834	1.466420459850900	1.186744114523520	0.190124532019808	0.208856494544104	0.178987433592543	0.689858582399948	0.501517240876840	0.632201093593687	0.447781634416144	0.189517979764971	5.047008225671300	0.607870002586767	0.985911319891656	0.219431647591255	1.802844360041280	2.226700509195390	4.870498074391950	0.080984617007699	1.139700829575740	0.192864305443317	0.493989613998753	0.762214544010970
MCF7	Insulin	DMSO	60min	0.851170993809684	0	0.944742873121399	0.124529540744429	0.300143612838531	0.373574515908107	1.525704684817620	0.943102255629040	0.454659011937845	0.326712332641609	0.236714792689972	0.196708846019053	0.063775362940870	0.393724605735585	0.711801821266702	1.610569609933940	1.719419056861550	0.208211553547707	0.250128738497323	0.199300779833660	0.449144072174951	0.476737054716937	0.660199064942457	0.417038338771751	0.167240432822894	6.732377757399230	0.661084719511753	1.106452389384490	0.164574411430146	2.386099092950040	1.924431323803260	5.255726399400520	0.064770704096159	0.911669076841449	0.166945787445153	0.458813442692199	0.772840488731594
MCF7	Insulin	DMSO	2hr	1.306277753028590	0	0.880983772941882	0.148209532452968	0.358943570044959	0.417811965917728	1.371663227005900	0.885014737805222	0.437540774750123	0.478804714280265	0.208692051750570	0.203854013639949	0.089247760312414	0.407542156328961	0.774302003453928	1.621385850511680	1.175306780156800	0.187100101604581	0.250490457398251	0.187864270661682	0.584660390472221	0.484924282763679	0.616632873324878	0.463456723296588	0.191674647550654	6.620556317801670	0.565607656235343	1.043357492072790	0.195379182848516	2.270680797005640	2.602990537391470	5.949531253712990	0.079209166484694	1.134617942112690	0.193030811735603	0.520831214578961	0.896050123263070
MCF7	Insulin	DMSO	2hr	1.078709167122940	0	0.877300775261823	0.181137374976241	0.265742129213664	0.423778907315741	1.399581824633300	0.967697719747620	0.435094644298717	0.473210072500676	0.248126274633822	0.201776065930779	0.063124736752941	0.406640310767290	0.732061243749878	1.793108332261390	1.624024143618580	0.238085998532870	0.476612087779095	0.371015074783728	0.517428037871402	0.654716440382949	0.614112575183606	0.445611585350079	0.221512071125817	7.672400528885810	0.669264096607854	0.997595494499703	0.193897077333713	2.082136224508150	2.351880828399200	6.210036429129150	0.074684760327051	1.101171309323780	0.188131788603896	0.413568014798630	0.933369851149339
MCF7	Insulin	DMSO	4hr	1.517661392149430	0	0.874359867120244	0.173626249455713	0.371760928762407	0.428873973051244	1.415239767150030	0.831114595069644	0.449759093241847	0.625192499041690	0.249754951649797	0.221807641737577	0.084878733768391	0.401242416702922	0.858756284740624	1.813468476696730	1.216360795142900	0.194946848341152	0.211900545873837	0.188559659987220	0.741937750090936	0.570353270403494	0.555837650211555	0.503835962728605	0.166312956156626	5.877818741810430	0.646205928414914	1.058830076106540	0.231299144867768	2.057309818360940	2.564021565660190	7.129214631859200	0.092570913782817	1.411992203237070	0.202504576034450	0.409329709670318	0.839210180380275
MCF7	Insulin	DMSO	4hr	0.946505479675723	0	0.733867158659437	0.210966188272471	0.355479026286492	0.414759600695867	1.666243613468390	0.898651404193366	0.462828516755336	0.563127658764779	0.236848097189344	0.212521228636832	0.069610945872445	0.405998007034645	0.789661252123523	1.543295718847920	1.338937777194220	0.209288453877253	0.231591046160902	0.214903312054855	0.702641642106841	0.566163948708610	0.601299834528015	0.472038359724371	0.143209550582920	5.232938035072140	0.557182048932380	0.998689695498548	0.245027359579647	1.940198209255930	2.087015318276590	6.817837182009930	0.085137627664973	1.296368552991940	0.193043655303367	0.316136226133044	0.758696981811511
MCF7	Insulin	BEZ235	15min	1.116270907684720	0	0.420218786627914	0.217831548843571	0.075918270184307	0.315067457691195	1.871158284518780	0.428759655832610	0.494217876137805	0.455104795008797	0.244339908963242	0.192397717476675	0.074360181394987	0.418596651986951	0.793565183884796	1.021028077519930	1.438987237561710	0.222304099255635	0.403092216759435	0.270992585589616	0.329569381250444	0.466074290271554	0.606007011048703	0.428720398956768	0.202160669989150	0.121359664781050	0.668141907333883	1.079482069366740	0.223566470228635	0.982485039753588	1.947205082487010	0.157811025788650	0.097060915405949	1.193867669775940	0.197621683132201	0.269529476670905	0.485378690237796
MCF7	Insulin	BEZ235	30min	1.724986955576400	0	0.532869712067271	0.212682204234436	0.074852544354274	0.429289969956977	1.729641417290810	0.493044300747768	0.423580513766895	0.556733867534715	0.242454059357244	0.174292043415683	0.072196940622495	0.404994459566740	0.739510957221337	0.901477479274199	1.656680773442720	0.210166972710245	0.298429427279806	0.242487960709165	0.346773984063389	0.504925091473757	0.607666669670839	0.404082456311956	0.205909882772597	0.122134207664287	0.656936033913211	1.111376172431760	0.217122314312441	0.948304914541338	1.841178823905630	0.130997251526691	0.084096753459382	1.306786956386010	0.195474645794229	0.327117806660715	0.473134024345086
MCF7	Insulin	BEZ235	60min	0.589223759137606	0	0.450240644473515	0.144915613964211	0.075065603762661	0.374534404476379	1.727276407714630	0.520002452958596	0.514964766211138	0.364593423585288	0.233245749510061	0.219555789066010	0.075119363438560	0.412659072133738	0.692551437550899	0.829199859938410	1.487654909293840	0.209602448172194	0.306903075610883	0.224832885489990	0.208737526865803	0.464341254050978	0.631537635948511	0.433643055747263	0.178184894645765	0.105883163380974	0.664979717046071	1.207909691696640	0.175787994896593	1.013599936965410	1.608679865525890	0.130573545825432	0.081911131223202	0.902046232534718	0.171854890914421	0.330352442790247	0.506809841499145
MCF7	Insulin	BEZ235	2hr	0.853434600289238	0	0.418829328001297	0.253519142260915	0.064486910563198	0.346275341936386	1.599062957324430	0.530125932198348	0.439479240420911	0.503200269793730	0.253402347178455	0.179482311056392	0.067433234408018	0.439450590572876	0.773146647361769	1.060080040791820	1.638620349982240	0.241746390776780	0.517995752027559	0.369267945924049	0.322424704254987	0.500893434238009	0.703682594084959	0.393216978872395	0.232847893678735	0.100261436087965	0.675646892271890	1.084141340809280	0.175856304962803	0.988434386828289	1.724571334174920	0.139854895183301	0.076295997689185	1.203779273409250	0.188322314142726	0.294430165932198	0.448379589315699
MCF7	Insulin	BEZ235	4hr	0.784300804185433	0	0.444510406648406	0.194559394106167	0.068082042859836	0.342958948514348	1.831001858116470	0.480187745482934	0.495577008353262	0.457193645912148	0.253099518891987	0.206846859699655	0.074019591103329	0.435214982234379	0.781114233157703	0.895892243772847	1.626797905217310	0.227624575559741	0.264674811449243	0.212921222996270	0.254704366774329	0.518845514470995	0.661558632956090	0.396472780980656	0.180160697260776	0.107299665387909	0.555788243623048	1.096853249504350	0.207886979036606	0.958937149247695	1.609372892771680	0.125332152011571	0.080805525153225	1.288017604492710	0.190688201223876	0.292620793238906	0.407779445294516
MCF7	Insulin	PD173074	5min	0.794094555611216	0	0.731326229132406	0.137354186366504	0.161442430062393	0.307828786148326	1.510824530666140	0.612391088718485	0.461736828164490	0.303454657037539	0.237555546983158	0.218277833334777	0.078382370262889	0.411789821826661	0.888422739368152	1.302275998832360	1.466719357315310	0.217935363445298	0.274465038073221	0.214574849045985	0.398659635597417	0.494326606038104	0.654328172176790	0.468956003523526	0.173394156723465	2.748384295616400	0.655957120761281	1.093182737550600	0.190585910207807	1.595643967978290	1.826265011296400	2.489983303798380	0.087869718208334	1.104858682320820	0.204774629267729	0.409639179069989	0.551494027674650
MCF7	Insulin	PD173074	15min	1.127478324363000	0	0.751109032146951	0.217254637162759	0.241347551205470	0.351459720733276	1.693450142924350	0.663515593285037	0.467362469310241	0.509385842792880	0.247253584759998	0.210005368193276	0.073814130435095	0.420822212366387	0.822560978717613	1.674215346436900	1.410938987813150	0.221449123923955	0.345308967509468	0.239398796693154	0.685494611686887	0.480574089554699	0.620194465119625	0.444590439156392	0.192716499225904	4.146990654065100	0.653655663574876	1.002244276608710	0.235302493810169	1.813715910958230	1.970750568752030	4.838495636464140	0.097553447815429	1.212840203247420	0.203569163380071	0.351316828191298	0.597499952656936
MCF7	Insulin	PD173074	30min	1.812435743244100	0	0.806320079288586	0.203354119813241	0.342873073753365	0.511251134359065	1.731910226797240	0.688003694997201	0.432622427310444	0.517849115383986	0.231635832230059	0.204942550641534	0.075127571817929	0.407910759885172	0.828225572894496	1.852108343821500	1.652254961754510	0.195787566726869	0.299305836553459	0.228192232015719	0.674214233671802	0.518340005435901	0.566160014788632	0.401301645313386	0.176152417830824	4.517958313309380	0.613964038710888	0.993317421098467	0.232127677166661	2.026519548538160	1.922313412540310	4.519811416391120	0.089701624210083	1.202809306976910	0.200095764580553	0.372494224305123	0.585420612725655
MCF7	Insulin	PD173074	60min	0.669849961808240	0	0.934834777586256	0.123949876335195	0.253818343721034	0.372511975506691	1.687237373322560	0.984881947642327	0.432075870775625	0.352066295823048	0.237237470587239	0.218211718813689	0.072106417715901	0.418796272918802	0.740852745072950	1.665302560497780	1.580429113744870	0.184710806042963	0.290976984039145	0.227106958108612	0.368758422737713	0.490232459256986	0.588685101419441	0.458184000988678	0.162706374513089	6.945027872358590	0.602490101083697	1.213719676729770	0.194108348108799	2.607786251435240	1.735290772683460	6.266162246549800	0.071069681504166	1.003726761931840	0.182063534392403	0.422209059961289	0.701616708551683
MCF7	Insulin	PD173074	2hr	0.905905739826268	0	0.856007601574812	0.201313015122184	0.215366034893080	0.334603763228163	1.610406358071670	0.928421914947295	0.433764293712845	0.437106590679531	0.236767536571477	0.196754979103724	0.072586290876263	0.429686579324179	0.759758739522843	1.809283550248490	1.601081076004750	0.216052076845214	0.426076068957289	0.279641448528583	0.501632991666554	0.563949811875497	0.625813256032574	0.451432054705952	0.216847121902619	6.865943732892740	0.652081521303131	1.082362566212380	0.192296040398684	2.211067845667170	2.095362247250460	6.875631127193200	0.081707655546120	1.060615594685840	0.184799840836650	0.441598446295819	0.840617461151992
MCF7	Insulin	PD173074	4hr	0.908220165404884	0	0.895304078373803	0.115483886833361	0.250794151534125	0.294786601491156	1.372871296305360	1.003420112150430	0.433230436948488	0.353862178581446	0.227709314460685	0.207982744287142	0.073193636495817	0.445191497374796	0.737090038567118	1.615978974496440	1.482308385765290	0.205466263061388	0.204160740535325	0.176452996404944	0.388014752447935	0.531743117533880	0.637793805741707	0.483502063270206	0.150259981545783	6.259938971478080	0.578177921328800	1.061945629310380	0.185362907677825	2.359307460792770	1.991673337249530	6.030944869974120	0.069388971894345	0.927968339492510	0.173185101467285	0.427947394256666	0.894929533342540
MCF7	Insulin	AZD8055	5min	1.570296948867930	0	0.554037612816067	0.184898012376507	0.075432734196563	0.483652207629688	1.571629187546970	0.436599480012748	0.437077370188121	0.505656927495778	0.265518512107960	0.189124020571951	0.075427346265744	0.409070459068594	0.975146968637778	0.932682398400142	1.408155151831900	0.217001242026237	0.252374581653663	0.207879169886644	0.381001329524533	0.462133137393557	0.641921720171488	0.425055023925695	0.186804073228250	0.217915996685387	0.616030554141998	1.010551179604970	0.195061513118935	1.278157295298780	2.427900184954090	0.238880987929776	0.091145175340877	1.188569531146730	0.192262226622234	0.375107321160863	0.484913571640327
MCF7	Insulin	AZD8055	15min	1.149155439734490	0	0.792364701217393	0.181886218406386	0.555728039732233	0.686454827642555	1.544849019992340	0.788252684677927	0.453485421914754	0.737827044817626	0.236105022856741	0.217744766575189	0.091450212759751	0.406663801531337	1.104925794849550	1.651566056995340	1.212762147872730	0.238306786558656	0.822336882564496	0.585541262080267	0.602168616548325	0.475223976892245	0.602766715647555	0.439630052270122	0.238622267885535	5.008342854115820	0.914933824419285	1.028365302292910	0.198633231008445	1.779949470917950	2.698617192956880	3.701051807378670	0.081458039831867	1.172709714605400	0.184153550974118	0.399870052005395	0.801991991049036
MCF7	Insulin	AZD8055	30min	1.392454246201880	0	0.646155021183071	0.176812437318341	0.180936742872163	0.589347460997941	1.654976184302130	0.514289412658773	0.452581598771251	0.555862541590630	0.247466421108141	0.209275949800016	0.079284891301092	0.433237399579242	0.962313263972710	1.146931755758140	1.338626937398760	0.196348567309255	0.270002348532945	0.219390978921563	0.463783587104856	0.454625522942760	0.594292953945426	0.457011646732050	0.193239779031783	0.504328741815321	0.617000578126200	1.102079188983180	0.207629052243141	1.594427771648680	2.276814641100870	0.485971215129395	0.087212946041421	1.096073615596710	0.189493502128738	0.409088745952003	0.514706532236703
MCF7	Insulin	AZD8055	60min	0.936408653584072	0	0.610539899437069	0.184119725648963	0.110333911705441	0.387507842388221	1.673318856663080	0.443477757984880	0.460538412051034	0.553531766923453	0.252662944771184	0.196478275458345	0.085409037210973	0.427527940065388	0.849384404662834	1.048212245450570	1.422986107556790	0.204801698321661	0.244078576822211	0.179202547924422	0.499739065298284	0.440397323183526	0.636940754301576	0.455986608906766	0.191178031229569	0.569222538151718	0.640478401403904	1.027605628238930	0.180524608771207	1.400517690779050	2.186242150167690	0.756872492898577	0.085381542579831	1.248804771767200	0.167116278772764	0.347890023937835	0.477592546320530
MCF7	Insulin	AZD8055	2hr	1.284057037078260	0	0.600627815351725	0.188341507117950	0.120396156563230	0.407087213723006	1.695434045043230	0.512014995121468	0.465218969759926	0.586540247957648	0.246797252793387	0.210187392999466	0.082585096225058	0.407629503027286	0.899784489117116	1.159796827804150	1.205579001244940	0.207896645273002	0.283983034186946	0.225134638027582	0.461449171230639	0.483183456028164	0.621568921777696	0.429970734398960	0.183392270740106	0.754684909817494	0.636132214118188	1.077428198025530	0.214485755969413	1.576192006050450	2.065461596893160	1.197666772769320	0.091389311528393	1.134045086059000	0.183533844117954	0.421646275348821	0.532674492222947
MCF7	Insulin	AZD8055	4hr	1.264689457468480	0	0.637608489344775	0.197204669788679	0.138199377086902	0.506909000802693	1.705008103578860	0.512174365017085	0.473327859553672	0.696906704410114	0.220589505708486	0.216085703823325	0.095310368777275	0.407799217767564	0.990159110397706	1.176903891916240	1.194109405746020	0.193857489592629	0.194613239944271	0.178121586278648	0.502551339412527	0.572395060368630	0.577616791331495	0.487914058190958	0.174024825944734	0.713766167357640	0.620734705171590	1.169706518279330	0.226075989632344	1.471785774141180	2.701812968054640	1.201760340481760	0.089534575466146	1.421771423387570	0.194040204889750	0.346163953783573	0.502188668267541
MCF7	Insulin	GSK690693	5min	1.550969443218720	0	0.742855974393933	0.173325802330437	1.294280542087850	1.535835560177880	1.476309085471950	0.577070628753553	0.456924306744464	0.526494891775035	0.244813831509494	0.193271232708982	0.075796426607260	0.420297592263068	0.968620805612194	1.371209021040910	1.516509566587120	0.213681531145022	0.223226449419822	0.182591491176007	0.660124696875450	0.469990982203378	0.602909004711176	0.430828582176145	0.188427322865775	3.153064653913910	0.619804357961715	1.079646570572820	0.212595830100532	1.506543565750070	2.628498619016380	2.721681803861520	0.089267098176137	1.293260708941060	0.200106083222440	0.375833761393438	0.574899808354158
MCF7	Insulin	GSK690693	15min	1.426460610860790	0	0.774399189059048	0.331313164452134	1.553970592133900	1.855040214880900	2.305739274509540	0.578575923396689	0.474999170434546	0.571460941531180	0.239714242552271	0.206376273949145	0.089463331826708	0.428473963543318	0.867918062010501	1.444556618907310	1.336361487952090	0.202887708720186	0.333078439245456	0.237897570228048	0.671055653787130	0.465239653308090	0.557654267327083	0.409681593816841	0.202554819438153	3.748708401513420	0.662329019735869	1.061661777558940	0.222342001735450	1.465645326476090	2.378711403745360	4.257102452955600	0.109930409410371	1.245314033751790	0.191795419211690	0.329598591840671	0.625580687242143
MCF7	Insulin	GSK690693	30min	1.477057907837480	0	0.915454488058347	0.155388289581507	2.756630596170420	3.093079009700720	1.557769167018030	0.735050384109906	0.438933080502792	0.459800663863023	0.213528238095350	0.195467689906244	0.078153082340096	0.392120135337036	0.890977124781168	1.534271018034010	1.287947815486720	0.186839026206104	0.229205496457878	0.195144470775873	0.558333689106412	0.435572767522347	0.586816698091545	0.433345619470232	0.178378765664114	4.386105145021730	0.587002682424383	1.071281418410600	0.195001202832868	1.886120834214400	2.477527685553210	4.135433474776240	0.084659213564921	1.152568006280770	0.182147154567192	0.431095025198628	0.630688018573967
MCF7	Insulin	GSK690693	60min	1.494064446973370	0	0.786154957449933	0.199651449511910	2.572729967417310	3.132134107650210	1.651313511581870	0.646803225487347	0.467265153717261	0.544919048053339	0.247749138251929	0.220283917309788	0.083079223216268	0.408804978925332	0.774702651406977	1.251387219073360	1.185757254907700	0.201346877531997	0.261288637836995	0.204698017124236	0.638858511298415	0.495544689169396	0.605673191292452	0.444219760709618	0.198204118165354	2.655857147313650	0.622588961597182	0.924298466980895	0.234000189359974	1.542081321243610	2.147191273582340	3.726166870107660	0.092064744199380	1.116051000093710	0.191192306930886	0.459988977921394	0.638424261567959
MCF7	Insulin	GSK690693	2hr	1.514999632524460	0	0.811493740845983	0.173939546056679	2.718237310329260	3.043934072257430	1.457417889038160	0.703476673512800	0.434698116963670	0.564640857862004	0.210946684584452	0.204260549863771	0.085776542520325	0.413421839863944	0.858232152750347	1.729869507261380	1.157950336132500	0.200937488813922	0.269008674351217	0.206574625905011	0.686266621620967	0.464605410554874	0.535438995221045	0.436622562956760	0.165129312487226	4.449502488404570	0.570366768972930	1.040053132494110	0.230276222953441	1.798859498764170	2.651037463953630	6.818391109531910	0.093911642756395	1.337750460197970	0.195063132497050	0.427889155982071	0.680813565737693
MCF7	Insulin	GSK690693	4hr	1.481682016841360	0	0.797072753914677	0.176151845320309	2.645978438242890	3.164869397817870	1.501868143816200	0.700303017674169	0.455699872593078	0.719245418495756	0.226179578235269	0.207085391445095	0.083745731591923	0.403361803875742	0.903399647724616	1.585698659315850	1.239298694543420	0.185328359684462	0.199237626593409	0.165643688449610	0.664717525348187	0.545967797193562	0.555445430726850	0.471653565599623	0.177618970624195	4.786108196449050	0.617913128156501	0.997197757297523	0.228038479357215	1.925262806639880	2.951411440746550	5.229799125945310	0.088286609458765	1.266863691152770	0.176486478311706	0.362993564058785	0.660229547833527
MCF7	Insulin	GSK690693_GSK1120212	5min	0.953186923329374	0	0.743179188132202	0.147958801790047	0.944201156022774	1.167164792696730	1.670620703791960	0.639978421274215	0.482262009816016	0.352890801052482	0.242694541740723	0.210002204589764	0.085739859507983	0.444646420069768	0.849259384503838	1.159356372834700	1.400143523845670	0.212425735827952	0.070641289681804	0.158183037854812	0.388420323700741	0.479348483557726	0.617986455746166	0.462335080660699	0.185157613673652	2.878444346054020	0.639471597896414	0.978993090245197	0.175156862069486	1.555797294709690	1.775835707912200	2.923127388352320	0.089182204687012	1.058671395833460	0.195366193067138	0.388129058293625	0.564256958983714
MCF7	Insulin	GSK690693_GSK1120212	15min	1.146458124704720	0	0.793841089448626	0.187760770411992	2.019573154961070	2.419503683667070	1.655088466268080	0.666082014824597	0.450315321160110	0.439610821912574	0.218980215194190	0.203056623263515	0.084982387800501	0.417420837925636	0.796583488285743	1.448418611201500	1.474744929329950	0.222593873496358	0.071549820939923	0.198257242206369	0.487947992150953	0.430798058070791	0.583231335337484	0.446702693453813	0.191786400441375	3.854066507666350	0.628766904526766	1.008347404882500	0.209049049617430	1.765616328257910	1.883151332807040	3.654731789442770	0.099044836181343	1.141793815152560	0.192014972515516	0.349650136545702	0.562288616380207
MCF7	Insulin	GSK690693_GSK1120212	30min	1.581877459847860	0	0.893927409875597	0.175998098280294	2.985069189138530	3.406850587407620	1.764220849421530	0.644372784034120	0.423135679757716	0.496587102229210	0.224181368347426	0.178543225453758	0.071425426456510	0.381129418337550	0.764050765136913	1.668776137272600	1.675696307913680	0.192059549025494	0.061213702800475	0.185612105496528	0.579171940160646	0.454111242157381	0.600690707143308	0.403480643369736	0.172704776747107	3.716703944253980	0.585612353305109	1.056765985745900	0.187847959806618	1.882975582931920	2.018293057930850	3.900200207639960	0.082903451365755	1.121348471428240	0.179849620360599	0.430771873332292	0.505293460287313
MCF7	Insulin	GSK690693_GSK1120212	60min	0.742729555262637	0	0.900881600509017	0.136872899473714	3.417245352579580	3.483640609324100	1.696880980545850	0.786541625099217	0.452052293484807	0.412100148501379	0.213172369545171	0.188252637850209	0.072583735338648	0.387697573994352	0.708749370903332	1.393406140001570	1.375943820791890	0.183490389258799	0.056433077628076	0.175352433303579	0.415719389633327	0.460775501771793	0.646234415269291	0.458646805871959	0.177596480990786	5.404828417268050	0.552921272131432	1.110630579221480	0.167858832365457	2.248364100233990	1.716514089891810	5.220644261012570	0.080577251643265	0.909081304239010	0.180806409624647	0.445720543939555	0.591864061398082
MCF7	Insulin	GSK690693_GSK1120212	2hr	0.951296350288567	0	0.839617743158570	0.180417420936562	3.114976757791990	2.977640077783150	1.541499235245800	0.844904582906866	0.453842285563672	0.447352596058902	0.206281139279260	0.195112079204148	0.070012461677218	0.433313217289530	0.704512219910379	1.460659172582480	1.572163487596430	0.222863066918177	0.062660800501619	0.185642390423366	0.439821432242641	0.473868270520200	0.655118674323529	0.482208705797449	0.207906153300851	5.031415565469960	0.588736595962509	1.061510929611560	0.172736370996289	1.930709656655520	1.734850624071190	4.291268089342660	0.075463312087939	1.009372507098050	0.166479712136721	0.453721764141949	0.654986812893085
MCF7	Insulin	GSK690693_GSK1120212	4hr	0.746217704894640	0	0.801287650290360	0.116704142830861	3.184102751623620	3.012612280263080	1.413508962432150	0.866242832786716	0.444487690038021	0.429081743123647	0.210628882498288	0.193476507358463	0.078659134571680	0.429939813173386	0.798920101184153	1.367571152160710	1.627782732774630	0.199758995064459	0.069131851682829	0.150987972563216	0.415556581851975	0.494461637105467	0.611063328429385	0.460783163911702	0.169413757607675	3.687730754275820	0.498782779729366	1.182443794993480	0.204525196856151	2.026288887798210	1.607920970559570	4.304610934194180	0.075930889373517	0.947796257674545	0.178323935885187	0.397369838082392	0.559849625655301
MCF7	FGF1	DMSO	5min	0.749541343808028	0	0.764298658994809	0.202584978014721	0.477338970365385	0.588819822833678	1.701099774963130	0.713838533943627	0.439930965502698	0.428653355856737	0.268623995547817	0.214926608748004	0.095574552889341	0.455568321214304	0.951695018180035	1.611455784769910	1.444251822464120	0.204029211347635	0.706383940546558	0.581931906858251	0.560068950389615	0.501285061919754	0.623023894003240	0.445539331773332	0.195968970134030	3.642869756103610	0.786542783936992	1.165484860512370	0.194136607984633	1.772385432400690	2.451886920183890	4.209216292651990	0.086743703737242	1.177771692501940	0.178812966215833	0.357756199913100	0.791457583406760
MCF7	FGF1	DMSO	5min	1.263989269574430	0	0.592412076966411	0.316901006062842	0.078762596532410	0.535533760976616	1.901977562536640	0.420248707635510	0.459854556280492	0.669040164052629	0.239544150091281	0.203521925902032	0.084356307430561	0.414475639489328	0.818466940653822	0.962277437851740	1.305447702413410	0.204433472284086	0.352428281553156	0.250069853164747	0.449863322971898	0.479525445669337	0.578583080769859	0.411296486548272	0.201400944324509	0.301024293425323	0.696194929075148	1.096242643248790	0.216909344482731	1.199744146272980	2.092382839376740	0.464746428991539	0.107495531083683	1.258328969005820	0.201164045746440	0.322701518336973	0.521228777236090
MCF7	FGF1	DMSO	15min	0.923908452903925	0	0.727659865907226	0.225703961727232	0.555710432649946	1.209164256685300	1.323577984493310	0.816993871317966	0.468148891861432	0.489602436985023	0.238095284970857	0.201968841349939	0.081928326093666	0.433494790496379	1.039564221030650	1.781426795978030	1.417081394310630	0.228601159640977	0.726773030902615	0.580441590177762	0.644040022805310	0.480610352872216	0.659294395781133	0.580761657020085	0.223807022480354	4.894938958784300	0.840708518914693	1.010569695011200	0.197253164867405	1.720207058415890	2.790186898589150	4.705936156167570	0.084954495148079	1.061085113814110	0.180751692984108	0.327625844892841	0.787405175978614
MCF7	FGF1	DMSO	15min	1.405185595534950	0	0.893675208586989	0.283137555974641	0.368356299196495	0.527056893202374	2.242441880957380	0.944477539916280	0.435309508722906	0.669803355782436	0.239919760659890	0.188268953530432	0.083807392669310	0.391463813671261	0.979902879314333	2.035783250685190	1.269282843519250	0.250686699138369	0.665299473546050	0.501750474215128	0.555341801515844	0.445197416015069	0.610052303541676	0.445995177992700	0.240414556140227	8.335849000664171	0.922379598997850	1.011889498081090	0.195519281972930	1.870566662804050	3.324383810149700	5.713091809408060	0.085572600091391	1.158506412077070	0.195550053410089	0.388793666410403	0.925644869562296
MCF7	FGF1	DMSO	30min	0.902640791613963	0	0.723799412314645	0.214918078006728	0.237279141536871	0.445765315760373	1.442760504863730	0.851143983924820	0.470383527313393	0.527675962184774	0.229476362601536	0.202323399415643	0.084960088220895	0.428879582358362	0.908566058495689	1.622665847968130	1.337415428403070	0.188363788607174	0.513643497208420	0.306187037717330	0.632201160409713	0.493803925867839	0.537383398786090	0.467585532173174	0.182936556805012	5.994962895541300	0.798744440398050	1.108792099097140	0.241805064132869	1.604173525538390	3.373268577601100	6.019618282826030	0.091488974315947	1.319964544946350	0.198756704614753	0.375687182661962	0.773253265176937
MCF7	FGF1	DMSO	30min	1.196306248401400	0	0.779744273497542	0.167840378952989	0.393728323904812	0.520283455719026	1.196749650296790	0.863950685496060	0.450546966254016	0.900071975010257	0.219591144764160	0.221616057764497	0.086344532668087	0.403827764841238	0.999620641465876	1.766676788335620	1.347186037748590	0.202725988798540	0.588224117775815	0.379936291398349	0.690927210185030	0.436004156758370	0.593673675253016	0.460855612110627	0.193576810608592	6.813159660570220	0.852907698234443	1.117245745161100	0.218541174110640	1.790461691779400	3.235920063457280	4.924187723964920	0.092549511311330	1.329548670407580	0.198798887627894	0.392467668157659	1.026117402614450
MCF7	FGF1	DMSO	60min	0.577609005086337	0	0.728023043902120	0.175987396833063	0.267176860358292	0.352205848386646	1.417343384827470	0.830217738697521	0.467010705655980	0.492956478811222	0.231391305336402	0.217681537464004	0.092802012650124	0.419659057653074	0.901975235345898	1.852846645057440	1.377812331557860	0.204301969844239	0.514056271767652	0.306458732197657	0.700563487369283	0.507821574858686	0.599254366983665	0.476585206261683	0.169244508279474	9.564379389560971	0.810464603487253	1.033123311383070	0.231859638816958	1.868844502574100	3.416316284025780	8.078199589863679	0.098183379003672	1.229027715099910	0.208433217150379	0.324519516792872	1.022542851711650
MCF7	FGF1	DMSO	60min	1.512754922298900	0	0.838564555690020	0.203503841453330	0.260492067793632	0.380446318775308	1.592944425344010	0.841432035838097	0.451658023825423	0.726118464090886	0.234247094897180	0.200841799981078	0.084983058044373	0.432184481431252	0.809491393486620	1.945895353687600	1.410651848441520	0.194739523485099	0.539222413336010	0.335738871133636	0.680618621204140	0.450464356247289	0.607428624974155	0.439863619794296	0.196805185363993	7.980429792161200	0.867694708941029	0.944537534232758	0.212598083552398	1.881245710049590	3.292499131639290	5.740674212751500	0.084070792844798	1.263347907564860	0.202572464317185	0.388845494851577	0.976792486320172
MCF7	FGF1	DMSO	2hr	0.608789114792587	0	0.716446831073556	0.180877021960604	0.219463064307318	0.470286105340610	1.281060058343500	0.932380511807380	0.441094895823474	0.482360722992666	0.256461801938179	0.213730742000317	0.087087543579263	0.416411252714573	0.672447085029151	1.886008654611900	1.392867706457400	0.203655017275123	0.492109841026896	0.382871562011511	0.627112809342963	0.591964116323620	0.655725658365084	0.540565998031191	0.206955113175804	9.492817939671850	0.728321265349956	0.985928026924926	0.202324974162316	2.015649332356060	3.463091200340750	8.030797474145199	0.091887056618026	1.195216714997360	0.207387873454485	0.326428730743684	1.171269410207970
MCF7	FGF1	DMSO	2hr	1.336215287343210	0	0.852634860676309	0.182710154535836	0.385556191878698	0.555568914567161	1.202172989850140	0.868055271661177	0.439780523228582	0.858755238336490	0.223520709036043	0.209452984926246	0.094201911079203	0.390293297950749	0.758362387297955	2.136660701506400	1.278636108820140	0.199849957544802	0.519358805285826	0.375196294148287	0.696107344806480	0.686534190308929	0.546192732567067	0.520986724960856	0.179335453757353	8.904783201003950	0.799090186633584	1.095713519935440	0.233410360370728	2.111293783198200	3.997941431922120	8.005029527991750	0.091744185655734	1.269455216074500	0.203104832218945	0.400149028968494	1.239213144680850
MCF7	FGF1	DMSO	4hr	0.991404921655965	0	0.802204148528096	0.180843632413781	0.347820113190980	0.346944600196969	0.874802674411578	0.810101059832936	0.460087129805665	0.579531663079326	0.262871960369851	0.203546479192273	0.088465281139860	0.415797207175414	0.675261696708931	2.041574751191980	1.294519193673410	0.208863545037463	0.506885043339228	0.476993081166113	0.694998483543680	1.050935160427780	0.596120808209987	0.504605705570690	0.186568553936325	10.235213704302900	0.760999268491123	1.040432510441440	0.213696621274610	1.948668503139710	3.850973013158440	10.140067550035299	0.108090628475641	1.172814541226420	0.221301201043938	0.344107147052963	1.223480470594270
MCF7	FGF1	DMSO	4hr	1.401819992747160	0	0.900406324037407	0.212835593343516	0.344747379525982	0.418429025214685	1.412193407264220	0.907784267508862	0.442820610080774	0.874091915953437	0.245001493992120	0.203463983148915	0.080326810072335	0.394875216140040	0.732242307275459	1.930996061529690	1.200253632936240	0.186343566071144	0.459159706371558	0.394798662065917	0.603889007746822	0.804046370259050	0.532086155695737	0.484179136957009	0.161294437944354	8.724802571384471	0.787357037132151	1.041989416892980	0.219036518778474	1.916643784733550	3.555575272302020	7.702439090635290	0.093383361153805	1.349854619137870	0.217593207388319	0.396149370206862	1.189761237249790
MCF7	FGF1	BEZ235	5min	0.789484956774822	0	0.448602550013846	0.220684562595036	0.063933778950731	0.392844534326128	1.564365205634430	0.616614770413653	0.600442537070357	0.390422990255660	0.268727112629751	0.208859402725429	0.092419261999374	0.481493664846311	0.940495128641595	1.089132177981990	1.509033654610090	0.238077672947087	0.741823696406594	0.598726286693268	0.409925490215793	0.543873721065283	0.677623699616145	0.424120234680592	0.251920236545003	0.132348120245860	0.892429539202870	1.138941066774260	0.198499661923456	1.008470721453820	2.248472338142770	0.271034931946075	0.089874133431413	1.151011916086720	0.194577684198112	0.320725376214968	0.748026148203540
MCF7	FGF1	BEZ235	15min	0.920404370045552	0	0.458306973410638	0.262976385087911	0.062330085780159	0.347940658460157	1.482511144957300	0.765799873213547	0.472898182588363	0.514784527552824	0.256294082196068	0.209212096891481	0.086791015611432	0.480755057055846	1.047646393191520	1.302254503656670	1.485794066107150	0.254311471966719	0.634794132566972	0.444473298137400	0.527469994462698	0.494525157724077	0.665565231460888	0.439737698784833	0.240420048282782	0.127044261235147	0.907414632061299	1.036833503598940	0.483130437858375	0.938086082564677	2.637391144671540	0.648644072254465	0.094710328427489	1.260130406953170	0.215889173953477	0.266606047773256	0.694354360944882
MCF7	FGF1	BEZ235	30min	0.826525137571896	0	0.416214307519711	0.213813102760095	0.065825742926013	0.323870683182960	1.431985858297240	0.736412046029853	0.482209553602492	0.430391760249771	0.245237442440207	0.200902801659727	0.081491951638398	0.460358334896756	0.858115533603597	1.105462858589810	1.420386477064350	0.222195426098281	0.583924893352291	0.322332887627951	0.398325330198187	0.480342554714480	0.642370414754484	0.442959785724422	0.238646523353743	0.152383930526966	0.841470106992250	1.070790396520880	0.192328700008696	0.887524532993410	2.706482412826370	0.630297193143403	0.095205798537827	1.202293063416470	0.208468760245713	0.312888547669931	0.678712239979353
MCF7	FGF1	BEZ235	60min	0.473927713502802	0	0.408478823603127	0.241978272142357	0.064954738887241	0.321552933468694	1.722942821240910	0.755428120225103	0.502210397939303	0.495695050969366	0.232922245765597	0.232728382814724	0.106640593811212	0.482256125776742	0.826170019572310	1.097788493679410	1.462600804908780	0.217869452164412	0.534745890351288	0.323827506047113	0.418287150482325	0.477253646587930	0.586058021146714	0.471460103663312	0.206807701857616	0.112297261314570	0.853271597240003	1.106687705067120	0.231133728435816	0.832104068061098	2.876520657970320	0.653425590936079	0.102916433682540	1.258614914615210	0.226112612109649	0.269183275249468	0.772684481310103
MCF7	FGF1	BEZ235	2hr	0.691447151442953	0	0.389780782049717	0.252685615306115	0.058408800191652	0.345697286393527	1.359375516579270	0.670102235934080	0.450070246065393	0.599153907273432	0.257137010400743	0.207231305506866	0.085934252655907	0.423239813236335	0.754243870961081	1.285020378950530	1.350909936425700	0.220999598250058	0.552454319465122	0.416182370564478	0.489321842602218	0.612006629129671	0.599594493882144	0.461921999612636	0.189475675228806	0.363745309602461	0.777569453828454	1.060255212104340	0.220217115649638	1.098870638562540	2.992289191582340	1.159177412401300	0.096925861420508	1.323105524961890	0.189807046267069	0.320345270259907	0.801061870285160
MCF7	FGF1	BEZ235	4hr	0.735790851352990	0	0.415059875622043	0.291902282213928	0.084976187883426	0.417716334300168	1.192186765069090	0.661100411403113	0.494517209140987	0.619916533304247	0.294139287288511	0.212219344025207	0.081683272550488	0.442400841107650	0.721451941323762	1.094136797664310	1.565406951513390	0.264528140150607	0.527232225133333	0.471651017966072	0.508508118185322	0.962988560045048	0.625359053133054	0.502127793152774	0.188416035243243	0.112630310422556	0.870840462134066	1.034201510879670	0.223115637379423	0.941756935919554	2.804070067571310	0.503470278062207	0.116806431304036	1.322642206217590	0.229491258048830	0.258207710317453	0.814653665574995
MCF7	FGF1	PD173074	5min	0.909375380064050	0	0.672726600284875	0.205348936396531	0.072098054330478	0.242553392805708	1.543341856384970	0.526703517349927	0.508191107521416	0.363250885291909	0.266600505682921	0.222858462057145	0.084464161041010	0.457473238989318	0.893120049147586	1.264680593281990	1.444535999547790	0.224672645765611	0.299576874299314	0.212359761590371	0.659928567180067	0.549447357343170	0.599443650729298	0.449775041894960	0.174698644692378	2.322896147058700	0.670369112051829	0.994695135272015	0.235420973018719	1.103982627709410	2.253808758062590	4.072378606252090	0.107353535224851	1.219413865899160	0.205638734930249	0.357517639842626	0.561949668064773
MCF7	FGF1	PD173074	15min	0.834247979245020	0	0.651014458094150	0.228786630255771	0.078877989669409	0.251352392068424	1.458370326303930	0.534532378588364	0.519467270941325	0.336429694788910	0.268530750991319	0.220527549741609	0.082847384538583	0.462105323927421	0.927797215848243	1.182596814444710	1.519027663056150	0.212773179253063	0.231962692887104	0.182671673779481	0.636414853200561	0.536525523378134	0.645556628511468	0.423474020454634	0.170513082929956	2.013484530314010	0.614762904137162	1.058932519174250	0.221146329465982	1.026448095961290	2.142264903942780	3.610468185752930	0.088944271797220	1.252834694048880	0.193397726059161	0.356015009452237	0.563273324456487
MCF7	FGF1	PD173074	30min	0.755489159530954	0	0.654031246458879	0.186635596324650	0.100895996582586	0.289358987584306	1.650701930657480	0.600687835986338	0.474985015950767	0.313567284536351	0.221211500501320	0.200022335333896	0.084233676750547	0.472428394278811	0.821676903917920	1.184762827739070	1.428659285365280	0.210496397588213	0.273723569930543	0.215690167261015	0.525098218622480	0.529174428129310	0.613491955462567	0.444169715921133	0.178408737123155	1.847842251447650	0.598209895449382	1.105669770617920	0.206322771432120	1.139055461333910	2.124637262954530	3.084805018008890	0.089193363867911	1.243404514001060	0.203151927006585	0.388964913314023	0.562713069012821
MCF7	FGF1	PD173074	60min	0.518474510872940	0	0.607682391998983	0.197356421040895	0.110568720153187	0.305392253048567	1.896575831439290	0.516446472450738	0.455671533322609	0.436851369866853	0.250267438095123	0.233449007081534	0.085347184739506	0.468735002574996	0.867602245794553	1.239634050290060	1.536804127167550	0.244959953220414	0.249887935350188	0.235274124511866	0.595443559116046	0.482015432848320	0.594379774756688	0.485287805326333	0.156204964776758	1.995745124356440	0.546680991726983	1.081929240747480	0.228747253809094	1.110455775987140	2.122492699563850	3.307202021138380	0.096570441906633	1.225500387646770	0.204039856108552	0.347256096682739	0.582110201644038
MCF7	FGF1	PD173074	2hr	0.532273675097278	0	0.626114145527644	0.190348869520174	0.120982931336892	0.273364862615751	1.603202795074780	0.660880153080657	0.452690879597377	0.351749358357314	0.235043150967233	0.224536919665557	0.082330541883960	0.399918689839457	0.784916574851170	1.495928115981720	1.522420749641310	0.226271685887939	0.430456895360006	0.316988437353025	0.517869878896764	0.575251494583056	0.575692201328657	0.497197919589081	0.224235590813054	4.002754818859410	0.638921527448922	1.062499806778620	0.190895672336857	1.398942482065760	2.302180972377150	4.828648865162420	0.084102785386999	1.183700746611110	0.219079353600614	0.322062581123665	0.644643725314714
MCF7	FGF1	PD173074	4hr	0.844818625568069	0	0.663049279414975	0.190526261661034	0.127098597695350	0.242335704188330	1.322844292600500	0.632115163276282	0.438139265159925	0.396728944939555	0.241361998598062	0.184607747823134	0.069937941514297	0.399113582467710	0.770832515900350	1.518908946811140	1.466697803874400	0.221222101142231	0.431430511478548	0.297079905989280	0.579293961619715	0.579251698689207	0.652222894520925	0.437965892361347	0.197057697160871	4.653682111442770	0.596827339384818	1.065570386626130	0.178014725133965	1.483664394858930	2.596993496198300	5.913369120936030	0.083298720000771	1.087169666013040	0.197320617448806	0.311662481443167	0.654367522280060
MCF7	FGF1	AZD8055	5min	1.268938234121910	0	0.578876737638058	0.210600736186903	0.103696453272787	0.483315493829202	1.475223708347630	0.663402466740196	0.467397531111224	0.730330742985992	0.264151227588142	0.215497757653490	0.086549015408397	0.402140457551998	1.248468880272930	1.560345907717700	1.290496948138290	0.222218544427167	0.790572466864283	0.590470423211555	0.513819452430011	0.437640327927767	0.627929136614664	0.415322147342910	0.224769542933601	0.326794523697360	0.932013476999956	1.102812278045540	0.204661694341052	1.271402418288970	2.581033433670410	0.728486748637545	0.091682252179986	1.222888902807210	0.186908074905226	0.345645292133810	0.665450678635743
MCF7	FGF1	AZD8055	15min	1.699102843947120	0	0.836637045587917	0.319045894116145	0.176211809325206	0.764074899686844	1.942839496681150	0.625233476918787	0.388243369915524	0.616016144191399	0.217353735552604	0.168141503972863	0.156443721516159	0.375925399232934	0.823043332195693	1.548579588827010	1.507210328861340	0.204125542883950	0.589898933441709	0.464923617184689	0.521907381548138	0.548558073518990	0.553693022201210	0.353984699885364	0.245765166117454	1.003808392983740	0.907589748058535	1.202523734285230	0.226986848781292	1.685915320341020	3.080867680751380	2.196378555851200	0.091201976073853	1.848256492032730	0.198545124697523	0.635640895836994	0.770473185342734
MCF7	FGF1	AZD8055	30min	1.358071437292190	0	0.648822578318933	0.154251600385070	0.111205553188619	0.456225381600460	1.235161367434720	0.759476385041013	0.451299169187411	0.665302114345055	0.228623652474773	0.203643783335529	0.083208758789976	0.392071100689892	0.975064819759890	1.399866396587570	1.426591492095890	0.206087818856312	0.640480610341371	0.417356450740781	0.439437403832036	0.458975690137754	0.616328202453368	0.437138154206564	0.202679277289643	0.764887136019218	0.962933424159992	0.996306997754581	0.194638473621579	1.407996147713000	3.003188893275240	1.140854411376200	0.080230949304016	1.128833735293070	0.196366521349876	0.389349838175602	0.891709628150610
MCF7	FGF1	AZD8055	60min	1.419872486948880	0	0.618781094035696	0.232770401429759	0.086180127083157	0.353352806832777	1.678295791394340	0.749409116995212	0.464683011869058	0.596205222179241	0.225609265233708	0.213457390255952	0.086414693161980	0.417248104891280	0.811628299366590	1.284071138543450	1.146946688851890	0.208215620958433	0.497341537596569	0.331680661301434	0.570296758251705	0.508024303465045	0.600314247316532	0.466903028029680	0.195634014548081	1.256917524461300	0.830530548931862	0.961500714065220	0.225579273930742	1.315447549191340	2.459357089517220	1.765648584360740	0.096179757377263	1.206354236939380	0.206953612226575	0.394578174017922	0.766489360903072
MCF7	FGF1	AZD8055	2hr	1.206239046402600	0	0.611388576005582	0.227286641543390	0.131476895315367	0.474899972367143	1.545661169852430	0.800976061672053	0.440549620084162	0.943423306724707	0.230022818045763	0.215115576840871	0.087139974805898	0.401409327619747	0.813440728921695	1.529218690483410	1.233868102692900	0.197372679055859	0.540888668721211	0.437511544741262	0.543130366664919	0.604891872875615	0.559818519649680	0.455090544428550	0.171050070562063	1.755250886151510	0.844835733777850	1.077015110020110	0.234240433592847	1.421923394377440	3.149061996179550	4.555814568274730	0.095893672654512	1.374474248415880	0.203249163999954	0.354698763570180	0.945442078198784
MCF7	FGF1	AZD8055	4hr	1.439843674051740	0	0.667056985351635	0.207043779463826	0.127311096631364	0.370739322856973	1.484952667649210	0.738682079546424	0.450512184098536	0.854918256360446	0.216090154143795	0.210908381538685	0.085033972724913	0.410529723586114	0.815086635385052	1.339611982117160	1.172670028755510	0.209780987382518	0.447511063715332	0.378518647435112	0.572623715390964	0.781365286235650	0.542892823964566	0.460614043058867	0.171399469628714	1.446220578000250	0.782497791507603	1.066980739964770	0.226870029157571	1.244077501877260	3.488026254455880	3.270137187480680	0.094021293470888	1.342187425670270	0.217860988850356	0.347013210550824	0.847945942465486
MCF7	FGF1	GSK690693	5min	1.239424988873970	0	0.742758892271249	0.178873086037807	1.966553358071210	2.239872352333220	1.515175328862960	0.764414439233906	0.468543019934623	0.712076383765040	0.232764141851776	0.227712631542722	0.085758506660766	0.406517468280103	1.275910109771580	1.790199822165670	1.263675166812100	0.229525007896242	0.737919907386339	0.554707622761452	0.647478403594044	0.448884559502896	0.552651352146346	0.433014780013239	0.217310494238563	4.668192439028380	0.906319789277595	1.068027897951330	0.214669348488345	1.588967084083530	2.999411300133410	4.034796561347300	0.087615365135675	1.220291246266550	0.209798388453908	0.360273994983557	0.756238072491008
MCF7	FGF1	GSK690693	15min	1.604278158506610	0	0.798771130383665	0.264487181856922	1.884807159188100	2.189070890362120	1.643419652522740	0.652917192187638	0.396892802008634	0.691544167877402	0.202855365205293	0.175057967585939	0.168425318912436	0.381483943806124	0.774160143800507	1.830907369492770	1.641315651604170	0.218824978855209	0.547750492755790	0.429052395777864	0.616966232252325	0.500799171681008	0.521901239406867	0.379310460949498	0.252108861669244	4.927086887040200	0.935769686852592	1.172511339409060	0.216564994959432	1.922477927331710	3.380108814060610	4.555955681554090	0.091654872149282	1.870838406332360	0.202380945606020	0.658916986944553	0.960361059084930
MCF7	FGF1	GSK690693	30min	1.469283996223840	0	0.767535793515576	0.143464062959861	1.930548201041720	2.001140209977960	1.239325611220750	0.891819315817241	0.426650769833170	0.664697991322703	0.210908636776137	0.185635772859337	0.074779589316475	0.415818729778409	0.935505617898554	1.729312665064160	1.369348372066160	0.192987332587863	0.695618194056786	0.385409693399595	0.558563615414307	0.391136333989695	0.631887460786690	0.425461641196860	0.198356683800740	5.764403642405230	0.893339356619026	1.025896736581710	0.180487780376788	1.719255333651190	3.140353293746060	4.200488348512470	0.082696909109873	1.085800651992310	0.189768389162036	0.453076965273383	1.017271624263660
MCF7	FGF1	GSK690693	60min	1.450356026099450	0	0.863655673144423	0.180667670100575	1.885209496358560	2.046583425176370	1.730166130162620	0.956584132551337	0.447134091520694	0.578269309374446	0.202090915259808	0.196619285578675	0.082608926769094	0.410882450737050	0.782296154209220	1.710029410238550	1.137623184186360	0.192901140435347	0.520749835543904	0.305859276918339	0.606538075126686	0.409816281402071	0.594129116991454	0.472190818255933	0.198060406810703	6.367929041046050	0.807925320559820	1.015660199305730	0.195989280143609	1.629260681966510	3.234727697271910	4.862872290403380	0.086905117823640	1.148646561264980	0.185681621139044	0.415794315504880	0.987514907106090
MCF7	FGF1	GSK690693	2hr	1.253383687648270	0	0.824793558589625	0.201726004910683	1.993210770389280	2.191742151565830	1.239894633939180	0.891140632312187	0.446417721051449	0.929764226332993	0.211233899361246	0.210558161854438	0.086263511919330	0.384725031349689	0.745084826845555	1.831463030993290	1.149763863033770	0.187089767276662	0.506090510673531	0.446408792446195	0.652805624607620	0.599244773784269	0.520596613034788	0.489480235710961	0.169866288221917	8.153002411916100	0.829221603267007	1.051540216020970	0.223178624144179	1.722839679947630	3.435718148406420	8.056143976005179	0.089228211371786	1.274513931946960	0.215388921161537	0.385692290256625	1.184135959281830
MCF7	FGF1	GSK690693	4hr	1.614267383296530	0	0.895175768160799	0.201295608289062	1.899598066829900	2.157368309947920	1.346363508736000	0.780796017848315	0.444239039575489	0.976804159686420	0.220315713418519	0.204108614744337	0.094915786173213	0.391049795193519	0.721376530614119	1.831048137025790	1.198679964522040	0.194130666877269	0.444183690470639	0.368226419029241	0.663570890687908	0.793992566688036	0.532025984271459	0.504469950983044	0.161604223256151	7.551517650058260	0.793952945511716	1.019461661935780	0.214908358789751	1.810574368573610	3.978052111150940	7.352829472093320	0.096223345558567	1.298696254073850	0.216589989042925	0.386698215550276	1.188215687550040
MCF7	FGF1	GSK690693_GSK1120212	5min	0.661516294130110	0	0.718253854562690	0.174418392997383	1.601511772511610	2.106867813526860	1.507995822720410	0.589919872653550	0.473330292349734	0.507303599207235	0.254541779148200	0.216077608274733	0.106628668469793	0.403008245412658	0.883331656463266	1.529914843322260	1.639096345716340	0.240920752651267	0.085454767633611	0.399748463397996	0.525653533613713	0.537916956155444	0.632766375266596	0.441054914580520	0.200024751614300	3.226493786594210	0.600660251486875	1.088396285628570	0.204457689294249	2.001600861029670	2.015723120782710	4.251638903118750	0.085706301116548	1.115482322832930	0.193387680003815	0.340281160193382	0.551894233724184
MCF7	FGF1	GSK690693_GSK1120212	15min	0.798346242537572	0	0.747483473918680	0.191526048891143	2.568385386577750	3.075324663055060	1.429140217010490	0.580156987196236	0.448458228857281	0.571888526254878	0.251070091515502	0.196269371398690	0.104457339567867	0.434264896476065	0.791014050596412	1.638081802765150	1.676518281832090	0.294841803067394	0.116497871914655	0.649695993805176	0.602566641757239	0.478019450782596	0.680081997763107	0.433363566229947	0.307352920585562	3.502083769458260	0.602013498648060	1.046444527202580	0.190219652443371	2.018883749329460	2.127614129855290	4.227433095373740	0.083520097151379	1.170274511948660	0.188644716369083	0.324745976484195	0.544248690116926
MCF7	FGF1	GSK690693_GSK1120212	30min	0.751259222997828	0	0.788768909180921	0.150077969533240	4.328059627926580	4.854832972227120	1.356240861351610	0.823937274264175	0.443952911223914	0.609547526893106	0.251704235488062	0.191737644403143	0.116345770069136	0.417496223113640	0.751950666338699	1.844934401079580	1.626864343346660	0.457123729006431	0.218737487780979	0.954460981516124	0.469245703742717	0.478123557896711	0.613886464874194	0.411460694217910	0.371498096409813	6.576029246772450	0.588522413847963	1.192450122981190	0.196163219217961	2.283421349851160	2.155763798549590	5.940758850846080	0.083622461046534	1.172646594235290	0.198125361456385	0.324388870834883	0.615532518574216
MCF7	FGF1	GSK690693_GSK1120212	60min	0.484915968011047	0	0.796736651378198	0.129783618734945	5.270590209212360	5.065952564226830	1.454807436219050	0.929299081627487	0.484230547850169	0.570281736719644	0.223073470963268	0.218391303027675	0.105501784108829	0.432949394626770	0.739972427700671	1.864714070754800	1.513501279945640	0.255711172165792	0.231175926576109	0.842999558223710	0.503624378188858	0.414204627115609	0.633158293791526	0.496091082452919	0.189953721120131	9.609479740288860	0.643484519322846	1.084679072701320	0.181540363233672	2.223285478992970	2.369842755592170	8.433284488985811	0.089200070167037	1.107711125570610	0.180098546277284	0.335455479389302	0.875362069204803
MCF7	FGF1	GSK690693_GSK1120212	2hr	0.621485353447811	0	0.735360914430080	0.154368980617572	4.620119915026210	4.611772346610200	1.101445404253290	0.867177184701543	0.471026416030364	0.665427758137488	0.254254905664091	0.219942140465856	0.106740411637241	0.411628653863489	0.648024797214335	1.975295661122030	1.554811146130040	0.237169901595265	0.202683629253700	0.735287173820352	0.559901482927220	0.522638239118022	0.620845375069877	0.514428264328100	0.203431309637447	10.771168332433700	0.604190654996571	1.109092578984840	0.187073666860990	2.240257114811790	2.709716809037080	9.330520368267310	0.088862670385354	1.207762150810390	0.215654014551310	0.267612244803246	0.916797792997165
MCF7	FGF1	GSK690693_GSK1120212	4hr	0.850862577221590	0	0.766062493599748	0.145050410321183	4.779125670509800	4.645810803181520	0.991204591675797	0.862883702086273	0.468108412605899	0.587740907690711	0.244561925426344	0.192078651563367	0.093099014070211	0.407804611516967	0.585971375276794	2.006179985318560	1.506451477513530	0.244468882818580	0.222217439745758	0.793269680917522	0.565489504365644	0.581851569301614	0.618495497885715	0.503088754541290	0.186563469903992	9.033058273112070	0.634200917970117	1.137654346944750	0.181767132446996	2.371897231469920	3.016636678409340	8.648646919256780	0.085906846764354	1.050534588304160	0.200456472711635	0.256252413328237	0.994337389965218
MCF7	HGF	DMSO	5min	1.240997660332390	0	0.712122411157436	0.177313375057406	1.053945323187910	1.266721185199230	1.402155498421170	0.600289209631724	0.500068264913454	0.688429790362758	0.242153781323293	0.208158876621714	0.152317924369924	0.431257916533564	0.905485529245190	1.661456645515580	1.493983248153150	0.216893192297456	0.709559271310808	0.735079527631065	0.653421750803766	0.488142827959637	0.620255710382416	0.423257118566011	0.216092317925027	2.265090473674830	0.732681152042376	1.075648649771800	0.219127461227506	1.841187815668620	2.081463412687770	1.636001754485230	0.085869649035422	1.278921627579000	0.197580003366218	0.397699160106838	0.664087574164663
MCF7	HGF	DMSO	5min	0.863736410758543	0	0.806215496629763	0.148651609734825	0.600356639687901	0.782556517262484	1.496684454220980	0.717703339254106	0.535230945616068	0.429978786976750	0.202327102038283	0.198594804303784	0.137918782133700	0.425171672828362	0.862230510600640	1.444963596921090	1.591928206746260	0.232184561009623	0.635683814723844	0.601744512408356	0.397232350715288	0.514885118853929	0.600221369690585	0.412022593082976	0.167543569814239	3.329029588525960	0.724775705562200	1.049645556701260	0.178570757634318	1.752075209411810	1.934052656641130	3.115891737100960	0.077811097849077	0.947750920194313	0.192156980088213	0.315692327704146	0.748509393234671
MCF7	HGF	DMSO	15min	1.842171738493970	0	0.888290399158916	0.242409227695000	0.850046258633480	0.864278556021853	1.477997850638930	0.895549985661433	0.491138597887485	0.605890917536521	0.228097146457677	0.184048075002545	0.118627135646919	0.414623094377444	1.102934678401330	1.925672919417310	1.541784315201140	0.250853147739624	0.605886141638523	0.503898009839346	0.654407364196789	0.484457291621707	0.535337961766610	0.395887883299383	0.182284825209919	5.902732010016780	0.887851915065956	1.030874013846350	0.231431102040149	1.699861299817020	3.049040601152470	7.559748894225270	0.091778012655960	1.244937247540680	0.190688841648178	0.321939210762695	0.759423493782824
MCF7	HGF	DMSO	30min	1.112382297477870	0	0.770388787065727	0.141798081668713	0.534737966516633	0.746705285995544	1.135979367009530	0.841225516920040	0.487616060698122	0.603194560644850	0.212926984668930	0.187587205075542	0.097233867289808	0.385224251029287	0.774352957250851	1.720448967650150	1.461022711749880	0.218725396450541	0.515117660929973	0.473669606229813	0.525617229757789	0.483221107797559	0.631341918397045	0.433020918584613	0.209634251990780	5.966592994454810	0.795113581943512	1.002564531751170	0.208704968914047	1.868337268740010	2.681004961441160	3.244965993432180	0.082745554249835	1.138331637203300	0.183918567074122	0.389089583577202	0.894667909012072
MCF7	HGF	DMSO	30min	1.846312195506910	0	0.794224569135641	0.186185938628331	0.531418265158425	0.683105981971610	1.455076660256440	0.879713807498360	0.487466102492789	0.613148772736275	0.243669221836489	0.195557908784719	0.141076228719890	0.410515354740005	0.754441345524632	1.700615800322370	1.525487433062860	0.216597339313589	0.418783812488884	0.347625605614170	0.578291695646501	0.555938761848692	0.545211903653111	0.403134512725457	0.189802528139809	6.291295824575360	0.706325121478350	0.968152339127280	0.233408301902539	1.617924082477890	3.078282955302110	6.740914997535490	0.092614405188098	1.259977912209710	0.207501601171599	0.452166761686238	0.675272191543753
MCF7	HGF	DMSO	60min	1.331036491203630	0	0.853913571046601	0.121506893293228	1.506929698630400	1.440115575487840	1.167349377567420	0.944541553353765	0.467851091320704	0.537325554998338	0.230351988136959	0.211179431512789	0.084669176220630	0.420116074604751	0.666085160397081	1.952988996469020	1.299344475912240	0.182178807835836	0.356448694409130	0.276659204002822	0.578893766067476	0.473683798736721	0.606236746607467	0.445844211880752	0.197499161703672	10.198210429674999	0.666706715850895	1.098589179903300	0.210167668321257	2.343701678369050	2.299025056659600	5.175547300262900	0.077271530297213	1.096399290600770	0.188886240355131	0.408392011378264	0.955888916378364
MCF7	HGF	DMSO	60min	0.767530706269762	0	0.827855978447316	0.136644022631547	0.374210669902688	0.498783218559594	1.261046304371560	0.983785781970705	0.514405697134900	0.431114167488783	0.250999153185957	0.189585325293918	0.093995580059549	0.407603523789851	0.729388318725462	1.537375556862890	1.751763966919870	0.193057692818721	0.470603877267432	0.344632301705534	0.473953507847729	0.516275110524198	0.677102537957409	0.452108114900090	0.176579356902029	6.390025281096540	0.705120658413395	0.987555673763731	0.182548365957964	1.869701714356810	2.543519678500860	5.646935825661840	0.074626208092142	0.973142965076748	0.169930646264400	0.393758062162508	1.010751184266090
MCF7	HGF	DMSO	2hr	1.213561988829610	0	0.723472409338511	0.105226600738534	0.237698609630442	0.317113949086952	1.321623545599270	0.710585827932594	0.495715184896975	0.512381687078697	0.230794410354852	0.201953878144767	0.091478798702899	0.417267121330321	0.693528994844131	1.694836766246360	1.631652262004990	0.195149695482630	0.233793505734428	0.199067403191454	0.687831993632350	0.523750692579357	0.635808192755782	0.411803041234570	0.186858795648406	4.052368735518100	0.631192419320649	0.973219645237810	0.229569716964203	1.484231267208300	2.712358299879120	3.711555915775310	0.082675925554929	1.272840623183630	0.181283440341485	0.346176358927845	0.746446098321317
MCF7	HGF	DMSO	2hr	1.146460773082500	0	0.794127203363770	0.198869318103190	0.302637785506008	0.558671937658447	1.290520093968730	0.877844741711982	0.457830236782352	0.549628448734273	0.262392610780075	0.197565509244724	0.087717780770108	0.409291902316351	0.745849348970760	1.681114161766020	1.722200909153730	0.225342021071361	0.630116060119271	0.563612320013802	0.571172669321743	0.740585647215826	0.611389285266426	0.458029454880696	0.200568823169726	5.587632695806610	0.670729619894980	0.948650276895276	0.184856436041628	1.864195040306810	2.853233918200940	5.881585255269700	0.080993958626611	1.061220092465230	0.183331230853902	0.335409979417712	0.904260914165242
MCF7	HGF	DMSO	4hr	1.439384780894160	0	0.727717044862257	0.195158550277107	0.128343695221639	0.332289246952780	1.478702594903310	0.609950285934296	0.456052342532507	0.621875797834469	0.252886372336893	0.215305817234286	0.083062716132014	0.422514471384725	0.846811561431708	1.256078656462820	1.364934734916800	0.207917805873026	0.300918019724169	0.269596068405137	0.600067813059261	0.581977881889256	0.563718918528332	0.457367797456309	0.161794157552117	2.910528253841350	0.572107814884587	1.093802672797870	0.231165426729871	1.184111055215360	2.410502136704090	3.490644489177210	0.092157207480269	1.335053933024080	0.205179488280166	0.323562619171933	0.596557520971280
MCF7	HGF	DMSO	4hr	0.761245784658458	0	0.763484714503039	0.170055672514363	0.128961655711020	0.278222395754286	1.803314165476100	0.764341752076206	0.498334135036082	0.478551076346334	0.277436892701226	0.218129191893024	0.080651619285983	0.420635939819608	0.774150290411295	1.226768627431790	1.380518518557690	0.245464896928819	0.305781709682681	0.276507798577019	0.422235119907609	0.648533860401450	0.664204087206345	0.471372338832939	0.169170617463119	3.178271053300120	0.547288414865839	1.054494413221740	0.200065299514514	1.447523044125060	2.203960348619620	4.823248520504810	0.090336749802412	0.927554933587103	0.187852011663679	0.346341201422209	0.675067799046056
MCF7	HGF	BEZ235	5min	0.865643705710284	0	0.417006256801502	0.180958669137850	0.060495052355748	0.551993517033619	1.732638811286170	0.496989018122670	0.520491192868598	0.480687453570727	0.236352344920544	0.189744352614973	0.143648151911532	0.422574671589551	0.882513721069552	1.096915115355770	1.537891256070200	0.234933804216380	0.753246062935989	0.595421099483460	0.298763082229320	0.479528629008273	0.641586521191048	0.482757123706262	0.226868553318483	0.127474909979889	0.733357709772278	1.114000183467040	0.186279577249812	1.208391449065250	1.892240521353340	0.167874364258488	0.087670280147228	1.025682525204660	0.205279846701256	0.315879478609414	0.632279217096326
MCF7	HGF	BEZ235	15min	2.015926617841730	0	0.529472877705931	0.302762152887713	0.077796870073467	0.438249962619975	1.703587675611150	0.708260151508571	0.466840869137495	0.749702024977112	0.234394084597620	0.189542716153056	0.128626499864366	0.397669326542571	0.859189315033807	1.281103727077840	1.564701909226670	0.235581028058411	0.509762968744894	0.403342070044836	0.475143948088266	0.485948434108420	0.574676782843189	0.418883731402155	0.203696477468010	0.125945049631511	0.833857930005815	1.037802897578040	0.245065136171772	0.977550807178985	2.379346178181670	0.680890062750670	0.099415852613219	1.231939350037690	0.213254341388076	0.306422078294023	0.596752798509683
MCF7	HGF	BEZ235	30min	1.723475705006340	0	0.535874860324604	0.263000697378493	0.069911863421466	0.487521539197552	1.924471421374020	0.745176553231859	0.487724219578966	0.622526510441454	0.218530541545088	0.187579525268563	0.137204754453331	0.447960470886196	0.770605405511798	1.076027440214030	1.460894672065230	0.206058542331668	0.442447459877592	0.351076083924544	0.448233498517247	0.513444765835244	0.578170182583330	0.455686084192720	0.210374196885925	0.428260304547097	0.741673219088732	0.985361364198348	0.243494896392275	1.045787531053920	2.558716491544310	0.997550811720870	0.086886530193819	1.266401251332930	0.210955743495360	0.421918741487359	0.587188054129460
MCF7	HGF	BEZ235	60min	0.846774065089868	0	0.396042576528963	0.163663160190401	0.098187190467560	0.340705713596301	1.406182357964880	0.559469883911479	0.460409553104757	0.400225442383320	0.232827309863954	0.180445365558593	0.116757750076750	0.353050811650369	0.676314343606566	1.048286310150220	1.460511901555200	0.168773500193208	0.434930536320137	0.320438016595172	0.291869936499542	0.488647987012078	0.484017946662850	0.396568054878596	0.184325325352233	0.448584320844978	0.675763167021956	1.195980754864870	0.255625520823061	1.197046613544700	3.263163116533610	0.802600157634356	0.074955627438570	1.089954557741600	0.208713149408885	0.414277332543646	0.501451962708687
MCF7	HGF	BEZ235	2hr	0.760085204084430	0	0.395293215151997	0.248834484831860	0.061456512274796	0.389744502916013	1.788343835908300	0.556131343214492	0.455471480753732	0.524548057364658	0.223259402275101	0.194936805107432	0.087009846042691	0.436578911114954	0.735486094226025	0.948060994771588	1.650348057252320	0.216371426047520	0.567903998615737	0.425863134398054	0.267642598223441	0.547599147199214	0.617179456420421	0.412506385133682	0.220742744730180	0.093259772588682	0.647516485563784	1.136399526042570	0.193063594117456	0.920924921229503	1.973393130539040	0.172393539119573	0.097887234354466	1.090191872454800	0.193665037263015	0.319810620978892	0.496575251184455
MCF7	HGF	BEZ235	4hr	0.902422871941535	0	0.459611035549879	0.208251270095628	0.061417053202797	0.253213822552327	2.022835040066750	0.462986464751877	0.447531019423102	0.408925207591666	0.265371082811165	0.190883252456922	0.076318726893138	0.459487701530253	0.727369259673625	0.776541235233847	1.640114127633260	0.253575227169470	0.300905357062919	0.234744361384200	0.273555298277053	0.590881222868860	0.654078062749050	0.429098598314949	0.204365461387093	0.114613578915179	0.649138173048290	1.047765299230710	0.202586912796279	0.805117300125403	1.891034939757530	0.154708339237284	0.084943408314037	1.129063465634800	0.178939408235665	0.291815658841583	0.406701466917016
MCF7	HGF	PD173074	5min	0.884661986975490	0	0.722755252088720	0.166394208431196	0.703324480319036	0.886311756737139	1.766068560098930	0.694235310711569	0.498843929569591	0.510388404334456	0.227803189330007	0.193274861549441	0.134965763910627	0.424114783259266	0.954375001024746	1.503075343126280	1.506275494139130	0.246084669225998	0.735136125631341	0.666644526200082	0.400135121488647	0.473968461832790	0.631311607611498	0.424240813921932	0.185975614735367	3.166065772372690	0.792809178218316	1.046271503858450	0.191639263150672	1.824951100529210	1.953516461480640	2.955778956171970	0.085586488639596	0.961017449332289	0.201244957040756	0.385842926983055	0.726532899368569
MCF7	HGF	PD173074	15min	1.215345365835230	0	0.808544133502228	0.272703726491216	0.700223657418479	0.782824972180354	1.611807184333430	0.820444215467253	0.496500514168587	0.575092334839381	0.208750192617571	0.199812429889124	0.102802549857775	0.401102980298474	1.043510594506900	1.902751654909200	1.512412171480650	0.238698095690335	0.583422201625403	0.408777866473300	0.708831353616398	0.483385860259064	0.591456374786595	0.421535278994566	0.191245913876355	6.524688203091580	0.838997987909246	0.983716507928990	0.234551039191325	1.748461542095750	2.808544538959890	5.907622560519530	0.087464304875405	1.259397488907960	0.191707300999162	0.361094732445971	0.801104185521911
MCF7	HGF	PD173074	30min	1.925996008199830	0	0.820048579280969	0.232440310314928	0.454920894416950	0.649671188316824	1.606727453633210	0.818894881772754	0.510595941276597	0.628379932650548	0.234220809679649	0.204669024170293	0.143767147432652	0.414450363962088	0.838063592288841	1.761325615135080	1.445089863338130	0.216454315445224	0.468680724080613	0.344738748414669	0.623714767178342	0.504627245278287	0.577839466227003	0.432221992482444	0.193769154346497	5.768599123760790	0.724408651773424	0.990936994193590	0.233417443147042	1.613592960265400	2.532099473135880	6.495034351442140	0.089331151559430	1.339507871365750	0.209712007281106	0.430304545385611	0.758731166029144
MCF7	HGF	PD173074	60min	0.795837065328282	0	0.641188750097274	0.111200713360013	0.314950570622158	0.419298248014763	1.312575262069090	0.868764460881901	0.475838063777810	0.417760850845680	0.217612483930356	0.185996078356131	0.133997119062235	0.367135890664527	0.661581874431215	1.611630299395890	1.577993644936990	0.171405596495349	0.433702854339161	0.316974565063875	0.405303335720193	0.501476083119476	0.519981517799917	0.411042040745739	0.195429002603733	5.828487796589900	0.621821434116794	1.217672575857910	0.246432533659392	2.075704288246210	3.137475743213260	4.749469397946480	0.083582369346927	1.185126891074000	0.194028409476958	0.476796678982957	0.807452053473493
MCF7	HGF	PD173074	2hr	0.874642921215960	0	0.763922190932164	0.194756314033563	0.244458838162081	0.421946707667100	1.525685870525120	0.848962996879088	0.447768970101078	0.453924801250139	0.209581609290725	0.180972173831185	0.093458074139541	0.421987731082673	0.661125439561383	1.543549264816050	1.605554054729850	0.216328626272617	0.502712689636814	0.391086360730491	0.423593432757011	0.631187138568823	0.645375254304966	0.463069769035503	0.200571877762967	6.954404626913090	0.640239870030172	1.040975438135770	0.173419331981951	1.749616908068540	2.381411515714130	5.964879314311910	0.081564644664416	0.950007742571746	0.175059426523380	0.420320559346631	0.795975401760435
MCF7	HGF	PD173074	4hr	1.003712451673460	0	0.802712327984737	0.184494659351307	0.133324669855291	0.263029131153594	1.823904010724980	0.773611968891168	0.456533030349980	0.429289196263492	0.204148258633799	0.204064841202397	0.090949544371268	0.447749112798588	0.727614523734303	1.072801753663890	1.402860740874000	0.224934637330173	0.276001279007039	0.233057219675809	0.523123387470282	0.683501357685109	0.649943403753197	0.475440329713469	0.182986447907769	3.036747046667840	0.601447854218346	0.965902047727652	0.210497502409291	1.241342294274630	1.901665107151650	4.655406856193630	0.076209018844240	1.112598246276220	0.179642811406638	0.407316281714250	0.685410237974312
MCF7	HGF	AZD8055	5min	1.012283041380600	0	0.553244158751241	0.189428098821099	0.166139795516178	1.107855599200670	1.473364785820270	0.564999520393511	0.519602454525074	0.832194017930804	0.207861793801330	0.195686047232750	0.114516317135892	0.448770810629697	0.873632802129907	1.277749024572750	1.394364142806910	0.216147231970644	0.691425029477563	0.750717485835813	0.386423231302064	0.441140622972250	0.653761937995754	0.470992445178177	0.205882818905726	0.216854307699147	0.786015422407895	1.039438290752130	0.212395802927901	1.638969099865920	1.857095390715150	0.312346415566564	0.076952398857402	1.182298568880090	0.177037546289407	0.393972838738518	0.604017503347614
MCF7	HGF	AZD8055	30min	1.123148069332960	0	0.582286997654220	0.174939707051827	0.124731593902936	0.678378589850921	1.189571127006110	0.679294180197552	0.500406817938496	0.581751352231599	0.240118586272062	0.218924297183035	0.095198124941598	0.435527789798057	0.793592581266620	1.173226110493760	1.283096938875290	0.215026539593529	0.526794246167509	0.440659203455026	0.454356689256296	0.500032721141934	0.611068788305819	0.441872207042499	0.202585998737690	0.447606629448360	0.862790219922300	1.154942888101250	0.223884130699661	1.207271184377980	2.630194782564210	0.841035083951809	0.089630723239136	1.245651967863590	0.202953888134970	0.337863468166685	0.650356688468878
MCF7	HGF	AZD8055	60min	1.401156035063820	0	0.666528799204218	0.185951780286539	0.454834708047625	1.305329500790300	1.317684158949620	0.680155229011006	0.504973819274190	0.781336020289724	0.233269243407506	0.203133318542505	0.093529787395511	0.410048721794539	0.709125984216442	1.673120714255960	1.512430004071220	0.194463510590112	0.440293074920995	0.321462741881851	0.641716085693289	0.495365396460968	0.596627442002466	0.425597763117694	0.214574901966777	1.321330941578490	0.720138855387516	1.004964398809290	0.235159088054266	1.739065107235010	2.374482052051710	1.642114624863820	0.087181171019981	1.290949490762280	0.189057415791246	0.305798033942536	0.605134481602155
MCF7	HGF	AZD8055	2hr	1.271456851891300	0	0.570205292580806	0.150338340846911	0.070481701566042	0.297519375181162	1.596247030830660	0.542704957049261	0.507079359184089	0.493851823245110	0.252476328195990	0.227639331403649	0.090170003533951	0.461900022117836	0.788635353077334	1.088095741900430	1.385631024183940	0.208390148565061	0.270872454591320	0.218216271151297	0.511771540360813	0.533955514787062	0.614840304691705	0.426302513424288	0.186471800395017	0.460482332920700	0.665149403598249	1.086185004670230	0.238078952049170	0.916849444122917	2.386814698391060	0.865928738407072	0.093736551179806	1.419010714116250	0.201060022004692	0.338747281408515	0.518714337956858
MCF7	HGF	AZD8055	4hr	1.009858487594060	0	0.534822288325982	0.200878514769113	0.064837223663390	0.346028424990913	1.753403235271580	0.465826147030186	0.519801210288908	0.538186429278000	0.219297068246327	0.207232440131083	0.098731559882159	0.415511784067687	0.725867838875297	0.957891611036773	1.313189875456340	0.225511784190234	0.368399764182118	0.306850293826921	0.359955851185673	0.551491149787652	0.610198166488007	0.402809374404725	0.198754907529071	0.295968894154913	0.635238363134414	1.067185572777450	0.228026204535746	1.025287435824020	1.855803295344660	0.425215812374582	0.091430316299316	1.192094883446030	0.189577976969895	0.274432441489697	0.426681381765532
MCF7	HGF	GSK690693	5min	1.189715859568070	0	0.650120934394256	0.168924203166696	1.443996417445360	1.843863073056840	1.393372425305970	0.610375124355082	0.529167510923420	0.679319694546412	0.274116766824422	0.208587319644172	0.123566439810736	0.432535789664668	0.881530659904823	1.487183789515070	1.426224642990700	0.220906648880314	0.663247529111491	0.690141747893857	0.622567050897094	0.488507139347372	0.626085540653944	0.446962829614843	0.212897831159662	1.986497669504850	0.794891055332550	1.066026748187790	0.223181016384456	1.657617671991470	1.951357246596960	1.807728741908110	0.098546172439120	1.323509528927900	0.201874055338761	0.345132969063927	0.649140003159875
MCF7	HGF	GSK690693	30min	1.217594529697010	0	0.774516972739895	0.190005881324054	2.265788001443330	2.546077305120240	1.253970302611150	0.756432733193750	0.489220934586694	0.604125317779522	0.227525143201724	0.212910551847757	0.090048308820855	0.422329385146195	0.801049815014493	1.505634570213870	1.402830525161820	0.243122944963401	0.528910539704425	0.440601540594714	0.652679538954469	0.484964514261779	0.615578176260328	0.418237349518957	0.207711395756951	4.211581056578480	0.757567006763970	1.061672670736480	0.234321885066864	1.481294829138770	2.744798481076800	3.759272453670240	0.084643092443769	1.285266160042830	0.183145669978695	0.384284992678625	0.718117075491917
MCF7	HGF	GSK690693	60min	1.413057865838430	0	0.762614686300915	0.181686891369110	4.598211020711520	4.619342820818440	1.482481652320290	0.818311241786161	0.484129954462251	0.739119837094925	0.236507802989521	0.207997673054248	0.084926144841179	0.408697266591656	0.674042009819585	1.990674498379560	1.464731794659270	0.184753593897761	0.389977169228757	0.277077681025502	0.745383096461499	0.436992689373365	0.608919386059253	0.464561221169834	0.194844781901491	7.247655890163060	0.713483746355221	1.103083438075850	0.234240958066984	1.864648462729550	2.660939491649400	5.407568372828040	0.088418884018452	1.245387753443560	0.174845851539752	0.336971587960028	0.745424825689918
MCF7	HGF	GSK690693	2hr	1.288116574958050	0	0.736611588002658	0.127345983105185	1.105366787521340	1.239942578542050	1.439320626708760	0.660844552139124	0.499051745914847	0.481631614118887	0.250613961656709	0.208551887321131	0.092207315244954	0.420612672780566	0.737295246260690	1.528040586259870	1.384668292357940	0.183354548697279	0.253649585195661	0.216480401802131	0.714696719963118	0.485880444665984	0.580593870531592	0.417877652127841	0.188138266448343	3.249502140434730	0.610980013957430	1.041919528726980	0.237490278209927	1.239975313330090	2.550672839280410	3.758403302825340	0.084323213202581	1.353080735312230	0.191642526610886	0.383464509479176	0.675179031529836
MCF7	HGF	GSK690693	4hr	1.292058164787620	0	0.655831730210217	0.211010168328476	0.964403061884384	0.998083951342531	1.712063586096850	0.577630348677700	0.459898686521430	0.571600056232338	0.253188314207186	0.220928684459046	0.091113468094642	0.422755810118409	0.748555214453255	1.191678952085410	1.312470481212760	0.234364185019806	0.286240269408186	0.282901904568562	0.598804287535009	0.560105577782850	0.549401605118053	0.430219236969836	0.178204065854119	2.397389922268290	0.547113543903310	1.037954165947830	0.228872296457698	1.083491305451020	2.454414201348330	3.121907302216050	0.086469413281128	1.214541423237780	0.210117628600928	0.285259453921817	0.531543155045578
MCF7	HGF	GSK690693_GSK1120212	5min	0.776658778025312	0	0.698845463146511	0.154530113478016	1.290987028092560	1.583223844219340	1.759904666270840	0.581105982503537	0.516893555533510	0.449034417724980	0.223013108103806	0.214630742635634	0.147141303827233	0.433208065778544	0.817813832793948	1.234890258077800	1.584957574536240	0.226151646148865	0.073838215573391	0.336497462895790	0.384034875616556	0.451934141303557	0.657709103157922	0.442008710126287	0.176749627471916	2.433729253162260	0.676245286541046	1.105179772341100	0.192329412327193	1.824149953383140	1.662747695532820	2.532797989576110	0.073233404820124	0.998496330216492	0.214129245454483	0.342208960275765	0.537790753822976
MCF7	HGF	GSK690693_GSK1120212	15min	1.750207935186770	0	0.829220638301938	0.176948325688831	3.269209083014340	3.594268394081050	1.526052508065170	0.677159848589346	0.513696534438462	0.708785243356290	0.228289306853682	0.179550893067325	0.148717396662797	0.423069769910709	0.842197006631264	1.431287405118750	1.436953459355780	0.250974901283210	0.158155386328396	0.600324144000195	0.538316850591827	0.479749625035576	0.549915715989657	0.439639300354423	0.204163181464519	3.058433729537420	0.626125094763716	1.033275723323520	0.236076582596963	1.553584191661230	1.969078919770710	3.739276341975510	0.093453285927772	1.107989150079160	0.192513442828697	0.354426291552034	0.544509786890008
MCF7	HGF	GSK690693_GSK1120212	30min	1.049003891538530	0	0.727575716193898	0.197021415650674	4.141502260350660	4.215425972225950	1.629125878972360	0.660623560072249	0.484198273427442	0.662562925948404	0.244281815584772	0.208020338634817	0.107202005307918	0.421815101972005	0.812485036897178	1.566581514618820	1.671144206643130	0.248581789502303	0.151963267582803	0.538693495720306	0.649495641752537	0.463940212574035	0.580171319737539	0.410158774970927	0.182737098181499	3.648489682622190	0.630092447413060	1.016884666378730	0.241628445540384	1.630210063133430	2.102226463871320	5.046112424321560	0.084706430189688	1.261160221076520	0.212900350944744	0.287527285067168	0.517214287607397
MCF7	HGF	GSK690693_GSK1120212	60min	0.648333953320072	0	0.801357899554556	0.126154660881305	2.977524875231560	2.990496854002090	1.357820251416200	0.720413445209730	0.486431630116901	0.498064049992394	0.240092150246312	0.213609533369572	0.092195765351027	0.412002846744016	0.730103927020407	1.322890198275720	1.660177807813190	0.199900533831016	0.077252991847197	0.392382938711148	0.425298090265080	0.481143551344969	0.621395464224947	0.441480526227147	0.157863310810599	4.185114648157020	0.569504737321950	1.063005425203830	0.199438105113537	1.651162802246360	1.792513700686250	4.525617192788310	0.093759680506267	0.972043413311745	0.181812437550027	0.301377943784293	0.631686390357024
MCF7	HGF	GSK690693_GSK1120212	2hr	0.863810144723007	0	0.743582554967090	0.212828956860350	1.665515720028360	1.812181652612140	1.697346919025940	0.706370891504727	0.482589181754846	0.541351486284448	0.247876308269307	0.195857794216754	0.090823917943006	0.438412132282485	0.733190614342937	1.349969605098590	1.652134662497570	0.236721509105660	0.075963293066976	0.291028617969430	0.458102787939527	0.509919754940394	0.642624135821719	0.430413499966365	0.170264958877346	2.730734854710490	0.493078347357842	1.020233186434370	0.192192919437812	1.446026782175540	1.842331096237580	3.699037896786330	0.080009558115616	1.113837818598860	0.183965742443779	0.306690240502676	0.511535501773037
MCF7	HGF	GSK690693_GSK1120212	4hr	0.921984503727945	0	0.632250040384959	0.175877796035805	0.986977129835136	1.045265760989090	1.995416149952250	0.588861083428243	0.475537398883131	0.493652142637519	0.259843334421940	0.225026329079140	0.077726063678214	0.444140622274988	0.804841210670405	1.115970736891220	1.490863708013860	0.234321038620009	0.064503674046211	0.176663179409588	0.445501967749881	0.478082637724522	0.637756431137064	0.445155214664287	0.153452911645416	1.585156389852840	0.517621138155350	1.019484127611340	0.204811479879263	1.197668906051920	1.538172910695140	2.771404858437740	0.088379107553533	1.190889299594230	0.178665590985471	0.265681388182692	0.439325196724099
MCF7	NRG1	DMSO	5min	1.164351549542530	0	0.751748066832550	0.182492015260585	2.135462342096000	2.406310318565220	1.475233288920190	0.597578147018170	0.484999906382692	0.756151057028670	0.255088300830093	0.213675827991752	0.150153875522356	0.422939903722532	0.889897554523475	1.844465701607650	1.649480027042330	0.215626455750656	0.699516983967933	0.703790880793228	0.640424872151226	0.449724338472606	0.613919059891643	0.435753186362406	0.221435997423535	2.815940736883830	0.763188000815818	1.105807843541780	0.226677931531679	2.246164922206800	2.120769674477480	2.098691305989470	0.103387529865724	1.231374705789710	0.198137256316834	0.352469121716547	0.642675372440593
MCF7	NRG1	DMSO	5min	0.762073458682145	0	0.825859311384741	0.191931318910225	0.926558223208277	1.055308852281620	1.887354142961290	0.649907515525714	0.450794047747737	0.346354260470160	0.231587062063575	0.202553151567021	0.121007529811143	0.442527530051150	0.896718046529662	1.587452792162860	1.507192826446890	0.206756167072515	0.508837897838751	0.422230462027555	0.521728960018812	0.480099437068941	0.586955280205459	0.412858590837498	0.187331041069891	3.852945215090050	0.654133388295654	1.216538944635210	0.186209934643809	1.923587208239190	2.178958460832820	4.424992464908470	0.089441282693703	1.071851501114500	0.194553088815867	0.352245699338353	0.633292021324222
MCF7	NRG1	DMSO	15min	1.261256948636910	0	0.894442988498468	0.176508379641306	1.879971466535580	1.898020045873440	1.360949861171270	0.908836827498741	0.467258496992973	0.643031501839765	0.219054281854725	0.200296286433043	0.088858743685435	0.425659178990263	0.959176133939130	1.986809989180520	1.466076065088230	0.227962270692975	0.616124965580417	0.492576722401771	0.505609023175887	0.430794394098590	0.615198153586719	0.435272255935422	0.228996710802584	6.881853571149850	0.877818543824678	1.079974803220270	0.202944859303722	2.528001412157110	2.692267339785380	3.535581393696260	0.084700552848113	1.079244965150810	0.195768433450349	0.400521800023668	0.781380838498850
MCF7	NRG1	DMSO	15min	0.803061461383171	0	0.764234993574011	0.146557733013665	1.025119775598420	1.019430639489920	1.372873247672840	0.775425088106158	0.476491808902434	0.361542565694804	0.223325517311510	0.203412289654764	0.098264172601306	0.388301026955299	0.985784743839112	1.867728286616660	1.401142308363930	0.199395608460596	0.568596341280453	0.380212840099694	0.459762902086880	0.478415265944491	0.549079899943782	0.414603173926599	0.225977458719945	6.156352206219900	0.830072228029732	1.089312206088400	0.192454405413226	2.355561795405710	2.570327652918750	5.820291624654580	0.085286590877645	1.082512694912670	0.176317452772053	0.312955749207906	0.726380916602268
MCF7	NRG1	DMSO	30min	1.447370172937510	0	0.843545617198043	0.138483694278921	1.750295955969900	1.680030254452330	1.107467143782230	0.917915094164359	0.459979709747930	0.614242549568422	0.218693024212616	0.197888662797341	0.084629977111743	0.438611313604601	0.760962813664282	2.127579154094620	1.409156128226290	0.217394294976225	0.425428017880179	0.259136312419275	0.695026768124192	0.466422767187039	0.614363232589719	0.419125726742124	0.217805919744510	9.542727233984390	0.780308556807638	1.037972260555190	0.219666236691279	2.246334352565020	2.455367271601130	4.236556215981540	0.077132540073118	1.240373319282000	0.179037902474863	0.343177882052478	0.823523559029401
MCF7	NRG1	DMSO	30min	0.901171267294569	0	0.701196541324751	0.178989352774474	0.845485361819797	0.928217311865514	1.318938816775720	0.732767545769742	0.463799229084348	0.446088654769065	0.240123945772704	0.181770669980405	0.099255294979116	0.406056226816408	0.830849617458412	2.026250087560900	1.543146970770490	0.190682340396178	0.282698790544198	0.206888753892572	0.664838396178137	0.480009123059195	0.531313906819589	0.439607054549165	0.182045089632163	8.512636683993421	0.688605198815202	1.126338278630340	0.232436294413562	2.525179501684420	3.955609471560700	7.819208944877470	0.090630659113747	1.432653868351680	0.200064580962363	0.357985073415316	0.607374783450633
MCF7	NRG1	DMSO	60min	1.163689203437240	0	0.703651175784370	0.158675283942862	0.345946591439995	0.533231453382568	1.236353780812990	0.789578193579015	0.501717923512178	0.651370697054784	0.228060235100560	0.220393143859812	0.098423639422144	0.435360129025968	0.753108934303597	1.682399024161140	1.342637654182470	0.186740806669871	0.420820598288940	0.328543020074518	0.661886613651496	0.482063052496582	0.581807080641548	0.459334270998279	0.179758101307744	5.627711927074930	0.736370701990322	1.069955039394800	0.243285274056668	1.483134275847190	2.651579107016660	3.997074581754030	0.091828179042529	1.192701837795460	0.208469843007878	0.329933889463854	0.805622384822620
MCF7	NRG1	DMSO	60min	0.457369803679422	0	0.825473049512188	0.115042530097949	1.035706908623180	0.798145864455467	1.104000632865040	1.067579142115840	0.516327837788522	0.370141706631015	0.253785748153021	0.218792715998036	0.105305849281933	0.469858224123404	0.691269405206115	1.911541651561030	1.388848793603160	0.204860736407221	0.274263643957052	0.207982508989502	0.481050961145152	0.480049350243239	0.577963480618160	0.506943982967682	0.151040813802677	13.594114290750699	0.640216421790129	1.116086857803550	0.184942037892346	2.819355696441040	2.466498915749490	8.990435456543169	0.097275671140327	1.055127055772270	0.208617222042111	0.322089648435447	0.969592360691245
MCF7	NRG1	DMSO	2hr	1.341479719443230	0	0.816058460893774	0.103968560593706	1.529005015375440	1.262522639090280	1.145117253747170	0.858790862379480	0.472493294738075	0.532601763274382	0.243669474661177	0.202391993472878	0.085756217520651	0.395525384825193	0.692139902033451	2.302569658270210	1.549279946612220	0.175460083697387	0.219343390461245	0.195696041790703	0.800197414293536	0.573393163604636	0.637899485036560	0.449914115330356	0.198899702715930	11.332985681696799	0.582520111985731	1.091912594538740	0.233278554604841	2.405875047342340	2.638056030873150	5.698816005626230	0.079382461635928	1.330545758829840	0.194727879644590	0.378101339103652	0.977478926644427
MCF7	NRG1	DMSO	2hr	0.669330571631616	0	0.767129489200714	0.152198442251937	0.768411312255992	0.748688376187505	1.202675183178430	0.946750221054776	0.436861097959259	0.378040221539660	0.260676845701588	0.216301603582288	0.096742846868761	0.437106581821413	0.700451504161988	2.085748527766410	1.454474192404520	0.193706522455840	0.307669842271997	0.244586862589606	0.664510999342682	0.652310531074697	0.634903802751833	0.502321244240737	0.201732912181049	11.381429544347000	0.595808778460239	1.055232917112000	0.201131892512070	2.466588675440670	2.730195312181500	8.170685257227570	0.088627543214574	1.224678902695060	0.201096858872491	0.340100839920537	1.059778997026140
MCF7	NRG1	DMSO	4hr	1.733639074879930	0	0.931169157593888	0.143255920067074	1.038267796697770	0.853522666608406	1.161677036549790	0.901196257754407	0.478785442841918	0.585654474085506	0.254524525393392	0.205162652206202	0.075016939849366	0.421284894757905	0.714998218744879	2.173670308065050	1.393892366787030	0.194630454835547	0.284478621170610	0.250209466648525	0.710191883147114	0.576353876197655	0.584038900615685	0.511164102142658	0.171113147382617	9.211146646233271	0.581592134696275	1.093538352871530	0.219533127987187	2.524024627078990	2.667395039383530	6.498848339352730	0.082190272700613	1.211172096892510	0.196459341801397	0.343069940510477	0.901977019920247
MCF7	NRG1	DMSO	4hr	0.952615793078511	0	0.832430897549684	0.170503931674797	0.633214616649833	0.478747088377476	1.116565294900930	0.841127344290143	0.468844694156266	0.458262157686817	0.261278292168839	0.207915417641039	0.087934227307173	0.403488513629172	0.749043200768771	2.034936501448200	1.286036881136420	0.203004747085616	0.366260746120263	0.258675319230396	0.700856020288255	0.687352456784012	0.578644357447754	0.512553613297695	0.197843076737347	10.194740168898299	0.644659984060833	1.078549347933150	0.215523349588159	2.519718603974370	2.817484084858170	11.758730372160800	0.108232229323928	1.247647649962870	0.199788886811845	0.313176936666670	0.913291025059627
MCF7	NRG1	BEZ235	5min	0.679284639714701	0	0.475958988666746	0.179988467768881	0.147172677204718	0.746692250957496	1.448878464541040	0.540282185767293	0.457536261832141	0.359732294429321	0.243835826014557	0.204556081011639	0.117540385988095	0.550093768862969	0.931965763351725	1.176402124863260	1.589714243146890	0.203808018490620	0.633478162933713	0.484588276352093	0.327397259361351	0.479714936433418	0.624136926113777	0.420669627009753	0.231433553163264	0.250627272009501	0.703490678846057	1.192431280251950	0.204507552350582	1.339447382755610	2.249111229528570	0.359805161375365	0.087497048257837	1.053853530352740	0.185087189774235	0.295316005803494	0.600256181718372
MCF7	NRG1	BEZ235	15min	0.694038833035122	0	0.433331223660652	0.198598125755161	0.103530597134436	0.604738604876444	1.557389235631500	0.686502449802398	0.464771945521180	0.346079423621885	0.233190287808176	0.208173599860552	0.099506760067036	0.440338907197287	1.018596744062130	1.382066457053540	1.543753085044900	0.232379075355539	0.662769752666559	0.430225723673489	0.379085091174367	0.495023621304095	0.602728006802332	0.444108579634452	0.248233289947577	0.118717855580556	0.907884166130357	1.190430124966070	0.273816193978201	1.293196489083770	2.358071565859650	0.497541655751669	0.088437411343581	1.053403058055250	0.202722647749704	0.298214586732903	0.676712557656306
MCF7	NRG1	BEZ235	30min	0.885485730877868	0	0.415800772884065	0.248203088016619	0.083222887602095	0.596685201528126	1.551504140476170	0.582240355377127	0.517377156154377	0.487153928108078	0.251251018548807	0.208193005575085	0.093428203994922	0.474118976207529	0.876152261808620	1.174413341798090	1.580725449513620	0.242344902127959	0.396993170515246	0.251036246759117	0.455354871610716	0.472724635110627	0.595717138304410	0.439956217379434	0.232391813217656	0.108869777852973	0.788311351335517	1.078674243572440	0.235541192006448	1.010647542213220	2.584197572089950	0.409537880984668	0.099400663563942	1.301780659076830	0.211416133879975	0.245197322610643	0.526455822927542
MCF7	NRG1	BEZ235	60min	0.503868892327880	0	0.407066704608150	0.195453623012697	0.084812726370490	0.735822794054717	1.516458036729040	0.549887585589032	0.481810955198323	0.473824541870178	0.233695580699520	0.234577089842742	0.104241691564020	0.412201056980905	0.708020276526329	1.087396985209440	1.324214663858320	0.204495010528044	0.324982004161579	0.237019825999002	0.364679107091639	0.444022586799329	0.575384787850540	0.562900001204521	0.214726578893289	0.097779038456352	0.674431625247154	1.040555683491980	0.223730622275586	1.103953861372220	2.662617339877040	0.261789747014459	0.106237651242394	1.336307995893210	0.189928095950173	0.235481875518113	0.530034917868975
MCF7	NRG1	BEZ235	2hr	0.611323636462338	0	0.363759777224635	0.205777163539903	0.098241559711922	0.638924493722612	1.460538888196770	0.580405745010093	0.461201835495821	0.396233155322261	0.269624163158819	0.214651764715137	0.098479457442797	0.448821830791394	0.677864823418056	1.143858166142630	1.462756946870140	0.225395296293092	0.398665422043823	0.321002248440964	0.310984372583069	0.612183598358599	0.633857451577865	0.490641402366768	0.217304108846156	0.110225886092757	0.650633042465133	1.093349454732340	0.208611738157697	1.164610675691360	2.460532021266280	0.200692311135552	0.092059072572394	1.201120798871600	0.216577645606792	0.239834156622271	0.544083715752529
MCF7	NRG1	BEZ235	4hr	0.852448948934340	0	0.415266529883662	0.228742333893644	0.136820599117434	0.660176911829900	1.331300990669350	0.549005194467995	0.465976794692906	0.476421738998773	0.238460113221199	0.182765001104644	0.095499112536102	0.434944450939922	0.714211615637070	1.336813161572280	1.440110088124350	0.211612892541097	0.427595167227075	0.325961439840028	0.342126082537926	0.563738426589513	0.629160961956217	0.457047906176394	0.205279256676509	0.108330570628513	0.663217690533155	1.120264977290640	0.184339118825060	1.455148896250400	2.418933262807530	0.150319374695148	0.091948617074955	1.185356877772620	0.184072302743211	0.258145911417680	0.475717873752032
MCF7	NRG1	PD173074	5min	0.733762737036503	0	0.793282466534121	0.162807727728809	1.088823352467660	1.262619244365550	1.346597331857280	0.696517593801601	0.457150471634456	0.367900950411655	0.231805958890984	0.216144213291549	0.111115717465060	0.469756321562318	0.936061467639052	1.588745990579280	1.558362784144160	0.192357541067935	0.615595948319290	0.535739796555159	0.444137890453803	0.510452805159717	0.577784251487480	0.443798927872037	0.188531262157087	3.919307857034100	0.726441488576806	1.124959536577080	0.197795500991858	2.074256861342510	1.993055478414430	3.912978733452750	0.092707899256854	1.028549242402800	0.196685885377287	0.394709381635073	0.722598809693291
MCF7	NRG1	PD173074	15min	0.932366285866115	0	0.687082858527164	0.221097360769048	0.966669107937682	1.027295681982020	1.460222233650200	0.712891825858090	0.478085565761736	0.479911913299966	0.291047116189340	0.209419538678122	0.088553942332955	0.427913965202908	0.952344248544785	1.825848361393260	1.600989476609410	0.237185467842599	0.572048021260103	0.393667454974563	0.691500788699600	0.453590652822914	0.670561680836843	0.453483392379242	0.230366531965650	5.245357860697870	0.842231177526613	1.005293968055540	0.202812372740731	1.943440452707550	2.523040297561060	4.895837562114460	0.092065265601582	1.178307478850540	0.189132586338675	0.373809064351093	0.705714675196593
MCF7	NRG1	PD173074	30min	0.862172200626170	0	0.740806504488227	0.172108457262293	0.900939382386440	0.929970136011410	1.484408958606940	0.809977492892904	0.493474054895483	0.400535206716469	0.268025300361586	0.193463221275234	0.091380285869421	0.447186002577995	0.844162677673219	2.003299416692700	1.602445626798910	0.231337516504919	0.370120803236917	0.229498603509446	0.602729880646176	0.504952827772676	0.615480042990555	0.429623075163939	0.195686927403115	9.372666932988800	0.798711653292251	1.094959595740910	0.213273336523317	2.219088099900490	2.658144908316690	6.913549016546870	0.086692885804971	1.240560299071530	0.213963560276176	0.334231456167290	0.701662852393659
MCF7	NRG1	PD173074	60min	0.614082192736366	0	0.776416977803354	0.143355463562539	0.982988729658556	0.847097405389060	1.495393554408460	0.900497175893362	0.466821460866478	0.454438667752845	0.283373713967565	0.219780717937995	0.093174017653258	0.426516760346116	0.732498446893120	1.931581535685560	1.518744609049550	0.218947735505186	0.281709176352569	0.218615442089256	0.630385396886300	0.474391600704793	0.610835281847448	0.478892298544301	0.194969143843744	10.747691028158201	0.628558899500196	1.030022504623670	0.185402162139399	2.373817015310340	2.562295636403010	8.356538657840130	0.088178304227504	1.157399125952560	0.216194885023686	0.364777896679213	0.932924913649240
MCF7	NRG1	PD173074	2hr	0.616472010176123	0	0.757893948152092	0.155653622704009	0.771227238797641	0.738580515699248	1.146181646288150	0.890020497143642	0.441768739978081	0.399920871126087	0.240358533831415	0.213186506519393	0.086660576473400	0.402571246972837	0.682370352315528	1.974359319174870	1.461895452700160	0.234019238079086	0.354560361807122	0.260209964481270	0.629650665150536	0.653495442061570	0.606984933139475	0.507888596446262	0.214294360351998	11.489502060684501	0.596411347357040	1.011461125765650	0.197846806928323	2.314602182905120	2.464936811695390	8.609662505467499	0.089839371414662	1.186705681216100	0.217007919086762	0.352002653333441	1.026264589586150
MCF7	NRG1	PD173074	4hr	0.829175270103850	0	0.772743592042496	0.171146316781184	0.505729966933407	0.551043971462296	1.095743349598780	0.863800756852982	0.446564598460000	0.558792640329340	0.243184868621256	0.207548313889702	0.076854043845666	0.383006503529924	0.716032707537923	1.954725967565230	1.261636685167310	0.194226455045165	0.322822757531681	0.253163619727314	0.658635722020837	0.547634195544196	0.514460733426899	0.535082368553270	0.164986765505384	10.039806693137001	0.539717020800532	1.100157916417320	0.218256915205341	2.252764336126530	2.645287641618530	9.829422862158220	0.121002036913637	1.196992892379320	0.187975595474526	0.329717103129677	0.899386951744192
MCF7	NRG1	AZD8055	5min	1.168667456091800	0	0.578907655912257	0.196357846831415	0.405797142182552	2.208070872531790	1.304365839186890	0.543518582954215	0.470534986449675	0.770721768248627	0.243787900840666	0.221454678614500	0.124331151088829	0.457498637545277	0.920109910060080	1.589798762574700	1.751994920387060	0.237038012028406	0.797172789810907	0.874467997203591	0.488838990095983	0.514918351432841	0.671971487425422	0.424531604188679	0.265751466676813	0.230813193953019	0.768215458516856	0.999134179571704	0.230239257394675	1.711276956153760	1.858085115016380	0.319816106207828	0.086912671539675	1.194833545864200	0.198689282323628	0.268853539114631	0.625968035448069
MCF7	NRG1	AZD8055	15min	1.277725610239470	0	0.637661765471763	0.208371426119289	0.475166331578877	1.615980177338890	1.134602104562470	0.702213438119627	0.488524757155196	0.687293869086680	0.238357904292415	0.208414017566279	0.087292374526585	0.432796154959003	0.925994351421483	1.530978795429290	1.468845267524820	0.253181913515730	0.661850750396539	0.513096504476555	0.565282065577451	0.490044324562226	0.657288799032147	0.422226683017129	0.247618471726248	0.548193348770649	0.914475621864617	1.063324603713770	0.233399661071143	1.860829884119030	2.451946370038460	0.824423727380275	0.091571118208422	1.264422102343970	0.189010860690771	0.349346096979830	0.694615803783892
MCF7	NRG1	AZD8055	30min	1.466611118560820	0	0.627980566486334	0.152653765739263	0.522452495280571	1.505555982578060	1.080436011254910	0.708925369044735	0.470296182350648	0.624725237230046	0.222859901478450	0.192031109921977	0.081934572717999	0.440091341543917	0.766448002219070	1.654758825399870	1.598638394771750	0.220311066785912	0.549827275169541	0.385580725904507	0.519965267639723	0.458627310664546	0.668552640215913	0.436316031702883	0.204118444272802	1.055296686092340	0.843571372235265	1.062849937015220	0.215323095828370	1.815122845113400	2.512782737871990	0.953609724664550	0.081144883436757	1.185158849894620	0.185069153221045	0.303311141034611	0.668969224486671
MCF7	NRG1	AZD8055	60min	1.042485943113100	0	0.563825315766510	0.174859327354487	0.076897637598303	0.599980093284876	1.330131972446950	0.625590822552653	0.532023057477588	0.614262434104172	0.257828466294510	0.224356162131311	0.102160880779533	0.439262589853160	0.764399819366254	1.053509829206550	1.389936204569720	0.209618820528480	0.448876462811972	0.341579949055769	0.501741021554478	0.520992760444340	0.613110794613914	0.464099491694353	0.184781554883984	0.445151787323685	0.753627849096960	1.057338202054060	0.249341612119991	1.009312221858710	2.227247614013380	0.815944570138745	0.097986613040965	1.280806531915760	0.204349150564118	0.301373805437611	0.632774336036438
MCF7	NRG1	AZD8055	2hr	1.071795674189680	0	0.605824948690398	0.150382007169060	0.485572720264048	0.971939997747104	1.493109967265760	0.721706645138668	0.508637712192693	0.711653978122930	0.246130838945098	0.219401772268221	0.104509018348021	0.438143573885947	0.766499772926089	1.574666008056720	1.271278998992580	0.206325873402092	0.249489915354984	0.207233767758892	0.596983569530711	0.555908448371629	0.556209495571587	0.439231976734367	0.186289105754779	1.674289268995300	0.657270106315857	1.101067807421030	0.231658880055993	1.824533438432680	2.458434821408260	2.868400335799850	0.093869009384508	1.245891098992580	0.200970077559556	0.315637045681856	0.562612098718045
MCF7	NRG1	AZD8055	4hr	1.417979059547660	0	0.673383378431214	0.197583330816094	0.390415120248359	0.929159296458247	1.452245026143520	0.666970721427001	0.464924498851941	0.586065718186438	0.233597488224078	0.214602243526045	0.082783262212556	0.426315382915189	0.763980978994132	1.528539634954670	1.248008318774730	0.224441981609863	0.312416111823859	0.278525977268250	0.605084785581232	0.608978630836503	0.586855741962960	0.457681854625022	0.173300717265335	1.550706362774920	0.613829798567892	1.043953658623800	0.240923354507716	1.711908901899280	2.367809788570650	2.383423626052860	0.088059417097205	1.333132314955570	0.204977384651763	0.291544092821641	0.527546282950965
MCF7	NRG1	GSK690693	5min	1.129962057272700	0	0.710700866542269	0.177097605684889	2.152449891544700	3.314340818126230	1.377421332244990	0.632968051327327	0.486451615045332	0.971237757469580	0.215320728166126	0.204353694406954	0.130745987814059	0.443936542437767	0.914407302067800	1.681570578330730	1.743773822572440	0.224303637772767	0.757243410260176	0.773005604087184	0.657202422118171	0.464843982681165	0.626081746278237	0.440042841036988	0.236301097242139	2.302867902618030	0.745032654297450	0.999784596150474	0.225888832478277	1.931428381337660	2.113574070141260	1.780086116857290	0.091128890281540	1.257891173201080	0.187140474863534	0.312756106359335	0.668377573409732
MCF7	NRG1	GSK690693	15min	1.180965025179080	0	0.802364014010981	0.207735198717225	4.132402685520850	4.478594095830420	1.189538178973370	0.761355679654050	0.486220836389879	0.813741120411283	0.219976443909774	0.221265950872982	0.095383811702687	0.428372088300113	0.975005855128473	1.617665522205400	1.458204311915340	0.274285703034168	0.605386583876904	0.534849146481873	0.685396340320318	0.491286031969528	0.591308992553155	0.424740542690475	0.234235844500808	5.499543354108880	0.970565214778962	0.945946231423475	0.259436149450388	2.034841003169630	2.436536435888970	2.757420830761040	0.102867957764432	1.251203502847700	0.193992161894364	0.345071664646256	0.774514784021088
MCF7	NRG1	GSK690693	30min	1.392388694301240	0	0.822712166606054	0.149569190217194	5.299035887279910	5.512015534326800	1.111493458719980	0.819117298303443	0.471304563575745	0.630350342782036	0.236465610175853	0.203611151761465	0.082236055057244	0.426409086357318	0.794533822988157	1.919968416703640	1.552652414392220	0.233114628817523	0.465857112154368	0.322315931017105	0.725191004142723	0.456002886547379	0.610692440096097	0.435927472643493	0.217656507851355	7.935306741654830	0.792438355925982	1.072813287315160	0.223250594452174	1.927229662749500	2.932486230208870	4.420123834861430	0.088516833989749	1.282817495460860	0.196117963778211	0.355944518679780	0.780194828123715
MCF7	NRG1	GSK690693	60min	1.113992426566420	0	0.758051335377574	0.157212244258336	1.588865257683930	1.832943748414500	1.271244792609540	0.728200156219564	0.509028872469383	0.628595461699953	0.222398670905432	0.193455486007215	0.099397940110398	0.414444092927119	0.741631422426850	1.515536410874760	1.407171554277730	0.193527774899667	0.416249367875789	0.376970021602464	0.660480552763330	0.448400673562615	0.620241795874670	0.435021478128292	0.190259951601488	4.371882921703010	0.747990774934751	0.987940365122810	0.236237755452257	1.406280560387570	2.330184942361220	3.137041994982690	0.083053316550229	1.237306158560820	0.182479587976326	0.387423973690464	0.807178940287278
MCF7	NRG1	GSK690693	2hr	1.113340816768060	0	0.773734850818163	0.117284380360502	4.670875391464610	4.708351123311630	1.217922106215450	0.829023614840541	0.494129771275334	0.644755684516296	0.250840545594286	0.217393980053433	0.091225801203648	0.442033288786163	0.707027482144898	1.714037638347660	1.244188328492780	0.193341710669391	0.224320305561642	0.206418499622062	0.736301331104245	0.501467411204238	0.550989041888240	0.462037085870173	0.174360437001732	7.451484943659070	0.596867017538697	1.147844262350630	0.245133055836497	1.973468898444650	2.489217113136130	5.967968553587420	0.094464424296828	1.320952052243290	0.197998015384732	0.355040086134738	0.805799940329762
MCF7	NRG1	GSK690693	4hr	1.468263019666410	0	0.819374134855068	0.145662959662183	4.236718303729080	4.497455974898330	1.250387240093260	0.825107306921089	0.452332662411880	0.646215685810675	0.224944567245328	0.198450415377160	0.079575466911171	0.409190304298419	0.668426016932360	1.810336882769220	1.505462820523620	0.225070556781444	0.318344045636518	0.267290227764735	0.679106995222328	0.546361734052921	0.603008353111934	0.477490488422842	0.188138602362996	6.790339847091820	0.584498151042131	0.958561756360750	0.216717350065082	1.876227642050250	2.571651208652780	4.631965199284030	0.089646029353178	1.201231566393360	0.183488761739047	0.324276764143160	0.814811101175810
MCF7	NRG1	GSK690693_GSK1120212	5min	0.650029949422346	0	0.781777571992823	0.143958377110610	1.639614940886080	2.274711042213590	1.472775816683150	0.614973170194833	0.453457879386294	0.336778208919382	0.240797306324087	0.210591851606616	0.139117444490272	0.423619148430780	0.752367293669591	1.456213996157040	1.696001393894980	0.213693137379429	0.063219716618045	0.272662777311849	0.452292559056174	0.511378725859679	0.621946045968993	0.427381571949469	0.185010981333407	3.217037188882160	0.590112585525753	1.129587258567260	0.188447359135685	2.039349797728420	1.879613498454810	3.745350955137020	0.078208826274253	0.929191314951515	0.184561085128786	0.366891070044849	0.600943690224320
MCF7	NRG1	GSK690693_GSK1120212	15min	0.928070208573604	0	0.669627340878460	0.193715210587255	2.922198844592750	3.852632159704870	1.493656576014480	0.523549282740685	0.472631829533293	0.557229256428302	0.250781270371708	0.192718292896522	0.133432813297939	0.441385592408409	0.778280015455853	1.799889710890530	1.814815538727690	0.259876353014130	0.089516548064319	0.387027505231151	0.679351732973433	0.474933577466607	0.646366398543922	0.426893347742511	0.210563091972865	3.473486866548670	0.617342512154263	0.947182083176684	0.204513105099036	1.779150820318950	2.250958911545570	4.668400871834920	0.096584196197198	1.209772593034120	0.181387502868085	0.302918444663747	0.528935919374876
MCF7	NRG1	GSK690693_GSK1120212	30min	0.956567033144607	0	0.668361062115133	0.179746298194885	4.808128886333310	5.209952063274460	1.425170366829750	0.632032041541500	0.460790294569678	0.598035847541747	0.264180500110948	0.204429128495605	0.123443793471073	0.418233816433222	0.781250184423240	1.983702742516210	1.987842475184740	0.293834732018862	0.153647858609470	0.533254177714336	0.688677159728445	0.485088668885840	0.598734407158197	0.437824772949108	0.226792181811343	5.160940254304690	0.636401852948166	0.993814954583574	0.220784972700481	1.992385360091680	2.989729474891130	6.279460217420330	0.090131732866440	1.358955960215410	0.189958744122656	0.318827320990143	0.509343854011915
MCF7	NRG1	GSK690693_GSK1120212	60min	0.445457993659637	0	0.794219744259035	0.148738566251161	6.646140235970600	6.020278360955040	1.447711702698350	0.818052412633844	0.462303160867255	0.465999818711871	0.283995813717757	0.195261320354960	0.106091678016952	0.460500623805220	0.688716633027815	1.966316520351860	1.593792197760240	0.220803245920706	0.074318545022494	0.346178733030309	0.569837066953567	0.460545515302698	0.618446115205280	0.461460533579434	0.200072061695235	8.895638694679500	0.624474437271754	1.083353114961780	0.191353108643938	2.540073922675890	2.175235474647910	9.188626294085550	0.074718532772448	1.089873972524510	0.220282079145306	0.318468574021940	0.725374053167897
MCF7	NRG1	GSK690693_GSK1120212	2hr	0.642540648078549	0	0.701607846086556	0.171607236911943	4.753336712797450	4.178032673177400	1.269780083599800	0.799413330020640	0.453825131536641	0.564142024990146	0.252087262010745	0.226642026645331	0.098783960174421	0.435328332606961	0.706152440479164	1.816439192571780	1.520102506602850	0.227675783449474	0.064724672059068	0.254815206195308	0.728737100700167	0.523368463391565	0.633718276034107	0.497965037637790	0.200915713322853	7.407582190614160	0.543687828332534	1.088681335162140	0.210822923771314	2.097325185927740	2.159187617914250	7.468267729882260	0.085567412221166	1.214157263622670	0.202897067749490	0.336074096933647	0.728202291951930
MCF7	NRG1	GSK690693_GSK1120212	4hr	0.857280244961697	0	0.770089909040442	0.140051489999584	4.623823380888990	4.036210506287970	1.124007215864430	0.790255924651049	0.411818753496334	0.405753971323150	0.256561139268310	0.192954047146533	0.087055161822034	0.418103316499097	0.687081287087357	1.772540203908870	1.440619958066220	0.192492357425038	0.068087595666642	0.226364864401922	0.489150110678561	0.507968987820158	0.609232070800000	0.475473364202510	0.180631992367421	6.349746987766410	0.567299135789500	1.097506218668550	0.177389013307359	2.197311217711390	2.023677186776940	7.817182001614070	0.083906878132031	0.963154635737500	0.176353360616427	0.354768350300738	0.715207022037023
MCF7	IGF1	DMSO	5min	0.763729651075335	0	0.757250149428973	0.171334669856106	0.640715137842876	0.679735348971555	1.732924399397840	0.612971416758089	0.438212949530635	0.256345715966754	0.251374647892581	0.224693526990170	0.090107370300535	0.418176886300572	0.862588181599293	1.656786534016220	1.546181002155040	0.200883746408595	0.322446246286829	0.205458905649275	0.612273811930657	0.501240983714240	0.615585537997567	0.422585742585627	0.178072052022155	3.560760171349510	0.616612565640737	1.156336553736590	0.203650236070623	1.983043972815060	2.391737887078380	4.283544991941230	0.091820216045386	1.155168448304180	0.177669062481281	0.400524856473390	0.615937391794567
MCF7	IGF1	DMSO	5min	1.272961946069840	0	0.731289282170190	0.181767802000722	0.679943961185911	0.718616894402426	1.609254887004860	0.657214777148485	0.466547008818141	0.394520636922042	0.232801021067700	0.228764264831152	0.084386243639342	0.409623630369530	0.933745670735900	1.667737807455110	1.253388703868900	0.221314363279167	0.296340539479051	0.188864595243394	0.684031356076949	0.511476198177374	0.569240321802170	0.426445034722960	0.191919410708771	4.701537346775240	0.637767754534256	1.035875326605510	0.224930167413320	1.923083568523070	2.500957714519140	3.956575902669500	0.099305374083398	1.244210981750880	0.192133066333460	0.378271377555751	0.626266304658036
MCF7	IGF1	DMSO	15min	0.965137999592362	0	0.694455588159087	0.165490263990749	0.800936364951646	0.814712409360095	1.193726061322400	0.633542223697882	0.455403772589517	0.358839287150472	0.255087421194747	0.196760886456648	0.086654277567762	0.421155683345376	0.803362820862066	1.903408103107870	1.531366648038380	0.191272772218413	0.359886747143582	0.212721473373686	0.586948552426044	0.475861705227703	0.629148896630799	0.431662136616356	0.199356123982493	5.038404478646050	0.678267884989000	1.019240165825950	0.196465725682973	2.241881187551560	3.016444072940290	4.814682777160740	0.083813808223910	1.136163087879520	0.170968843890366	0.381861763321362	0.635198753727680
MCF7	IGF1	DMSO	15min	1.423144146255300	0	0.889812284509656	0.235185233846559	0.610808800311845	0.750435101924234	1.916904754256660	0.803079232940707	0.432988415079606	0.467969063123120	0.223563758275841	0.189109042604284	0.092244216797201	0.419018478405005	0.775289265133844	1.986462193526510	1.425943719476320	0.221085584393550	0.316240402856740	0.220823023126098	0.552211596164826	0.450520255092710	0.606384201303755	0.437615455089361	0.209275687234490	8.292329220684380	0.669817223276144	1.017873620605210	0.191274571104483	2.229809419664770	2.498229198566100	4.426901969068640	0.101587120945773	1.154708720334520	0.196093138918297	0.376690065427868	0.806822191246273
MCF7	IGF1	DMSO	30min	0.930133535767496	0	0.714891799577042	0.135574923415426	0.749128149591567	0.741115547706044	1.221503289269180	0.719589586266688	0.433338655503716	0.314180280185832	0.243017264260697	0.189005093266920	0.087756534217171	0.410532214652987	0.755526983766345	1.936196525174490	1.487120768143200	0.200160131911118	0.306096127142438	0.190772261932639	0.567114321044263	0.492757536362719	0.644887017533258	0.424311889184714	0.191406069617011	7.006295351712720	0.673850082804885	1.017504429866050	0.199449091015690	2.256526745969600	3.207371818154310	6.420724302105470	0.079375172016158	1.215553064052560	0.178380159168159	0.400904746515992	0.734320230331142
MCF7	IGF1	DMSO	30min	1.462980379547940	0	0.883827463799515	0.133577689824082	1.257837114878910	1.075845442986480	1.261069020288870	0.847688402167850	0.438946259280770	0.587060439599489	0.224555001367046	0.194370087443416	0.080686243924086	0.410913191145398	0.870152404510875	2.042534410767410	1.534167912911360	0.220134171963988	0.266218465952081	0.180055540152116	0.712844519463500	0.482728006642190	0.614942108134002	0.444870242262822	0.196751557557452	8.832215147851560	0.661307751728417	1.012171254540870	0.204147758149454	2.334337967454260	2.835796024215780	4.545430599349250	0.082077137943013	1.207379500607510	0.184847421584889	0.393967238375519	0.826707680222589
MCF7	IGF1	DMSO	60min	0.633905389861955	0	0.783711044821667	0.140085314958846	0.992021393190668	0.753058246108514	1.174731731403640	0.841042963274692	0.443075708310531	0.439301008076809	0.248742894205374	0.231129986616327	0.090396700813902	0.420800386004216	0.817211290333601	2.017590689357240	1.483321217224790	0.199153756846232	0.220690022019684	0.185586293250432	0.694675030598953	0.506005053767742	0.578588217430593	0.483172966102549	0.156513932050319	10.383399365681001	0.614803334608469	1.093529421047640	0.214694896447183	2.342505660632730	2.770132704945900	8.770940161339111	0.096287641539524	1.418306075735540	0.202812543286641	0.349425981131936	0.916084405262190
MCF7	IGF1	DMSO	60min	1.608230429090180	0	0.895078200141008	0.138686795761313	0.977050035457456	0.843898374548467	1.433051805531390	0.928878923854825	0.452275632929709	0.667351678367182	0.214387540059626	0.199699450299580	0.083387936173759	0.394189297713163	0.783705486835284	1.968200012420870	1.434533888379660	0.190467175612101	0.208771465368678	0.154959921646022	0.684939716793510	0.453334490923255	0.586169918065168	0.471037689058474	0.191035728196722	8.384576573956080	0.634825499696132	0.998516877113837	0.200621081021079	2.572784649242680	2.644940968468010	4.714466383250380	0.077570007678598	1.191209364574850	0.172628086406873	0.431420547624615	0.862955084077796
MCF7	IGF1	DMSO	2hr	0.611322538023188	0	0.676908140071993	0.158150229334951	0.624804773598846	0.573082804683162	1.178330528359470	0.865318028536775	0.453328627900254	0.454223649784994	0.250267317615166	0.228310792180209	0.089310787590197	0.410651185486907	0.724441463215807	1.814257059849060	1.406519936478010	0.213199165763243	0.268398077347415	0.227777681428591	0.713463378842512	0.606703471315592	0.619756529021830	0.487699871050643	0.157945285841245	9.508011999577700	0.569309187034696	1.067485261483000	0.219267312823133	2.170948960150390	2.544573173480300	7.901380633500850	0.090478905956876	1.256518677273700	0.180057605966120	0.379055196172121	0.950567876438660
MCF7	IGF1	DMSO	2hr	1.173035172272070	0	0.835916415374186	0.155178021494326	0.921200307764676	0.856912309914883	1.198494517354860	0.891948742969200	0.451637572424064	0.650636411990023	0.207641308323375	0.211818578381456	0.089521832972676	0.405620447520968	0.784221026648135	2.113414957275780	1.194448255372310	0.182926124446032	0.246047394820910	0.208360443371182	0.694777841071345	0.557660749303550	0.533973376158112	0.493262675289781	0.150094856090668	8.409418976405560	0.611729511849476	1.096118334786710	0.233103423046724	2.527599457429130	3.039883698311070	7.586908535065660	0.084718642776144	1.328017145839800	0.193301279239147	0.507310335548680	0.968201269680283
MCF7	IGF1	DMSO	4hr	0.977830665012613	0	0.761143241860054	0.145175381621142	0.740640020895214	0.603964314354967	0.934973334897407	0.854722697626819	0.470044930240737	0.526591867267925	0.255798737262164	0.211850755618797	0.079534790064319	0.416660202076959	0.771632040898331	1.988603207952530	1.291092642007950	0.195691293633872	0.382444608965114	0.268499866974847	0.663280407225989	0.701755932698679	0.570393154846882	0.540347132870553	0.165339565365748	9.861912951155819	0.626427870594460	1.108916506200280	0.201374146665850	2.362616247074780	2.908913779727040	9.895876718714741	0.096785246225001	1.170143896349970	0.203457875322240	0.367105009478313	1.018962978399450
MCF7	IGF1	DMSO	4hr	1.327544678401880	0	0.834974771844347	0.159487211201492	1.085387813319900	0.916425915018313	1.365969515671640	0.918086765881130	0.463523486157667	0.733692912257160	0.238864687526180	0.212703324768979	0.083714807353595	0.391807517991774	0.811175688415006	2.191250629401930	1.312931274649560	0.183117555267348	0.235959121545118	0.187547606364140	0.705010259065466	0.594736220567736	0.533676942202863	0.524920688573419	0.175103554054210	7.038993180743460	0.590333386121614	1.046985413105070	0.222568340171736	2.376012648752630	3.103966397283890	7.179706570713750	0.094252408635111	1.244216815465280	0.190347616160716	0.424205416239206	1.024835571168920
MCF7	IGF1	BEZ235	5min	0.723621461932468	0	0.447003872912644	0.247827725930674	0.110450972713976	0.880411238359634	1.628742325912870	0.447758651582700	0.475861583619558	0.381112572575539	0.302607201861959	0.223703368608977	0.090320206407749	0.474607365534372	0.946842349591875	1.256341047144400	1.781648475950780	0.262099264682501	0.418131435100862	0.238859074151450	0.420236699600520	0.570574221366478	0.642232686123481	0.457366499487216	0.190430444572007	0.103414487424629	0.704868082865837	1.121108805803120	0.236176205357122	1.266103565751000	2.303574537294340	0.204934128083830	0.101366802943771	1.351576163458210	0.200765370109539	0.283748210566702	0.509422332175684
MCF7	IGF1	BEZ235	15min	0.878794821710943	0	0.424279656964984	0.246401421505005	0.106967916376567	0.943009314484642	1.710248934447070	0.449365689090956	0.476830100975707	0.384814244592822	0.253731006376529	0.208803544178139	0.091096383711615	0.443773654321153	0.831842407672610	1.422754940445920	1.745855046732870	0.200607602878706	0.432365982871567	0.235595106910089	0.439455478983620	0.472696469694152	0.625749411480067	0.458375229114188	0.200879769048115	0.101485331008822	0.761919872369999	1.084806721923470	0.205521302148415	1.325227636626450	2.323806879406580	0.224076373534937	0.101546534833443	1.250697912621680	0.188555683864248	0.309462800669922	0.472722723237232
MCF7	IGF1	BEZ235	30min	0.793970044431162	0	0.402081163648945	0.166750275800421	0.161706043319950	1.136717129101420	1.207065950401680	0.531367575702780	0.468425837881478	0.439166121949153	0.251717508725601	0.194887003812301	0.082562822143596	0.442500091216163	0.820701212420688	1.441830630711890	1.538707447229830	0.237277250026348	0.408073834485244	0.251620401542026	0.357818214225301	0.485523687400882	0.668964462589959	0.459610203799131	0.204517404693500	0.099283428111532	0.787997262946707	1.121918500976430	0.191243718908311	1.317947642957680	2.180679349897620	0.321674967869307	0.104859565980856	1.210119887688450	0.197585110954314	0.284010900567103	0.529861586800932
MCF7	IGF1	BEZ235	60min	0.550824488707892	0	0.381885514967129	0.175401183609393	0.163725381662459	0.589081698447571	1.598831623328350	0.474731877307029	0.465916182568694	0.477225926479175	0.252876746729616	0.235644731324694	0.091111319318754	0.457288665386715	0.737610311462319	1.167495058181690	1.522007322997990	0.225681876395335	0.236967667786481	0.180324392831915	0.367812392918889	0.441863044722745	0.570726654395938	0.477886670335908	0.178122268931319	0.089443764411162	0.699468093172932	1.068852651251660	0.231331989629798	1.202327727812020	2.144516382688160	0.240860586052211	0.104372888245530	1.356756018346530	0.218359341746751	0.280944610404134	0.513751902792157
MCF7	IGF1	BEZ235	2hr	0.461634342592080	0	0.382724798709736	0.237983292711191	0.160541324095640	0.721080783693312	1.499686201497710	0.515491306212734	0.467335604468781	0.504613124068393	0.263666562986305	0.244464285436373	0.089207509502626	0.456907692722234	0.801632724940436	1.211909284101680	1.451620878083130	0.226255728634476	0.326914518286940	0.295444189491979	0.361805721533967	0.628764145341517	0.600119481197909	0.479366604771005	0.190056556376241	0.106724762987191	0.605861270083493	1.082613796678290	0.223603090242521	1.259309652369290	2.247166068943730	0.236280838309428	0.113153632687593	1.334413624269410	0.197127754976924	0.279118371949656	0.484806411596347
MCF7	IGF1	BEZ235	4hr	0.445660876491599	0	0.405745188289601	0.242738155419119	0.157491817915755	0.661517357166900	1.423792953311890	0.579194365629189	0.438037750514993	0.507249181847491	0.269004063712223	0.178906182035336	0.061147208023487	0.351631529894035	0.672459747260101	1.353965829088470	1.302900116968540	0.220299297120443	0.404574242329788	0.261398671871979	0.330004268875024	0.642421555890758	0.550832781670814	0.420557567358963	0.176799314870153	0.110550013247161	0.563866445991557	1.143621843434220	0.202885437849559	1.691224629527260	3.088933486844430	0.152903482862139	0.116407563955004	0.980494357459080	0.211330167284866	0.284686961114442	0.495621773890180
MCF7	IGF1	PD173074	5min	0.754908802564226	0	0.738623934620473	0.206272679749925	0.788604852561556	0.864842404863049	1.571981512833180	0.575470093790932	0.444901005436858	0.370217898413730	0.254961091039774	0.220258696272866	0.087255584297405	0.425121082603754	0.903159204194012	1.771480922720590	1.675936210248050	0.226458918900746	0.378868907845870	0.221564353437067	0.668909877412205	0.573174838102356	0.571807020405977	0.442036475978850	0.179437325182299	3.819671373674950	0.651640067979866	1.128586667030940	0.225124566156792	2.262264506944050	2.444351384857370	4.571924226417550	0.100187500868096	1.361732896588160	0.195701863270763	0.316077599539474	0.615998512818112
MCF7	IGF1	PD173074	15min	0.858052069664043	0	0.682551464932128	0.223763013210872	0.890568933900194	0.944860431337964	1.605695645615870	0.579792765724848	0.504528314078853	0.426239165062741	0.273621482183374	0.209781305721555	0.089269122366070	0.430037516915714	0.859285152192339	1.830726037741260	1.523733136835570	0.229161680808200	0.352908668504125	0.221692325401780	0.694148555451047	0.514120131295752	0.641935914743645	0.423929821684303	0.167740452323354	4.086272125495860	0.748646153712109	1.056896213228000	0.235276072026991	1.855035284637850	2.471174699730710	5.066507240126850	0.103816002173835	1.291890127057310	0.191970660165237	0.344035508700969	0.590105132960336
MCF7	IGF1	PD173074	30min	0.813261266547604	0	0.753309738957267	0.151224561035624	1.139711482582410	1.134776993709550	1.325049038449840	0.770153935390841	0.429369233651480	0.442012558732168	0.226698114033592	0.208698932766030	0.091203704566200	0.438332393666348	0.829803024685884	2.127031367581650	1.609189089041990	0.222548934860431	0.371762222785785	0.218615087703938	0.599652305955387	0.489337889081130	0.621348392848538	0.422361488252940	0.180121370373148	7.838317434342350	0.704237401153558	1.094261104203930	0.219326613499710	2.132659966229130	2.561621701203010	8.507198281191110	0.079208928856886	1.185450338575110	0.179906574946790	0.343150876551686	0.726763947603220
MCF7	IGF1	PD173074	60min	0.580813267102828	0	0.750039750099965	0.143882574954910	0.974294977425103	0.700778354333374	1.591438704723460	0.803151135293612	0.422561671853512	0.395036895436313	0.281179959020437	0.243635894107663	0.091875992863940	0.406748070342893	0.735479193496049	1.913898147763400	1.582308010498090	0.204096338930154	0.202990659002986	0.150918759369927	0.740702363459410	0.460020298433588	0.588139075254554	0.467928162483330	0.153321274048256	8.935740445141789	0.637514769011733	1.002423848933980	0.222728783079808	2.208170794099710	2.366847163594700	8.737793437654201	0.084947649669833	1.322861349115170	0.191188096190499	0.370603613103012	0.773869105122336
MCF7	IGF1	PD173074	2hr	0.536074457460311	0	0.724193360303560	0.142578711137778	0.636537337323747	0.569529132596764	1.042113661770940	0.856709824900766	0.450056535630393	0.367890127555342	0.240677607848502	0.233263351890912	0.082901473728816	0.445884813895723	0.687382732945511	1.937682263917800	1.495330096468600	0.199012954280118	0.278870865351173	0.204625480533545	0.640132060069707	0.635966627471292	0.652997233513104	0.516666658071548	0.198802473864426	9.732062900572700	0.588836737409347	1.054048227816790	0.190071830991297	2.482348708774600	2.595722041006820	10.421103968890000	0.087990630562028	1.238597983833460	0.208339082579261	0.381452422691848	1.015995896182370
MCF7	IGF1	PD173074	4hr	0.653257103191476	0	0.788624622451802	0.168579530853290	0.701685952759346	0.560458666874232	1.118171851125900	0.820733076066168	0.459862494791323	0.539919685693103	0.242857694798030	0.206889815664745	0.079191569414860	0.403661464595070	0.638653131013779	2.076751683755170	1.319418145558500	0.191406798336566	0.327514973717540	0.234014171238524	0.702517317925535	0.573136481044004	0.598422726093848	0.506221079915205	0.184738955838981	9.759740306350560	0.598970047733240	1.202143229289220	0.200780919720442	2.763777867751760	2.938686736436100	11.063613195837000	0.084743929803001	1.038048718611240	0.181516566386984	0.415918028844108	0.956616369662963
MCF7	IGF1	AZD8055	5min	1.339618181994210	0	0.544694868421301	0.196478826426701	0.234954573312434	1.011548348740750	1.575454302976340	0.456840463541113	0.455631236492724	0.637296662130342	0.255645203435113	0.221470118652067	0.091377280035555	0.410355206945856	1.042791043447000	1.489303190306460	1.549919615182620	0.210415759419146	0.392469330099295	0.229797388311625	0.490479225820463	0.490618023981765	0.597867204640231	0.408072719471489	0.212924782721532	0.348547748078923	0.656915897091360	0.993794770750841	0.210366056711572	1.701555154356250	2.513273335662360	0.337889386292015	0.100414020790792	1.172125188562450	0.195040129042900	0.340304322795205	0.500830381337401
MCF7	IGF1	AZD8055	15min	1.413326281549310	0	0.579633960049762	0.301613641136726	0.236493940358086	1.097737959372420	1.742606388438320	0.500782629611828	0.464740006668112	0.482678623464378	0.230565635599203	0.196396684817907	0.086727783014630	0.414833784955192	0.837095631225982	1.462598277656690	1.381982561491710	0.214287551416392	0.386240030229954	0.253514182158773	0.595227373518722	0.509864823454800	0.557181479120932	0.394125533318794	0.213910566547861	0.609158966191147	0.748133013395778	1.088534718223120	0.215821979422661	1.681092125952100	2.497354518288330	0.708816975807157	0.106120172523309	1.260319097835610	0.197353579058941	0.302400856156972	0.548142186676008
MCF7	IGF1	AZD8055	30min	1.538533724069250	0	0.623015124750472	0.142435581494211	0.526319478932527	1.235344398089200	1.240666737169990	0.548425008954434	0.455403053404882	0.634147666788561	0.241529853149817	0.206448639841488	0.084823968750054	0.425610607779792	0.973420704982903	1.662118130849860	1.566746774111550	0.227106146223728	0.341862793350309	0.222981064890494	0.579149870555438	0.465527522345605	0.636441830858590	0.427115853573403	0.196893809102735	1.187070367213670	0.715831334244124	0.996763921844729	0.201902031035454	1.840740756240970	2.278768117666490	1.090150705235600	0.092864252061752	1.202075794062130	0.178467777317482	0.323565602534196	0.600163215447576
MCF7	IGF1	AZD8055	2hr	1.251087044579370	0	0.620286327983922	0.196928195094052	0.375334469867965	1.018130511978850	1.403644839226440	0.643650576127703	0.452542729480543	0.727005010479330	0.224453056780214	0.214726365440523	0.098888850265331	0.398518391355079	0.811298256014992	1.444641605238640	1.247591990040810	0.194000288539484	0.257242685569309	0.206201146627421	0.566323241870755	0.564277302655100	0.536829411093964	0.483149005939564	0.175734109323438	1.466121285810560	0.646111480592927	1.026939986514740	0.229480454453063	1.837747955032140	2.495772094680460	3.154750856617940	0.094170033054706	1.241864912983350	0.187597702085267	0.393973316160014	0.551798979343136
MCF7	IGF1	AZD8055	4hr	1.298765227892600	0	0.652697142947283	0.183777151203534	0.378042379750135	0.689357730421749	1.618517762227270	0.620120530598407	0.470472432175051	0.714424300963259	0.230270318232463	0.218888034554397	0.087265279107005	0.430354267554216	0.943546414659010	1.468826112781750	1.218028893282840	0.194730050912323	0.258374276747801	0.217199613844778	0.639138940404071	0.598083478979568	0.558274597041578	0.457010998617840	0.166999028871866	1.758871304167640	0.637025631926872	1.029738308619900	0.243629629850211	1.954131751938950	2.772965442713110	2.860866643312930	0.093123014524316	1.363009722719180	0.205630178029714	0.397485461256359	0.595093140877510
MCF7	IGF1	GSK690693	5min	1.225795934484040	0	0.833824857092752	0.174291880586744	2.898618734186740	3.298268284834430	1.575508152879400	0.648421284773789	0.448291776545535	0.497177446527675	0.236417652206428	0.198130081488764	0.087844852959700	0.391085453532792	0.931540584063395	1.625423584836860	1.355659387856970	0.203485446048560	0.372886022926720	0.211721087264363	0.596644602371159	0.427395693676406	0.620933466941095	0.424487027139104	0.185983613343826	4.834844630713040	0.661129360145165	1.037525419413690	0.193384236759023	2.097947760696560	2.480652013816070	3.423091261671770	0.085285847025820	1.128330195469090	0.194452819817046	0.414085002881859	0.603199872167640
MCF7	IGF1	GSK690693	15min	1.485009863258350	0	0.775365616640248	0.287033495890735	3.924885855317730	4.551287206721910	1.815315765221090	0.720482837503373	0.424864716993286	0.639211250427749	0.234240963444392	0.182299874049240	0.089644813482619	0.396784088355058	0.815550617735542	1.593043376086430	1.377593735895880	0.224263407801597	0.414929161290768	0.272295129739159	0.603280428547814	0.427407634643855	0.600775801314952	0.396446187721062	0.233097731879709	6.219204789082700	0.772384218740155	0.984521146880977	0.178821529512234	1.843165882844900	2.492494964039540	4.128216040320250	0.086559958141461	1.113555821390090	0.183074338200743	0.385616192830213	0.730421218938577
MCF7	IGF1	GSK690693	30min	1.590375801715080	0	0.835437075096693	0.145278361132187	5.629674172186420	5.588214679531870	1.346517989201870	0.828085687684610	0.440332867333789	0.671780927637253	0.239061732829588	0.198917584026626	0.075662889979414	0.410297789870818	0.954059089416793	1.900956545083340	1.479292080456170	0.199362266880619	0.310918015475897	0.203758436419564	0.745628105705340	0.429619041900666	0.600116754218133	0.440835695782259	0.179724154910303	7.385540672476030	0.636402340269630	1.054495167833630	0.200208362447790	1.958238662997930	2.816395305755170	4.766283559643020	0.089484257809239	1.183261917897540	0.192187847106472	0.405758653756725	0.760553774772319
MCF7	IGF1	GSK690693	60min	0.788604203490938	0	0.851796321930300	0.146803508636167	4.830059821914790	5.496549268490360	1.441221121801540	0.868942127594634	0.445849144617755	0.547142390415434	0.198399910968955	0.222083860284785	0.091984754542623	0.408865428491417	0.843395741024960	1.863683446115200	1.394149110762110	0.179767655307818	0.246858190725264	0.175074250993601	0.610412302579937	0.433826133609603	0.621137952896887	0.496573163444838	0.190968438324452	6.921995503979630	0.603457531439035	1.128492744890170	0.196622238875527	2.196023668196290	2.527516235719840	3.996347353652390	0.093717243454032	1.209224446971180	0.202638651195754	0.501892588324327	0.866162282185602
MCF7	IGF1	GSK690693	2hr	1.303266492859290	0	0.818373180643952	0.179632806211310	4.553146238077380	5.267191587311540	1.330059966234780	0.802069131218557	0.458545701059228	0.725270053221992	0.228904979263370	0.212310457582681	0.087696448031937	0.385070894778608	0.838043475153119	1.775994840680380	1.182049184505830	0.180646970366317	0.254058446908874	0.221270751235272	0.647712468141586	0.474137725374748	0.546386311863255	0.462879780583804	0.158589053066821	6.672707478374540	0.630091850633191	1.106795006129800	0.228575611664316	2.209471329616900	2.547316410517600	7.301158029685290	0.102117381772408	1.360906123233840	0.189013062818790	0.426414431574072	0.812399640100040
MCF7	IGF1	GSK690693	4hr	1.332548270234070	0	0.794009993697574	0.172957549242347	4.749184528500710	4.714234756760950	1.414460201022490	0.807387130989239	0.459308969061615	0.664619728636539	0.235175649506130	0.220884903115293	0.090283550277010	0.399226865324525	0.858088143286308	1.713640727786230	1.100006070073450	0.189519991733766	0.242577989905184	0.206524846866650	0.649919156691198	0.547399432398511	0.571386392379284	0.515362868462892	0.175606563679590	5.655725014173750	0.606457821854979	1.057819427622360	0.233296898955867	2.059479395998350	2.967814280251100	5.801988809161960	0.097639341861113	1.260404948679980	0.199469402052527	0.412739529180249	0.857280903497358
MCF7	IGF1	GSK690693_GSK1120212	5min	0.651962762567857	0	0.803736167645451	0.149876882637592	2.058255055838090	2.591021658044820	1.458057416049470	0.637009718824582	0.469220090665311	0.297486918728841	0.255244233463678	0.223053809483936	0.088696102801581	0.430824788413290	0.826133618714469	1.487061204291370	1.603517372356060	0.226611283610495	0.094961374007682	0.202077764971523	0.509760064589546	0.525381117012446	0.629827179516344	0.462953632614035	0.200020672349393	4.153023153323800	0.598880428156267	1.163455572159760	0.200984489170167	2.252936498017140	2.221356758471240	3.650197498405520	0.095171537208530	1.156383330139410	0.171048794418062	0.319691825235341	0.569848281421030
MCF7	IGF1	GSK690693_GSK1120212	15min	0.908360727692308	0	0.773594911529784	0.214301497782110	2.944835915835660	4.045067755875330	1.516056075307040	0.544830976792587	0.484122314101630	0.538233454185628	0.232171604423214	0.215779822805769	0.091615923966024	0.429306817176605	0.811525093844593	1.590952144488150	1.442263642808580	0.215416611201024	0.075535742352682	0.240429823614961	0.637689980389165	0.447110860282966	0.612027936441131	0.457707260816066	0.155878744772970	3.937416184700320	0.632227017830628	1.098095242855820	0.225738330883629	1.872596454241700	2.332558432710510	3.951924300860070	0.098485552333231	1.360889707630160	0.187609248715702	0.303335807336239	0.506075913783454
MCF7	IGF1	GSK690693_GSK1120212	30min	0.818721841215732	0	0.754046746972258	0.144350180828300	4.769220236086270	5.193123841055770	1.196793464441910	0.705373211685805	0.479320886435659	0.489425047216301	0.243816307654461	0.214044376818830	0.091467797794266	0.435326393075680	0.807402386354684	1.787337500155520	1.482363075947010	0.228878705451527	0.097534992244056	0.385810066869211	0.535208014869123	0.474705842771708	0.654419439382032	0.436988187797769	0.188465727715811	5.948516880448150	0.562495018921693	1.093469191455640	0.191150633284464	1.963086412781260	2.219684793274730	5.690720270362450	0.097012789089097	1.253060411167760	0.186764926128313	0.308460193052885	0.623103068200881
MCF7	IGF1	GSK690693_GSK1120212	60min	0.502633178004951	0	0.709245323748422	0.120986555077280	4.440470992139290	4.326420223634560	1.519205159803530	0.821074231319928	0.484719792283707	0.430048800538095	0.219784675141691	0.242102750454374	0.092902809056615	0.453201458930984	0.767602403268952	1.616646858127600	1.471197699113050	0.241111810921146	0.053997442324500	0.219072379906910	0.547207521836992	0.415001841573126	0.627201275094289	0.502338169150542	0.168962256293198	6.809838034659440	0.526608493902588	1.071980759358700	0.177600442771482	2.144431220760740	2.006819439899640	5.999225569603970	0.080746035711626	1.129669816353720	0.175264744071288	0.318872477118934	0.743078727151760
MCF7	IGF1	GSK690693_GSK1120212	2hr	0.554992371861916	0	0.687176760187189	0.181017966098168	5.491937813215490	5.037943954093390	1.339768413723510	0.761672284026729	0.493311662697904	0.454598479074055	0.249620888006568	0.233926449897377	0.097543612712211	0.390667020179653	0.754591229707698	1.841162779158080	1.500031992348900	0.219188189750178	0.053427477324657	0.156086407185732	0.636368038100189	0.514065847888933	0.602671219385829	0.484146874671145	0.166717592835174	7.235896922711100	0.536931850168080	1.066444651359670	0.211610422030849	2.295586677032830	2.590058587997180	9.523955023329860	0.087847108244216	1.331763113263380	0.187700017596140	0.300116853408204	0.670565955390636
MCF7	IGF1	GSK690693_GSK1120212	4hr	0.830816843970276	0	0.716858347083737	0.187907205842904	5.088230909626200	4.557900138701630	1.324292686342070	0.737041957667120	0.473539129064734	0.601809414183172	0.226687834669727	0.213235175631035	0.084066018011029	0.405614086725437	0.778287338585988	1.740538195960480	1.222823145850300	0.201410157089695	0.075881092387633	0.207887247060426	0.663140192341902	0.469270761129758	0.541603426440013	0.504395854339068	0.168503593445130	5.204185241269190	0.510539612046751	1.176550702133400	0.208481135121967	2.058366508236960	2.411847837770760	7.611718389340670	0.102114278267689	1.212074356023920	0.177445768236017	0.332088832150052	0.620436664772583
