# Supplementary material for: Context Specificity in Causal Signaling Networks Revealed by Phosphoprotein Profiling
Source: Cell Syst. 2017 Jan 25;4(1):73–83.e10. doi: 10.1016/j.cels.2016.11.013 (PMC5279869; doi:10.1016/j.cels.2016.11.013)
Supplement: Data S1. RPPA Data, Related to STAR Methods — A zip archive containing the reverse-phase protein array data generated in this study. See the README file included in the zip archive for further details. [file mmc5.zip › DataS1/core/UACC812.csv]

					Antibody Name	4EBP1_pS65	ACC_pS79	Akt_pS473	Akt_pT308	AMPK_pT172	Bad_pS112	c-Met_pY1235	c-Raf_pS338	Chk1_pS345	Chk2_pT68	EGFR_pY1068	EGFR_pY1173	ER-alpha_pS118	GSK3-alpha-beta_pS21_S9	HER2_pY1248	JNK_pT183_pT185	MAPK_pT202_Y204	MEK1_pS217_S221	mTOR_pS2448	NF-kB-p65_pS536	p27_pT157	p27_pT198	p38_pT180_Y182	p70S6K_pT389	p90RSK_pT359_S363	PDK1_pS241	PKC-alpha_pS657	PRAS40_pT246	Rb_pS807_S811	S6_pS235_S236	Src_pY416	Src_pY527	STAT3_pY705	YAP_pS127	YB-1_PS102
					QC Metric
Cell Line	Stimulus	Inhibitor	Timepoint	CF	Sample excluded from analyses?
UACC812		DMSO	0min	1.164413281	0	2.995804468	0.568409669	3.011560722	1.660424743	3.184111864	0.793153388	0.612929354	0.837481548	0.761729852	0.550554522	15.75079929	1.566754199	1.179279525	4.224120143	12.73069631	0.360288968	0.67495682	1.501765176	1.063114683	1.366181941	0.544363138	1.198513837	1.072577582	2.043131264	0.295782009	2.684212718	0.182767334	8.066936698	4.481369719	4.399188013	2.299681802	4.176629599	0.304157895	3.035142657	0.619727965
UACC812		DMSO	0min	1.176567227	0	2.882614546	0.529298017	3.050082041	1.502545378	3.635230927	0.818703109	0.625699431	0.840017458	0.808334535	0.571332411	12.14138102	1.569198155	1.168764583	3.879686122	11.20141452	0.369343352	0.668585041	1.342789417	1.110746132	1.32027264	0.527261944	1.158050013	1.046339326	2.153805416	0.28868315	2.610461954	0.192755419	7.692913159	4.264068394	4.948459356	2.077644512	3.73096744	0.284952586	2.83007225	0.618911748
UACC812		DMSO	0min	1.25400098	0	2.941974861	0.527303224	3.165398991	1.779306529	4.357722456	0.809211171	0.61086399	0.901636135	0.768431527	0.573623288	17.32763153	1.631911053	1.216165707	4.528598443	11.61498325	0.362438872	0.652894467	1.388748193	1.130482962	1.356349109	0.57927616	1.251396501	0.971739633	2.573547797	0.275372286	2.907850954	0.206947653	7.313822542	5.093501406	5.614087812	2.461378694	4.632433422	0.286055412	3.155781315	0.576709326
UACC812		DMSO	0min	1.011503766	0	3.157846637	0.58801059	3.310418022	2.102752603	4.651948508	0.837326686	0.582429758	0.949985096	0.742574946	0.58093418	16.54002294	1.693080295	1.255511896	4.693223699	13.52568482	0.352701225	0.569892922	1.210502256	1.106807434	1.473131257	0.484440308	1.154591538	1.012940343	2.424560188	0.261621213	3.037040288	0.180045363	6.888609882	4.969335575	5.579733787	2.517209333	4.626215845	0.283211823	3.427121523	0.573999109
UACC812		DMSO	0min	1.429716283	0	2.707182425	0.705702728	3.431622071	2.007081321	3.32458236	0.776591639	0.602941087	0.939020606	0.742696137	0.573813566	11.55167508	1.55425375	1.243026272	4.326966796	10.1962822	0.363295609	0.652109008	1.504694136	1.386885407	1.330745576	0.531972969	1.068877852	0.993965412	2.011870101	0.30150709	2.800607137	0.188728158	6.090772341	4.527674696	4.929223827	2.382716817	5.003259099	0.29006085	2.542454764	0.580107023
UACC812		DMSO	0min	1.317249959	0	2.822479335	0.707498668	3.410564516	1.939983086	3.379475638	0.864493682	0.636518997	0.957936032	0.810135256	0.598857925	10.61296817	1.495093218	1.107182045	4.042552198	10.02378031	0.379118444	0.702493497	1.53899695	1.415882468	1.367241602	0.551208844	1.111696821	1.01959715	2.330737717	0.322037521	2.758678265	0.200728458	6.561605824	4.444476835	5.342845689	2.174301123	4.885534239	0.297975703	2.775573665	0.571672665
UACC812		DMSO	0min	0.933688132	0	3.637729795	0.538152457	4.63836931	3.238105518	4.961412568	0.659564193	0.536923523	0.873601434	0.710026703	0.563949854	23.08035311	1.813997661	1.21777149	5.532248982	21.1928699	0.309902124	0.58530758	1.292222045	1.186103182	1.559413659	0.519288794	1.135928175	0.907934637	2.852334371	0.261363496	3.573959456	0.155263875	8.385151921	6.211413691	7.009109893	3.049962881	6.139776675	0.266766527	3.912800556	0.52976131
UACC812		DMSO	0min	1.519462414	0	2.751472708	0.757888922	3.766367131	2.122207272	4.683957298	0.73948315	0.629637901	1.131008572	0.782592883	0.598536506	14.9295338	1.645675409	1.30457793	4.394736564	13.27150997	0.376283283	0.60881584	1.273971759	1.454998246	1.365237431	0.577329698	0.999759649	0.979564658	2.03421657	0.284275883	2.95737572	0.200417433	5.70736397	4.945709167	5.49288252	2.653421987	5.270564926	0.309663211	2.73880611	0.61705215
UACC812		DMSO	0min	1.20573243	0	2.776180496	0.840534495	3.521403807	2.585542835	2.362304437	0.792734478	0.633429752	1.027627776	0.807451562	0.571032127	9.247629148	1.357300788	1.116234038	3.892278506	10.64848377	0.401166702	0.927152595	1.936548823	1.248761262	1.666964022	0.529311304	1.125069022	1.121257495	2.438856036	0.336546118	2.553146979	0.216363671	4.936713062	4.296987578	5.422933862	1.964263093	4.934142979	0.307374941	2.405424559	0.640741545
UACC812		DMSO	0min	1.203701382	0	2.797137383	0.934785903	3.547667126	2.595785206	2.171304216	0.779421542	0.620875476	1.058331895	0.770005946	0.570071933	7.331827344	1.297879922	1.162983049	3.774071127	9.401692079	0.393087098	0.947528069	2.010846084	1.292953911	1.677557943	0.527460488	1.064599245	1.15971402	2.240826285	0.338643945	2.421647512	0.214331152	4.722164033	4.269189592	5.337196687	1.999680532	4.745330675	0.288250163	2.345145802	0.629222681
UACC812		DMSO	0min	1.517554955	0	3.309399473	0.871220546	3.910554724	2.637740493	2.96131822	0.712399685	0.610332074	1.029044682	0.713059952	0.561566792	15.2112056	1.42818552	1.155240189	4.815433327	29.30796259	0.359196794	0.708525848	1.685481283	1.320849174	1.781702711	0.494686152	1.019334663	1.051097983	2.329114374	0.281315469	3.073912365	0.193280572	5.952126293	4.969234545	5.509524438	2.534323197	5.444293913	0.270330585	3.260062223	0.566834828
UACC812		DMSO	0min	1.42016542	0	3.062150472	0.88549292	3.733426021	2.798833888	2.41602704	0.70305331	0.638027613	1.001483714	0.799200026	0.570588999	10.99625797	1.486170461	1.222172641	4.299239067	13.29958113	0.370976888	0.788426835	1.661261844	1.211147786	1.593436236	0.462512757	0.969892198	1.068353996	1.977676372	0.287209327	2.468055922	0.199245195	5.378162503	4.55107284	4.397360754	2.000519095	4.364386092	0.274466252	2.699436997	0.627497272
UACC812		DMSO	0min	1.143235336	0	2.904833708	0.835266601	3.230911213	2.432621535	3.015496016	0.773960275	0.613752236	0.928098726	0.810749267	0.573661924	13.07989443	1.417432534	1.176275573	3.958051962	11.65741354	0.395980717	0.6552458	1.623558829	1.198071671	1.56017547	0.527955	1.129113594	1.100064599	2.175351444	0.30703714	2.648040216	0.219050631	5.882184737	4.294267796	4.881214107	2.153294879	5.035456056	0.300294997	2.710103269	0.639400613
UACC812		DMSO	0min	1.159348363	0	2.814961792	0.912184734	2.935594798	2.339999473	2.700416124	0.742418101	0.597277246	0.976512163	0.80732532	0.54420753	13.11194412	1.393936449	1.150981279	3.833127573	11.34073137	0.366195934	0.699725347	1.697279892	1.191605964	1.438190777	0.593626344	1.076303534	1.122041412	2.023453337	0.302838552	2.399484936	0.216144641	5.045606155	4.378750393	4.369729536	2.253381229	4.835439357	0.256356867	2.684061586	0.616260576
UACC812		DMSO	0min	1.338096797	0	3.216358597	0.870536126	2.962862098	2.421152497	2.509511508	0.765209722	0.586717218	1.023097062	0.73658306	0.581110425	13.1702459	1.416637486	1.127773278	4.589608767	15.54702776	0.347995159	0.855039814	1.817012792	1.438718579	1.799112872	0.461357968	1.014953733	1.074923732	2.489597809	0.311645308	2.562047854	0.197918141	5.901970502	4.918328058	5.987105413	2.015264668	5.241486448	0.277247998	2.743474314	0.568836436
UACC812		DMSO	0min	1.234734654	0	2.946206589	0.894055749	3.132040803	2.478453736	2.326455613	0.802747931	0.667933624	1.139037721	0.81480626	0.611895597	9.918468816	1.442642596	1.232005383	4.176398108	13.27346839	0.387748774	0.974106499	1.974755442	1.415584775	1.6851423	0.516796867	1.06567714	1.107468573	2.345737617	0.314719191	2.535434783	0.216043134	5.469492542	4.724866001	5.434169729	1.834969935	4.762404562	0.309495593	2.510770479	0.6241389
UACC812		DMSO	0min	1.026517701	0	1.781443258	0.734731522	1.931322376	0.992149766	4.176164746	0.825840842	0.597663953	1.121944507	0.922918538	0.645291995	5.609529866	1.486879217	1.28103355	3.831053929	6.698744076	0.312099821	1.022735185	1.453248943	1.751444301	1.235334395	0.565112875	1.143121496	0.840108461	2.129983345	0.326534781	2.53604068	0.239025561	4.174515847	4.485016132	3.579299008	2.349734428	4.605091325	0.303292952	2.678812767	0.734156619
UACC812		DMSO	0min	1.149096483	0	2.82479791	0.7580203	2.062596564	1.082163864	4.949769901	0.813352876	0.590052428	1.008215284	0.847050274	0.605003076	10.23951133	1.33406488	1.179293208	3.707001069	9.781331631	0.307960238	1.039385407	1.56380824	1.67045063	1.145562409	0.521714884	0.992804655	0.881635053	1.986787258	0.269222009	2.933784954	0.222271606	5.40146784	4.398115277	5.995920834	2.075159368	5.223645725	0.258169581	2.650455307	0.63546708
UACC812		DMSO	0min	1.414758124	0	3.675205521	0.855738029	2.71921735	1.263784612	6.218549343	0.822149951	0.557692654	0.972984988	0.703877713	0.555428178	10.45346403	1.484646205	1.229007904	4.664392505	9.992322261	0.25319116	1.11498759	1.029768208	2.107174377	1.451625473	0.523085829	0.920196009	0.822532105	2.551074254	0.277354211	3.4370893	0.201807915	6.318349189	7.334941417	8.305047111	2.521095223	8.356986135	0.236666533	3.008113772	0.577093093
UACC812		DMSO	0min	1.037355409	0	2.657876865	0.62921782	2.498142181	1.372496967	4.754660749	0.799646099	0.646151972	0.866099408	0.857089007	0.605698687	10.15804354	1.326165821	1.328248629	3.512371807	10.74766797	0.266874605	0.753023461	1.300576802	1.49029289	1.098002142	0.518739075	1.120373313	0.846213179	1.673716431	0.288557917	2.585475629	0.211165895	5.534095974	4.566748563	4.658043947	2.218282466	4.809915418	0.272981081	2.791200928	0.69062021
UACC812		DMSO	0min	1.037364597	0	2.494572486	0.584836133	2.320241644	1.300308176	4.659800969	0.783511072	0.657106332	0.888307039	0.843028163	0.634653573	9.861517506	1.341923109	1.362901619	3.589077376	10.08271047	0.313732928	0.779761935	1.295624708	1.78185451	1.228185392	0.518139127	1.140462256	0.899877914	2.099924892	0.320604053	2.618313573	0.235287883	5.228993341	4.966662698	5.206361112	2.25229812	5.183434845	0.286794649	2.642052745	0.726049221
UACC812		DMSO	0min	1.005927277	0	2.746791601	0.506492594	2.70667046	1.328755262	4.315640303	0.786288328	0.611463536	0.824231392	0.860451994	0.602920487	10.31379442	1.340299599	1.235847142	3.549453132	10.57681185	0.293271231	0.775924362	1.496939324	1.363354163	1.145396369	0.584703554	1.185296154	0.978392747	2.064909207	0.30641051	2.563606089	0.18931455	5.711131937	4.38625155	5.234734699	2.233826407	5.1346439	0.288664618	2.803001486	0.751361583
UACC812		DMSO	0min	1.073283436	0	2.561071748	0.528490408	2.848018181	1.328901138	4.207611115	0.881672081	0.660849525	0.943267695	0.811819955	0.636883425	9.052044791	1.364012828	1.306854312	3.551355404	8.779828688	0.323811199	0.677739791	1.276740897	1.764687022	1.217306788	0.523378104	1.256934558	0.770338003	2.304118976	0.30254194	2.491566139	0.23698935	4.846631826	4.136929817	5.402601299	1.973390277	5.970594032	0.304220021	2.705453357	0.670139506
UACC812		DMSO	0min	0.878214109	0	2.474096649	0.979680514	1.858793252	0.936438575	4.711274422	0.751734223	0.602021634	1.006004762	0.927178325	0.608752084	9.378966357	1.293023153	1.40591852	3.459309196	10.5144238	0.311158845	0.824465921	1.634396586	1.659952145	1.151483728	0.539504724	1.031196947	0.895289007	2.056263166	0.320413858	2.506659012	0.223845873	5.01492996	4.079325491	5.531225555	2.036270847	5.700594674	0.288281612	2.559842728	0.671749498
UACC812		DMSO	0min	1.585818848	0	3.204425387	0.732352982	2.835043433	1.621476138	5.227983027	0.782925511	0.609742262	0.76367728	0.712375419	0.517198091	21.99303878	1.744912999	1.234294161	4.202502626	25.20153165	0.342198589	0.349302536	0.956005306	1.538848884	1.382580225	0.525492896	0.997120506	0.913601441	2.537281103	0.263694044	3.094165123	0.18859333	5.698495197	5.785422008	6.683793783	2.872909113	4.896241477	0.290656163	2.890119689	0.669111038
UACC812		DMSO	0min	1.369558917	0	2.836443335	0.911425319	2.581933092	1.833246104	5.380589213	0.884626711	0.620162999	1.141681432	0.737177679	0.626244319	15.42832855	1.621247821	1.203216104	3.913924944	18.16520874	0.413838921	0.376842011	1.131054615	1.631391742	1.459609426	0.45828246	1.115960101	0.962407616	2.685609348	0.322297976	2.801601876	0.213502492	5.114038132	5.13582503	6.013170094	2.69998432	5.270566185	0.341238419	2.527267795	0.725988406
UACC812		DMSO	0min	1.49336291	0	2.795034104	0.834650152	2.80099601	1.810438935	5.348765103	0.808228847	0.609764668	0.966331283	0.768071002	0.627716334	15.30434516	1.710059442	1.276596216	4.546434073	16.81220688	0.3925816	0.355198824	1.04947586	1.923930517	1.518206609	0.540615724	1.162627288	0.957184561	2.554864495	0.301733987	2.755945275	0.217752792	5.231444666	6.346033964	7.155318607	3.049163508	5.305654476	0.330068137	2.911717812	0.740406032
UACC812		DMSO	0min	1.306551682	0	4.352460879	0.837067048	4.635509028	2.214551519	7.547542819	0.682285462	0.52130415	0.840284502	0.555498294	0.485791483	33.74172363	2.006856452	1.220176103	6.374329078	19.73967393	0.261089378	0.25781626	0.561900046	2.223221089	1.888703488	0.375272526	0.687315727	0.626187191	4.019700227	0.159073253	5.068648276	0.201096505	7.446405011	11.31038915	14.04584398	4.253478857	13.04862414	0.207491105	3.830893257	0.645769468
UACC812		DMSO	0min	1.490611095	0	3.613975414	0.54017118	2.04694105	1.194842712	4.253849329	0.871043195	0.617183363	1.015284753	0.770953675	0.562157591	20.12235068	1.541106633	1.200643188	4.204663174	18.31244164	0.378870545	0.768822579	1.406934134	1.339024816	1.16494532	0.454884905	1.049162212	0.89598751	3.040428327	0.306640059	2.848832826	0.190474239	5.165303874	6.308414619	6.998184316	2.674554503	5.122968602	0.287681298	2.780752938	0.659359365
UACC812		DMSO	0min	1.411691851	0	2.752588084	0.647676483	2.230997079	1.132950978	4.306681493	0.88681644	0.609209457	0.962926315	0.795940159	0.601357508	11.66997538	1.517514574	1.239451798	3.726360838	12.85771336	0.395487345	0.703041982	1.343689075	1.557841901	1.354343402	0.483487186	1.118302176	0.87283722	2.948002195	0.360264339	2.465118822	0.214212323	4.69882052	5.490564063	6.061432166	2.23320983	4.480369722	0.289960732	2.66937072	0.645036864
UACC812		DMSO	0min	0.988717313	0	2.73926102	0.656234603	2.801045723	1.474198232	4.409593379	0.897506073	0.65447367	1.038753034	0.905204894	0.643808267	15.67475874	1.50166962	1.365759998	4.040207514	17.07065025	0.406562364	0.67558113	1.313655452	1.363341449	1.233787353	0.606444778	1.09032156	0.946664704	2.577162233	0.389966043	2.502423241	0.23252449	5.085084321	6.519986937	6.129020797	2.645488902	5.682201282	0.324669547	2.603286774	0.704359229
UACC812		DMSO	0min	1.480899889	0	3.008855212	0.643075038	2.209561784	1.32000214	4.328567677	0.882469114	0.647487995	1.111686572	0.801633801	0.573461524	12.65917702	1.513248988	1.226701721	3.9958935	13.46356837	0.379303981	0.731084911	1.370129146	1.720588723	1.311125066	0.588245503	1.068242397	0.892044734	2.879485533	0.319636322	2.709574346	0.227389804	4.752575612	6.434498191	6.357537503	2.444185421	5.175114091	0.249135121	2.566204125	0.701365667
UACC812		BEZ235	0min	0.866748724	0	1.248401969	0.915985562	0.200451199	1.534869077	6.188215496	0.668725707	0.631114589	1.004494531	0.743733561	0.651314198	15.08261179	1.516085672	1.314805201	3.064430733	13.48208346	0.314076121	0.644219114	1.222362782	0.647394831	1.345525737	0.534885839	1.040625854	0.917285962	0.202159022	0.311260915	3.427058453	0.249434619	3.207014258	7.386699045	0.094935763	2.554763524	8.142197577	0.301925427	2.932801325	0.49160428
UACC812		BEZ235	0min	0.904663324	0	0.86243304	0.891317395	0.186995404	1.047681151	4.926123745	0.68067768	0.72071511	1.070898704	0.843209677	0.630044971	6.060029995	1.450228409	1.241104895	2.32481973	6.940475998	0.33767899	0.737221848	1.55343937	0.655705961	1.41219502	0.571339145	1.046974952	0.982391439	0.21239	0.375948215	2.75455588	0.249391078	2.411929578	3.902942119	0.108090797	1.949523506	4.450720559	0.335241011	2.44732935	0.653712506
UACC812		BEZ235	0min	0.829253565	0	1.056277572	0.638138686	0.209129657	0.801423326	4.417584845	0.792684508	0.671247625	0.813353429	0.794775259	0.616794	9.434060426	1.504328263	1.166754073	2.175121004	10.94871705	0.348390316	0.820602523	1.917290495	0.477167919	1.293263782	0.577112738	1.136354657	1.067347538	0.231990603	0.395690392	2.918839005	0.193954252	2.766783977	3.432766305	0.118310328	1.898186831	2.985778786	0.313109073	2.71187553	0.665654714
UACC812		BEZ235	0min	1.052615907	0	1.154330181	0.814629811	0.157336396	0.99240216	4.876851147	0.635031663	0.716110437	0.847640792	0.849827996	0.622899008	11.719927	1.423055699	1.278771781	2.346791327	12.0711005	0.349101144	0.785356088	1.5927354	0.70915533	1.407105988	0.618976112	0.975310356	1.000892495	0.190797984	0.292446187	2.955316625	0.243759095	2.552509613	5.22969866	0.083168436	2.542289214	6.697363639	0.30633697	2.578932644	0.661734801
UACC812		BEZ235	0min	1.054929775	0	0.958777147	0.844310187	0.18605532	1.133649437	5.322804453	0.55866929	0.663709677	0.857308586	0.843292162	0.671544628	12.03684418	1.525807166	1.293272944	2.394583033	10.38475844	0.406494048	0.702361846	1.443185473	0.691658134	1.322860021	0.574530884	1.035852051	0.930440764	0.18074888	0.336953177	2.779184441	0.233925025	2.610327198	4.718901788	0.078613666	2.395011387	5.996419757	0.349441388	2.451321729	0.682244685
UACC812		BEZ235	0min	1.037793856	0	0.98596147	0.640928051	0.190216492	0.56500968	4.446218439	0.714084522	0.687626448	0.996724301	0.851155603	0.654597763	7.965161285	1.524583821	1.29867485	2.546458961	8.661249211	0.333340844	1.383852779	2.063649683	0.744514545	1.224980055	0.520989593	1.034237827	0.957286841	0.193712021	0.364831272	2.721013316	0.215774852	2.260755843	5.031497461	0.115955497	1.756243783	5.802574938	0.270378109	2.61284825	0.664684802
UACC812		BEZ235	0min	0.735843927	0	1.091475508	0.526869192	0.185359849	0.554727159	5.815856865	0.637426906	0.608710982	0.776616313	0.752443257	0.637625299	13.01968669	1.363050299	1.210353767	2.820597637	12.74399888	0.319384755	1.614739454	1.723424893	0.414443783	1.259446421	0.538605471	0.941674934	0.942853235	0.19660767	0.339547718	4.147982409	0.178054873	3.767518805	7.506457562	0.086212834	2.411506189	6.649580087	0.264616188	3.608753096	0.669172594
UACC812		BEZ235	0min	1.670312283	0	1.234341105	0.780297114	0.146812224	1.06932254	3.900134446	0.624831576	0.672623534	0.929835188	0.788249416	0.579182183	15.32005041	1.501147687	1.175817584	2.380390011	20.62232072	0.401683674	0.680178887	1.597079229	0.638725058	1.663017195	0.553479994	1.065878706	0.979428415	0.151205774	0.296654748	2.904166761	0.203492305	2.475195041	5.448606456	0.282104288	2.472609471	5.541961349	0.320364478	2.651810872	0.607136107
UACC812		BEZ235	0min	1.518177574	0	1.310310479	0.871389277	0.162246989	1.426510209	4.056036344	0.629353812	0.666942202	0.948364209	0.777432851	0.581764283	13.70802306	1.632811022	1.343363689	2.61244095	17.60404391	0.411612655	0.662442034	1.494827595	0.662313661	1.658035293	0.51856763	1.048828871	0.987671187	0.156470511	0.330088209	3.348401667	0.215340714	2.669942704	5.618531535	0.267296705	2.787077002	5.579920566	0.322357425	2.662720114	0.611355144
UACC812		BEZ235	0min	1.372378699	0	1.051547282	0.699346692	0.159369913	1.116186957	3.71498362	0.654648912	0.647982983	0.941594782	0.781364025	0.645543688	20.00516581	1.680126838	1.374351175	2.735526655	19.73271147	0.447152765	0.784209149	1.751485546	0.640921084	1.663341405	0.536679275	1.007819704	1.03818404	0.159160849	0.427701492	3.061483165	0.203598057	2.734308265	6.037470455	0.212282158	2.79805713	5.699782754	0.34208789	2.499030479	0.591077733
UACC812		BEZ235	0min	1.651197347	0	1.220506291	0.686728238	0.150660459	1.099622399	3.718843462	0.616295896	0.581210007	0.876649515	0.718737734	0.572382653	20.10560816	1.557935509	1.242417918	2.809240487	19.76899837	0.400780604	0.797510767	1.709514938	0.6534196	1.585398393	0.630805878	1.024937612	1.068393977	0.142324936	0.346228907	2.836993286	0.21511405	2.38837866	5.821774816	0.148243204	3.056351115	6.077187097	0.332559015	2.264836182	0.591061947
UACC812		BEZ235	0min	1.474199407	0	1.521059889	0.72142099	0.140484733	1.070742169	4.495308612	0.655484219	0.606183603	1.119958024	0.730795974	0.566814872	13.34462523	1.660106527	1.358889393	2.638980598	15.50256422	0.398758749	0.717826362	1.185411693	0.676528471	1.545008681	0.492177844	0.981541007	0.893849548	0.157604921	0.348474778	3.37198683	0.229448548	2.162316954	6.743988256	0.251830906	2.390170772	6.610921479	0.308466775	2.695787138	0.607894463
UACC812		BEZ235	0min	0.880323145	1	2.856893852	0.65832849	2.846302442	1.603896471	4.820793168	0.859993206	0.572265514	0.99007339	0.766270805	0.579957276	13.43799552	1.501213927	1.364122803	4.284557986	14.97433103	0.380284966	0.433071898	0.823517983	1.624913439	1.344605375	0.558843346	1.08858994	0.870157377	2.650108341	0.377015789	2.881934292	0.218781011	5.606342319	6.066103717	6.1624822	2.373446368	5.97370617	0.296168996	2.683332361	0.696561047
UACC812		BEZ235	0min	1.534428101	0	1.351102624	0.831494702	0.158817221	1.09197055	4.866543748	0.631627828	0.67250444	0.958573776	0.765941384	0.567052813	14.987608	1.652406496	1.360893382	2.755157483	16.81663862	0.392266857	0.743678789	1.345125637	0.677285257	1.547094423	0.543530155	1.020927267	0.894239948	0.143286234	0.343852762	3.125041918	0.215623546	2.523922911	5.652741365	0.185557339	2.59748302	5.690917106	0.299945976	2.594466802	0.596332156
UACC812		BEZ235	0min	1.673568823	0	1.435402669	0.774386722	0.162609004	1.038158194	4.092135465	0.668334678	0.612697818	1.027952252	0.779467778	0.531116195	12.94920853	1.588003832	1.411034925	2.445071548	14.90453396	0.412342402	0.842744358	1.737879135	0.760548607	1.474288474	0.635955546	1.017842556	1.046405653	0.152152874	0.384110825	2.897514569	0.196889685	2.252247501	5.653471237	0.2500144	2.461179478	4.586324934	0.322937931	2.493247744	0.637693564
UACC812		PD173074	0min	0.997262051	0	3.011736981	0.939538056	2.576464123	1.825604168	5.506933604	0.93912864	0.680949219	1.093544884	0.819372085	0.656384139	6.207488849	1.521535447	1.230439389	3.790540176	6.791268512	0.354148059	0.424082306	1.025946508	1.57340808	1.295788866	0.497925951	1.262488842	0.917368042	2.165539805	0.283778881	2.890307245	0.244764266	4.453319717	4.283330986	3.539472829	2.416839444	4.169433405	0.280741172	2.629364333	0.57144945
UACC812		PD173074	0min	1.029793039	0	2.866962466	0.768894444	2.839885069	1.850762495	5.710497704	0.87784278	0.626173777	0.846995631	0.805563597	0.594295507	14.87420875	1.471158538	1.230319392	3.737829181	12.96759903	0.300700343	0.397327921	0.980000107	1.520979473	1.224920158	0.496328496	1.096473226	0.878726487	2.123744825	0.245146527	2.41323076	0.217757384	5.951765877	4.558711678	6.343248319	2.322292895	5.027389106	0.27429258	2.907428607	0.600200098
UACC812		PD173074	0min	0.919524655	0	2.681704256	0.88820761	2.362662748	1.414784551	5.390200981	0.803814821	0.719835456	0.972409602	0.868861776	0.598614873	6.766144461	1.539896691	1.176570104	4.208305713	7.466010482	0.337827545	0.4475511	1.1154197	1.804501976	1.360064063	0.584225737	1.287824427	0.958460004	2.219025054	0.296802218	2.815865429	0.230404473	4.957619914	5.295099699	3.649020048	2.27571189	5.260337892	0.3096406	2.883847191	0.658610833
UACC812		PD173074	0min	1.037854843	0	2.78981305	0.71774081	2.319635686	1.270721884	5.585783332	0.824191213	0.620879952	0.796014385	0.888892084	0.604859446	12.46551946	1.502251571	1.280774571	3.726946712	13.01262272	0.298013326	0.473283794	1.058867176	1.581695744	1.225543518	0.515338811	1.319971973	0.927349181	2.176618629	0.26516709	2.617360947	0.210952319	5.99785052	4.798651252	5.679266871	2.250251291	4.646493737	0.29092701	2.71886702	0.646908526
UACC812		PD173074	0min	0.950307121	0	2.670832227	0.764361715	2.716185449	1.599015107	5.07513683	0.773794953	0.687068206	0.90370562	0.826386258	0.625502256	12.26533622	1.463069497	1.282940128	3.971608259	12.34683003	0.326191401	0.444595201	1.101572289	1.832458101	1.386590702	0.52886534	1.152257651	0.903645087	2.02883424	0.274940608	2.791469048	0.229683611	5.716539693	4.7715453	5.295868116	2.435326698	6.655092008	0.310112101	2.933923932	0.681889022
UACC812		PD173074	0min	1.010060939	0	2.901277141	0.694239622	2.535976653	1.533382594	5.037664935	0.862385682	0.688801702	0.846646179	0.81689833	0.602578607	11.67302161	1.509455417	1.286523376	4.032514151	10.71908691	0.366035003	0.451776134	1.116314749	1.775572787	1.416794231	0.563457878	1.251797369	0.853308956	2.417637955	0.298719647	2.767865079	0.23639183	6.05204437	4.972642322	6.207720361	2.283288534	6.345273797	0.320099352	2.911878147	0.638039386
UACC812		PD173074	0min	2.832828903	1	2.611761229	0.574976764	2.730689947	1.187868273	3.969091465	0.738015397	0.630617382	1.179059267	0.6648157	0.511848495	12.12866087	1.328046028	1.199243461	4.203352403	14.51665666	0.285664337	1.121099389	1.930991803	1.761190124	1.086249075	0.661159106	1.289475165	0.716453922	2.526231739	0.275440675	2.957334595	0.200268943	5.398710688	3.845709955	7.086611306	2.124899188	6.552827646	0.259463304	3.083339382	0.61926554
UACC812		PD173074	0min	1.114200763	0	1.884840937	0.540975508	2.679596897	1.138510245	4.159325303	0.811080572	0.580005725	1.021672667	0.877335234	0.625542427	10.50073914	1.365830962	1.19599981	4.152418081	11.65283177	0.301599359	1.024485102	1.582125797	1.742694878	1.173491889	0.559621106	1.06568381	0.865056359	2.635120355	0.272510402	2.786022054	0.227540278	5.645907043	4.913688082	6.333327636	2.254442351	5.332698751	0.275962305	2.980152086	0.700293401
UACC812		PD173074	0min	1.660529709	0	2.943563413	0.78582914	2.783159003	1.805812779	4.224676785	0.832199841	0.653537729	0.899131	0.730057543	0.558103324	15.56435486	1.45050672	1.12855621	4.011050099	19.13017994	0.367362815	0.395153741	0.962583041	1.545011726	1.536095668	0.476426904	1.128505161	0.843189518	2.902427037	0.286688195	2.736388406	0.198444148	5.474207768	5.229482761	7.055666814	2.593805019	5.345994871	0.288021144	2.740930232	0.701332022
UACC812		PD173074	0min	1.017411311	0	2.737734538	0.772501866	2.63728066	1.963935603	4.669770985	0.878364452	0.530388432	0.796172301	0.77871561	0.545296043	15.69281344	1.507682197	1.231501632	4.301507886	21.01607144	0.416171783	0.415174442	1.054044786	1.655687464	1.548641656	0.512756752	1.021233177	0.917115951	2.916666481	0.277425583	2.742291054	0.198973695	6.180340048	5.465645383	6.277795929	2.579166531	5.152125552	0.292154328	2.874486115	0.721085383
UACC812		PD173074	0min	1.487116755	0	2.765138348	0.593377105	3.311050309	1.997617198	3.233123016	0.808011173	0.59449308	0.847679866	0.757947497	0.588368476	15.66248186	1.527730443	1.125188466	4.332109025	20.29844884	0.399566791	0.470864168	1.217681396	1.431221774	1.54518912	0.57950798	1.062349311	0.976205397	2.850761123	0.268600468	2.610652112	0.194013939	5.77404082	5.158646106	6.813261385	2.827872539	4.344885563	0.299775647	2.752121585	0.718359293
UACC812		PD173074	0min	1.401050295	0	3.050288098	0.674600944	3.030750169	2.056467283	3.868399741	0.873089317	0.611383393	0.993488817	0.729134419	0.576432265	15.60928264	1.628037721	1.337511614	4.773146783	21.39262256	0.400620206	0.426415785	0.993025108	1.756825273	1.793691824	0.5086518	1.133990077	0.908660934	2.751910253	0.322604386	2.944245995	0.212849809	5.527871064	5.89196038	6.05825172	2.977352847	6.512101268	0.301650518	2.887297415	0.663367692
UACC812		PD173074	0min	1.686241575	0	1.133261443	0.693641232	0.13880085	0.884575813	4.243283319	0.600694464	0.613501583	1.035711538	0.783623407	0.548915011	11.74596278	1.479297715	1.273518439	2.751223625	13.67235568	0.413816137	0.761147415	1.523193484	0.741860865	1.422952862	0.590364716	1.13251968	0.940443038	0.148657207	0.407019455	2.719237679	0.209816279	2.167913408	6.431508897	0.276430675	2.381890078	5.202742766	0.31583325	2.382331352	0.64790883
UACC812		PD173074	0min	1.029583845	0	2.950300935	0.725035738	2.534079203	1.46503539	5.20959761	0.929486279	0.631130348	0.99442529	0.823437562	0.593799586	14.11548045	1.52834688	1.369141077	4.233625841	13.49683909	0.40905531	0.488231062	1.054911428	1.592696284	1.372676117	0.542028447	1.125540746	0.922752427	2.847609887	0.382789795	2.800940674	0.223718364	5.379425125	5.863517793	6.119265086	2.579401248	5.928268465	0.338683035	2.609072908	0.795370164
UACC812		PD173074	0min	1.588524869	0	3.109860329	0.793870167	2.878419546	2.00518063	5.325359884	0.784488671	0.625546718	0.897287832	0.770386435	0.574622217	17.56582224	1.722068348	1.297940462	4.267975342	20.60732714	0.393826472	0.410125188	1.053486368	1.534367131	1.309864385	0.517559885	1.119743787	0.912415644	2.224822338	0.315478248	2.681208273	0.203785391	5.298461864	4.325285092	5.079262639	2.949170991	5.091893861	0.326343153	2.705023672	0.67433849
UACC812		PD173074	0min	1.580073583	0	3.413733002	0.788171505	2.786437898	1.891921581	5.714927949	0.799868903	0.59674267	0.965366276	0.740769586	0.571186579	17.75046067	1.85133915	1.230124995	4.889245794	21.3310533	0.365361967	0.415181937	0.870009156	1.860492466	1.445972382	0.461433279	0.988614126	0.858104562	2.528005005	0.292128957	3.285666965	0.193726198	5.370268688	6.448151888	6.514165871	3.251089636	5.501938132	0.31505865	2.699032185	0.65911348
UACC812		AZD8055	0min	1.100501086	0	1.866549252	0.683488918	0.69704113	1.357681649	3.915178771	0.633692529	0.5838414	0.878405806	0.791520023	0.582562835	15.22996276	1.417432534	1.206162787	3.082699025	12.37394642	0.317161524	0.780405204	1.588539796	0.810352808	1.310455562	0.509035043	1.005060946	1.054466947	0.337230986	0.289524629	2.935293859	0.224099049	4.899683876	5.068434201	0.589027421	2.173645424	4.609046855	0.297165382	2.219574742	0.604028527
UACC812		AZD8055	0min	1.106042423	0	1.904642061	0.752830391	0.719437676	1.535613654	4.476590708	0.57873842	0.606954964	0.910710316	0.755951282	0.613962773	14.99765388	1.598003425	1.268177716	3.428378229	12.25852344	0.324350579	0.778081905	1.655107977	0.755821542	1.342383419	0.484765133	1.026593861	1.034663837	0.305601773	0.288534773	3.385898351	0.236763097	5.1665569	5.077912949	0.507235462	2.617739408	5.203832425	0.290371046	2.988309833	0.593305882
UACC812		AZD8055	0min	0.838318021	0	2.486319936	0.675038028	0.640494942	1.991125518	4.526370349	0.669067218	0.616259956	0.864469296	0.807599665	0.618208391	13.64861293	1.693682862	1.245479222	3.84162291	15.12730163	0.314850595	0.853292177	2.468915638	0.650053526	1.637448003	0.508740103	1.025209549	1.142377611	0.265846291	0.303739708	3.440560101	0.172410984	7.538786042	6.204874279	0.410985039	2.129025931	4.824345631	0.274353813	3.046155229	0.523707162
UACC812		AZD8055	0min	1.089030469	0	1.781412707	0.586635007	0.556526831	1.448306836	4.130736045	0.672260972	0.632810771	0.898526966	0.826636692	0.596571338	14.50929209	1.61214936	1.198045615	2.933014941	12.30483732	0.353560215	0.720318231	1.582048684	0.686998997	1.299529747	0.567460411	1.112973713	1.004480579	0.293508142	0.299563133	2.810735557	0.212182714	5.196177201	5.046153325	0.437644132	2.309211417	3.790635368	0.301884222	2.803560935	0.647991103
UACC812		AZD8055	0min	1.119381714	0	1.975127479	0.807922392	0.753746478	1.932247826	3.765507308	0.65983489	0.629911618	0.929721603	0.814453642	0.585411619	15.92270749	1.418616859	1.21489855	3.051036314	11.95437998	0.380478524	0.848544551	2.246838739	0.843647419	1.471781106	0.539699975	1.032989229	1.056750898	0.300653733	0.327088627	2.953384319	0.229690835	4.341192161	4.991820444	0.518631974	2.199017392	5.199544904	0.309752987	2.429085045	0.595967639
UACC812		AZD8055	0min	1.107091774	0	1.79111312	0.775411505	0.645713773	2.103261321	3.435561875	0.612615143	0.61892504	0.921645613	0.795194324	0.61084904	13.96747451	1.512296532	1.197609301	3.204201458	11.36815407	0.373236553	0.859594869	2.115133995	0.775780082	1.495498932	0.520706922	1.037936059	0.97254344	0.259026402	0.308537306	3.077134846	0.231550791	4.424720562	4.878403382	0.424394022	2.178720341	4.963458588	0.311713186	2.752600697	0.592565831
UACC812		AZD8055	0min	1.399745929	0	1.577275668	1.02504663	0.623862479	2.161795181	4.492709659	0.602675728	0.631278341	1.126996737	0.78533047	0.615512102	9.961550605	1.575738022	1.321554751	3.112093037	9.356289967	0.374329642	0.777476104	1.691512	0.903401468	1.421204807	0.574301661	1.051665163	1.051174339	0.246345746	0.339036399	3.092451897	0.231085174	4.341166699	5.250403848	0.341973608	2.30168354	5.972602256	0.301896363	2.341649256	0.594599463
UACC812		AZD8055	0min	1.160697571	0	1.849359916	0.65629043	0.589057852	1.95313672	3.680335435	0.628762323	0.600596776	0.879094773	0.759655341	0.602495551	14.76578932	1.578073669	1.161444711	3.163399896	12.62454879	0.361516612	0.748787297	1.91946828	0.672868116	1.411887139	0.578991094	1.012705019	0.952008209	0.251654753	0.301115139	2.962781289	0.200287454	5.081546846	4.998635071	0.322851252	2.394874678	4.673461557	0.302365592	2.701616642	0.614380286
UACC812		AZD8055	0min	1.016538499	0	1.865357246	1.027097621	0.851536088	3.026446779	2.418128409	0.674089001	0.664536534	1.059889729	0.851629207	0.619869836	7.311564471	1.338561518	1.208470108	2.984205218	9.152087437	0.407647424	1.073345035	2.436298084	0.903757671	1.579438138	0.565021331	1.034019419	1.045083746	0.411109842	0.368916831	2.71308932	0.227064894	4.062696573	4.279865781	0.71854962	1.897202389	4.744475226	0.327985537	2.085276298	0.635902627
UACC812		AZD8055	0min	1.122807222	0	1.994087438	1.024202969	0.818064216	3.360368008	2.459782617	0.598380135	0.626365969	0.990295219	0.752831011	0.588894622	8.367899096	1.341924594	1.178274016	3.195977718	9.912401168	0.379746477	1.155275882	2.530606263	0.785791333	1.677341587	0.580504221	1.027962613	1.153555469	0.318251906	0.34054292	2.752610651	0.209921595	4.741546592	4.40551518	0.434722662	1.851577943	4.923294127	0.299452885	2.383185408	0.667158047
UACC812		AZD8055	0min	1.056885212	0	1.763836799	1.082526755	0.66244246	2.503166952	3.137829143	0.636071129	0.624471467	1.103218734	0.833480952	0.599867071	8.992404464	1.401350939	1.153490361	2.891170787	11.47346865	0.379517874	0.875089705	1.881061643	0.85091297	1.52246806	0.549212312	1.041983367	1.120433963	0.326531678	0.329406143	2.623082817	0.237008801	3.744348454	4.452499192	0.500166405	2.029415609	4.786397996	0.303095073	2.241800019	0.642860473
UACC812		AZD8055	0min	1.228264153	0	1.788738856	0.968444108	0.713426815	2.724291495	3.02165653	0.620934422	0.653915737	1.052649171	0.813258063	0.587514985	9.892441608	1.37158518	1.145634745	3.496931289	9.938513314	0.360454726	0.923550336	2.071932997	0.753429991	1.580634067	0.504595447	1.043602634	1.096087939	0.287564281	0.333555361	2.792707293	0.221292123	3.985077815	4.604812874	0.431312124	2.10577149	5.269911215	0.293929622	2.362690869	0.645857937
UACC812		AZD8055	0min	1.12077001	0	1.917577003	1.056186429	0.674706918	2.384872385	3.060243829	0.630666465	0.633716567	0.948295381	0.813279432	0.559631089	10.33949956	1.361100891	1.169848559	3.003017751	10.75339206	0.382839187	0.899102789	2.151160838	0.80500026	1.458546812	0.545934223	1.021955887	1.018757718	0.355821397	0.327706507	2.659850304	0.220769817	4.021633618	4.307051869	0.644284985	2.005910889	4.438009413	0.305068908	2.434075257	0.592513889
UACC812		AZD8055	0min	1.14382564	0	1.805423018	1.029069761	0.749678206	2.432050493	2.845446213	0.646510755	0.674410608	1.019694243	0.830729204	0.586401082	9.926883719	1.402548478	1.199411239	3.148275151	10.94940774	0.385787157	0.871223131	2.107113664	0.909271117	1.446257405	0.585122761	1.039600203	1.066291456	0.402154043	0.360752505	2.586691404	0.228695974	4.260964993	4.302913427	0.755462948	2.028341368	4.856875356	0.322293644	2.348880464	0.62009032
UACC812		AZD8055	0min	1.091756551	0	2.102672754	1.051694631	0.625861567	2.171686871	3.250810607	0.671203353	0.644049621	1.002187184	0.829934143	0.589400355	8.323635889	1.385419627	1.146591845	2.982770493	10.9404339	0.387714239	0.938747027	2.105979313	0.83783698	1.463111857	0.57257506	1.000821633	1.131211168	0.322260483	0.333457964	2.529286045	0.22824283	4.141630699	4.217390428	0.455283876	1.815729105	4.486550514	0.306403488	2.171869008	0.670589856
UACC812		AZD8055	0min	1.082640116	0	1.892965376	0.961520585	0.69326394	2.477532001	2.778352313	0.654230708	0.653561923	1.031635903	0.85237249	0.595164882	9.812477443	1.385876681	1.118407487	3.324517874	10.70531415	0.387891059	1.00251906	1.988070001	0.85439212	1.489285406	0.530764787	0.986477269	1.187165193	0.345010779	0.349478362	2.647036853	0.223718415	4.43388896	4.312067568	0.5285128	1.967858672	5.128496304	0.31387691	2.275647605	0.683816986
UACC812		GSK690693	0min	1.290062163	0	2.64262635	0.627985094	9.617521528	6.893595301	3.519915619	0.659930475	0.595244614	0.853905089	0.741591412	0.564905898	13.32499256	1.485658053	1.176296293	3.246273407	12.10583101	0.329004847	0.609453069	1.543422505	0.925845632	1.118800346	0.506662932	1.148151949	0.947889132	1.40602424	0.26270591	3.03746346	0.207503649	6.833718002	4.381619672	3.322527278	2.195217648	4.532091798	0.278722631	3.170196918	0.56468185
UACC812		GSK690693	0min	1.449016118	0	2.656839994	0.718149689	10.7841072	7.275109793	4.024649466	0.709628871	0.624928485	0.898163459	0.737326936	0.567657828	13.8598863	1.482403081	1.312489994	3.748665703	10.21715169	0.347272896	0.68293571	1.476605346	1.283529495	1.135486952	0.577014184	1.055806531	0.978403225	1.546640533	0.29724171	2.885566293	0.190787742	6.972727904	4.784250097	5.19335244	2.550170639	5.054919749	0.292411086	3.108701	0.525460706
UACC812		GSK690693	0min	1.16099883	0	2.687822263	0.58831211	10.86749744	6.697330498	3.862516901	0.781582882	0.637408949	0.895738874	0.800564265	0.595492511	12.51649192	1.580287759	1.310209903	3.156482135	10.84845907	0.363633455	0.680770368	1.130729986	1.075999255	1.26100785	0.549517288	1.14867799	1.026704568	1.777146683	0.295976153	2.582750339	0.217600019	5.468238322	4.258612218	3.924233584	2.272145272	3.579241576	0.306427269	2.836756135	0.570634447
UACC812		GSK690693	0min	1.282576602	0	2.508962182	0.751885808	11.14354073	7.530086124	4.864095592	0.734697027	0.654125987	0.978427404	0.808207643	0.614748455	13.47043505	1.675802082	1.477017308	3.779973884	10.87570901	0.381060227	0.632770531	1.27430825	1.331247591	1.262317303	0.595175347	1.062302581	0.970482019	1.574885677	0.279545902	2.793187053	0.215818737	5.564452404	4.914725431	4.187772964	2.556261415	4.92913914	0.296336276	2.794027843	0.543760292
UACC812		GSK690693	0min	1.576238568	0	2.166559835	0.759852332	10.94967895	7.084511072	3.465062155	0.69768678	0.620719498	1.100124277	0.777005711	0.572673215	11.15410642	1.498983543	1.345124999	3.568483189	8.717481412	0.371244542	0.684361476	1.610535258	1.549926012	1.324423502	0.543693061	1.193095427	0.90747055	1.672862389	0.323434605	2.979127315	0.22547384	4.857914991	4.87010726	4.829168409	2.386369807	5.192127953	0.288473715	2.340528125	0.547012366
UACC812		GSK690693	0min	1.456152998	0	2.272403187	0.892650171	10.45130288	7.280196911	3.262824731	0.728890736	0.620803715	1.102663574	0.774235323	0.619879566	10.28724012	1.422560615	1.311975359	3.566562023	9.543521062	0.385005332	0.679623839	1.506515417	1.525838684	1.291996191	0.597485833	1.119974075	0.925128175	1.409918591	0.318662372	2.952220535	0.218712661	5.279497682	4.692813021	4.028939108	2.13328293	5.356809481	0.315104792	2.526427253	0.5502954
UACC812		GSK690693	0min	1.371930593	0	2.658724614	0.828856865	14.99080043	8.880705436	4.386838769	0.678168595	0.602821189	1.017407832	0.744881906	0.578812874	13.00718543	1.640427805	1.418600083	3.408358216	12.60456576	0.365879886	0.66964091	1.558624633	1.217366361	1.255352407	0.524595333	1.015225632	0.904746069	1.259085921	0.288102256	2.886997294	0.21159497	5.053843569	5.164596141	3.918923078	2.315022641	5.634990286	0.297397309	2.742929573	0.512443086
UACC812		GSK690693	0min	1.035843505	0	2.944818555	0.61133418	14.70915291	9.496460698	4.969834029	0.677201951	0.542713644	0.862044302	0.698347195	0.562272353	17.0649129	1.681879337	1.22177898	3.753120957	15.29145629	0.294690923	0.557881737	1.427051792	1.018990806	1.214934131	0.450540864	1.096039249	0.919187628	1.206965274	0.250969816	3.182585311	0.186392448	5.776718282	5.515536614	3.666669947	2.734891586	5.40151051	0.268826504	3.47515235	0.501896397
UACC812		GSK690693	0min	1.688061603	0	2.781330521	0.854817879	14.18436164	7.940328714	2.175903554	0.674425082	0.574496509	1.019680178	0.758516156	0.494915788	8.433706348	1.329602542	1.167089971	3.187217081	10.93102641	0.359148969	1.012814719	1.991602131	1.315394109	1.474907108	0.519976405	1.015817446	1.013224918	1.82561269	0.317180445	2.492769026	0.177752071	4.521415307	4.443573077	4.698517918	1.830484943	4.851452949	0.264260594	2.252580116	0.51293227
UACC812		GSK690693	0min	1.204289965	0	2.670065148	0.865250016	11.53045539	7.64560068	2.050500948	0.69633005	0.613643335	0.996036646	0.787618084	0.533532408	8.402334541	1.360079909	1.173892902	3.145743715	9.733394122	0.378710799	1.005294013	2.002446198	1.083470331	1.514147558	0.572425837	1.07622886	1.124069018	1.510460962	0.317540567	2.583908624	0.209208584	4.50859918	4.327625898	3.623392668	1.992860715	4.511288441	0.295675559	2.501524693	0.607853394
UACC812		GSK690693	0min	1.210271816	0	2.785984528	0.808175019	14.22428698	8.051008529	2.56366167	0.735625082	0.601024828	0.892414852	0.808349407	0.559015074	13.53938849	1.313380983	1.065462692	2.91692249	16.5526391	0.39664185	0.728274251	1.686583576	1.011423408	1.352950748	0.520662516	1.091581508	1.06423829	1.541666893	0.332620228	2.441850251	0.213321245	4.900503368	4.095220153	3.573754187	1.975302047	4.056741531	0.293712332	2.561261951	0.598052524
UACC812		GSK690693	0min	1.366586589	0	2.642739423	0.920216745	12.83775308	7.275110148	2.456072275	0.679636907	0.631140442	1.053353506	0.769800936	0.585312235	10.71738691	1.427288615	1.178383299	3.029306127	13.10229665	0.357603494	0.740320071	1.588748921	1.145258406	1.396745099	0.545910559	0.971100821	1.083943368	1.43305419	0.317790932	2.473549318	0.20565908	4.687149079	4.404487878	3.611545317	2.090217333	4.789389296	0.297830854	2.516817359	0.568605139
UACC812		GSK690693	0min	1.732085654	0	3.047161771	0.986029304	14.45029217	8.230515333	3.002898831	0.631200502	0.590503147	0.890287117	0.748656566	0.506984364	11.60525877	1.41437672	1.125583521	3.093927449	12.42644785	0.343217287	0.66682289	1.513436075	1.127013944	1.308993296	0.526232866	1.007350356	1.033641208	1.305973302	0.291959045	2.497877308	0.170085214	4.899822739	4.173661258	3.106738043	2.053099998	4.66553102	0.27410239	2.665757526	0.552255291
UACC812		GSK690693	0min	1.23242733	0	2.695054126	0.92744366	12.7697964	7.705256011	2.856942973	0.665456843	0.514896781	0.898791547	0.703996562	0.522194703	13.81220747	1.437133507	1.097458497	3.194964017	11.18787118	0.341236805	0.731720849	1.829461723	1.090079583	1.269005405	0.532187023	0.997075142	1.069878525	1.479804528	0.282878917	2.542516121	0.194178731	4.88578954	4.601431981	3.666600272	2.325595961	5.036092946	0.278325965	2.835716172	0.546249275
UACC812		GSK690693	0min	1.097311695	0	2.762410235	0.918199732	13.96600868	8.108264905	2.667458089	0.725874864	0.603410209	0.970441445	0.866598868	0.576303225	11.59972431	1.412607147	1.130603318	2.735974388	12.45027199	0.402465288	0.808966755	1.758317039	1.092449446	1.265359509	0.588837229	1.01887984	1.146700541	1.26394344	0.328895684	2.405741734	0.215007328	4.654086047	3.878075837	3.129564625	2.05531449	4.056636537	0.320945633	2.433021898	0.641605692
UACC812		GSK690693	0min	1.351719127	0	2.538806329	1.018633188	11.69685185	7.538422158	2.391287633	0.695885856	0.658561061	1.139622084	0.798825571	0.605443511	10.30497502	1.413582378	1.248550239	2.920095889	12.48051054	0.382936502	0.890083223	1.875160535	1.308275936	1.43048133	0.581285581	1.063124721	1.079006604	1.40055358	0.331485566	2.417782544	0.218367233	4.339395268	4.546142745	3.708872684	2.031072658	4.866731166	0.310031274	2.376992925	0.583937497
UACC812		GSK690693_GSK1120212	0min	0.822754906	0	2.515512614	0.743087403	5.827079839	5.755969396	4.970326376	0.716438596	0.706795766	0.910511139	0.780750913	0.640549309	8.237512538	1.550765315	1.191429027	3.082445471	8.301548169	0.350902291	0.075671806	0.962512121	0.886394508	1.17518612	0.60528511	1.251905405	1.041233049	1.304878397	0.315554422	2.824943014	0.221315107	4.432465354	2.988312868	2.593972138	2.549034491	3.961729237	0.334822695	2.73814649	0.647285419
UACC812		GSK690693_GSK1120212	0min	0.790890434	0	2.768676633	0.671134432	10.62736931	6.889670166	5.29003167	0.822839246	0.618006881	0.898096006	0.759634694	0.608694813	19.63542717	1.595396063	1.163430348	3.019294645	16.95260237	0.334952716	0.057541273	1.115704087	0.824279769	1.266072668	0.587786054	1.259235924	0.958915173	1.517202492	0.226669173	2.781624076	0.202104704	5.780181695	2.912046342	3.917987393	2.695688041	4.519173756	0.316999689	2.916542886	0.58180304
UACC812		GSK690693_GSK1120212	0min	0.830671058	0	2.495016105	0.673013297	6.039486579	5.438453007	4.963356319	0.746034692	0.627693518	0.835142605	0.852132368	0.636115924	7.307745622	1.590691571	1.224559416	2.998150039	8.433691376	0.339240593	0.073311186	1.240343142	0.944118871	1.178525713	0.688981862	1.180629826	0.975328895	1.638575754	0.265868976	2.792033547	0.1840552	4.477658224	3.108310967	2.755427853	2.577009593	3.249854575	0.296567556	2.730873883	0.658053616
UACC812		GSK690693_GSK1120212	0min	0.992398131	0	2.341411599	0.817562128	9.998501421	5.863082456	4.805062917	0.828116637	0.637103329	0.846725159	0.843992839	0.597878989	15.80315876	1.793193724	1.220712114	3.040202852	14.61534816	0.330065796	0.078145509	1.138457807	1.27396721	1.191966727	0.713107821	1.241680354	0.946328981	1.599060763	0.26502797	2.813223994	0.188934264	4.378030032	3.986808686	3.314513517	2.724060849	4.17819014	0.305647661	2.680932076	0.64550091
UACC812		GSK690693_GSK1120212	0min	1.042700454	0	2.373037749	0.817169966	12.71284271	6.667596371	5.042278099	0.629147052	0.702960891	0.900384934	0.821050107	0.621319438	15.86148346	1.719694633	1.293780282	3.318919848	14.86262454	0.362861986	0.068711905	0.94219283	1.469113253	1.283196278	0.512656659	1.11085428	0.979273671	1.17793477	0.278012473	2.575855614	0.217479198	4.792917231	4.247158614	2.928275504	2.752228741	6.024475403	0.325667185	2.546918605	0.656523839
UACC812		GSK690693_GSK1120212	0min	1.007565329	0	2.384266896	0.772811133	11.64210138	6.489089621	4.960938664	0.62852328	0.66569916	0.981202455	0.84264741	0.635552797	16.67457378	1.760502956	1.293857389	3.459249446	12.88406652	0.377580248	0.071882807	0.987619793	1.488176672	1.327575694	0.488665033	1.166436042	0.887823696	1.49408062	0.277377359	2.546459503	0.215233535	5.074665504	4.491728285	3.523515535	2.800492623	6.254213487	0.352239017	2.635635025	0.625016462
UACC812		GSK690693_GSK1120212	0min	1.09533356	0	2.826352193	0.553892804	13.22236097	8.376248006	4.851946824	0.718401753	0.648825586	0.994163799	0.857747262	0.616143399	22.19142289	1.537694291	1.245590137	3.396378818	16.20775941	0.302016925	0.087098088	1.240872459	1.430959616	1.232608627	0.511313075	1.103562094	0.987731553	1.478952633	0.23378921	2.878612914	0.221627111	5.5868432	4.20738543	4.044633107	3.102707098	4.824933526	0.335910977	2.640381549	0.649916319
UACC812		GSK690693_GSK1120212	0min	1.184987541	0	3.576571881	0.540598817	16.83402108	10.99525313	5.575470509	0.71960103	0.656043673	1.105204853	0.776768012	0.599848196	25.95921011	1.800883236	1.35001325	4.08097	16.37589	0.289086156	0.083262214	1.076893016	2.065242257	1.474389109	0.567385947	0.91974804	0.834094267	1.980515882	0.180576195	3.838634229	0.221411301	6.248417868	6.905876605	6.591451473	3.666543555	9.085372983	0.280539786	2.864649701	0.526911212
UACC812		GSK690693_GSK1120212	0min	1.672372354	0	2.732729847	0.771738967	8.579847407	5.866071571	4.387924325	0.744772699	0.548515096	1.37429488	0.67604014	0.598697396	20.37173777	1.866025383	1.324198946	3.506604772	19.81847988	0.399280034	0.070302161	1.201235569	1.379270468	1.578473223	0.499487679	1.192320684	0.883545329	2.127410943	0.270494246	2.665750038	0.199558938	5.114622956	5.362012095	5.116082531	3.565048612	5.563121219	0.354228587	2.649269334	0.621266238
UACC812		GSK690693_GSK1120212	0min	1.476418573	0	2.803143556	0.843252328	8.728706797	6.217155794	4.412384005	0.719306993	0.64237156	1.316384313	0.722471937	0.593187459	18.49473706	1.816854514	1.222572508	3.320743346	16.12089169	0.401294078	0.079169816	1.139469093	1.379163457	1.525938332	0.480648922	1.066814442	0.871648658	2.171529603	0.206231205	2.99080614	0.208459105	4.894103411	4.7613796	4.912068641	3.060974021	5.446081408	0.340928686	2.475321084	0.621231837
UACC812		GSK690693_GSK1120212	0min	0.994010373	0	3.922000225	0.536554568	12.68903748	7.473162442	4.12989155	0.665101779	0.516990342	0.887754968	0.72666786	0.546644618	33.70212101	1.974807211	1.300885758	4.795372639	42.37574839	0.340353333	0.08459486	0.777192095	0.876231103	1.63509813	0.507230015	0.92891216	1.279070522	2.702493706	0.259500307	3.983592333	0.15246057	7.013510992	6.154814052	6.480924139	4.191106086	6.037303156	0.273187066	3.643550431	0.540703613
UACC812		GSK690693_GSK1120212	0min	1.350546244	0	2.861760034	0.69058497	8.870643167	5.946646671	3.770737818	0.706276557	0.627053583	1.06555141	0.74525619	0.59545057	19.98229153	1.668171593	1.292299288	3.40286182	22.54710106	0.402345536	0.080820192	0.917032177	1.280238175	1.346378825	0.448576455	1.040934778	0.907454724	1.909570179	0.242082217	2.790753779	0.224053342	4.608952069	4.866230232	5.332202551	3.243577498	4.643170182	0.355829264	2.526291128	0.572787645
UACC812		GSK690693_GSK1120212	0min	1.782238098	0	2.51629325	0.686047317	8.806591173	5.373060282	4.094716454	0.618391455	0.608567184	0.93888977	0.777535041	0.55056559	19.29227747	1.517996891	1.263878026	3.72308519	18.9481384	0.373417002	0.072799275	0.994780591	1.463105804	1.361847265	0.53581561	1.064321399	0.876324665	1.888980763	0.221014465	2.638951184	0.205378161	4.347093677	5.74394215	4.395589666	3.158568656	5.288977593	0.346574449	2.389320229	0.622970789
UACC812		GSK690693_GSK1120212	0min	1.63461394	0	3.562619488	0.500432935	11.99408333	6.245608711	4.994337959	0.713563613	0.540345454	0.700794633	0.654080957	0.44241428	19.45631312	1.957548017	1.168735588	4.896645557	25.22917296	0.29655996	0.051978139	0.765356603	1.682262756	1.66250067	0.702631387	0.911360017	0.798468422	2.742654143	0.237457808	3.213752675	0.171205427	5.709606668	7.040486775	5.735620071	3.496377836	6.946208479	0.258144638	2.849887674	0.595216036
UACC812		GSK690693_GSK1120212	0min	1.716971473	0	2.666199828	0.691484639	9.876125618	5.941315862	4.561511539	0.621513975	0.584655162	1.043219206	0.728910762	0.561756117	23.75296456	1.929606407	1.26327213	3.895973995	18.7590868	0.374957556	0.069553156	0.792251529	1.424352087	1.287402586	0.554788645	1.067873038	0.912697295	1.619934038	0.282537003	2.698125401	0.206609421	4.100760858	5.687700048	4.735999858	3.558029747	5.516184124	0.35006025	2.446372324	0.657891727
UACC812		GSK690693_GSK1120212	0min	1.503065657	0	2.975545554	0.75185105	10.62947195	6.201889568	5.657270147	0.684723277	0.602300479	1.303584634	0.760402729	0.592201037	28.78994393	1.993696718	1.37683825	4.05619254	18.53167736	0.390950235	0.078738351	0.988342786	1.591610255	1.391303464	0.478623433	1.034644787	0.893145981	2.00360877	0.225441736	3.227093406	0.209738987	5.080180708	5.233078757	4.723219834	3.6546312	6.268380382	0.342105209	2.657492134	0.678968038
UACC812	Serum	DMSO	5min	1.373119104	0	3.906216429	0.545622354	3.109879882	1.438785077	4.420830732	0.747816456	0.536632585	0.924360211	0.66303152	0.517024974	11.87588887	1.413605973	1.122562706	5.370225725	14.30630998	0.299562429	1.531133489	2.555458502	1.578173201	1.834498277	0.411500385	0.835585226	1.049242429	3.067529866	0.347064124	3.454373071	0.182992556	6.61123842	6.086303498	7.172535077	1.972111793	5.872796629	0.23738521	2.917927907	0.547801578
UACC812	Serum	DMSO	5min	1.768686851	0	3.528024068	0.461448744	2.554614961	1.444892353	3.279358815	0.84221461	0.639711543	1.082375789	0.733222779	0.533477698	12.07118035	1.587873687	1.512705707	4.931117791	13.7176672	0.340800817	1.087209153	1.183692765	2.113842094	1.593867779	0.564558242	1.071850646	0.948684063	3.116817366	0.420872829	3.333128083	0.211527139	4.847619565	6.640125234	6.824455114	2.590841792	7.193065178	0.294695259	2.473561251	0.737020748
UACC812	Serum	DMSO	15min	1.33616619	0	2.61848365	0.633857374	1.78127577	0.916038963	3.840163272	0.841526076	0.626787891	0.989697471	0.815866857	0.599215835	11.36233615	1.435833357	1.141335103	3.278704276	13.3428133	0.368878052	0.686222144	1.102180593	1.531511558	1.216226768	0.578694411	0.906747635	0.982709019	1.916262105	0.461629921	2.471509776	0.21929615	4.345674574	4.420201493	5.792149008	2.302894665	4.622967206	0.308004019	2.269011482	0.740051904
UACC812	Serum	DMSO	15min	0.899373534	0	2.653127056	0.544738684	1.833525116	1.32024231	3.198878439	0.858664328	0.570755838	0.860005276	0.893868884	0.582710295	11.47358182	1.469084747	1.198816905	3.597739188	12.49510596	0.406813264	0.540203779	1.095529365	1.294651212	1.347086795	0.565496956	1.049458233	1.071539036	2.243786097	0.42370497	2.439163568	0.186766834	5.034191391	5.118208951	4.78235558	2.103371656	3.505659912	0.324912538	2.265454222	0.878411174
UACC812	Serum	DMSO	30min	1.444558127	0	2.794829705	0.655864431	2.282813039	1.279458207	3.916194711	0.848658839	0.659463059	0.959395391	0.823525989	0.590699805	10.64687728	1.431068474	1.120474671	3.891002752	13.24510335	0.3200217	0.605757265	1.093292445	1.485990374	1.314510549	0.529275118	0.989934232	0.894097409	2.473606734	0.422283341	2.633980353	0.224044381	5.035749613	5.029649827	5.33258054	1.982538445	4.796907298	0.28305243	2.233542753	0.709902962
UACC812	Serum	DMSO	30min	0.918281267	0	2.56828723	0.472875385	2.849392474	1.579980012	2.943197158	0.884740271	0.561468904	0.992052597	0.857196794	0.599745235	17.86538022	1.476036143	1.201109537	4.104159836	15.72672072	0.384346937	0.58695873	1.26149305	1.697188352	1.341585769	0.554967845	1.126510842	0.911202642	2.675013111	0.394590786	2.654134192	0.207608026	5.019482964	5.696365676	5.795742888	2.432012681	4.35009561	0.320390409	2.254640042	0.821827364
UACC812	Serum	DMSO	60min	1.706824047	0	2.711479678	0.924644779	2.173923095	1.298769456	4.766217793	0.933980056	0.653327524	0.910862654	0.783438748	0.518777431	11.59955086	1.399210487	1.055581776	3.555012727	12.54555155	0.301690456	0.497818945	1.178744457	1.385419615	1.315229649	0.549782001	0.991293856	0.948043843	2.365178767	0.376194725	2.492619956	0.189522443	5.28827085	4.335161745	5.665460658	2.17733337	4.111515108	0.283667593	2.479069708	0.74292328
UACC812	Serum	DMSO	60min	1.735048949	0	2.969737754	0.492926817	2.115577665	1.374511146	3.059396395	0.894907881	0.595506295	1.200414517	0.757483307	0.601948614	13.47919439	1.548619998	1.217126814	3.604060703	11.95362405	0.367574208	0.431009679	1.037603892	1.506905622	1.358427786	0.543294529	1.234474193	0.853166695	2.661384137	0.390587752	2.723142517	0.219312662	4.640901455	5.545755932	5.046168705	2.568477104	4.259491768	0.331359704	2.354906621	0.85669933
UACC812	Serum	DMSO	2hr	1.598248309	0	2.891499023	0.640532579	2.560670342	1.543152944	5.132477364	0.893125212	0.696068556	0.806359981	0.768456209	0.595145132	6.461689146	1.278063979	1.19024913	3.568228903	7.133913333	0.291201154	0.422156284	1.195598485	1.001054518	1.371321274	0.595175347	1.103929329	0.850673629	2.036595537	0.354297217	2.732200785	0.199537813	5.383793258	4.144941305	5.075315792	1.314330805	3.998952083	0.303624026	2.440064252	0.861930386
UACC812	Serum	DMSO	2hr	0.655729241	0	4.026888576	1.112248602	3.620094305	2.134113457	7.647223386	0.74789417	0.640686987	1.148052888	0.717402225	0.602841133	15.60190614	1.287816499	1.08350103	5.711119903	15.7881045	0.351041199	0.571551994	1.007737609	1.536479615	1.965692976	0.428612842	1.052649576	0.873229472	2.733012675	0.392783517	3.913968697	0.188041078	7.926067262	10.21288657	9.882730623	2.984133539	8.778635645	0.310715275	2.649181323	0.803496774
UACC812	Serum	DMSO	4hr	0.864477086	0	2.509604317	0.423438382	1.795643917	1.311892582	3.660839871	0.834209227	0.685036355	0.711916042	0.84431922	0.634265678	20.57582788	1.597275063	1.266759659	3.011783729	21.38411765	0.360265365	0.412228974	0.965207798	0.90831719	1.645414557	0.534341844	1.153638773	1.003101325	1.877083892	0.350648083	2.31449906	0.180318806	6.186628203	3.438894855	3.682144913	2.777861825	3.299123534	0.348554079	2.552200381	0.880832836
UACC812	Serum	DMSO	4hr	1.369924993	0	3.0492833	0.843670103	1.529232534	1.272159609	4.597053301	0.776345208	0.636535864	1.074532666	0.778960807	0.654222052	13.3969845	1.449722549	1.253334299	3.224296993	14.25547424	0.373238299	0.397998056	1.245054979	1.28718241	1.756780803	0.513806605	1.153425349	0.974093278	2.158362941	0.399518219	2.343077232	0.206958168	4.794530113	5.328401374	4.769842402	2.413261485	3.674164725	0.382480928	2.140483456	0.873263904
UACC812	Serum	BEZ235	5min	0.977974639	0	1.140495498	0.607474833	0.224857721	0.854950313	3.005155957	0.784559307	0.673365141	0.847999297	0.88982473	0.601986207	8.900909284	1.392270099	1.255811859	3.04541274	9.871239576	0.399534692	1.077843922	1.967831676	0.671735778	1.172931452	0.591823873	0.942090957	1.239900852	0.158317425	0.496908949	2.998820133	0.209992017	2.832523174	5.579860029	0.065564677	2.072606241	5.097480687	0.284535066	2.047059048	0.902938217
UACC812	Serum	BEZ235	15min	1.36235419	0	1.279025592	0.588854083	0.484522926	1.507960393	3.278819864	0.720894394	0.568335514	0.96935108	0.793204664	0.60017922	14.8884996	1.69981567	1.23003104	3.456120407	14.70208378	0.317688018	0.838215152	1.266355654	0.710335511	1.167278874	0.540814668	0.705639279	1.057215032	0.146038201	0.509780237	3.840491116	0.201700765	3.501222015	9.975960932	0.085688587	2.694965421	9.044783377	0.285042286	2.266512425	0.861313447
UACC812	Serum	BEZ235	30min	0.769450892	0	1.146421666	0.526532299	0.341965875	1.324871863	2.933280158	0.783057039	0.681342016	0.876078967	0.780476025	0.65672742	8.78620398	1.443058731	1.00816712	2.624172976	10.29044018	0.385319205	0.757988937	1.567151045	0.522881891	1.215125586	0.60611417	0.991716001	1.128502996	0.173566428	0.490664222	2.771488653	0.187198841	3.039981955	4.497967857	0.079212895	1.869181805	3.311230397	0.31483857	1.987003584	0.952324554
UACC812	Serum	BEZ235	2hr	1.326214621	0	1.189967494	1.080722303	0.467984048	1.970649545	4.661333006	0.635126475	0.704324817	1.374991331	0.777655676	0.638711919	9.874569213	1.42424442	1.073276623	3.314639964	11.43425184	0.381248995	0.74979846	1.676984407	0.568831739	1.543014478	0.479943749	0.796227051	0.962723833	0.161399938	0.396584687	3.081256574	0.205933911	3.278882593	4.048045758	0.051416388	2.101079118	4.64519839	0.29652038	2.195004514	0.6114759
UACC812	Serum	BEZ235	4hr	1.161916649	0	1.297126109	0.852872274	0.38796851	1.464800803	4.83622745	0.755760355	0.707127995	1.120301703	0.83121198	0.755643395	15.75057702	1.605812715	1.299408615	2.704305319	13.91537563	0.435443084	0.500062975	1.910292684	0.646695463	1.281875078	0.527579253	1.017247716	1.116210437	0.234045659	0.379283334	2.420101305	0.214813577	2.64590736	3.991352795	0.090201115	2.657334927	4.493467867	0.416619954	1.853481894	0.725091964
UACC812	Serum	PD173074	5min	0.959950926	0	3.041651616	0.637483208	2.218171655	1.270193746	3.718998004	0.966980774	0.672182947	1.1018323	0.863832872	0.586264156	10.94880968	1.376224715	1.402963981	4.139960484	12.07706228	0.401568254	0.949631696	1.481659792	1.654606749	1.425267558	0.567977533	1.090331114	1.006827932	2.960670115	0.519034904	2.924379963	0.213634564	5.388316699	6.128374003	5.166702592	2.171028819	5.051405506	0.335348666	2.360361344	0.759512785
UACC812	Serum	PD173074	15min	1.435822274	0	2.984406965	0.550133144	3.13944169	1.402810589	3.200119879	0.85384711	0.64864339	0.957177849	0.786710561	0.593481331	11.86317198	1.461538659	1.220391462	4.105104941	11.55539534	0.338431609	0.484363432	1.074125277	1.541038377	1.19130405	0.597283025	0.970486296	0.854566579	2.289307902	0.408625074	2.839997362	0.202949559	5.032835818	5.854137397	6.138995413	2.102186245	5.929527813	0.293444826	2.812094059	0.738597134
UACC812	Serum	PD173074	30min	0.813238614	0	3.491730569	0.504130953	1.996374321	1.215293539	3.236537891	0.930040505	0.601424429	0.800623412	0.715710854	0.613291381	12.95363087	1.423952129	1.118574751	3.749502328	13.38579283	0.359578737	0.586606464	0.937612818	0.957023008	1.322292228	0.626091215	1.099767263	0.938102731	2.990237211	0.463413027	2.670979364	0.161875833	5.78763636	6.115957213	4.578775495	2.16795328	3.684705248	0.301700651	2.406253313	0.918180197
UACC812	Serum	PD173074	60min	0.928729066	0	2.911523646	0.485308354	1.956229191	1.292050824	2.851787093	0.846318668	0.610591047	0.971826824	0.807467079	0.625422195	14.57181636	1.355515937	1.079324941	3.2849222	15.47769767	0.372929092	0.387256299	1.034334377	1.445325512	1.266311766	0.613758406	1.211239856	0.828908517	2.575462303	0.438869289	2.499404336	0.194815449	5.460964483	5.373824942	5.109365334	2.389547731	4.559463296	0.326768415	2.260592311	0.81365898
UACC812	Serum	PD173074	2hr	1.558950953	0	2.69658816	1.214696262	1.974628782	1.562282127	5.038085843	0.812381626	0.707136196	1.260053607	0.714310386	0.597116662	11.02007193	1.48208057	1.140925774	3.217891311	12.92065164	0.366495264	0.503745301	1.290722682	1.4261842	1.548906751	0.549364583	1.255277009	0.953640775	2.04089867	0.367240266	2.926333245	0.210010118	4.606303123	4.812668742	4.364024208	2.23947911	4.183179041	0.310049371	2.224878675	0.81792782
UACC812	Serum	PD173074	4hr	0.94098663	0	3.399295268	0.734163417	1.776490241	1.343054963	5.257871061	0.70915386	0.584381731	0.759304055	0.84557267	0.586425025	24.09026611	1.551820599	1.211891908	3.885087528	20.75200177	0.329050353	0.302917473	0.867482565	1.565248553	1.650920641	0.591948793	1.000814741	1.026477158	2.066104358	0.353139452	2.93452058	0.195547114	5.356133465	5.460251822	6.775515738	3.113068599	5.534795998	0.318258258	2.419603542	0.896287839
UACC812	Serum	AZD8055	5min	1.295015431	0	2.745243155	0.770601335	0.936099911	1.530157459	4.480832792	0.5849937	0.526620935	1.003814503	0.689214043	0.537355794	10.24227598	1.3467278	1.156181209	4.61570199	10.49971816	0.318861776	1.650865047	2.526183255	1.20044575	1.69058401	0.45834754	0.721291864	1.028896381	0.447186341	0.396874889	3.507807109	0.202897927	4.806514691	5.997546928	0.884732187	2.396324917	6.949095222	0.239311875	2.407867547	0.556927121
UACC812	Serum	AZD8055	15min	1.281928501	0	1.997024136	0.62037748	0.871408869	1.154552178	3.336496676	0.75453026	0.63000023	1.052520988	0.822937024	0.594521189	10.16968143	1.454189253	1.092723555	3.22945892	12.9460662	0.372012385	0.903229334	1.448099305	1.124502562	1.33776918	0.551683849	0.893126859	1.034472861	0.578529624	0.475669435	2.683424394	0.229266937	3.886599702	4.499167018	1.260965902	2.249779081	5.095845933	0.295567667	2.092749031	0.71469647
UACC812	Serum	AZD8055	30min	1.288472931	0	2.285363221	0.57097311	1.011972281	1.491785032	3.251998708	0.735611686	0.633951435	0.87297783	0.791943228	0.576943629	12.88058542	1.456027333	1.009678805	3.252500861	13.98806744	0.341714108	0.718997181	1.302004049	1.063036233	1.313737404	0.552334459	0.946224385	1.050106643	0.767832385	0.462990153	2.490585964	0.211719972	3.977277989	4.561777519	1.590783019	2.23947563	4.847397549	0.301525153	2.243910307	0.727805901
UACC812	Serum	AZD8055	60min	1.614408172	0	2.430025469	0.935699846	0.858582945	1.337369632	4.11462262	0.666465817	0.647278141	0.989917294	0.786451239	0.527976441	12.26461473	1.452111723	0.988553353	3.26207973	10.45739591	0.311280354	0.574224866	1.509237587	1.293800052	1.234033166	0.553700898	0.873957606	1.015549538	0.652970981	0.399879899	2.734226792	0.210389099	3.794655169	4.206426962	1.513653675	2.227968062	4.938118822	0.277959631	2.452416231	0.67298775
UACC812	Serum	AZD8055	2hr	1.598946813	0	2.204054664	0.634873392	1.148174259	1.723272899	3.614728005	0.648275481	0.616159651	0.895406903	0.794348567	0.586964586	15.7919711	1.58039387	1.146074199	3.452865231	13.1805596	0.341194487	0.57452164	1.481966044	1.030193462	1.403178322	0.58542597	0.884939682	1.088479309	0.685890391	0.352631853	2.617443007	0.207548661	4.557319652	4.129490018	1.42259302	2.307466071	4.357244846	0.340939734	2.114816962	0.682025152
UACC812	Serum	AZD8055	4hr	0.818462632	0	2.308352089	0.432261071	1.051711464	1.680328544	3.070626913	0.672938562	0.635740124	0.776307856	0.791774028	0.603123671	20.15566399	1.618782743	1.230583894	3.010144749	20.44822618	0.36511144	0.497114139	1.334642319	0.738198661	1.470302816	0.56460837	1.049958436	1.055143463	0.750379396	0.363650855	2.488844534	0.187899839	5.378106827	3.496195679	1.322845244	2.826019503	3.525886222	0.3614413	2.409588863	0.856167112
UACC812	Serum	GSK690693	5min	1.433581364	0	2.481838987	0.666183079	11.56981834	7.140831447	3.070995596	0.726603687	0.618967553	1.044711741	0.80006261	0.595295013	8.104078733	1.363427653	1.211462748	2.906460979	8.741218633	0.35833186	1.360088479	2.044013296	1.321191032	1.242668702	0.537645168	0.935040358	1.019599257	1.468353428	0.412468499	2.487556131	0.204505143	4.006533312	4.179791622	3.705587875	1.860704334	4.10089301	0.29337712	2.243480849	0.576107247
UACC812	Serum	GSK690693	15min	1.199037643	0	2.708954842	0.575731764	10.27914765	6.390698032	3.548994339	0.763475983	0.637390477	1.00091971	0.825845709	0.59043514	11.18448022	1.391170885	1.115892496	2.825584322	13.55287717	0.373218546	0.735706199	1.09361422	1.401099996	1.206045138	0.525490781	0.880512567	1.037724523	1.545020944	0.455504313	2.680116247	0.228851277	3.714531215	4.508936885	4.319295334	2.480837783	4.623854863	0.312942501	2.336001695	0.722742649
UACC812	Serum	GSK690693	30min	1.297093294	0	2.719971696	0.625799318	12.08887965	7.200338597	3.741714321	0.7102852	0.613958406	0.901203869	0.792557577	0.58568139	11.25966754	1.355728402	0.990997692	3.232523491	13.50867296	0.335804662	0.655257557	1.122003125	1.275456788	1.063865111	0.504533938	0.912674763	0.90782376	1.642044593	0.419453326	2.651830982	0.219494146	4.100165802	5.443468419	4.389813495	1.883510927	4.832790008	0.298386799	2.157016781	0.633019388
UACC812	Serum	GSK690693	60min	1.147112003	0	2.959428119	0.700139405	10.47787887	6.910666208	4.32227437	0.725523048	0.601219199	0.903171565	0.774959639	0.54213274	12.13125954	1.419140946	0.998046411	2.996531446	11.76767478	0.309308295	0.500611038	1.167620448	1.15698608	1.153400617	0.53386502	0.92437888	0.931154586	1.72236355	0.358026208	2.630318964	0.199255455	4.369042505	4.62807062	5.184841531	2.112248569	4.295945796	0.293470455	2.339791046	0.651300016
UACC812	Serum	GSK690693	2hr	1.524764468	0	3.172182324	0.643628444	10.22384064	6.50153135	4.005562315	0.671589724	0.642963335	0.855151685	0.794218744	0.559021666	18.57241397	1.564403066	1.185974374	3.145384445	15.21422734	0.357866324	0.487616069	1.206764555	1.093931332	1.31228923	0.558796076	0.939707486	1.027190974	1.623037899	0.341041699	2.769981352	0.198714293	4.847291558	4.273728066	3.751028202	2.59120147	4.164898688	0.332598258	2.267796675	0.807054562
UACC812	Serum	GSK690693	4hr	0.88463183	0	2.857368906	0.44050378	8.35963879	5.00974957	3.19807289	0.723829306	0.661700385	0.776317777	0.860325595	0.604985458	19.87389924	1.679946672	1.273294359	2.827664067	20.56078624	0.373339203	0.446231653	1.035627288	0.882496366	1.389648583	0.552491244	1.04504532	1.026841547	1.660216468	0.359580459	2.519588506	0.199455441	4.69739717	3.542325791	3.15455444	2.769100189	3.627629533	0.357833538	2.2640852	0.859597011
UACC812	Serum	GSK690693_GSK1120212	5min	0.998026822	0	2.947307662	0.590155137	13.9424143	8.932764395	4.011159708	0.663049695	0.596056053	0.917051938	0.824862343	0.563672735	28.55377301	1.81917508	1.296569318	3.778544815	23.93022687	0.430409012	0.097797348	1.874746109	1.484821362	1.344994176	0.504906853	0.982797814	1.125971898	1.565439974	0.309666287	2.685157821	0.191144465	4.844829488	5.01608636	3.820788874	3.396179668	4.959141063	0.333131433	2.183923408	0.680121509
UACC812	Serum	GSK690693_GSK1120212	15min	0.850217044	0	2.973910319	0.43753414	12.5826978	7.425782721	2.33971272	0.667973051	0.625737022	1.134574227	0.791381695	0.569272157	26.7641026	1.833864345	1.109196807	2.711482616	24.17344894	0.436095019	0.130810707	3.120087235	0.789652669	1.188567392	0.536258076	1.10339192	1.147505014	1.583227916	0.252278869	2.687515187	0.1672307	5.153488566	3.686175953	2.884091204	3.661734369	3.167619431	0.341542402	2.330306778	0.76208041
UACC812	Serum	GSK690693_GSK1120212	30min	0.772516504	0	3.486914386	0.518758057	15.54729256	9.693998071	3.468965854	0.684287701	0.640090388	0.899495198	0.755982977	0.564629342	23.24976638	1.603519023	1.046653897	2.905747373	25.54363176	0.384324862	0.172636592	3.483599795	0.848528537	1.504326008	0.62989397	1.075947589	1.03969974	1.776568717	0.246722418	2.885837712	0.151270946	5.822992515	3.936609932	2.95897311	3.265934303	4.057376006	0.304848832	2.321719727	0.79009641
UACC812	Serum	GSK690693_GSK1120212	60min	1.178625929	0	2.953085122	0.55387946	11.21477602	8.160332763	3.128598066	0.695053286	0.683120168	1.548005654	0.714586342	0.626317466	19.74474051	1.602084919	1.178367249	3.073090224	24.71012023	0.375855665	0.13591526	2.064716779	1.322938909	1.183014092	0.522442369	0.994283018	0.914264734	1.641866962	0.287990648	3.001079021	0.200717964	4.277456427	3.942034925	3.796351112	3.386433298	4.758514557	0.353165975	2.136613937	0.671950826
UACC812	Serum	GSK690693_GSK1120212	2hr	1.431374043	0	2.913374461	1.069656748	8.914206545	7.122913002	4.717223537	0.613298154	0.663705007	1.393218952	0.674814943	0.578203117	17.54772936	1.737593573	1.205444496	3.268071831	14.95261492	0.342948623	0.104823962	1.445492981	1.306558107	1.513711094	0.482997643	0.954563865	0.923681508	1.667165864	0.296156842	3.331009513	0.206409229	4.89153266	5.238329134	3.192444267	3.069180104	5.47303947	0.318139878	2.448866924	0.670107703
UACC812	Serum	GSK690693_GSK1120212	4hr	1.257054537	0	2.911251251	0.723704491	9.374681019	6.241384506	5.541035921	0.672233384	0.649414827	1.276826656	0.753540946	0.682209789	18.7664385	1.869427361	1.27015557	2.738918933	15.55655179	0.440458292	0.126764708	1.486561841	1.227411793	1.29814758	0.47050876	0.988252233	1.01706289	1.59292627	0.340164213	2.79065185	0.217236952	4.271412326	3.320684089	3.374709069	3.296449359	3.642304651	0.375414039	1.934488558	0.771162028
UACC812	PBS	DMSO	5min	1.771987924	0	3.168497369	0.599878221	2.590307443	1.441056433	3.556123197	0.806960202	0.594155522	1.011645767	0.814325657	0.566689361	11.7794795	1.287661827	1.226199424	4.133654339	13.94980705	0.35685697	1.200000091	1.740809649	1.394350736	1.456782909	0.515506057	1.001953289	0.932921277	2.529904185	0.371914568	2.646032218	0.192785811	5.279086499	4.439855926	6.03545463	2.008554029	4.442235491	0.288233565	2.445496485	0.643197902
UACC812	PBS	DMSO	5min	1.520916039	0	3.130523585	0.508277901	2.519571736	1.484127311	3.202990786	0.750556777	0.609320683	0.947388978	0.789486001	0.521718511	10.38808846	1.386219495	1.296421591	3.594116695	14.03082006	0.30640488	0.931248177	1.46442552	1.459857653	1.251509596	0.499166052	1.006680439	0.88421775	2.681670057	0.368114027	2.48937084	0.183274184	4.914829142	4.981271876	5.01656977	1.974525984	4.169601041	0.291108494	2.370137285	0.701509131
UACC812	PBS	DMSO	15min	1.171785381	0	2.617358901	0.756347193	1.565491261	0.927626874	4.317220536	0.804256148	0.672840486	1.047900788	0.880431422	0.63819824	11.01033793	1.43972144	1.312415376	3.389436518	10.6954841	0.379921271	0.521870863	0.951478797	1.649423572	1.222725716	0.550180158	1.009723524	0.832498737	2.0700384	0.426936734	2.586737525	0.257948811	4.483051634	4.865018345	6.384818063	2.348154941	5.222462129	0.320291411	2.352843789	0.751389916
UACC812	PBS	DMSO	15min	0.831583312	0	2.774297062	0.523284526	2.085056294	1.313867756	3.320299118	0.859819335	0.597594049	0.903512009	0.780080925	0.612863311	16.52659947	1.596167118	1.201590405	3.404753613	16.01594533	0.376608381	0.422027204	0.986025973	1.171641677	1.269500645	0.604616094	1.102217115	0.93051249	2.608480726	0.36586346	2.570783517	0.177680855	5.637246273	5.11342902	5.424803703	2.351638611	3.461686633	0.32350831	2.657818048	0.836870951
UACC812	PBS	DMSO	30min	1.22340706	0	3.098687205	0.611108995	2.026066669	1.353209319	4.309574017	0.780062273	0.655742255	0.872915991	0.823260833	0.567342603	13.60531007	1.392667706	1.149633517	3.481290333	14.52194948	0.3556048	0.455479008	0.930428189	1.280415435	1.259534673	0.505583874	1.070664978	0.856192536	2.093964309	0.344408851	2.611789371	0.21482015	5.47898854	4.576841481	4.858055024	2.392581618	4.452510011	0.299238417	2.447688864	0.691557132
UACC812	PBS	DMSO	60min	1.603786411	0	3.235370876	1.055129797	1.963402232	1.36047314	5.382680557	0.905250325	0.628270337	0.886543569	0.80065488	0.541643731	13.10380099	1.3842147	1.179685268	3.388406911	15.7718911	0.330522794	0.383543335	1.01403213	1.373583766	1.284994926	0.550636607	0.964256766	0.947883869	1.824968148	0.3123208	2.534105647	0.20224786	4.922102301	4.022640027	5.332494641	2.477408385	4.591768176	0.308681278	2.479437704	0.720907097
UACC812	PBS	DMSO	60min	1.534519972	0	3.135088413	0.567991657	1.742667326	1.144705553	4.076558882	0.748352954	0.633768024	1.085545721	0.699277486	0.591107018	11.9681305	1.440785646	1.15165422	3.268200074	12.6889019	0.343327731	0.274310019	0.789606383	1.38633829	1.159915447	0.446834074	1.202232456	0.775982354	2.341021925	0.35792469	2.815160524	0.200832412	4.897092722	5.827015994	4.702529104	2.523868066	4.658175606	0.307310433	2.529605667	0.818360905
UACC812	PBS	DMSO	2hr	1.690784776	0	2.810603594	1.31420795	2.096737149	1.635655712	6.002295773	0.810984662	0.615937089	0.883064817	0.838236274	0.543070692	13.90931384	1.417763049	1.137010294	3.596502276	14.56470262	0.347011426	0.436473102	1.028949269	1.305349897	1.214719481	0.543946306	0.960784273	1.021927867	1.377603613	0.29643415	2.454288601	0.202293587	5.006171883	3.991168368	3.980080731	2.180164624	4.657589051	0.311960546	2.382037859	0.760207296
UACC812	PBS	DMSO	2hr	1.035853113	0	3.132320932	1.298264366	2.468676704	2.142363238	5.231900359	0.827105394	0.730231041	1.163660075	0.772777371	0.615550993	11.21169792	1.346569871	1.197144033	3.491048254	10.54403133	0.339364444	0.597496031	1.33644305	1.391024691	1.478318517	0.567728962	1.178966863	1.094966757	1.815352302	0.385496703	3.027732095	0.206265807	5.365027343	5.845332496	4.555366075	2.321345255	4.632069569	0.340011546	2.628012487	0.848431591
UACC812	PBS	DMSO	4hr	0.83555831	0	2.682564707	0.726886117	1.770887114	1.501615536	4.650889944	0.807057391	0.667602622	0.770441584	0.849619066	0.636097264	17.12035605	1.549936385	1.153191682	2.847458792	19.54338646	0.348447738	0.368152793	0.919442137	0.88672404	1.281661656	0.54962503	1.053094175	0.958816047	1.374383877	0.325687566	2.450483798	0.187416001	5.892565723	3.397126182	3.004943535	2.538007256	3.548565244	0.343436421	2.618204748	0.939666673
UACC812	PBS	DMSO	4hr	1.213057774	0	2.740423919	1.051613439	1.77635211	1.527153666	5.348316785	0.731562786	0.671773509	1.241681827	0.829734846	0.694848033	14.25269261	1.487209662	1.22750171	3.216474903	13.10022461	0.405137634	0.468685303	1.356351775	1.349472131	1.567170376	0.541911651	1.080504146	1.029530341	1.600640179	0.326681179	2.843907271	0.217887835	4.561356152	4.250507344	4.080082956	2.549797055	4.316320862	0.336367577	2.458670226	0.845286051
UACC812	PBS	BEZ235	5min	1.265752701	0	1.229434604	0.826942121	0.174405903	0.981996159	5.82056959	0.644076612	0.6253628	0.980378891	0.756907552	0.604760466	12.21090519	1.837497627	1.399174353	3.486766196	10.54132059	0.321597358	1.288046145	1.375009796	0.770542114	1.763460489	0.499433367	0.723367657	0.946532115	0.156311948	0.48653582	4.15602062	0.222653299	3.350015124	7.515985755	0.059071119	2.533705506	8.545390729	0.261481094	2.43292241	0.827112803
UACC812	PBS	BEZ235	15min	1.40978906	0	1.501471439	0.617936958	0.156613337	1.021905564	3.206646949	0.650337433	0.683308493	0.941708138	0.772044176	0.603606442	13.28205559	1.601595956	1.149778987	2.170240622	12.31418134	0.372777958	0.582703134	1.247442686	0.494527487	1.072332425	0.553247021	0.932585536	1.048796029	0.148295953	0.394822474	3.118078074	0.193372263	2.887382319	5.183813468	0.05488811	2.375025716	4.317562773	0.30513385	2.320574374	0.862212048
UACC812	PBS	BEZ235	30min	0.859517494	0	1.10729045	0.620880199	0.091340652	0.997505563	3.65710148	0.604593636	0.654471641	0.844977266	0.764257562	0.566650019	8.671297813	1.307835632	1.196020216	1.971498972	10.15158275	0.313098569	0.57595922	1.369156412	0.432065776	1.092878422	0.639539095	1.115696164	1.055409577	0.147082415	0.38329872	2.702803829	0.168177292	2.510517908	4.463487013	0.036641984	1.810998645	3.206116767	0.274234611	2.261377935	0.863419558
UACC812	PBS	BEZ235	30min	1.198279418	0	3.011031414	0.497808506	2.408964904	1.435338767	3.795408789	0.764511433	0.644977595	1.061368579	0.763480386	0.621525015	11.76716504	1.406333477	1.23186551	3.672966702	12.48145937	0.336810019	0.404825141	0.929827981	1.695326549	0.9944405	0.532668462	1.051001256	0.839699854	2.596171966	0.334702954	2.711300565	0.214922532	5.293424562	4.814046204	5.904993401	2.260761583	4.241818349	0.29081102	2.625031312	0.697784604
UACC812	PBS	BEZ235	60min	1.056109709	0	1.381332082	0.863498828	0.136951792	1.221577136	5.039644071	0.632511517	0.707821996	1.445267775	0.734262248	0.681885388	13.42825095	1.676128468	1.353204993	2.463407693	15.60840444	0.343419293	0.525509158	1.054049253	0.537261973	1.291973135	0.539009575	0.891809989	1.035483368	0.135363532	0.504148203	3.617649379	0.230942094	2.798171603	5.086672345	0.036806893	2.518117616	5.472861964	0.291370093	2.343088637	0.911627929
UACC812	PBS	BEZ235	2hr	1.257495977	0	1.062934187	1.19593982	0.207819802	2.080557677	4.239868512	0.545850887	0.668132058	1.411766075	0.715718816	0.646319312	11.41953374	1.511561262	1.204535394	2.927140818	11.35519967	0.383027233	0.996558458	1.980060812	0.485351145	1.504210518	0.60437467	0.819498253	1.078759902	0.158520256	0.372013812	3.204844633	0.214356944	3.086906358	3.459107609	0.029640896	2.253006331	4.789364335	0.291330823	2.273550781	0.660637424
UACC812	PBS	BEZ235	4hr	0.967628731	0	1.207398384	0.950304673	0.128506061	1.510120697	5.257150102	0.573921496	0.673598894	1.150100392	0.840463695	0.645324743	12.05777609	1.543608899	1.152754422	2.403848791	12.65303906	0.414436839	0.537818648	1.38333254	0.429435955	1.103539578	0.574156262	1.08665873	1.031335128	0.150006099	0.426463976	2.768339721	0.213690312	2.613047109	3.740173281	0.03312754	2.484465736	4.916442987	0.326395763	2.137786001	0.698416933
UACC812	PBS	PD173074	5min	0.904952761	0	3.004105959	0.562871796	2.521001598	1.2400004	3.906526288	0.920762502	0.540963439	0.933698199	0.755407085	0.585779704	9.900383799	1.424727009	1.136557523	3.9376374	11.34111903	0.383579563	0.935707427	1.716036972	1.32386786	1.265491668	0.513990868	1.109439466	0.965050472	2.939922224	0.361549686	2.439440757	0.183870986	5.249224165	4.651672678	4.925518178	2.045283132	4.026350123	0.284198284	2.450457561	0.736844225
UACC812	PBS	PD173074	15min	0.776941435	0	3.459816407	0.454197052	1.808727835	1.170421063	3.009820356	0.977608807	0.670316894	0.782869512	0.801542626	0.557402842	12.73004056	1.333666773	1.131851836	3.269497711	13.00879479	0.371868638	0.411828904	0.945907328	0.958645248	1.246434886	0.62495143	1.216903584	0.906997285	2.599751728	0.346908589	2.570915862	0.177175446	5.280211758	4.88965952	4.723234196	2.154559805	3.107860868	0.318354248	2.861630445	0.779365498
UACC812	PBS	PD173074	30min	0.867979987	0	2.730552935	0.57084303	2.025455542	1.20962203	3.63323773	0.878861939	0.582413421	0.864758153	0.865903019	0.568418291	10.25673574	1.435786092	1.241445396	3.161996286	12.15138715	0.363234938	0.451554748	1.247100963	1.182768447	1.227850086	0.587253401	1.142664522	0.959421988	2.272552957	0.372016225	2.438187416	0.197803971	4.900030356	4.717936575	4.420600451	1.966638128	2.930246793	0.328883971	2.447335783	0.884948142
UACC812	PBS	PD173074	60min	1.58916632	0	3.072763673	0.699826852	1.683507298	1.431056957	4.79899337	0.782004122	0.621922205	1.390305478	0.722304748	0.59429059	12.02862999	1.593252963	1.260081814	3.331343701	13.08419886	0.364673905	0.299575347	0.884422428	1.570236516	1.212959809	0.589624567	1.430647616	0.818318554	2.310207898	0.318344961	2.769158405	0.192440323	5.463866981	5.852527774	5.708416598	2.359377168	4.662102259	0.294700096	2.665867785	0.827712939
UACC812	PBS	PD173074	2hr	0.888601348	0	2.968337408	1.141870939	2.429128802	2.315197789	4.553085797	0.786946564	0.675339965	1.103612574	0.726048597	0.639605028	10.94727413	1.490544336	1.275912459	3.524413622	10.59629621	0.400237294	0.495469961	1.177108471	1.285741354	1.487034893	0.521569305	1.176028293	1.026493424	1.521978342	0.404271414	2.646674912	0.212261141	4.935677263	4.975433911	3.438007544	2.142843633	4.062236016	0.325464276	2.566385483	0.82990106
UACC812	PBS	PD173074	4hr	1.029892144	0	3.167812816	0.985945699	1.379880605	1.361900564	6.192614308	0.682634882	0.726539344	1.156170202	0.763993757	0.6590483	10.42228919	1.549243118	1.290362747	3.543885668	11.22492383	0.342484094	0.319065857	0.828449261	1.421551636	1.615649444	0.536918468	1.031412589	0.932762923	1.70867308	0.400793299	3.189958186	0.216684614	4.87350708	5.056595398	3.976258683	2.307732598	5.203927959	0.303966647	2.58397718	0.869213486
UACC812	PBS	AZD8055	5min	1.052784179	0	2.181824906	0.719995731	0.771093841	1.096829209	3.981119843	0.721886986	0.632733753	1.081282542	0.857177399	0.600923962	7.179657994	1.368445294	1.214749381	3.076773161	9.889079596	0.332429913	1.411635273	2.18006886	0.950991117	1.264384195	0.541778399	0.931782233	0.966720188	0.477042352	0.431268371	2.795113483	0.245382557	4.092829415	4.473328268	0.782964829	2.009673583	4.799988555	0.302444039	2.287564281	0.65124488
UACC812	PBS	AZD8055	15min	1.652832663	0	2.068670116	0.763217861	0.691848682	0.939769516	4.380914034	0.66349333	0.654440944	1.155541067	0.81133511	0.603667339	8.848173813	1.37528497	1.21768187	2.676267133	10.08609124	0.337910453	0.682278255	1.191664603	1.177191126	1.233421363	0.593118197	0.959365624	0.88741804	0.509797277	0.439990315	2.61602	0.245946552	3.393640466	4.794415583	1.083419991	2.063078387	4.998173485	0.310924084	2.02472562	0.69137222
UACC812	PBS	AZD8055	30min	1.454191593	0	2.266168575	0.76015569	0.706999662	1.284570414	3.94743744	0.651566693	0.641838525	0.953687025	0.79072743	0.585405069	11.98520324	1.422366017	1.167089851	2.667768418	13.12100154	0.333104726	0.546328515	1.076276237	1.031273716	1.254448222	0.569972892	0.949121195	0.961241886	0.533733891	0.39014963	2.695113885	0.209990116	3.81354625	4.857457577	0.966445361	2.254024632	4.813696191	0.298352757	2.339860037	0.666972716
UACC812	PBS	AZD8055	60min	1.421645861	0	2.063341845	0.936122432	0.698916477	1.6898485	4.495549807	0.62527904	0.655744069	1.004278873	0.777449063	0.588269817	11.40409268	1.41369804	1.21110672	2.871558073	11.09704627	0.337962668	0.505155518	1.193736147	1.047165816	1.237015386	0.610572913	0.922073449	0.997269169	0.431093028	0.34346417	2.658422941	0.226277699	3.652445941	4.189583957	0.736889099	2.296271246	4.598461178	0.297458849	2.494850974	0.698109019
UACC812	PBS	AZD8055	2hr	1.418442662	0	2.008613624	0.968271496	0.828026714	1.921897038	4.768848806	0.597116871	0.643422857	0.928420097	0.775821398	0.574117337	13.28558104	1.476758612	1.196782414	3.494563046	11.61365333	0.353052113	0.627077569	1.388200401	0.976577449	1.364056906	0.593860236	0.86326087	1.086308382	0.428949874	0.30358033	2.598307708	0.218671788	4.075039335	4.214863131	0.691517621	2.281237028	4.615034411	0.320944213	2.147461542	0.714686731
UACC812	PBS	AZD8055	4hr	1.469039771	0	2.324341235	0.802881956	0.855696514	1.65086789	4.559326486	0.581955811	0.647727266	0.802771723	0.771595926	0.558724445	15.17077809	1.475540718	1.107406575	3.050247134	13.67785283	0.348407706	0.465119233	1.107064417	0.822742745	1.291141704	0.582261671	0.883739022	1.068886369	0.455663589	0.332200134	2.69386622	0.197510988	4.349563907	3.974301392	0.717067478	2.498441866	4.471402483	0.30167298	2.502661045	0.775292977
UACC812	PBS	GSK690693	5min	1.118878927	0	2.743663493	0.646954515	13.3860711	8.108772435	3.591656142	0.73804489	0.60680308	0.95053109	0.845998634	0.583942325	10.77747401	1.407020222	1.181849818	3.008625117	11.08097108	0.360454726	1.198857695	1.957182836	1.171384048	1.286382196	0.563308788	0.956234572	0.956191158	1.545897704	0.377253492	2.605455821	0.216399991	4.354999349	4.038568784	3.901681427	2.089718282	4.21313486	0.311612934	2.380349893	0.608844646
UACC812	PBS	GSK690693	15min	1.158822251	0	2.594082754	0.746371007	12.28443767	7.169174642	4.158359759	0.725471987	0.604950014	1.007156563	0.841544939	0.563998901	8.531518158	1.318944085	1.142886103	2.592595799	10.41974301	0.343070386	0.59032096	1.015601973	1.332327902	1.136656115	0.539516496	0.93456717	0.978248655	1.321531622	0.437822667	2.547447263	0.238561272	3.760408408	4.495905619	3.978210284	1.971335382	4.685369516	0.296851626	2.33436609	0.669918165
UACC812	PBS	GSK690693	30min	1.223184782	0	3.107891385	0.731582647	15.37982687	9.031119904	4.539727966	0.674483681	0.576036191	0.92572982	0.761906141	0.565181539	12.49860981	1.417432534	1.055839678	2.846250181	15.14741413	0.313712474	0.477042228	1.042639524	1.172292857	1.162006558	0.495672552	0.944551091	0.909894626	1.333066351	0.347281564	2.68729181	0.209360932	4.634548639	4.851778131	3.590334829	2.040520474	5.212251044	0.279861003	2.478566696	0.599694615
UACC812	PBS	GSK690693	60min	1.644677235	0	2.876013696	1.07700501	12.2426885	7.150080397	4.324465224	0.655795555	0.613377661	0.990897918	0.819133031	0.55784606	11.43720044	1.441093403	1.10916467	2.657259469	12.37643931	0.30495913	0.401368576	1.142279803	1.434578029	1.116687701	0.554181124	0.948343569	0.913192664	1.247615363	0.32460291	2.644217012	0.208624822	3.77403956	4.389193213	3.690170262	2.260445029	4.591946093	0.30062481	2.312443924	0.633974968
UACC812	PBS	GSK690693	2hr	1.376263215	0	3.215201033	0.866892086	10.66313063	6.510182261	4.729293838	0.663672105	0.647902017	0.816402599	0.762579451	0.590560737	12.3790749	1.428332556	1.058370798	2.652759963	13.45664037	0.353090416	0.467106842	1.147488713	0.918543236	1.190302387	0.535938166	0.972634976	1.0528473	1.248162848	0.30915887	2.519519709	0.20745085	4.604945352	3.967375315	2.758047707	2.086006583	3.936570234	0.314863877	2.697620938	0.847668635
UACC812	PBS	GSK690693	4hr	0.801664892	0	2.632904452	0.573847607	8.49614551	5.000202999	4.159905888	0.644983513	0.651001104	0.74706172	0.787036911	0.592976431	16.1035464	1.495884644	1.173821635	2.416714649	15.49080285	0.360719637	0.40765263	0.953222171	0.798745781	1.160683423	0.561049967	0.969023512	0.985904673	1.142247858	0.31812442	2.620411037	0.201131108	4.866685607	3.346873969	2.005730701	2.396733474	3.628894697	0.333615035	2.530791583	0.913417843
UACC812	PBS	GSK690693_GSK1120212	5min	1.621102012	0	3.205068641	0.697919319	10.52337214	7.474442539	4.490827795	0.603257898	0.569810048	1.127314986	0.723526774	0.542171656	18.53839789	1.751473506	1.202188612	3.231073543	18.36187873	0.367088998	0.075138536	1.227391643	1.393985795	1.248667739	0.502911095	0.964294618	0.956616876	1.417986707	0.252633332	2.910064738	0.206465384	4.470941061	4.337842509	3.403373725	3.41870018	4.93562057	0.317667505	2.219233266	0.643754543
UACC812	PBS	GSK690693_GSK1120212	15min	1.450743633	0	3.101332497	0.570935709	12.80347371	8.839876062	3.683367777	0.631316859	0.656482505	1.103643428	0.774707776	0.583683699	24.28321663	1.621647681	1.14883786	2.91634556	21.58919494	0.353785276	0.089656676	1.819635373	1.270328353	1.074234223	0.486479539	0.925740247	0.929622249	1.462354021	0.211438169	2.835440492	0.189502601	4.88803486	5.05460461	3.81393931	3.356590213	4.4195809	0.320791243	2.331497586	0.648559002
UACC812	PBS	GSK690693_GSK1120212	60min	0.724842223	0	3.025600578	0.80480995	15.61364757	9.705617236	5.368249984	0.600341807	0.606664895	1.579774176	0.771130463	0.693047586	22.67256112	1.707304524	1.379195715	3.15072023	22.40349172	0.356460009	0.108734596	1.127654566	1.401571409	1.345691313	0.572884829	1.014948463	0.894685257	1.293992083	0.326044967	3.431708195	0.212178889	4.669677526	5.926152489	3.511589007	3.137380902	6.2297381	0.332152821	2.328414026	0.745618558
UACC812	PBS	GSK690693_GSK1120212	2hr	1.116885033	0	2.617590005	1.20444517	8.500582683	5.89735112	4.113037989	0.723118604	0.687852315	1.189531753	0.837856397	0.722933884	12.38021787	1.419947761	1.245858245	2.671676692	13.02954304	0.437760813	0.103003373	1.38827303	0.995223545	1.214836198	0.566217647	1.206876938	1.074700926	0.932838159	0.328429985	2.532551751	0.211347015	4.105072152	3.73859883	1.058879557	2.35932888	4.106052435	0.367059325	2.350055458	0.757901901
UACC812	PBS	GSK690693_GSK1120212	4hr	1.037984892	0	2.636247056	1.035230584	7.763087846	6.730276791	5.647163717	0.615467411	0.717219696	1.270944226	0.863357782	0.681901472	14.29731714	1.549072416	1.297511286	2.367963653	14.36017322	0.42140173	0.102045992	1.326668576	1.059535511	1.175036278	0.580120935	1.106251998	1.100372102	1.030963372	0.380649338	2.466945529	0.21978813	3.941012526	3.39293134	1.630638698	2.620351625	4.253304294	0.365421055	2.140587556	0.798543914
UACC812	EGF	DMSO	5min	1.206955943	0	3.088163962	0.592228876	2.110235221	1.263713838	3.265752775	0.936100589	0.600734294	0.944790561	0.873889466	0.614822416	5.793674868	1.327969883	1.212841971	3.661008741	7.163575027	0.388238663	1.472910011	2.617221156	1.18523409	1.522748574	0.534049857	1.193284254	0.940277862	2.669530715	0.41567613	2.813892792	0.219301788	5.845949488	4.127951451	4.770565756	1.586847857	3.80613409	0.308744537	2.482310193	0.79413522
UACC812	EGF	DMSO	5min	0.81227493	0	2.416213536	0.681612848	2.61240058	1.170334513	4.90340927	0.823715173	0.700877082	1.146059302	0.793777824	0.613991924	7.071538568	1.309697511	1.318912338	4.182969472	8.044974565	0.340515844	1.147519791	1.782818553	1.564314701	1.410314831	0.590533792	1.127373039	0.830798059	2.442077761	0.41554158	2.555333263	0.224004455	5.87233733	5.75407714	6.892213073	1.664928521	6.146574399	0.288184608	2.775830924	0.685063281
UACC812	EGF	DMSO	15min	1.14473179	0	2.617103659	0.828154079	1.602332062	1.065889825	3.937979088	0.872082303	0.635027716	1.020911312	0.867002711	0.596715013	5.893108568	1.265854268	1.18248415	3.194964017	8.358754351	0.372882072	0.686156289	1.264369067	1.518864759	1.307322862	0.556787466	1.059532092	0.872158326	2.289859446	0.428898625	2.757431515	0.228640512	4.785164864	4.918085226	6.601266656	1.901024956	5.159147726	0.30151377	2.53617652	0.678397091
UACC812	EGF	DMSO	15min	0.828049248	0	2.8508084	0.714875541	2.116762365	1.006982305	4.331737197	0.816612464	0.619792885	0.893093189	0.849149216	0.60099467	5.186178161	1.346796112	1.234905361	3.847040325	7.079528011	0.306217904	0.891575693	1.518502818	1.736365889	1.310468294	0.61735046	0.955827761	0.788955299	2.552039165	0.419813791	2.653220712	0.223545145	6.092535418	6.321011741	8.109153008	1.671045025	6.303801182	0.269561086	2.945961885	0.612829029
UACC812	EGF	DMSO	30min	1.121890106	0	3.160510235	0.81506901	2.096028425	1.282564988	4.772075314	0.849879963	0.549938031	1.00550365	0.747917664	0.578798053	7.472661375	1.282499345	1.14870007	3.859344056	10.1026325	0.329991428	0.662455019	1.527319286	1.563959906	1.289938467	0.475908129	1.088653186	0.833321011	2.911397135	0.374092255	2.869794592	0.211256222	5.546072999	5.694165206	6.34716261	2.162943085	5.554515504	0.283777878	2.856623929	0.66108074
UACC812	EGF	DMSO	30min	0.711500676	0	2.871593002	0.643766496	2.409403913	1.275818842	4.838550291	0.777527232	0.647589407	0.838658279	0.782661448	0.641426301	11.51580647	1.326727054	1.318643494	4.341719109	13.19225436	0.287327684	0.733543694	1.167532021	1.696155342	1.35870825	0.501551987	0.984957064	0.782904704	2.484084666	0.369844121	3.13064513	0.204944284	6.040587779	6.910597979	9.383939313	2.472382849	7.854424115	0.292540338	2.919952535	0.709986165
UACC812	EGF	DMSO	60min	1.312577077	0	2.773383905	0.75091241	1.89029563	1.311064899	4.328595988	0.782494834	0.631419476	0.972561841	0.812343349	0.572307364	10.50024037	1.349282317	1.123356082	3.52030206	9.891464648	0.341279289	0.474672079	1.151285999	1.564929427	1.211814869	0.57985126	1.129361499	1.001478982	2.044771456	0.362301852	2.598129948	0.209725894	4.99685679	5.089937029	5.716622664	2.237082622	5.191880714	0.294126932	2.504119471	0.770714656
UACC812	EGF	DMSO	60min	0.853000432	0	2.625903249	0.602975513	1.576117611	1.083667328	4.034766539	0.802060128	0.657961325	1.049565958	0.718349267	0.609924404	12.75668739	1.423226072	1.343430853	3.442602317	13.31901177	0.315886823	0.523237801	1.159493444	1.381055787	1.313245815	0.582767052	1.101583455	0.753701582	2.074953278	0.377292144	2.517536644	0.220786136	5.354114929	5.273104371	6.766950694	1.890113166	6.116406897	0.347907021	2.473271633	0.762474675
UACC812	EGF	DMSO	2hr	1.22167618	0	2.662246784	0.754873149	1.932461464	1.536544934	4.546321935	0.717860903	0.687645174	1.110495136	0.735977026	0.623647159	12.60122498	1.42889817	1.25974921	3.241770317	11.53077312	0.400722738	0.438514277	1.048009395	1.462625108	1.471246822	0.605492112	1.162604511	0.836314681	1.812343625	0.362159965	2.69445878	0.243695233	5.093231531	5.606073933	5.230682308	2.666650162	6.146567369	0.339524712	2.539884264	0.897326547
UACC812	EGF	DMSO	2hr	0.827125697	0	2.372018334	0.780866323	1.415244614	1.062314386	5.402053388	0.694003077	0.6494548	0.991157488	0.716129111	0.650165501	19.76709955	1.674348035	1.314103817	3.141040991	15.53599197	0.364380949	0.444558376	1.204618549	1.280540677	1.355746437	0.612195487	1.006644614	0.832999664	1.540242525	0.311021645	2.844062057	0.242599833	4.688862475	4.90134697	5.302706764	2.711851625	6.069677267	0.336225866	2.611592425	0.744685285
UACC812	EGF	DMSO	4hr	0.897458901	0	3.432458697	0.746044133	2.055048033	1.482856191	5.950595074	0.673698269	0.624638529	0.892367602	0.770396221	0.618264794	15.47521487	1.521527479	1.24619572	3.423762695	14.80621757	0.36783955	0.492143675	1.417948648	1.156766493	1.441113924	0.538502013	1.060945505	0.889709431	1.762752115	0.308294498	3.141381084	0.217758924	6.21833172	5.408721409	4.115029471	3.078419999	5.687138903	0.326326671	2.887908435	0.721842532
UACC812	EGF	DMSO	4hr	0.940417783	0	2.382222615	0.786362178	1.67429963	1.084687884	5.213467632	0.624867116	0.691411691	0.831038412	0.891315129	0.629044186	17.70539185	1.52603548	1.259388175	3.09512881	18.33980447	0.362668147	0.460219487	1.14117247	1.357500181	1.415138641	0.608527184	1.062409898	0.894186946	1.298838568	0.310344345	2.502687333	0.237650783	4.334531762	4.639103164	3.54637606	2.794448798	5.617575512	0.361797882	2.377178146	0.735992075
UACC812	EGF	BEZ235	5min	1.029795314	0	0.984667138	0.945363604	0.116744906	0.716708685	4.552356543	0.65133913	0.710817919	1.063940279	0.837950055	0.641871292	6.359416669	1.544697655	1.336907402	2.567738435	7.576570573	0.356678494	1.587101853	2.296219189	0.701321492	1.305990498	0.549402612	0.944855526	1.026664303	0.193583998	0.396911349	2.777137415	0.235888253	2.231878563	5.018260419	0.077616186	1.763653232	6.991582911	0.275988995	2.201965412	0.666580141
UACC812	EGF	BEZ235	15min	0.71752208	0	0.996867383	0.822454138	0.181026156	0.809154305	3.561028184	0.688693731	0.613815589	1.003220403	0.868261079	0.642512221	4.458674156	1.32372037	1.314321267	2.691021338	6.766222561	0.331844271	1.392277818	2.443281781	0.764807416	1.386082359	0.72908764	0.910853184	1.008913017	0.178971755	0.427054427	2.670017788	0.214833639	2.31238018	5.200848123	0.103484506	1.5104941	6.0020353	0.288712261	2.330464693	0.702507044
UACC812	EGF	BEZ235	30min	0.821139604	0	0.99237127	0.782563683	0.183501932	1.030102376	3.76392903	0.80858772	0.684335965	0.981223363	0.92147308	0.623947493	7.000506618	1.352984229	1.249478492	2.389087898	8.385158595	0.379835796	1.284090462	2.18950695	0.792910261	1.299883649	0.648855226	0.945723164	1.012181195	0.15546091	0.447781137	2.547160883	0.220959958	2.296605066	4.084463322	0.155079348	1.732858275	5.756759047	0.325366198	2.011564633	0.794965078
UACC812	EGF	BEZ235	60min	1.079838184	0	0.979442965	0.777978844	0.158458689	1.073653997	4.258287608	0.722175626	0.758457347	1.049181812	0.873519968	0.711720898	8.885675461	1.63035608	1.262722657	2.525914666	9.624018972	0.346420807	0.875772474	1.679591144	0.689424663	1.094390843	0.507986338	0.891603444	0.944483807	0.171538564	0.341026193	3.049209414	0.224848672	2.46059384	3.9817837	0.120410624	2.075830367	6.638540272	0.324683517	2.440064741	0.720244203
UACC812	EGF	BEZ235	2hr	0.793288591	0	0.751401951	0.772140649	0.145744637	1.150743398	5.102404427	0.629619459	0.735014394	0.936954061	0.762934872	0.64300788	17.46052057	1.789477534	1.227886624	2.654823349	15.49230134	0.375718579	0.687995779	1.588976811	0.62677844	1.219888278	0.652844096	0.837780452	0.910812732	0.149447824	0.314779662	3.093104949	0.254387428	2.184051489	5.144875489	0.10495457	2.77801941	7.682626494	0.325696964	2.50081326	0.713950852
UACC812	EGF	BEZ235	4hr	0.844068134	0	0.790565072	0.819178946	0.138645387	1.235299838	4.852525033	0.597809136	0.681908966	0.892827534	0.821311714	0.645892191	13.541888	1.40732871	1.221014274	2.329533043	14.11086619	0.379099328	0.763328082	1.619521338	0.571605023	1.307308735	0.593145074	0.889728056	0.964887269	0.152898323	0.310913032	2.670506494	0.250062513	2.262608171	3.383654822	0.053369348	2.398695777	5.420349266	0.371719617	2.067354499	0.703402827
UACC812	EGF	PD173074	5min	1.178577329	0	2.966086674	1.070108792	2.350981784	1.254818204	5.459921515	0.773690719	0.631100269	1.072962722	0.863084269	0.605686015	8.581713535	1.420904411	1.258112922	3.906661405	8.777362121	0.357821541	1.470168886	2.269707175	1.706934916	1.254120845	0.545082105	1.163855655	0.945619986	2.246388308	0.352919291	2.429873112	0.208579145	5.72524375	4.210315823	6.254873594	1.950097711	6.205682081	0.283424159	2.674411422	0.638491713
UACC812	EGF	PD173074	15min	0.768835604	0	2.554002934	0.908081869	1.544553583	0.977408927	4.175206607	0.936704659	0.662607192	0.989661813	0.864769075	0.650606696	5.079499565	1.250914222	1.268754801	3.307039329	7.022943845	0.354624757	1.028598041	1.780302481	1.670022331	1.528680286	0.486195539	1.155180638	0.876726933	2.210657036	0.405684684	2.428262129	0.22185404	4.627342254	4.633825936	5.635117596	1.574917218	4.807615868	0.298049832	2.51399942	0.662541159
UACC812	EGF	PD173074	30min	0.679991524	0	2.42534515	0.791571233	2.02167599	1.209862781	4.066403002	0.794908838	0.66644177	0.98248527	0.831602766	0.583148529	7.363337321	1.321837721	1.274956568	3.137883695	8.963167899	0.360134831	0.836377986	1.350737483	1.451139098	1.356127829	0.576416887	1.10400477	0.841956765	2.081433741	0.46162538	2.446754034	0.228422138	5.228237726	4.063020541	5.405889801	1.787850411	5.24000441	0.327041503	2.510023655	0.844224801
UACC812	EGF	PD173074	60min	1.043951599	0	3.398976258	0.625844689	3.262828283	1.563308256	5.527066308	0.782996337	0.651186303	0.719573711	0.708473447	0.555008786	12.43468618	1.44252515	1.311936077	4.807822708	13.24816503	0.248093271	0.527487111	0.877637386	1.923557388	1.089332071	0.510945478	0.856686861	0.745518954	2.488708344	0.261891902	3.447224839	0.195018956	6.224856791	6.350705921	7.81693813	2.528086525	7.722856104	0.234161403	3.218319935	0.586576456
UACC812	EGF	PD173074	2hr	0.696037563	0	3.437793311	0.540635179	1.605411201	1.302541838	4.618676401	0.724643304	0.704176784	0.762563284	0.787858525	0.629867977	20.64563902	1.739337389	1.179976718	3.379462091	18.63166622	0.36754274	0.448420868	1.002700692	0.960101678	1.2188944	0.512014655	1.117526863	0.930805486	1.731028373	0.312320595	2.478778432	0.193950136	5.634617932	4.582041204	4.273582282	2.919936467	3.77870149	0.345743008	2.925297132	0.856197792
UACC812	EGF	PD173074	4hr	0.830733773	0	2.279712722	0.755441528	1.618469468	1.160311836	4.756099647	0.647008483	0.692525339	0.914816172	0.743546461	0.577362861	17.02558415	1.54896438	1.17378623	3.059005571	16.86015191	0.376871606	0.446056436	1.13315835	1.229155715	1.398575287	0.603215983	0.999661782	0.905664253	1.384980071	0.312293158	2.647776101	0.239684197	4.992311496	3.720850644	3.759609186	2.660540648	5.551435134	0.364159379	2.313895829	0.7606401
UACC812	EGF	AZD8055	5min	1.384359949	0	1.955980809	0.747267052	0.804275816	1.298296036	4.201494842	0.757209036	0.631241576	1.289220057	0.833345842	0.621847237	5.103265712	1.228040006	1.366134521	3.267470702	5.910982695	0.367766474	1.603185704	3.076204546	1.024938476	1.347536103	0.527738255	0.967694591	0.964717921	0.469854579	0.441577111	2.861777262	0.220507138	3.915315832	5.405613079	0.762718484	1.638532599	5.03088439	0.30265911	2.185663026	0.638201825
UACC812	EGF	AZD8055	15min	1.280324644	0	1.825313919	0.837343842	0.662354224	1.275447887	3.669976816	0.789867725	0.650859005	1.318692529	0.845026494	0.631479012	5.572059964	1.308884863	1.389055264	2.695495376	7.143819153	0.376203831	0.854744651	1.867696001	1.196371972	1.21433703	0.590465352	0.989701723	0.929119062	0.451889234	0.485769335	2.700665607	0.265643377	3.271642464	5.007010602	0.922837093	1.765995352	4.934608288	0.313741195	2.290551469	0.67242711
UACC812	EGF	AZD8055	30min	0.992280838	0	2.744296779	0.769021384	0.634215974	1.866933919	4.402499135	0.739352101	0.559440388	1.003142384	0.769526516	0.560095353	9.800933167	1.353878164	1.322080753	3.432260938	10.07533731	0.307196193	0.927295624	2.456782488	0.898657798	1.478097097	0.469368683	0.948950714	0.931758154	0.463377787	0.371413016	2.988214434	0.189186428	4.811475341	5.712575693	1.03223188	2.145439701	5.327150435	0.286106719	2.873075194	0.629052934
UACC812	EGF	AZD8055	60min	1.253392391	0	2.206009796	0.673506792	0.650164767	1.332068402	4.294872842	0.669337396	0.58557522	0.978654418	0.78277932	0.547881805	13.72866761	1.422829304	1.158859537	2.999946614	10.75031465	0.312117029	0.633605415	1.654314803	0.93278688	1.267364187	0.522256255	0.919967948	0.908711434	0.474953963	0.369381636	2.859395809	0.189992949	4.187420621	5.484225926	0.867194657	2.368109101	5.082072116	0.290759817	2.685805951	0.672439065
UACC812	EGF	AZD8055	2hr	0.930320647	0	2.16539982	0.663136319	0.966138969	1.990804843	5.13916371	0.649008052	0.700657989	1.215285151	0.75770919	0.65844912	18.85196687	1.417432534	1.355609658	3.115031794	14.90459216	0.365864446	0.54718397	1.395292408	0.928395859	1.288922264	0.551411444	1.102272751	0.787862947	0.425144849	0.332823926	3.112009491	0.261822575	4.49129481	6.345147496	0.753493024	2.614274586	7.02607715	0.344509819	2.712378946	0.706778349
UACC812	EGF	AZD8055	4hr	0.624770912	0	2.038294377	0.845559491	1.147289619	2.377815916	6.420449108	0.539485005	0.608804974	1.321149593	0.817291181	0.715110328	16.9134442	1.473431933	1.430395324	3.581970789	15.27645486	0.407974687	0.589603573	1.43143208	1.015667962	1.317329511	0.553980402	1.014449423	0.786871162	0.48924381	0.325669271	2.839091125	0.239880093	4.839667022	5.709897331	0.991181735	2.756496127	6.679047059	0.356125518	2.734681755	0.692375491
UACC812	EGF	GSK690693	5min	1.327467807	0	2.632904452	0.705715113	13.15662278	8.185481283	3.799888177	0.835139562	0.627315857	1.083303671	0.868400249	0.580377735	6.440283936	1.281850632	1.270827861	3.170611848	7.516286188	0.398841489	1.440278186	2.50777118	1.310064451	1.399487371	0.544722829	1.032666513	0.899891106	1.676425627	0.404804602	2.870877574	0.214176427	4.570104245	4.524985901	3.785520011	1.666640605	4.616259702	0.303294221	2.161831415	0.660882389
UACC812	EGF	GSK690693	15min	1.239798183	0	2.437639379	0.809329955	11.71865456	7.523352999	3.784091868	0.803952673	0.601259226	1.053566874	0.860354778	0.58725784	5.96335935	1.246888671	1.211324192	2.951715177	8.055155117	0.387389073	0.782848272	1.591119812	1.492797105	1.339684794	0.589408803	1.030660105	0.924861348	1.673083	0.430667697	2.841554495	0.21623658	4.01764143	5.053747043	5.370249614	1.822795863	4.902747279	0.296534675	2.249575444	0.619794038
UACC812	EGF	GSK690693	30min	1.122687268	0	2.672944866	0.802300348	13.70645596	9.163407091	4.29443669	0.715382683	0.538418184	1.006537969	0.754417458	0.554838677	7.01673849	1.283435709	1.183121898	3.054864749	8.7283869	0.309001888	0.718492234	1.695721014	1.256142123	1.220732957	0.491101094	1.052986709	0.862430589	1.704308871	0.37247954	2.78686418	0.203564463	4.781657743	5.231367897	4.560402151	2.120417349	5.246267672	0.284273435	2.563045297	0.597703409
UACC812	EGF	GSK690693	60min	1.171282639	0	2.969015105	0.736313583	15.24923511	10.14953826	5.404230122	0.585918226	0.551414109	1.077230414	0.69674426	0.555683499	13.22621997	1.318978429	1.233668911	3.495223244	11.76230722	0.251820484	0.474932518	1.06768257	1.592716022	1.137432296	0.48345707	1.023946648	0.81219798	1.345010462	0.314047213	3.032703269	0.208264986	5.239312432	6.940089101	5.42848036	2.568330925	7.1051138	0.263342888	2.789073125	0.572726522
UACC812	EGF	GSK690693	2hr	1.184050468	0	2.302436777	0.701102326	9.504837025	6.302261591	4.32216153	0.650307495	0.636392088	1.203833084	0.790317746	0.639247462	13.66291327	1.473158451	1.374891947	2.550891745	11.55919919	0.388497255	0.44321009	1.067769339	1.278114242	1.185687286	0.588397919	1.086209501	0.748317145	1.289647415	0.346773947	2.691809266	0.241114033	4.018631454	5.218708122	3.581007574	2.74036898	6.077180126	0.335784379	2.253865756	0.794684454
UACC812	EGF	GSK690693	4hr	1.106593294	0	3.259744695	1.135266844	3.026957724	2.246120517	6.925638876	0.585365763	0.562531934	0.896591938	0.753297771	0.596653962	21.91320473	1.640908608	1.413966597	3.959555085	14.04607339	0.358019284	0.417859245	1.039371999	1.602551129	1.683205867	0.47675256	1.065398085	0.94021867	1.524171324	0.25593319	3.01458059	0.218653669	5.689057572	6.330662503	4.602229521	3.665891822	8.002353663	0.300374884	2.54314966	0.584462433
UACC812	EGF	GSK690693_GSK1120212	5min	0.821168644	0	2.231076417	0.65174298	13.98773549	8.992868049	4.142182404	0.581189623	0.619254714	0.968237878	0.917229717	0.609386994	20.01591171	1.66581434	1.309161419	3.246604844	17.35459964	0.317737422	0.101401563	1.253208071	1.321605537	1.349336461	0.621779539	1.078987897	0.877104676	1.233614606	0.329182304	2.390288612	0.211844863	4.723119668	3.722927548	3.065298597	3.214491635	5.879467993	0.327607661	2.342182864	0.561464976
UACC812	EGF	GSK690693_GSK1120212	15min	0.719638885	0	2.239115066	0.68820737	12.66575606	7.715441125	3.184865288	0.657142085	0.657835251	1.062150661	0.895712028	0.644953293	15.16973555	1.603599267	1.246711516	2.69498516	14.11728408	0.368109805	0.118176314	2.186093375	1.391790049	1.398696808	0.512752946	1.016040262	0.90019135	1.180144142	0.196721365	2.535127659	0.211474848	4.33719782	3.225697615	2.947390104	2.427016493	5.165494297	0.320476421	2.151587173	0.598674309
UACC812	EGF	GSK690693_GSK1120212	30min	0.494841517	0	2.288618331	0.733977791	15.55926347	9.347413019	3.906060259	0.64016234	0.666007014	1.141923645	0.697406428	0.539713018	16.37460106	1.742429027	1.382269218	2.747914698	16.55237623	0.368495165	0.106187631	2.200988474	1.37595675	1.301024022	0.617466551	0.985088757	0.668824845	1.15348304	0.335576378	2.600426588	0.238975672	4.047189918	3.846090339	3.334562243	2.390971523	5.510319265	0.339437227	2.069878831	0.636368791
UACC812	EGF	GSK690693_GSK1120212	60min	0.855276159	0	2.221571051	0.6924724	15.16719883	8.114004264	4.200590532	0.571768133	0.705698022	1.034661466	0.771577077	0.616341392	15.75111765	1.582553055	1.333923825	3.029647408	15.10304357	0.319343824	0.100584614	1.493820296	1.147626576	1.067144554	0.600571464	1.027407183	0.815028386	1.096193151	0.242581155	2.717866554	0.238463544	4.293747735	3.797954389	2.614831027	2.6713607	5.436922534	0.312109236	2.448546884	0.613363743
UACC812	EGF	GSK690693_GSK1120212	2hr	0.805606029	0	2.515616814	0.6837165	12.26863973	7.359365669	4.690636272	0.574430688	0.653258986	0.916749173	0.764951205	0.645522778	21.87556985	1.635415687	1.340341586	2.943446229	20.53115997	0.36168325	0.090879983	1.252026831	1.191468732	1.065989696	0.586458377	0.998935909	0.909539062	1.021533066	0.259813968	2.84011589	0.244942081	4.489301227	3.591624281	2.11742879	2.971648542	5.550627127	0.34671711	2.363554218	0.637291492
UACC812	EGF	GSK690693_GSK1120212	4hr	0.995776192	0	2.381643639	0.710864417	11.73954452	7.386582202	4.832635286	0.485436269	0.684503257	0.838049857	0.914402968	0.596720369	14.29213544	1.549008673	1.375101675	3.165753164	14.82296135	0.331947048	0.081435068	1.281957915	1.309552376	1.235791012	0.533233634	0.892936062	0.951835303	1.02255118	0.273060129	2.638394931	0.230510041	4.416246918	3.370238744	1.985806099	2.457822391	5.883118209	0.329624658	2.255716593	0.600510997
UACC812	Insulin	DMSO	5min	1.388120672	0	2.71053229	0.75497765	2.37824101	1.225112597	3.800745374	0.936162407	0.619390682	1.200321871	0.80904636	0.578456428	5.85895663	1.277369132	1.342976414	4.053948964	6.934510307	0.392837288	1.337113004	2.481405156	1.563375869	1.465154293	0.545566478	1.121976704	0.891403326	2.845324718	0.402051808	2.807651989	0.210074233	5.747843138	4.923127122	6.446500553	1.726484068	5.119324193	0.300086678	2.204981037	0.688741752
UACC812	Insulin	DMSO	5min	1.461810183	0	3.042488467	0.514090105	2.607413005	1.518848418	3.076864268	0.756475441	0.620971692	1.066451187	0.783912363	0.594602786	14.18114391	1.412169295	1.237892021	3.808105055	15.47519449	0.337570207	0.921533122	1.519697446	1.566275808	1.310807292	0.457066978	1.067152369	0.870294652	2.619791704	0.334685508	2.521850101	0.195571622	5.61053638	5.521653976	6.264471987	2.176564697	4.956848474	0.318336444	2.486535811	0.708024548
UACC812	Insulin	DMSO	15min	0.503973089	0	3.668403973	0.590542997	1.968527103	1.233997392	4.737070652	0.812916862	0.603677337	0.854365205	0.724441214	0.622229312	10.85571397	1.223383439	1.234256113	4.18377168	16.07437339	0.292579678	0.450776516	1.008079175	1.383562891	1.259131503	0.512351704	1.185795701	0.851180115	2.561028613	0.361793607	3.003888691	0.15428066	7.206885734	7.652042135	9.540070334	1.558225596	6.804506676	0.275087629	3.688464742	0.601478608
UACC812	Insulin	DMSO	15min	0.630516107	0	3.680964093	0.518062713	2.472631368	1.33308744	3.953213814	0.755924554	0.538585374	0.963255597	0.82556021	0.557328541	17.8934279	1.52921355	1.27507501	3.953681939	16.38644758	0.385200881	0.342119196	0.851430939	1.236776144	1.140069111	0.548126714	1.013194891	0.919322914	3.114454166	0.349061771	3.347574677	0.178922331	7.266597155	7.678477013	8.007976466	2.581698991	5.077080022	0.302426259	2.968294795	0.742458155
UACC812	Insulin	DMSO	30min	1.169217894	0	2.730643497	0.711080904	2.130391594	1.332564081	3.795168156	0.857163292	0.609380177	1.001470901	0.833873578	0.601414583	8.106873369	1.301938609	1.19308096	3.594661917	9.720008098	0.38053106	0.547479747	1.204999239	1.363819318	1.391865562	0.582562253	1.11153758	0.871943048	2.453683554	0.384305849	2.562819692	0.214122266	4.919545423	4.558801942	5.421443639	1.98145827	4.565215503	0.314482257	2.570954177	0.693477197
UACC812	Insulin	DMSO	30min	1.517629067	0	3.022688487	0.553959877	2.624098281	1.320180483	3.774978711	0.786553871	0.650808018	1.090981189	0.801305778	0.579930097	12.94807391	1.388713662	1.161031277	3.889926158	14.68699287	0.339945273	0.411170611	1.002511358	1.552382691	0.944499265	0.569955096	1.14975995	0.86767228	2.609874249	0.298888141	2.80666139	0.209016187	5.290497429	5.446050682	6.728296443	2.311346423	4.497780738	0.318909953	2.692002993	0.724442823
UACC812	Insulin	DMSO	60min	1.328384283	0	2.862035692	0.661336484	2.100530877	1.414185685	4.149607232	0.752526563	0.632157981	0.969159032	0.755700799	0.585370602	12.72394839	1.438597808	1.204837406	3.502340625	10.22588534	0.329047613	0.365998077	0.959372323	1.425733845	1.284466291	0.551481092	1.111077596	0.876923979	2.105711454	0.325111473	2.669279512	0.203722725	5.084706955	5.212448582	5.838979528	2.458223695	5.245517438	0.298022651	2.688528889	0.717056079
UACC812	Insulin	DMSO	60min	1.277885276	0	2.913819153	0.599011725	2.235135918	1.244380105	4.54077096	0.780558845	0.710204621	1.115632538	0.765819754	0.642006779	12.56882484	1.42457442	1.197850856	3.450521596	13.30607551	0.347418017	0.290963418	0.946228668	1.401111984	1.013779385	0.520579801	1.315792983	0.769642624	2.561586012	0.321473678	3.028247442	0.222260561	5.714582648	7.95852235	6.498908001	2.258373797	5.871237368	0.304329644	2.728044914	0.854162213
UACC812	Insulin	DMSO	2hr	1.109989692	0	3.018582576	0.822119501	2.077991379	1.482219949	5.059169593	0.701429542	0.645431732	1.211199756	0.746270754	0.642334292	17.39464573	1.578876152	1.317540095	3.165528978	13.96899693	0.386927333	0.337859362	0.957606719	1.401080567	1.443390381	0.574291277	1.129943266	0.785814968	1.876506284	0.283120343	2.916955689	0.243510324	5.455050486	6.113046854	6.11066728	3.172097049	7.283064683	0.333169633	2.785072231	0.7909253
UACC812	Insulin	DMSO	2hr	1.101840164	0	2.71851853	1.201558032	2.414594861	2.151945818	3.448900311	0.830863623	0.711410763	1.227573057	0.885209266	0.736113094	7.243042911	1.326328404	1.211414539	3.253118854	8.627095655	0.438374666	0.812699759	2.169214287	1.271750186	1.672790758	0.575491972	1.251240412	1.157162131	1.588479873	0.346159254	2.3170416	0.210988078	4.361024755	4.252208911	3.387274699	1.775263999	3.85521728	0.320414715	2.311854131	0.854385448
UACC812	Insulin	DMSO	4hr	0.81402439	0	3.270272757	1.134305572	12.82250744	8.74867317	7.449825268	0.607082122	0.662841225	1.170997972	0.804427014	0.68087522	17.95947358	1.465370459	1.378207487	3.445461119	16.97747242	0.388860823	0.466534605	1.135865508	1.375808295	1.455022537	0.566386753	1.004387814	0.823647715	1.374289518	0.323644468	3.247661077	0.254311856	4.686689082	6.844652022	3.916351769	3.456446829	8.433217242	0.344790157	2.713185078	0.73442222
UACC812	Insulin	DMSO	4hr	1.029490838	0	3.305174732	1.088740201	1.978757091	1.550876459	6.216034927	0.779025874	0.711220509	1.172050302	0.822698065	0.69584065	15.76756437	1.539433394	1.3115804	3.400446836	13.61185804	0.36800406	0.429410593	1.126059917	1.399674101	1.377606443	0.552368263	1.02998318	1.047982244	1.65109015	0.34398999	2.918219441	0.225263383	5.897636521	5.451169679	4.897295026	2.765764968	4.834432328	0.317513545	2.564729198	0.867076875
UACC812	Insulin	BEZ235	5min	1.39544852	0	1.283203326	0.77558596	0.135103146	0.843390348	4.550612317	0.708479852	0.574472288	1.000638086	0.774119266	0.570306987	9.402067744	1.510096641	1.256386776	2.842539465	9.825955169	0.358688136	1.333585862	2.497176671	0.606830261	1.28052493	0.592285304	0.839221322	1.085967119	0.165891212	0.465294362	3.010728881	0.195934788	2.574704133	5.814729701	0.059353778	2.20989566	4.704287996	0.279308162	2.461784023	0.80876894
UACC812	Insulin	BEZ235	15min	0.924033619	0	1.17760922	0.645964038	0.139313668	1.085062841	4.07258064	0.661991113	0.653166718	1.026614447	0.794887073	0.56218194	14.99498372	1.521002012	1.227609423	2.276720854	15.40445876	0.321790443	0.604799084	1.217150313	0.488244734	1.023685057	0.586253546	0.830095496	1.076490202	0.161183923	0.361613697	3.37365009	0.184039838	2.800573022	6.159851441	0.053272294	2.645202912	5.646074742	0.266321393	2.44938962	0.892577521
UACC812	Insulin	BEZ235	30min	0.884524341	0	1.150772464	0.734428597	0.087192047	0.876579671	4.039678644	0.614766746	0.629817945	0.985542172	0.758564619	0.593956519	8.609763671	1.361660618	1.122142333	2.010867546	11.26695043	0.310524006	0.622823151	1.352640026	0.52898428	1.122281331	0.589528127	0.895691906	1.094242263	0.152951199	0.348631948	2.733041316	0.194254525	2.264777741	5.536828296	0.043406776	1.801399076	4.484922266	0.26600093	2.237457551	0.859639999
UACC812	Insulin	BEZ235	60min	1.523020457	0	1.148742238	0.793444656	0.111770642	0.938673365	4.687172283	0.620796298	0.708623522	1.365969196	0.769886285	0.614990129	10.36706208	1.54022433	1.138252889	2.1909426	12.40264657	0.364582838	0.568199299	1.270903865	0.531342481	1.258643963	0.482006058	0.999764714	0.985087647	0.158116688	0.36647397	3.047175646	0.21001319	2.38863136	4.770118562	0.046670547	2.093321898	4.196380122	0.323547116	2.114902609	0.909895829
UACC812	Insulin	BEZ235	2hr	1.020989966	0	1.063375619	1.223606453	0.1751704	1.871778944	5.270142089	0.592808834	0.740658378	1.423126529	0.821370581	0.685466509	9.17310955	1.415740079	1.255128789	2.966150828	10.13390473	0.380967363	0.974634444	2.181964781	0.515682399	1.337314891	0.583950848	0.981005113	1.130179907	0.178190584	0.36362754	3.521507694	0.22661452	3.123849018	4.458979374	0.039098364	2.140109358	5.307483237	0.315518741	2.390561683	0.735467994
UACC812	Insulin	BEZ235	4hr	0.957738959	0	0.984721939	0.972339148	0.140052201	1.374672893	5.752704617	0.599044195	0.700828181	1.140385335	0.882025183	0.699370394	9.963834936	1.437893387	1.125222704	2.14466281	12.96883473	0.424849627	0.556726014	1.601366204	0.455983247	1.201152129	0.622068567	1.030120138	1.143226741	0.160591435	0.409428535	2.394755649	0.2260657	2.413659648	3.026063189	0.035086307	2.27562381	4.309318657	0.352933744	2.041599271	0.708221399
UACC812	Insulin	PD173074	5min	0.905018968	0	3.130157994	0.688274317	2.477091646	1.413846777	3.765209231	0.920147536	0.607705529	0.940704115	0.799354686	0.567148165	10.51166497	1.389473815	1.255638027	3.690575875	12.66038209	0.374758383	0.974195611	1.648810713	1.570174248	1.392219288	0.459638346	1.087076603	0.953225752	2.639822115	0.386304936	2.493752398	0.204553084	5.436901446	3.971467646	4.720992776	2.133553001	3.745215539	0.309816062	2.404432958	0.736211124
UACC812	Insulin	PD173074	15min	0.906419478	0	3.570854624	0.556506244	2.167327506	1.213520401	3.433971236	0.923414553	0.62376116	0.891494439	0.864519398	0.545519143	12.52582053	1.385208412	1.204553187	3.499840722	13.73941225	0.344030761	0.404350847	0.932842203	1.111586621	1.298722842	0.634173713	1.120339714	0.89738785	2.689920199	0.361179597	2.96456542	0.172674084	5.582212952	5.451177482	5.496962418	2.385083476	4.711761693	0.293598774	2.845163601	0.788555396
UACC812	Insulin	PD173074	30min	0.818066803	0	2.926234119	0.637793357	1.870534837	1.12598494	4.078833119	0.869406693	0.658345784	0.949878995	0.811546877	0.593391801	8.635115681	1.31444493	1.304873002	3.007051365	11.10768697	0.359769157	0.474218803	1.05385069	1.217996081	1.217061386	0.615515747	1.169688374	0.922419193	2.329839094	0.406175415	2.420079648	0.190628322	5.348191486	5.543706278	5.939469374	1.784629463	3.223719456	0.312265858	2.405448503	0.872217679
UACC812	Insulin	PD173074	60min	1.483753767	0	3.119747925	0.666280001	1.820970883	1.237620993	4.886147335	0.773182653	0.632001036	1.342965321	0.714305922	0.589258269	13.02193211	1.469475338	1.147719768	3.65921231	17.24710335	0.380627442	0.318676082	0.891187151	1.491798035	1.208823569	0.521601357	1.219054279	0.795012135	2.561066086	0.255232348	3.046804123	0.183669021	5.691421056	7.478978589	7.63653172	2.510549828	5.579634872	0.281384816	2.749021734	0.741881726
UACC812	Insulin	PD173074	2hr	1.176773584	0	2.909243109	1.205253904	2.475978249	2.202980324	4.533989064	0.794211144	0.683710276	1.241178027	0.805274414	0.698522526	9.707587755	1.448605706	1.188976082	3.517473193	10.62201665	0.401061863	0.545416789	1.403293848	1.245831602	1.481513178	0.479384936	1.270237512	1.064362461	1.551153825	0.311584086	2.723180656	0.216404535	4.342637798	4.14891406	3.365165669	2.080921135	3.738225647	0.355919284	2.408207338	0.84347934
UACC812	Insulin	PD173074	4hr	1.145880724	0	2.901401544	1.031274793	1.379803832	1.420766405	5.295614697	0.717551708	0.720080517	1.094677471	0.821843247	0.729742656	5.025497133	1.428186043	1.28625707	2.90137834	7.134523341	0.320574475	0.34540485	1.153320445	1.252941063	1.471281119	0.473920601	1.10855676	0.949853623	1.536824622	0.36204287	2.478156767	0.215963427	4.51651373	3.760620829	3.147911014	1.488007194	4.491097417	0.30675415	2.213812897	0.893033638
UACC812	Insulin	AZD8055	5min	1.209320592	0	2.200543547	0.663011133	0.758167105	1.236567477	3.447366565	0.756789537	0.615887055	1.020449932	0.88511286	0.630597411	5.838618122	1.27255316	1.293117647	2.950249815	7.062124107	0.374976451	1.484365888	3.017598259	0.964620683	1.448621152	0.536119729	0.962263585	1.017795986	0.48525622	0.449738757	2.617659254	0.214106675	4.218768675	4.961104419	0.674696361	1.537118121	4.405730519	0.30554208	2.16069577	0.69096688
UACC812	Insulin	AZD8055	15min	1.26663187	0	1.886383954	0.907873395	0.624881689	1.360918165	4.06400894	0.746721265	0.685275178	1.2451583	0.905672601	0.665959568	6.82602056	1.300369068	1.381310954	2.605702507	7.990232089	0.395693582	0.696287526	1.460141411	1.115823418	1.296350925	0.564756063	1.057346125	0.931526723	0.433132771	0.476306674	2.669523314	0.263997122	3.5187716	5.320323336	0.769946874	1.812387148	5.389671796	0.313867211	2.130488062	0.633579276
UACC812	Insulin	AZD8055	30min	1.306461085	0	2.021714626	0.9377031	0.833952313	1.761878715	4.18280891	0.716001376	0.671232343	1.3257155	0.852757151	0.686940232	9.065480937	1.349146543	1.34390908	2.984776173	8.339393476	0.365598702	0.733018233	1.846784772	1.234363737	1.428752128	0.546913504	1.024332266	0.940403099	0.564158298	0.400271395	2.665263849	0.220748757	3.500627771	5.275731728	1.39682753	2.166162082	5.059122925	0.323273198	2.178316189	0.635961923
UACC812	Insulin	AZD8055	60min	1.174373216	0	2.236194822	0.689216218	0.779815797	1.614366097	4.250636186	0.730233992	0.662339625	1.017556464	0.821116264	0.684660314	14.98648177	1.412592159	1.221838368	2.883691573	11.13154228	0.348398287	0.514342246	1.258176696	1.012281225	1.367431357	0.578190394	1.024049414	0.922495221	0.48052917	0.363151186	2.718041261	0.230759565	3.98272685	5.415654426	0.735677813	2.307861937	4.94309971	0.326158305	2.519543108	0.683251639
UACC812	Insulin	AZD8055	2hr	0.898386383	0	2.579841172	0.699308123	1.121259856	2.538412576	5.940089394	0.574566445	0.62481343	1.289325512	0.722084894	0.695131413	26.12953505	1.504932632	1.482591469	3.814746023	19.86773859	0.35345256	0.417732953	1.265578013	0.880231547	1.534907279	0.514536908	1.073433244	0.814806493	0.395196035	0.28293217	3.611341543	0.232773261	5.257976392	7.134912719	0.644330603	3.647685925	8.434904736	0.320973689	3.017784111	0.622311585
UACC812	Insulin	AZD8055	4hr	0.483067049	0	2.198474707	0.824780819	1.145125549	2.820712584	5.867380266	0.560205824	0.66514937	1.104508674	0.785091436	0.63498243	19.3061237	1.491993216	1.36624002	3.655275994	18.38521628	0.412328169	0.552958134	1.384980424	0.848827635	1.327301875	0.565857819	1.103328222	0.883289289	0.412719739	0.31218776	2.950802964	0.214368006	5.110802369	5.249670578	0.664817703	3.045368572	7.015248904	0.340318448	2.93872043	0.650986721
UACC812	Insulin	GSK690693	5min	1.379592672	0	2.612307699	0.727945575	16.72151519	10.61478844	3.769534174	0.764247988	0.583153271	1.220125794	0.78756662	0.606979029	6.790463491	1.315012333	1.427739651	3.386981993	7.207312626	0.385001934	1.258665733	2.345665868	1.478814541	1.465402726	0.562521338	1.075689341	0.871595002	1.821419048	0.397923778	2.937368815	0.208556119	4.411290087	5.462007371	5.046636675	1.556794437	5.038911585	0.298903034	2.147041998	0.604695966
UACC812	Insulin	GSK690693	15min	1.322616126	0	2.497217803	0.769906284	14.2620764	8.730745419	3.548621311	0.813429555	0.582579364	1.112549904	0.798011511	0.615890746	7.645353753	1.32506489	1.264986777	2.832476235	8.875628191	0.384216722	0.625203784	1.115269485	1.624017386	1.263204491	0.534380017	1.075114966	0.868552822	1.52325284	0.412474659	2.684452321	0.221497143	3.698356374	5.480129169	5.52759428	1.680322796	5.260415892	0.313612382	2.20893895	0.612200547
UACC812	Insulin	GSK690693	30min	0.674741231	0	3.143382022	0.73229661	21.83466976	12.28212915	5.66548841	0.634647026	0.607619875	0.934522357	0.788570532	0.584202987	11.32056047	1.356638437	1.634572899	3.919307845	14.60155832	0.329595138	0.564154869	1.277619065	1.202621076	1.348998807	0.52893767	1.024486608	0.863653682	1.637333455	0.348896928	3.017828081	0.192155815	5.318128323	6.3003009	5.326768805	2.175824413	6.647682424	0.269813498	3.100057675	0.556970752
UACC812	Insulin	GSK690693	60min	1.191227175	0	3.201877065	0.792071079	16.45568444	10.41570141	5.065306135	0.611655039	0.54520233	0.998454217	0.704238087	0.547418803	15.51934018	1.467417316	1.20509495	3.399503549	12.85317255	0.284282274	0.384595468	1.105295891	1.39382564	1.291150964	0.477174198	0.977242561	0.852336468	1.406389103	0.291276065	3.034186507	0.196995643	4.951435896	6.285273286	4.669822207	2.608834997	6.835135866	0.26894521	2.914587852	0.577338871
UACC812	Insulin	GSK690693	2hr	1.114533506	0	2.667870205	0.739947509	14.85652726	9.164207173	4.970216263	0.572521995	0.638558669	1.066601395	0.771761241	0.609818054	19.60888098	1.522386369	1.33556688	2.880886003	13.86935204	0.363806777	0.353968047	0.921888548	1.259400975	1.270526206	0.536486952	1.047594104	0.809927362	1.180118796	0.292353321	2.960632443	0.239464527	4.602721821	5.699276459	3.306609479	2.956484472	6.949871343	0.326746233	2.511961972	0.714823628
UACC812	Insulin	GSK690693	4hr	1.281160952	0	2.606038279	0.992090567	13.98351424	8.49772151	6.31430438	0.568728842	0.685305661	1.200381545	0.752946089	0.603502032	19.47901856	1.611768618	1.477523434	3.058394118	12.14829027	0.382870393	0.453232763	1.014479934	1.275110645	1.385895692	0.591055	1.052790043	0.833491231	1.200428936	0.30394335	2.975279726	0.231564178	4.368986831	5.948427863	3.031617863	3.040342566	6.672205472	0.310879704	2.340687603	0.681040154
UACC812	Insulin	GSK690693_GSK1120212	5min	0.828130542	0	2.68028405	0.679045879	13.66163907	7.968070488	3.808692357	0.638208983	0.6310598	1.015932189	0.808005477	0.587731839	26.33631151	1.827085412	1.243571849	2.886202913	25.78975473	0.403722114	0.08302575	1.509207123	1.225273243	1.262157082	0.636370156	1.142900944	1.040240885	1.507035727	0.308052764	2.417215578	0.195753536	4.761006394	4.473696687	2.798243532	3.523524712	4.769558066	0.379425022	2.143525598	0.665005141
UACC812	Insulin	GSK690693_GSK1120212	15min	0.662971896	1	5.667827904	0.458158607	29.70216993	18.39873082	4.573446236	0.637624413	0.57820038	0.769285284	0.672567407	0.598931706	48.33411242	1.726207135	1.050073789	4.814260598	42.9155328	0.321008048	0.08796644	1.171502151	0.758209338	1.115186726	0.393347267	0.910478149	0.87153634	1.864581084	0.175157338	4.249102966	0.172335536	8.424510495	10.94941571	7.531518356	5.837911439	9.676782121	0.292889892	3.323530297	0.545223616
UACC812	Insulin	GSK690693_GSK1120212	60min	1.576113178	0	3.156214837	0.760463835	11.36315293	8.684603517	5.57236588	0.552777146	0.638627856	1.7815192	0.72268444	0.584901777	19.33889389	1.822893028	1.354031514	2.966815619	20.17966778	0.364923828	0.082319722	1.158218006	1.524022289	1.142110548	0.570576944	1.11209055	0.893234912	1.208161907	0.278752948	3.499674254	0.202270184	4.808232284	6.645588305	3.719793691	3.529557331	5.651078923	0.321904829	2.561895377	0.808802717
UACC812	Insulin	GSK690693_GSK1120212	2hr	0.843081053	0	2.558776325	1.274572526	10.77123907	7.578465177	4.127082969	0.591275606	0.669089529	1.280286718	0.72631074	0.619527814	14.88608212	1.57904502	1.247894394	3.160382836	16.79410517	0.397778425	0.082061215	0.977807641	1.084879211	1.43772632	0.565308763	1.097783027	0.982590221	0.912599577	0.382818167	3.064487029	0.197962336	4.366473987	4.601763512	1.359421501	2.587958212	5.903342012	0.318167268	2.297690742	0.763741501
UACC812	Insulin	GSK690693_GSK1120212	4hr	0.974440413	0	2.90870898	0.996520046	9.687407152	9.382089099	6.613808402	0.531457807	0.751109388	1.223550926	0.720262173	0.678311196	12.81171114	1.552377859	1.943177517	2.811381024	12.99724095	0.334252507	0.096479646	0.833836807	0.913987307	0.963489787	0.568584478	1.015938535	0.979020546	0.947166918	0.368678171	2.93699706	0.208775738	4.644756389	4.239872986	1.711336035	2.300611034	5.856420127	0.270885308	2.294835844	0.670700662
UACC812	FGF1	DMSO	5min	1.474556814	0	2.883423	0.651041681	3.055121958	1.590578203	3.878073752	0.845346054	0.690784814	1.374514827	0.948809745	0.602528019	7.866453373	1.489540513	1.524329576	4.155508827	8.513383009	0.388426286	1.616247033	2.409788986	1.590232535	1.567263132	0.542157098	1.145336873	0.973759669	3.075854033	0.376194399	2.867912913	0.207113431	5.546131784	4.95611002	5.896103945	1.866377702	4.811671511	0.304775239	2.463370126	0.743876583
UACC812	FGF1	DMSO	5min	0.753836747	0	2.646708575	0.66104764	2.666803555	1.215035864	4.310200129	0.789860801	0.656804456	0.976534464	0.808517444	0.638006736	6.284107384	1.325611463	1.278628073	4.037244508	7.868532677	0.323366528	1.128418181	1.808948392	1.388150381	1.267651109	0.581692507	1.110876579	0.872857783	2.517815362	0.396530993	2.501986234	0.217189484	6.014959702	4.776427488	6.88120534	1.645972177	4.462788647	0.282384444	2.910736491	0.61748723
UACC812	FGF1	DMSO	15min	1.443067583	0	2.548074696	0.818203241	1.655058972	1.080269642	4.307654615	0.905084347	0.742519976	1.31746024	1.011664468	0.636732794	5.333867319	1.33897943	1.381527189	3.594588504	7.911090504	0.359402005	0.64886037	1.230648924	1.652258885	1.308057805	0.560517041	1.070455686	0.849723524	2.671195052	0.428918163	3.021917687	0.225859613	4.504401198	5.77088251	7.452790971	1.714260242	5.424721388	0.329909492	2.461353509	0.675979937
UACC812	FGF1	DMSO	15min	0.644417671	0	2.345823347	0.687248833	1.792795991	1.063155352	3.871920095	0.870573778	0.657326638	0.933129601	0.862741698	0.560759753	5.648383618	1.225587831	1.213047737	3.464183313	7.351372637	0.362010482	0.912093458	1.626364025	1.348018214	1.531266472	0.576934821	1.122112883	0.916000234	2.24564374	0.393665942	2.471097156	0.203410103	5.41567565	3.693330632	4.532140662	1.518663628	3.603493634	0.288572263	2.624609387	0.697118618
UACC812	FGF1	DMSO	30min	0.821200147	0	3.254227323	0.661814831	2.296758136	1.263630682	4.48441651	0.86344703	0.623411669	1.053709377	0.874307473	0.631535815	9.267829578	1.406105063	1.313026247	4.125600474	12.17789654	0.34718288	0.740944061	1.35475758	1.321236616	1.426778088	0.524511462	1.170811116	0.883928079	2.950398606	0.370308718	3.314330899	0.202923955	5.69542323	5.728701838	6.189119776	2.089572773	4.72233512	0.325438127	2.898548887	0.76283229
UACC812	FGF1	DMSO	60min	1.485694494	0	2.90784277	0.676244186	2.187140693	1.458907121	4.38413614	0.785401546	0.620043697	1.205464472	0.748986727	0.565240737	11.02050026	1.369370654	1.16606356	3.791458532	11.05019224	0.323499836	0.630516576	1.346885374	2.121013505	1.334624218	0.546169551	1.15718912	0.897164034	2.719049159	0.359221649	2.995654075	0.198194893	4.699393562	5.776083992	7.022621632	2.079036679	5.477499624	0.307974889	2.570961803	0.730652704
UACC812	FGF1	DMSO	60min	0.866404956	0	3.020629377	0.58346029	3.601635646	2.174052953	4.437362049	0.727671317	0.670495067	0.826854226	0.779571662	0.605135767	14.19834754	1.413272964	1.373180331	4.338091405	13.59785744	0.309453452	0.490146145	0.937752895	1.733034652	1.260422158	0.462613411	1.070619277	0.742046394	2.656039057	0.254439496	3.390189179	0.225357806	5.905112373	6.555480511	7.99447399	2.598761776	8.263378267	0.295381473	2.936922402	0.618104954
UACC812	FGF1	DMSO	2hr	0.727431704	0	3.690204594	0.767922757	2.241842691	1.471103197	6.682956538	0.778259479	0.652610167	1.341647225	0.735893065	0.709228858	15.33187498	1.352766317	1.443134387	4.183768997	15.72336711	0.352001536	0.47974679	1.139646513	1.506642771	1.676287519	0.55891521	1.239705432	0.716252656	2.638817097	0.357624418	3.830113663	0.240657878	6.581859919	8.9162919	9.509507363	3.114886453	8.645373277	0.313968406	3.397397566	0.820831732
UACC812	FGF1	DMSO	2hr	0.83335795	0	2.886512503	0.790493948	2.023701598	1.366301193	5.611547444	0.670182509	0.631507815	0.98669666	0.744466676	0.579212384	16.03025766	1.535534623	1.248798769	3.577866862	16.01287582	0.320726578	0.510932096	1.112696289	1.398449715	1.2742149	0.539988363	1.024573186	0.86353695	1.648784038	0.308934472	2.573223055	0.232764009	5.273475804	4.650296917	4.972986793	2.595126695	5.080892955	0.344781321	2.705497855	0.761228543
UACC812	FGF1	DMSO	4hr	0.92068143	0	2.632904452	0.981611968	1.710346786	1.317411818	5.401758071	0.775633541	0.696080961	1.177628996	0.853238629	0.688227633	12.69303316	1.461509056	1.338999713	3.506687548	13.56090914	0.419543772	0.54785131	1.229140442	1.525745968	1.729669581	0.46609172	1.088432383	0.844830515	1.827859824	0.406716832	2.919334249	0.269418791	4.220491534	5.957210931	4.905820906	2.418330296	5.969625174	0.363845609	2.261932207	0.866536992
UACC812	FGF1	DMSO	4hr	0.935694149	0	2.638155554	0.784840488	2.051392006	1.165383878	5.56174517	0.601896201	0.692863261	0.919144304	0.839636673	0.54568616	16.03275044	1.432940884	1.247061498	3.406046097	17.37884542	0.345134334	0.49911299	1.228166868	1.391470613	1.266243694	0.543674508	1.074908787	0.856776105	1.501411355	0.24385729	2.71097335	0.232627039	4.919008541	5.146102456	3.86383585	2.630537914	6.160001615	0.320652624	2.46578904	0.733322238
UACC812	FGF1	BEZ235	5min	1.106053275	0	1.112665738	0.754146916	0.119123327	0.695948173	4.184781624	0.752637376	0.67825039	0.995200727	0.846636576	0.651574631	6.928551431	1.313021165	1.321206065	2.404054266	7.610396066	0.316403396	1.565897583	2.709745953	0.651464609	1.327660804	0.600019821	0.936698451	1.032362995	0.160464324	0.368014552	2.876857941	0.212080738	2.182387616	4.618750268	0.065124085	1.641012482	4.721745258	0.276845024	2.311034197	0.77405239
UACC812	FGF1	BEZ235	15min	0.823595724	0	0.866919997	0.880101035	0.169302226	1.030544225	3.600299147	0.634366176	0.677153366	1.029101842	0.793571175	0.608518778	4.453894933	1.296413315	1.186970276	2.227494059	6.188999368	0.348326523	1.076887899	1.840715286	0.733950118	1.347882764	0.59576173	0.888798296	0.916862228	0.171370777	0.387741453	2.63147077	0.241970766	2.182012921	4.56583709	0.071910473	1.478358515	5.91719675	0.294301376	2.160867406	0.705859301
UACC812	FGF1	BEZ235	30min	0.45736686	0	0.855752887	0.830238825	0.194711602	1.055218127	4.006950403	0.719793791	0.752304145	0.869802636	0.75705781	0.607055839	5.689091056	1.487419867	1.269442383	2.434913209	7.661315309	0.31939556	0.941552435	1.967227361	0.706536529	1.09975251	0.70176215	0.913868844	0.970338574	0.140021486	0.418761674	2.73228163	0.202441914	2.612445336	3.731670685	0.064328863	1.615315943	4.709722257	0.28481934	2.155749251	0.627993529
UACC812	FGF1	BEZ235	60min	0.879921406	0	1.166840231	0.670332417	0.170541028	1.016495772	5.303899449	0.649006802	0.692508735	0.933587444	0.841736871	0.623763508	13.06178683	1.531196764	1.186176316	2.565537205	12.51377236	0.322821905	0.741632254	1.462150041	0.676329468	1.137785559	0.540899253	0.945560549	0.92152366	0.144932038	0.36718331	2.862649122	0.217955332	2.521548419	5.084512057	0.066432338	2.521998129	5.901250993	0.302748102	2.363708928	0.712363632
UACC812	FGF1	BEZ235	2hr	0.806757642	0	0.842509169	0.737428997	0.150144412	1.50309161	4.741139042	0.573908054	0.658817086	0.946360589	0.721984422	0.636846143	16.51989052	1.587801113	1.459241087	2.61234848	18.03875938	0.328605088	0.594706712	1.257796736	0.505898627	1.293701773	0.526509625	0.81954894	0.899897188	0.141957225	0.33039027	3.075128037	0.241844877	2.575065151	5.297692746	0.045964488	2.594678506	8.556617378	0.312172462	2.591110745	0.581223399
UACC812	FGF1	BEZ235	4hr	0.934079728	0	0.954724804	0.835428348	0.146611989	1.301956023	5.697068332	0.654370696	0.692933306	1.148764658	0.832016348	0.677864293	18.45172291	1.68881427	1.240134865	2.518639925	14.91993971	0.382416619	0.654111961	1.662550301	0.542533637	1.40112998	0.605730296	0.903752801	1.056205473	0.164448048	0.360793299	2.741479773	0.250474721	2.338688891	4.572987912	0.058371843	2.869010174	7.175815469	0.361704737	2.248370692	0.685907168
UACC812	FGF1	PD173074	5min	0.532421383	0	2.779157946	0.440717472	2.700156812	1.245320718	3.663555129	0.916572192	0.696535666	0.857102662	0.908911169	0.611386991	7.400679558	1.354073981	1.308305969	3.638456849	8.566616686	0.369837166	1.173638267	2.115091431	0.908974998	1.306047348	0.580406238	1.377690667	0.843938484	2.505034336	0.417806784	2.648972586	0.18128373	7.472096086	3.779710227	5.715188685	1.709022217	3.213507495	0.296426335	2.908645814	0.830741028
UACC812	FGF1	PD173074	15min	0.915604703	0	2.33252196	0.596361401	2.208311722	1.034832056	3.353764754	0.819160553	0.650173401	0.961894408	0.898389371	0.61012386	6.165598108	1.318820487	1.212680458	3.39558201	7.722052004	0.335180308	0.813370851	1.472750877	1.703979332	1.369773711	0.589105202	1.045373352	0.805432141	2.154781989	0.349705776	2.358537346	0.218107931	4.899625648	4.751427374	6.714917326	1.584107149	5.275426707	0.290718961	2.507198382	0.725147072
UACC812	FGF1	PD173074	30min	0.983480635	0	3.23366331	1.054237124	3.451125479	1.528984092	5.534422964	0.895837078	0.691506265	0.878866766	0.860672035	0.610579872	2.570976517	1.287587515	1.323601203	3.313212758	4.573363398	0.264180546	0.41819793	1.078319114	1.796714851	1.081400304	0.601003685	1.047074333	0.744401044	2.261344793	0.32790142	3.030412934	0.235837294	5.809058035	4.780641452	8.95186775	1.400012732	6.761722171	0.292645178	3.126608225	0.608215277
UACC812	FGF1	PD173074	60min	0.889044162	0	2.615518479	0.803002411	2.348574743	1.161227939	4.970212666	0.764232117	0.718895856	0.895091274	0.8734556	0.589646392	18.32816641	1.445668845	1.394461612	3.401937045	17.4326532	0.334946947	0.352077755	1.026663951	1.465408946	1.245179155	0.549223195	1.071606548	0.792277547	1.970112973	0.295265555	2.666887419	0.241941692	5.306410544	4.968416025	6.398067879	2.7096068	6.752718763	0.332685867	2.60813896	0.667513404
UACC812	FGF1	PD173074	2hr	0.882179564	0	2.641252392	0.712581488	2.050134562	1.484917707	4.480275997	0.58828036	0.668268496	1.024918507	0.72886522	0.616887568	16.20380398	1.621146752	1.337302872	3.263719548	17.75992502	0.356884998	0.289823212	0.933723039	1.299551132	1.283711242	0.608715498	1.041407511	0.89912904	1.495304542	0.291180203	2.665712804	0.234361927	4.96083368	4.436864811	3.901690363	2.568567873	5.520173062	0.348197321	2.529134033	0.736666679
UACC812	FGF1	PD173074	4hr	0.95216923	0	2.521521994	0.735242704	2.017957159	1.46433306	5.538993933	0.592980923	0.678674668	0.820047258	0.828699524	0.670161437	28.37215159	1.669118209	1.359169659	3.610131734	18.84673009	0.385617639	0.3431809	1.016379026	1.24605655	1.47809907	0.596514329	0.987231478	0.751526139	1.464639347	0.339534649	2.926564554	0.25136744	5.161399311	4.338090442	3.885478257	3.241367306	7.13139044	0.360118244	2.532885363	0.745600665
UACC812	FGF1	AZD8055	5min	1.08337629	0	2.744716608	0.58784318	0.95007444	1.812562703	4.663571715	0.618253281	0.521406115	1.170761724	0.716815623	0.560721995	8.138910724	1.381663809	1.311805461	4.258358116	10.09562297	0.301308914	2.204327663	4.548734576	0.870945638	1.54556842	0.448913628	0.858606578	0.97873679	0.353588989	0.304847229	3.633266266	0.182548797	5.621552284	6.385945841	0.453167361	2.050237582	6.78763663	0.245427706	2.862469283	0.545960973
UACC812	FGF1	AZD8055	15min	1.337364881	0	2.0800311	0.772670047	0.591339826	1.303372162	4.003729299	0.817565646	0.615321327	1.213652629	0.89366531	0.588365076	5.045384441	1.365598206	1.220680521	2.768735656	7.038588942	0.337938252	0.813370583	1.602430106	1.070091853	1.34478474	0.543187731	1.019686639	0.920367737	0.447630539	0.446966246	2.915559502	0.221738894	3.62699912	5.448324647	0.741072878	1.656843963	5.335090559	0.296637766	2.444758419	0.644747188
UACC812	FGF1	AZD8055	30min	1.34624478	0	2.256671913	0.809354239	0.91459844	1.820175142	4.239539636	0.801346052	0.617872187	1.118883397	0.860064839	0.587340224	5.576265132	1.359961485	1.332540882	3.445084407	7.766137944	0.35010551	0.989104134	1.885678262	1.092154753	1.363378326	0.533501202	0.964054119	0.933174569	0.573818326	0.414057046	2.901032108	0.209689932	4.429352924	5.214643447	1.191497529	1.956147126	4.899071256	0.296568797	2.471660178	0.703730358
UACC812	FGF1	AZD8055	60min	1.379963372	0	1.962228411	0.762156996	0.919544755	1.656620393	4.146011051	0.668013182	0.639384153	1.304043346	0.773049385	0.586976544	8.185312426	1.417432534	1.257899379	3.305137844	8.7974493	0.34206613	0.723490216	1.667604603	1.236002939	1.318903129	0.503453276	0.922678517	0.841233338	0.576623616	0.384661026	2.806130444	0.217332897	3.977119068	5.897846824	1.189618704	1.981369595	5.947844297	0.292394996	2.378918786	0.657300102
UACC812	FGF1	AZD8055	2hr	1.171679735	0	1.926834858	0.733425543	1.150608716	1.77391971	4.3485971	0.711158576	0.686999101	1.155279548	0.813487575	0.650261839	9.741135376	1.404549687	1.28762775	3.175466943	10.19523108	0.379159083	0.639695881	1.424378408	1.109243281	1.320519267	0.606128453	0.994218481	0.82431626	0.546032073	0.423653233	2.851943866	0.259810176	3.953091691	5.457555841	1.135109416	2.49341638	6.114262213	0.336510181	2.327319771	0.719192837
UACC812	FGF1	AZD8055	4hr	0.865971834	0	2.240753803	1.065528389	1.177650893	2.574235953	5.984194964	0.657281378	0.630607995	1.160698052	0.813287566	0.680019819	16.65098148	1.574266791	1.345510342	3.953300233	16.17736597	0.37493666	0.576074997	1.394551482	1.140475918	1.465173178	0.548378198	0.930750765	0.917845784	0.524867129	0.365251677	3.225954196	0.256406024	5.102034374	6.500619749	1.169766547	2.886158577	7.642119257	0.345399441	2.684486881	0.688154377
UACC812	FGF1	GSK690693	5min	1.451305147	0	2.480100965	0.712625118	14.43754382	8.44491935	3.918584905	0.754748588	0.636199186	1.23584764	0.923309615	0.625634751	6.247554081	1.385708883	1.456524366	3.20094885	7.788496711	0.385656805	1.49912165	2.096489389	1.42217708	1.357385128	0.603785707	0.990967224	0.94064133	1.667002811	0.399677401	2.755105976	0.225727767	4.436632787	4.474209251	3.792092794	1.856608366	4.777816756	0.328621138	2.199654457	0.666787173
UACC812	FGF1	GSK690693	15min	1.376143184	0	2.463081717	0.888776178	12.94330796	8.300294588	4.252294489	0.842757143	0.661370788	1.270831338	0.90639573	0.641941862	5.108356986	1.356976193	1.409426646	2.905171637	6.731374047	0.369249233	0.672834721	1.413001849	1.549533907	1.316550002	0.587345611	1.041561578	0.791118547	1.607083021	0.439553377	2.770827407	0.236293896	3.912746373	5.527462192	5.106051066	1.832633901	5.511444684	0.322515546	2.220387439	0.600870689
UACC812	FGF1	GSK690693	30min	1.387299749	0	2.565779683	0.897491852	13.41057188	7.764829059	4.011264606	0.77626883	0.648519263	1.274946274	0.7998629	0.60798342	6.54156422	1.437796358	1.362583042	2.973329422	8.111607303	0.360876066	0.798540897	1.557646862	1.440286622	1.204815982	0.578010298	1.050544923	0.864298043	1.708102338	0.406866619	2.646824104	0.216702835	3.757239006	4.97731212	4.37779029	1.961054027	4.847050043	0.29791402	2.211544844	0.687361269
UACC812	FGF1	GSK690693	60min	1.461423237	0	2.568285259	0.653452734	13.80458758	7.846725572	3.866945674	0.707178448	0.560093659	1.050681836	0.721954885	0.541961569	9.432860071	1.366324194	1.141420139	3.035891328	9.799144822	0.300868212	0.626572527	1.361844998	1.420034943	1.225343544	0.526096963	0.953701671	0.910503408	1.670459913	0.33600983	2.843711631	0.187149244	3.909772954	5.280743213	4.648697402	2.037287676	5.366403872	0.263773853	2.352144762	0.653685376
UACC812	FGF1	GSK690693	2hr	1.318806178	0	2.415070719	0.763028561	11.82273611	6.769728859	4.416609582	0.717282173	0.680653544	1.308941676	0.753882327	0.671868332	11.1520945	1.450706933	1.401697076	2.532399301	10.31572881	0.37326261	0.556427692	1.187789858	1.40283093	1.255405936	0.599661981	0.997661506	0.754728203	1.541100384	0.397502153	2.741788296	0.251969093	3.951501217	5.660473108	4.610004959	2.583907125	5.878999106	0.338485307	2.54945617	0.833605956
UACC812	FGF1	GSK690693	4hr	1.122906677	0	2.870270804	1.031722319	11.83078348	7.633357116	5.900035251	0.650929483	0.667164334	1.102326222	0.755631567	0.678467653	13.78590124	1.491859754	1.375342412	3.09163792	16.0177441	0.355757996	0.520499123	1.317477385	1.529804201	1.361053918	0.528818695	0.944983877	0.795273512	1.487330597	0.350072094	3.0960575	0.247273531	4.690893414	6.306125409	4.232611168	2.742988551	6.455066254	0.31557918	2.518652271	0.720938854
UACC812	FGF1	GSK690693_GSK1120212	5min	0.759449741	0	2.343336557	0.683039613	14.09992227	8.869200258	4.317332307	0.624452919	0.623883697	1.225410765	0.784192138	0.606676139	16.0566218	1.496710614	1.240580114	3.366320811	14.86191526	0.313483702	0.099617446	1.550737401	1.369516661	1.272896854	0.508237693	1.025860503	0.856864364	1.479445819	0.223202917	2.781872563	0.246364498	4.842380499	4.715256409	4.617809733	2.713753284	6.875340333	0.336337725	2.688990564	0.591278987
UACC812	FGF1	GSK690693_GSK1120212	15min	0.74846652	0	2.295940259	0.830250383	14.21625426	9.069407702	4.200011939	0.590312663	0.687876167	1.053160943	0.85214629	0.637550016	15.13679794	1.5469552	1.169181026	2.713559459	15.58113711	0.371865768	0.092037098	2.096159985	1.3298089	1.258990039	0.584723675	0.952274302	0.836067193	1.033764044	0.223399537	2.559470644	0.239177048	4.323754441	3.442303444	2.810547587	2.742198728	5.936574302	0.347591217	2.233195635	0.567344064
UACC812	FGF1	GSK690693_GSK1120212	30min	0.906702476	0	2.239413815	0.905614962	16.14775508	8.840966765	4.756561266	0.60828294	0.657210718	1.080170355	0.996330589	0.633427055	8.67625978	1.372860769	1.386421604	2.877869744	9.969268304	0.299732598	0.126789147	2.889699523	1.472293715	1.106785009	0.632160126	0.947105722	0.841787601	1.304079666	0.198586708	2.487165176	0.218636732	4.1472939	3.361889188	3.944708237	1.904578982	5.040324741	0.289953502	2.216513749	0.512378783
UACC812	FGF1	GSK690693_GSK1120212	60min	0.80706525	0	2.584552786	0.747197277	14.19137741	8.488115227	4.941202678	0.615580122	0.730188192	1.095840085	0.719456388	0.577767626	14.84226393	1.476005105	1.228540575	2.844047652	17.87431501	0.330199063	0.114504624	2.471935011	1.241340604	1.037815321	0.600353614	1.012788893	0.867953463	1.255405562	0.230388359	2.526066366	0.214266926	4.519185848	4.159839406	3.779848585	2.661797023	6.219333868	0.318621984	2.149754793	0.549470875
UACC812	FGF1	GSK690693_GSK1120212	2hr	0.882862297	0	2.404899179	0.709494169	14.94193067	8.981534904	4.853399713	0.598718386	0.665053913	1.04847923	0.892285508	0.628108435	26.1302856	1.803653162	1.286265441	3.217553059	20.35757133	0.424061471	0.120582968	2.316997433	1.462787036	1.242413665	0.570544646	1.031446437	1.034196559	1.329183303	0.256478312	2.504095638	0.231504093	5.030203926	3.928072223	2.955451625	3.069098429	6.406717663	0.361098388	2.485570527	0.672471907
UACC812	FGF1	GSK690693_GSK1120212	4hr	0.821345397	0	2.717540413	0.75648543	12.93828286	7.968334135	4.754042077	0.620459135	0.696495808	1.180308786	0.732108653	0.638768139	24.12025865	1.733516201	1.286806012	2.96106318	21.18055749	0.435131796	0.136360052	2.442378762	1.234494106	1.368572423	0.603245219	1.125922152	0.942658288	1.370856772	0.308027254	2.500747939	0.242617339	4.625425305	2.789030081	2.929060774	3.008879068	5.851461248	0.402241358	2.127624159	0.667646191
UACC812	HGF	DMSO	5min	1.256238081	0	2.75593091	0.628517831	2.284525406	1.138684085	3.800383878	0.741429699	0.603818998	0.957010667	0.811699011	0.592179225	11.14509317	1.338549289	1.214669928	4.147420607	9.767443355	0.366239631	1.198955649	1.630448475	1.364049326	1.444975954	0.568576162	1.029655005	0.979858095	2.28550723	0.367004651	2.461252513	0.214140171	5.469513161	4.525769651	5.668636729	1.970831767	4.897771267	0.291308673	2.373409281	0.712748272
UACC812	HGF	DMSO	5min	1.005429214	0	2.941608634	0.483001745	2.31261581	1.188638695	3.035886614	0.841896868	0.662760292	0.910227602	0.91042196	0.559494389	11.63742026	1.34355024	1.343517421	3.575217879	11.18080813	0.353944372	0.935363684	1.565446406	1.361712915	1.268476266	0.548327015	1.053932796	0.965556983	2.569481126	0.383680447	2.563035195	0.205003013	5.584914032	5.060674689	4.897587745	2.169644368	4.253119503	0.311370661	2.349206375	0.832861766
UACC812	HGF	DMSO	15min	0.776137567	0	3.486367742	0.467180295	1.632030078	1.21546642	3.467615347	0.820595035	0.551963036	0.836525155	0.785628054	0.547122877	14.25700069	1.478160119	1.148642832	3.357394207	16.49593963	0.354402839	0.384930898	0.933305464	0.960994237	1.207336236	0.59516585	1.074894033	0.905533794	2.729774289	0.372506314	2.821039022	0.167055848	5.882130092	5.5445646	6.422738799	2.297530808	3.237993421	0.299912085	2.841284641	0.825439355
UACC812	HGF	DMSO	30min	1.262323795	0	3.008919871	0.775056381	2.048493792	1.321274798	4.056072857	0.738704664	0.676601412	0.905614487	0.777889373	0.587337171	11.59005027	1.421388876	1.195116965	3.568421804	12.63728994	0.325204185	0.453693928	0.927593156	1.482524435	1.276946723	0.580898392	1.02734098	0.802270408	2.106619722	0.377991285	2.559629579	0.22609215	5.347052347	4.917727387	4.967147832	2.029923165	5.169041103	0.296948908	2.568795485	0.614179167
UACC812	HGF	DMSO	30min	0.836439699	0	3.030593098	0.524667408	2.226795004	1.272277735	3.812317571	0.876373022	0.623596316	0.981404607	0.998883795	0.563808796	12.49292755	1.346195653	1.245060626	3.077155007	12.73313891	0.375167006	0.436734504	1.071949971	1.412181487	1.253421424	0.603129444	1.188063891	0.939515355	2.55607169	0.336302133	2.402449995	0.191954288	5.566072467	5.720450405	6.242036746	1.952813724	3.196021414	0.305455606	2.422780534	0.893586859
UACC812	HGF	DMSO	60min	1.167472802	0	2.753234679	0.912319133	1.890502467	1.393226104	4.323062714	0.708344663	0.619087376	0.944340644	0.764355703	0.556094932	13.50350282	1.476685078	1.228653669	3.582214423	13.85701069	0.329158462	0.349712024	0.879406097	1.497531639	1.279827993	0.522512932	1.002078383	0.895338296	1.843359357	0.309661461	2.659299305	0.226947989	5.147739385	4.392400139	5.116587657	2.465711929	4.980731058	0.297421515	2.703953226	0.717098225
UACC812	HGF	DMSO	60min	1.472499916	0	2.703057782	0.70973938	1.583118073	1.232790739	4.328652546	0.819631856	0.624705942	1.163058781	0.809319194	0.642782429	13.89362707	1.504992834	1.177656597	3.294763955	12.280503	0.358822068	0.311105922	1.011837138	1.357364222	1.214048345	0.571287974	1.285052116	0.865901534	2.217524476	0.32046228	2.536932112	0.227996661	4.345642067	5.311578241	5.376032802	2.266690191	3.807320823	0.356196562	2.335433151	0.798356545
UACC812	HGF	DMSO	2hr	1.600928893	0	2.895664371	0.937213679	1.684343656	1.477536246	5.117777369	0.617448844	0.648860501	0.775524085	0.775637548	0.553490663	17.55414201	1.437566676	1.148316116	3.691064043	11.29273966	0.35332914	0.363853797	0.941176816	1.254949092	1.165339653	0.584280309	1.000879579	1.008542935	1.391103479	0.302445787	2.548577848	0.197747448	5.207340309	3.833581965	3.623734045	2.470919496	4.298200417	0.32027504	2.510430634	0.813321424
UACC812	HGF	DMSO	2hr	1.142241724	0	2.513947881	1.275901054	1.964447493	1.883096625	3.977370464	0.804704787	0.715457907	1.262178822	0.83506693	0.725300786	7.943777866	1.426013815	1.237302604	3.20141387	9.359433646	0.435933415	0.786731721	2.063023422	1.232392188	1.725546444	0.52204184	1.225681573	1.121188118	1.607132248	0.332353901	2.302105261	0.20844912	4.499832033	3.756411268	3.36299021	1.929570752	3.584909806	0.375421095	2.216169544	0.910490739
UACC812	HGF	DMSO	4hr	0.737379363	0	2.781587034	0.535243735	1.689702193	1.282827892	3.906185284	0.659168642	0.65838632	0.713618644	0.803082882	0.617686989	15.11146329	1.603188518	1.230139869	2.866623104	14.62098716	0.381768175	0.372420026	0.993421005	0.815735929	1.28201642	0.561874296	1.049241142	0.947788396	1.391205603	0.317985361	2.517144627	0.198568722	5.640118662	3.118144233	2.50291572	2.522938816	3.376565482	0.336363846	2.8711267	0.880504367
UACC812	HGF	DMSO	4hr	1.098842074	0	3.039543101	1.12104357	1.532241682	1.28964494	5.397238144	0.737960906	0.67370218	1.143415718	0.830337412	0.694674269	11.46661507	1.508512509	1.286677139	3.137693409	12.83940546	0.388765553	0.428216321	1.253221661	1.305291195	1.501798949	0.537813775	1.056368551	1.038152112	1.676724138	0.349817851	2.730034568	0.217010729	4.819614218	5.201945564	4.069819639	2.367485392	3.949394018	0.356869464	2.456353885	0.865811809
UACC812	HGF	BEZ235	5min	1.511517617	0	1.219733503	0.864435236	0.150597985	0.882170985	4.629200155	0.70611525	0.67948311	1.186818385	0.789257204	0.628016824	9.012543186	1.429636381	1.242998051	2.619040217	10.32673393	0.392712109	1.055088233	2.106760676	0.666584808	1.352303816	0.593045056	0.943064723	1.028988822	0.164952086	0.461840406	3.315678519	0.242541886	2.627458899	7.209850416	0.070141095	2.167891953	6.617122052	0.326758542	2.098396736	0.847293482
UACC812	HGF	BEZ235	15min	0.989679373	0	1.118132231	0.675639094	0.114133792	0.930421716	3.586894961	0.63649132	0.62620862	0.926243892	0.881188816	0.58709488	10.18376937	1.517647809	1.261880964	1.968063321	12.09834486	0.358228667	0.654045335	1.524889579	0.672604807	1.153952173	0.633129351	0.915370083	1.091614417	0.166819293	0.383100362	2.572121457	0.189303665	2.102780662	4.917985047	0.053810233	2.19444372	3.664690378	0.295626698	2.012914289	0.882061704
UACC812	HGF	BEZ235	30min	0.785418703	0	1.024607124	0.611525839	0.118363391	0.881591488	3.61804231	0.727236798	0.681759905	1.000869716	0.843922133	0.650109902	7.284317195	1.447128774	1.195581317	1.911894131	9.576731231	0.365242832	0.692429834	1.76401516	0.521825881	1.205043712	0.639424958	0.975268913	1.143736273	0.192762451	0.418175305	2.768682498	0.200057189	2.174741395	4.767366514	0.050804437	1.798594957	3.268247302	0.315963582	2.15462308	0.941744369
UACC812	HGF	BEZ235	2hr	1.193323398	0	1.083264134	1.334506459	0.165634108	1.64152986	4.738413757	0.696472536	0.769355562	1.368731415	0.824889734	0.713940085	6.918472125	1.3798213	1.17183864	2.654582863	9.226632342	0.400044788	0.942252402	2.452202176	0.569693998	1.42501793	0.554304098	0.956144848	1.139486786	0.16608269	0.381083274	2.991032796	0.215575747	2.633081399	3.471358662	0.034266502	1.943399936	5.087068836	0.340400717	2.239774085	0.687343017
UACC812	HGF	PD173074	5min	0.986053555	0	3.288405497	0.710460322	2.95887519	1.555917564	4.176861474	0.868244165	0.669426195	0.919149729	0.939549362	0.577519837	12.46785797	1.489907544	1.403547605	4.19724461	14.16103795	0.388432839	0.982776385	1.603849567	1.661836813	1.467095384	0.581187322	1.09208437	0.917129568	2.670633457	0.381238882	2.429917571	0.219349806	5.711142718	5.859723439	6.065984601	2.245285222	5.364730164	0.316235699	2.477238831	0.746588266
UACC812	HGF	PD173074	15min	1.710093543	0	2.746147271	0.572604736	2.225933558	1.184494402	3.587166577	0.768277373	0.583585185	1.017533506	0.792405674	0.607653366	14.5612923	1.405709275	1.326655217	3.613106078	13.97712417	0.39172719	0.410115634	1.086114596	1.611297372	1.339286007	0.56156384	1.102340136	0.861822425	2.356327529	0.313617257	2.823151195	0.198437532	4.858195098	5.550510599	6.109687009	2.40770061	4.964288436	0.304469555	2.577095125	0.751735039
UACC812	HGF	PD173074	30min	1.422018954	0	3.220122376	0.660106915	1.994753341	1.160545495	4.060219076	0.79327737	0.577711634	0.998143996	0.735388843	0.550267482	10.25922154	1.436659223	1.123627742	3.380732246	11.49999758	0.29942358	0.49089963	0.847477115	1.357415361	1.23322551	0.498211675	1.125166711	0.85207172	2.610727123	0.34221202	2.781375412	0.198338961	5.24160294	5.935258102	5.239317033	2.099855313	4.464850852	0.254539958	2.703067853	0.810928241
UACC812	HGF	PD173074	2hr	1.012561779	0	2.77951046	1.276151275	1.910742984	1.632249912	5.762151014	0.744472923	0.651610252	1.201125984	0.54866894	0.616517771	10.94639326	1.333945561	1.263235718	3.51152864	11.99764916	0.356741757	0.472272971	1.079665294	1.268319223	1.287480547	0.54091761	1.064527814	1.039738943	1.604221081	0.33110504	2.828418796	0.211659301	5.061488196	5.593035006	4.640379744	2.304343891	4.842060237	0.290778671	2.629905649	0.792227281
UACC812	HGF	PD173074	4hr	1.069009116	0	2.871562261	0.935868261	1.302201048	1.438526203	6.288290814	0.768912741	0.66875475	1.157254804	0.827142031	0.68326255	16.54701964	1.466568238	1.275878134	3.453625016	15.62770001	0.395476508	0.374943328	1.057542486	1.416826052	1.437648573	0.523691521	1.140996521	1.010771113	1.60678314	0.39232047	2.750503303	0.209433272	5.209039261	4.705139575	4.960276929	2.718317275	4.876844073	0.31969513	2.436411173	0.934066765
UACC812	HGF	AZD8055	5min	1.524664953	0	2.118572779	0.77954814	0.671732477	1.03801747	3.66490865	0.58066796	0.560937681	1.057011181	0.785040819	0.572008264	7.706794142	1.220415141	1.178468137	3.13346369	7.727243926	0.324007391	1.514590744	2.414587762	0.968299305	1.299124816	0.5610277	0.860251919	0.938959392	0.359651519	0.390084533	2.82333114	0.209917879	4.10097056	4.618916385	0.484222771	1.931503226	4.7437251	0.258208958	2.369194828	0.624910509
UACC812	HGF	AZD8055	15min	0.974269324	0	3.419502903	0.606787226	0.500426671	0.995167685	7.509997996	0.490040089	0.496674084	0.733721462	0.569794586	0.491679157	17.20620173	1.032290519	1.016420448	4.0245242	16.16859282	0.233221041	0.46272325	1.149887736	1.004183548	1.360273058	0.426579528	0.655689398	0.728986892	0.282532341	0.291453022	4.579346662	0.179679366	6.996830484	7.860582439	0.631159588	3.035298926	8.14369549	0.215282213	3.996969776	0.517112313
UACC812	HGF	AZD8055	30min	1.160528868	0	2.025513895	0.733948141	0.682918067	1.454957098	3.516729811	0.703605553	0.695987879	1.034965207	0.850222384	0.66917179	9.667444928	1.400653339	1.255580107	2.770658863	13.92057338	0.358397807	0.583802632	1.144508371	1.084352196	1.443419102	0.537532138	0.963233319	0.933533179	0.532494599	0.421702019	2.617882563	0.245831924	3.826363164	4.460048383	1.011878377	2.027553251	4.904429596	0.319973566	2.188701778	0.64820136
UACC812	HGF	AZD8055	60min	1.455707303	0	1.900632651	0.923742135	0.71173436	2.055292421	3.670431713	0.636782853	0.746713052	1.072022908	0.864014906	0.641598687	10.31760512	1.401375534	1.301942331	3.001035372	15.52590204	0.365412069	0.486528867	1.074010916	1.049736379	1.326821949	0.590498165	0.942804355	0.955480951	0.427130412	0.360053646	2.571313765	0.252174625	3.523753641	4.478358775	0.71088212	2.097404374	5.281462311	0.324692079	2.129030991	0.666108666
UACC812	HGF	AZD8055	2hr	1.617109118	0	2.253737059	0.845547493	0.797707426	1.997685575	4.509726211	0.630775679	0.654300618	0.954821986	0.847630263	0.584188128	15.25127603	1.555425309	1.188018502	3.196026321	16.91869724	0.351712337	0.546283221	1.301658	0.902575362	1.571632547	0.570270505	0.838287703	1.09438175	0.446105754	0.323644551	2.65733328	0.198963957	4.504598742	4.076630243	0.763105147	2.437185333	4.550180447	0.326928484	2.383154106	0.733307069
UACC812	HGF	AZD8055	4hr	1.50729726	0	2.450535474	0.578315102	1.024785241	2.146613165	4.646932728	0.600092953	0.671236684	0.841952339	0.753211754	0.585719797	19.59260023	1.646117836	1.279683147	3.235446978	20.73589376	0.330079341	0.493784563	1.08663782	0.738219452	1.344006822	0.531739731	0.909661088	1.043739562	0.468646353	0.305143993	2.790088547	0.192562996	5.440545542	3.884103313	0.647587546	2.501082024	4.523171768	0.283401602	2.763586158	0.800489404
UACC812	HGF	GSK690693	5min	1.62237975	0	2.673902584	0.717676667	14.56872001	8.060482301	3.865090058	0.653590623	0.630274638	1.027634965	0.828328475	0.579033713	9.775104573	1.35229831	1.210597351	2.996741287	9.246775587	0.340366175	1.140907106	1.625897104	1.264215552	1.215358279	0.577791228	0.903156345	0.91960846	1.255760434	0.374052411	2.588407134	0.215429493	4.422561107	4.343462475	3.577529038	2.227730715	4.643720118	0.29755019	2.203753101	0.632537634
UACC812	HGF	GSK690693	15min	1.55904429	0	2.805771002	0.666172176	12.34408611	6.963565712	4.004598568	0.71356068	0.613756364	0.915535489	0.79486091	0.546479782	9.217166051	1.338741879	1.173882402	2.798959289	8.637543323	0.328133938	0.607895647	1.025397721	1.245761436	1.119343092	0.616129529	0.961935102	0.886118312	1.343121177	0.395500106	2.604260483	0.198376256	3.943138898	4.396931814	3.864194883	2.074545447	4.074436646	0.291491442	2.452230022	0.6413457
UACC812	HGF	GSK690693	30min	1.277907633	0	2.851019137	0.738830389	13.83950301	9.000457456	4.221302888	0.615090444	0.629015503	0.953753574	0.743470538	0.583324698	11.69669433	1.431220661	1.188550123	3.014455559	11.44124145	0.305235343	0.54181026	1.092407832	1.274271386	1.28113597	0.502209094	0.934592552	0.77130343	1.386705526	0.366816289	2.846482961	0.213996946	4.852902559	4.861130418	3.706830786	2.090531874	5.266143518	0.275045977	2.634250677	0.5904395
UACC812	HGF	GSK690693	60min	1.534739391	0	2.54314353	0.939032686	11.51904114	7.481654579	3.659168269	0.621226665	0.652555148	0.898078069	0.768108103	0.601742575	10.58231908	1.417432534	1.221421783	2.665323591	9.791867702	0.327915581	0.400816678	0.992446751	1.245836352	1.158400694	0.575905245	0.892756431	0.892717066	1.089480106	0.338860061	2.541915791	0.214172973	4.02705447	4.099573577	2.847952916	2.053156544	4.560515571	0.296444231	2.516477351	0.69097157
UACC812	HGF	GSK690693	2hr	1.594078331	0	2.782840766	1.075869766	9.628806112	6.354584928	5.340798166	0.574408511	0.678956403	0.8529901	0.806869946	0.569723158	16.41594278	1.376744484	1.178239878	2.753696986	9.790397509	0.355219675	0.419255406	1.195160673	1.251269658	1.084399784	0.579670691	0.879404167	1.009066635	1.075067339	0.295943335	2.609992959	0.219282886	4.393254139	4.084644479	2.528063292	2.398245246	4.478976104	0.321403468	2.382641708	0.754056537
UACC812	HGF	GSK690693	4hr	0.675733041	0	2.624429872	0.471079123	7.627867634	4.767961005	3.204440559	0.54407821	0.720750585	0.632721786	0.795971254	0.534423629	14.94330412	1.473546449	1.116130821	2.213104413	15.01602457	0.36579241	0.401890459	1.070606715	0.698917843	1.146601735	0.5009126	0.954709433	1.002857731	1.091739546	0.327350475	2.283680756	0.16832053	5.148593625	2.834829292	1.898491948	2.296840434	2.969856166	0.302753991	2.483327019	0.930058292
UACC812	HGF	GSK690693_GSK1120212	5min	1.586880272	0	2.811865473	0.681041352	11.81824876	8.246161772	4.172813016	0.570031647	0.615589168	1.03220246	0.825911434	0.562921013	28.77636638	1.809695986	1.25837566	3.034415992	25.99237975	0.383880616	0.075154146	1.238878527	1.386028292	1.361852059	0.484725132	0.924332359	0.94669362	1.445757174	0.262802588	2.782087755	0.203203583	4.534181732	4.761278129	3.189897411	4.00193091	4.444560305	0.333258265	2.177561449	0.653980745
UACC812	HGF	GSK690693_GSK1120212	15min	0.840058636	0	3.049708357	0.589234882	14.09389766	8.671211846	3.247268525	0.589806746	0.589846383	1.059025355	0.84798529	0.566536923	28.82973427	1.769300239	1.225262208	3.101443884	26.24373183	0.359178914	0.08946433	1.571436394	1.282665539	1.113974696	0.55299476	0.891728578	0.961179236	1.281724559	0.213079261	2.840866047	0.216213323	4.652574283	4.939226747	3.286568335	3.630069477	5.628022495	0.311696598	2.126000238	0.706048854
UACC812	HGF	GSK690693_GSK1120212	30min	0.946329949	0	2.470804409	0.731755427	13.26449284	8.456570459	3.775521866	0.567593721	0.664755493	1.144143688	0.934122899	0.631837743	16.7293985	1.510646416	1.236901719	2.6130106	17.62313706	0.37115893	0.088589355	1.90301272	1.288783487	1.260285837	0.584696672	1.047377195	1.059004279	1.124037548	0.291379521	2.623736332	0.223992676	3.906983754	4.220690466	2.348202667	2.792027984	4.624712748	0.357007587	1.876340476	0.802563912
UACC812	HGF	GSK690693_GSK1120212	60min	1.435824937	0	2.786498571	0.744109993	12.61456245	8.710615609	4.744322565	0.602929284	0.708212292	1.476960036	0.684594374	0.608716544	18.3088007	1.742272317	1.1714011	2.80871382	18.7442896	0.329389545	0.079577052	1.01221331	1.18621945	0.993491031	0.575509412	1.057698642	0.861673884	1.1731278	0.25935849	3.16527354	0.199249877	4.288253485	4.877506839	2.822068819	3.282515358	4.820452272	0.336117898	2.346596768	0.678421109
UACC812	HGF	GSK690693_GSK1120212	2hr	1.109076895	0	2.849246228	1.234150997	12.63721888	9.908475413	5.031307044	0.551052818	0.672151596	1.447049128	0.707148165	0.668678676	16.88082681	1.774890249	1.23731622	3.495733806	17.71747312	0.357200664	0.083459688	0.899304136	1.237098115	1.270916138	0.470822201	0.865331302	0.984003572	1.252748137	0.256407786	3.822733823	0.225343635	5.284753445	6.320278383	2.246681116	3.382019376	5.65639144	0.283753589	2.833862344	0.773387838
UACC812	HGF	GSK690693_GSK1120212	4hr	1.009544795	0	3.030509722	1.04969055	10.42413374	7.118095181	6.220493458	0.604655901	0.623944241	1.311188448	0.799658788	0.708800253	16.22885569	1.64065679	1.301114543	2.741272248	17.61765327	0.411552805	0.086143874	1.036695911	1.019184576	1.105593823	0.534648881	0.979409117	1.074684551	1.019563629	0.326865091	3.03786357	0.230794273	4.522381991	3.801768107	1.696295472	3.100766103	4.447762697	0.365012512	2.214389164	0.743808632
UACC812	NRG1	DMSO	5min	1.292349089	0	2.713898203	0.683269081	4.327399632	2.365138908	3.602658876	0.800143051	0.584793483	1.141491768	0.818855471	0.548918935	8.035494109	1.310158734	1.25958929	4.522532789	9.387120743	0.384973791	2.018090253	3.75361165	1.401228507	1.341042046	0.589228469	1.010499909	1.093539523	2.408038088	0.454537586	2.550634355	0.212424099	5.564653604	4.178527293	4.84026324	1.91726784	4.589594879	0.285151285	2.284424676	0.721441952
UACC812	NRG1	DMSO	5min	0.722766043	0	3.659860505	0.623302334	7.239074302	2.809643646	5.211406735	0.863676407	0.594690845	0.923305781	0.743698083	0.626544837	6.160419597	1.2005734	1.257945856	5.391173713	7.921537268	0.316810535	2.312945423	3.217701185	1.077740771	1.22553439	0.483720764	0.99804371	0.944883785	3.175069229	0.406797931	3.312949632	0.194969238	8.179907554	5.510545017	8.299777535	1.901704046	5.179267953	0.25125773	3.207340543	0.596233579
UACC812	NRG1	DMSO	15min	0.865800108	0	2.639211345	0.788547612	6.594799892	3.470596161	4.002932592	1.100919682	0.647037371	1.167453128	0.845417777	0.630624219	3.577353232	1.286884185	1.337767313	4.293321344	5.597504367	0.360516361	1.93032899	5.577747726	1.64684606	1.305720729	0.55485516	1.084052476	0.994362262	2.649692815	0.51228046	2.593767285	0.210540871	5.413618877	4.170077033	5.222425624	1.558195139	4.383540546	0.292673197	2.368059569	0.727811589
UACC812	NRG1	DMSO	30min	1.669751669	0	2.871906219	0.876490771	7.027621529	3.655135993	4.262817999	1.124414018	0.585950183	1.16251631	0.729712906	0.563396524	3.243178028	1.210101236	1.258746671	5.088325396	5.561830423	0.391178142	2.24283059	4.568883727	1.531127202	1.205769666	0.570099614	1.090043263	1.158165114	3.526985036	0.73301323	2.522736818	0.199116931	5.502139351	5.555685075	5.64603778	1.612689609	4.561578826	0.271070915	2.413022527	0.91381175
UACC812	NRG1	DMSO	30min	1.137761927	0	2.723060831	0.646411029	7.967220352	3.904096737	4.02793288	1.183302678	0.629749169	1.741160407	0.784455316	0.623410027	3.869328519	1.250997968	1.35929513	4.58284402	5.507809612	0.383608859	1.853661149	4.431302736	1.584415116	1.123363683	0.495917846	1.197652959	0.975514077	3.492112447	0.776342691	2.770525041	0.22107102	6.092096823	4.755672167	6.937397686	1.37797087	5.695585469	0.279955886	2.571879604	0.970858356
UACC812	NRG1	DMSO	60min	1.019248058	0	2.619229898	0.956152317	7.985409655	3.697938639	3.975655732	1.095325998	0.638549172	1.135277202	0.857121102	0.548451025	2.750630386	1.236652929	1.243869441	5.112044113	5.16496588	0.386913874	1.677775111	3.178144062	1.723912175	1.21225636	0.536643538	1.128570027	1.176299348	3.326743608	0.757849524	2.31009077	0.237660668	5.240605412	5.198706802	5.907230814	1.55266143	4.383740649	0.297904773	2.431391436	1.114088814
UACC812	NRG1	DMSO	60min	0.954926975	0	2.626456301	0.553426813	11.83311247	5.954956769	3.259523108	1.132998702	0.615538977	1.205220859	0.827618958	0.541748594	3.604929874	1.231474991	1.296262451	5.619118767	5.650301593	0.355461308	1.806726731	2.999899383	1.734720748	1.164882089	0.574311432	1.127401406	1.022784405	3.804395182	0.511185401	2.695037219	0.209621052	6.304506318	6.183446613	7.758176643	1.328743536	5.530213458	0.267201056	2.700402784	1.115971179
UACC812	NRG1	DMSO	2hr	1.684890731	0	3.178451802	0.750243257	7.863215757	4.01076991	3.949953433	1.100077607	0.584656446	1.080741834	0.757692895	0.543958028	3.357633289	1.135979282	1.077852269	5.225448443	5.219369923	0.342729882	1.203988638	2.803491783	1.398890437	1.508766619	0.556989218	1.264576726	1.078260712	3.686524374	0.625691059	2.515585766	0.186765259	6.610851302	5.180482997	6.264119145	1.410372668	4.107644261	0.261616875	2.280968939	1.238306919
UACC812	NRG1	DMSO	2hr	0.886503387	0	2.4886922	0.615041201	9.401856999	3.984306082	3.9790045	1.161226068	0.692941963	1.194306806	0.913447556	0.550672984	3.882959348	1.134997998	1.086570884	4.7742329	6.160882078	0.34265712	1.203858422	2.393515034	1.886403264	1.475191448	0.575208036	1.141066733	1.060976064	3.10682559	0.473330943	2.510337405	0.227307916	6.678996061	5.86984762	7.285670717	1.573823432	5.241496253	0.299440465	2.29577716	1.278348386
UACC812	NRG1	DMSO	4hr	0.801211834	0	3.005271683	0.386218651	5.013911554	2.328219092	3.212098878	1.109347863	0.634408605	0.939477189	0.761647161	0.569902456	5.367944443	1.262318344	1.128888722	4.066883363	6.74051533	0.392746846	0.735484658	2.099211897	0.884933148	2.735892369	0.579709529	1.670806103	0.975874149	3.271964999	0.511515335	2.368942812	0.184752013	7.619653402	4.212906724	5.346029517	1.664958844	3.118929185	0.341610411	2.544231217	1.325384291
UACC812	NRG1	DMSO	4hr	0.968765645	0	2.960871337	0.578273775	7.876396505	3.330343927	4.107334632	1.033719471	0.692578598	1.093792067	0.818420352	0.599435018	4.161723767	1.236082512	1.068326506	4.155898218	6.180180576	0.347129933	0.68993979	1.984703949	1.396934625	1.972282643	0.499316241	1.655499375	0.943172667	3.118116509	0.383686045	2.502372595	0.234334913	6.749474416	5.110593976	5.845272066	1.361605178	5.618249774	0.300852591	1.985777638	1.184880291
UACC812	NRG1	BEZ235	5min	0.644869421	0	1.108748788	1.105852075	0.21184727	0.856527868	4.711640452	0.783042401	0.731155412	1.099373795	0.864520697	0.653318696	3.774091853	1.296359827	1.36313555	2.903837946	5.433100464	0.434738032	2.267974352	4.263729762	0.852793995	1.249936717	0.577456836	1.059244108	1.076446981	0.180826122	0.46308364	2.777699315	0.229904233	2.585413847	4.125231505	0.098453225	1.751602156	5.063640978	0.309117455	1.978922045	0.673451349
UACC812	NRG1	BEZ235	15min	0.763600173	0	0.968364096	0.906009316	0.316408795	1.814239013	3.145831292	0.81248477	0.704795144	1.155099094	0.812001037	0.620858327	3.710389116	1.264531891	1.342987562	3.370902426	5.429270427	0.391412443	2.231457218	5.234179368	0.948212474	1.328106843	0.647295722	0.83553386	1.157482235	0.170939954	0.54739853	2.608387949	0.233990483	3.072310517	4.63576584	0.121895664	1.417190463	5.898139814	0.293292584	2.159096744	0.743070845
UACC812	NRG1	BEZ235	30min	0.762046189	0	1.112204995	0.733192306	0.547333355	1.587468164	3.823315471	1.236004434	0.640397845	0.96148413	0.790768533	0.646766443	4.313095771	1.360356467	1.284666495	3.29551574	6.489605357	0.379960979	2.370818547	5.755436608	0.690681534	0.885408892	0.643396413	0.973274456	1.208808123	0.164856577	0.59180494	2.644747843	0.183888431	3.863121408	3.569298053	0.37811238	1.542008842	3.724089616	0.282420326	2.413019341	0.875485768
UACC812	NRG1	BEZ235	60min	0.84355594	0	1.015818517	0.769889848	0.447931951	1.137289833	5.604076125	1.068841597	0.633936427	0.990589952	0.927170943	0.618159902	6.358538999	1.30278623	1.311980475	3.657346024	8.453748356	0.353988061	1.806223048	3.629965406	0.975814258	1.021067493	0.535174832	0.935795803	1.11212398	0.139465318	0.51443452	2.810566861	0.227507491	3.422626154	6.293472181	0.428735358	1.896319711	6.320967054	0.290759213	2.294781048	0.95692471
UACC812	NRG1	BEZ235	2hr	0.82062529	0	1.042133398	0.695521367	0.590366128	2.124960364	4.261979667	1.03270243	0.668748321	1.386970794	0.694138554	0.624433771	6.453481557	1.484945793	1.275701815	4.029234657	8.897200411	0.341172161	1.560683255	2.589012272	0.965102493	1.486571326	0.507952445	0.857496188	1.078994915	0.149601365	0.504589785	3.552898899	0.249411735	3.608720643	6.997453141	0.286345983	1.721546034	8.424608529	0.282192407	2.636606848	0.96162334
UACC812	NRG1	BEZ235	4hr	0.964556756	0	0.939003536	0.759984763	0.45995149	1.701646861	4.716483213	0.994301929	0.675850739	1.238547873	0.848089818	0.619967951	7.036152901	1.440899696	1.254651024	3.498685642	9.000458952	0.431938862	1.167533655	2.960860502	0.961247515	3.758747937	0.602653057	0.974702313	1.153916015	0.160803575	0.470976414	2.842639823	0.245969315	3.411833739	5.144533668	0.253374855	1.918332731	8.082511908	0.365702288	1.97939581	1.010958149
UACC812	NRG1	PD173074	5min	0.807890885	0	2.556529944	0.734421036	5.580060639	3.482981906	4.769008287	0.894844449	0.637588802	1.248312462	0.782376431	0.623133703	5.969175665	1.161885434	1.40512853	4.607624399	6.946866432	0.339187835	2.060332762	3.531411051	1.540381064	1.380771197	0.535884874	1.066015611	0.940456427	2.516647272	0.491550532	2.810503674	0.228971034	6.12008939	4.993815425	5.547062328	1.537287547	5.863075336	0.281303941	2.649467411	0.714504427
UACC812	NRG1	PD173074	15min	1.168213796	0	2.528789405	0.733116038	6.1660403	2.812752393	3.568410108	0.876926868	0.564078086	1.073258143	0.875611839	0.645483752	3.888874701	1.296943816	1.324260935	4.159580187	5.680924722	0.355931816	2.156572975	6.098622801	1.75107903	1.385916347	0.540157013	1.027112963	0.961867032	2.358520606	0.461805906	2.531415144	0.216229954	5.64346272	4.377277156	5.920032724	1.560908107	5.436454809	0.279917353	2.403658346	0.681341299
UACC812	NRG1	PD173074	30min	0.96322318	0	2.624217024	0.892213239	9.434245759	4.449744004	4.736098667	1.21264026	0.617286669	1.431824645	0.83975223	0.643968504	4.685335665	1.272447173	1.413348415	4.755025146	6.694062428	0.350902809	2.002926392	4.122914258	1.472078321	1.099146008	0.556520907	1.104987262	1.028727749	3.508725273	0.602289255	2.954393386	0.235541791	6.274525202	5.490032721	8.338614268	1.575371448	6.596139831	0.29026474	2.607991174	0.912981327
UACC812	NRG1	PD173074	60min	0.862387026	0	2.669064021	0.98309785	8.978785859	3.419270828	5.239948102	1.136560478	0.632039735	1.116204665	0.828710942	0.579911077	6.094055946	1.183765228	1.274953997	4.571068967	7.637570381	0.323933009	1.384453665	2.581661888	1.66527904	1.017567393	0.507999105	1.13436523	0.992035887	3.361577254	0.430303585	2.447578196	0.211057609	5.778715271	5.930861853	8.09805744	1.765873026	6.405420729	0.266622095	2.629814896	1.020141597
UACC812	NRG1	PD173074	2hr	1.014013024	0	2.744164278	0.552751962	10.63642567	5.527770221	3.89045112	1.130371374	0.604979192	1.193639133	0.810654241	0.5747187	5.504135504	1.292517235	1.175959382	5.071517507	7.021095826	0.321619857	1.138327161	2.113057009	1.927976863	1.394873324	0.513287309	1.351801754	1.047805324	3.67937848	0.398470212	2.554145358	0.216571808	6.702087177	5.73559451	7.494795245	1.429348257	6.15652436	0.265366839	2.407945252	1.184136477
UACC812	NRG1	PD173074	4hr	0.932318747	0	3.433585318	0.435685821	8.281764598	3.597038782	3.28036123	1.120260604	0.628000519	1.061408138	0.803966478	0.582051132	5.503964903	1.322567534	1.124930299	4.600706098	8.106897513	0.371506753	0.829989211	2.021245547	1.306181137	2.586034451	0.536297186	1.869981669	1.125821696	2.863612602	0.452183728	2.769736629	0.22521335	7.473002361	4.335183727	7.155507135	1.504152258	3.764014117	0.285083573	2.075648529	1.298514994
UACC812	NRG1	AZD8055	5min	1.207624727	0	2.02017883	0.669765938	1.212064723	1.582237972	3.710097915	0.755614992	0.629237172	1.178752617	0.862909016	0.566737765	6.574039425	1.287107592	1.211301825	3.86017503	8.049505268	0.382269392	2.294118445	4.464327909	0.961960803	1.227643826	0.60982378	0.909305589	1.163798145	0.443540827	0.531131574	2.621184611	0.229561816	4.733826088	4.250509666	0.614511937	2.098236486	4.583393256	0.289869749	2.33513492	0.743235321
UACC812	NRG1	AZD8055	15min	1.105633971	0	1.997220227	0.872026558	1.477967742	1.703380216	3.804518791	1.00101409	0.633599575	1.320630958	0.819656613	0.590307792	3.396784063	1.25157993	1.297827964	3.917753159	5.041855301	0.373740852	2.211272873	4.342894087	1.211061198	1.110522321	0.65170855	0.944578117	1.089215362	0.593332343	0.743346366	2.483776158	0.232727929	4.479416956	4.398106108	1.387313782	1.79563515	4.128638948	0.296042938	2.218628488	0.846147368
UACC812	NRG1	AZD8055	30min	1.313257452	0	2.329911672	0.794655644	2.113498971	2.320129144	3.666449593	1.129865651	0.62733206	1.23916946	0.80415048	0.584580774	3.90518629	1.333996084	1.332050141	4.057012905	6.041333848	0.37508511	2.275809475	3.623613466	1.25239917	1.221630908	0.495490491	0.900480957	1.187997678	0.864074269	0.681114623	2.622296217	0.212335958	4.497760768	5.272376329	2.282071351	1.505785689	4.223377591	0.27158156	2.254512933	0.968563972
UACC812	NRG1	AZD8055	60min	1.626717848	0	2.569451263	1.00915994	2.810281168	3.037533777	4.56235825	1.075144182	0.638459676	1.235299019	0.783858454	0.590505683	3.654829898	1.257207776	1.177607248	5.130553211	5.741061142	0.389334908	2.061660521	3.299098356	1.297640904	1.160129121	0.550169821	0.892228065	1.213248804	1.081752575	0.675783018	2.871170961	0.210989001	4.819509894	6.050776113	4.62355003	1.419195204	4.485107369	0.274642765	2.667181454	1.020444319
UACC812	NRG1	AZD8055	2hr	0.959719215	0	2.526233372	0.724960673	3.186958273	2.829627158	3.745201881	1.170421113	0.649330292	1.201459446	0.84305243	0.627536221	3.561554457	1.339083857	1.109588524	4.37444143	5.472606902	0.391445092	1.481301911	3.607248703	1.185760467	2.165314641	0.534106738	1.037861087	1.198355976	1.46409196	0.628488756	2.651890732	0.213802918	5.593940065	5.238036513	5.21407134	1.426442363	3.677971062	0.314113018	2.505433441	1.124138678
UACC812	NRG1	AZD8055	4hr	0.921021151	0	2.828064385	0.469163818	2.760903455	2.204192756	3.690288519	1.091382417	0.674439819	1.032999284	0.852479254	0.60746203	5.514378867	1.350492386	1.127621246	3.502917344	6.943013063	0.365770569	0.991152392	2.648164926	0.973443952	2.453116678	0.528565078	1.177103632	1.138865848	1.415543856	0.529652508	2.490580764	0.170367707	6.235924945	5.01299979	4.633700988	1.491587065	2.956911131	0.336295772	2.589672808	1.231202723
UACC812	NRG1	GSK690693	5min	1.232796528	0	3.071258345	0.631234086	19.33951361	11.52858948	4.935393225	0.604881899	0.513157704	1.080229739	0.658242974	0.518566858	11.57871112	1.34443171	1.194227921	4.014095962	11.77206666	0.290635716	2.484886512	4.929054204	1.128933963	1.210622575	0.430970953	0.835519123	1.107667296	1.594867385	0.374296285	3.123960924	0.176529576	6.281324539	5.454102861	3.753811418	2.349767612	5.436490607	0.234160904	2.709508336	0.622935828
UACC812	NRG1	GSK690693	15min	1.162273803	0	2.369255667	0.999614888	15.72141063	9.927851617	4.140752825	0.984792683	0.598370674	1.201107001	0.779608645	0.551708784	3.649894819	1.233032097	1.275333164	3.83703975	5.149528726	0.38440765	2.170434604	4.095143215	1.409583066	1.091837509	0.549480347	0.981077992	1.097019791	1.858680588	0.684575666	2.46682736	0.227905246	4.755738088	4.58747911	4.460924786	1.824819859	4.252446538	0.284124382	2.237928433	0.766787698
UACC812	NRG1	GSK690693	30min	1.1612854	0	2.565050769	0.802795694	15.00197775	10.85722347	4.045320661	1.002361256	0.601357921	1.124820092	0.806816586	0.57450686	3.70647584	1.169471262	1.240999518	4.21798837	5.436760236	0.365728866	2.244191692	4.147889451	1.370228511	1.031992161	0.54697473	0.950160671	1.05983255	2.367610946	0.702727973	2.695469288	0.225192744	4.973578254	5.355636731	5.143864186	1.518841855	4.428306051	0.270408995	2.411962179	0.885244717
UACC812	NRG1	GSK690693	60min	1.129076762	0	2.663419345	1.030807876	16.33959189	10.78288166	4.073829221	1.015598047	0.612389738	1.120956702	0.811184917	0.520146473	3.056208578	1.163036241	1.164343143	4.028281771	4.916839303	0.356320155	1.851428333	3.741818689	1.452064694	0.982891487	0.536202533	0.98690949	1.061950714	2.600165729	0.658697764	2.660540905	0.2311409	4.682898735	4.955624263	5.471029142	1.529725194	4.155954282	0.276705611	2.70889713	1.051622486
UACC812	NRG1	GSK690693	2hr	1.637502802	0	2.968760126	0.810012153	14.33587029	10.98708462	4.123209744	0.987149011	0.612151255	1.088945289	0.685674469	0.508157891	3.416967854	1.147175856	1.157798676	3.992941273	4.822791534	0.330654317	1.46934594	3.048585457	1.39123868	1.4985256	0.568339824	1.07074124	1.089694964	2.972085024	0.613877394	2.660414415	0.191315123	5.792230767	5.166821622	5.787630408	1.495503355	3.867456388	0.249560561	2.568135547	1.09464207
UACC812	NRG1	GSK690693	4hr	0.993566326	0	3.009386633	0.577227068	17.02967013	10.10956296	4.202613739	0.952459115	0.672562159	1.019194851	0.78786111	0.565010715	5.056933306	1.242702337	1.164853541	3.581171705	6.647593145	0.344642577	0.986434533	2.539359928	1.151703866	2.41660743	0.533879838	1.240702081	1.009710891	2.764796518	0.546231477	2.542473282	0.205634061	6.700043018	4.950896739	5.330084283	1.562765707	3.685129694	0.316171685	2.475712364	1.222306493
UACC812	NRG1	GSK690693_GSK1120212	5min	0.732579983	0	2.493779985	0.813186239	13.0148602	8.243729248	4.544841055	0.664780911	0.652052252	0.96561434	0.865589133	0.604850718	11.18978488	1.442038816	1.222438761	3.003266628	12.0917904	0.343497001	0.11256903	2.258827738	1.151755234	1.166746373	0.668345261	1.105832385	0.995843915	1.404517021	0.240009002	2.827327309	0.212234231	4.839857805	3.10332648	3.495224653	2.268180942	4.645274814	0.320421714	2.424461089	0.593414306
UACC812	NRG1	GSK690693_GSK1120212	15min	0.711206826	0	2.631882903	0.714002111	15.65279073	10.14267249	3.82234717	0.615302765	0.623554555	1.030987482	0.867801091	0.632932943	13.11133028	1.603933833	1.201830735	3.212258041	13.58452377	0.363948414	0.138548356	2.808070534	1.322918304	1.250304785	0.669596283	0.950551119	0.973724475	1.045543041	0.220724488	2.562043669	0.208725801	4.918957026	3.44913837	2.894253224	2.49048584	5.634693041	0.331908743	2.348543693	0.578056961
UACC812	NRG1	GSK690693_GSK1120212	30min	0.736157576	0	2.879700485	0.633815847	14.58470658	9.57161105	3.740280819	0.689026797	0.643617845	1.086750112	0.812459531	0.678827969	16.06565298	1.657902377	1.279723081	3.165689025	17.44670288	0.395738604	0.309507741	7.22773544	0.986921505	1.291182667	0.650216257	0.989244419	1.018924704	1.539783458	0.260619518	2.986869928	0.18433876	4.724628761	2.776113722	3.589367426	2.648919919	3.423375015	0.326972604	2.192068188	0.681260243
UACC812	NRG1	GSK690693_GSK1120212	60min	0.887033061	0	2.643198461	0.678514225	19.65759491	10.89807987	4.859753719	0.676798107	0.674847019	1.193752056	0.836675562	0.574563472	15.93247555	1.521234308	1.380054145	3.459416711	14.98768625	0.352852843	0.266610293	4.570581846	1.481639894	1.064660548	0.625207796	1.0402129	1.006261871	1.73402694	0.284032677	2.603827884	0.215747322	4.947982379	4.474453825	4.585105126	2.470167884	6.425603633	0.312723055	2.231269474	0.643849739
UACC812	NRG1	GSK690693_GSK1120212	2hr	0.904444701	0	2.479776508	0.641048012	27.10447336	13.45219018	4.608939865	0.668070128	0.652645828	1.231770187	0.722180749	0.59185524	22.54528909	1.617576176	1.285896786	3.841939637	17.43313942	0.36823456	0.179379678	3.395868019	1.448983448	1.141512642	0.599560089	0.991572618	1.129449004	1.852665782	0.303171655	2.988713896	0.251544673	5.640415829	4.382967118	4.782413818	2.954362704	7.655759931	0.307514111	2.343373249	0.722492822
UACC812	NRG1	GSK690693_GSK1120212	4hr	0.889755294	0	2.875792791	0.648070522	17.3337636	10.41563997	4.18788943	0.641175331	0.710530033	1.23832028	0.725926175	0.658849514	16.85571765	1.506300916	1.175374794	3.440567628	18.2349271	0.390811388	0.181513712	3.783439793	1.250666239	1.214546978	0.599316983	1.062427195	1.070416713	1.67573741	0.269233365	2.462880362	0.223023485	5.249409264	3.762088315	3.734524858	2.748975666	5.303142645	0.324971627	1.969369697	0.68220287
UACC812	IGF1	DMSO	5min	1.517693194	0	2.816899429	0.661383137	2.806212648	1.499782517	3.717539391	0.824148855	0.646189534	1.264659402	0.847123982	0.619469796	8.423995634	1.436425164	1.366995052	3.982293952	8.610781838	0.38256321	1.345168299	2.283120554	1.584506628	1.518686145	0.586687398	1.111057753	0.864810193	2.961226145	0.384822492	2.78923394	0.216925224	5.979462127	4.873945327	6.251907996	1.810358535	4.954572206	0.306116536	2.53549958	0.672407502
UACC812	IGF1	DMSO	5min	0.791459017	0	2.920574979	0.601323754	2.311037108	1.06410989	4.543606988	0.852840059	0.635764623	0.866291982	0.777573052	0.573937339	5.906327516	1.278776616	1.24989266	3.808089875	7.010112783	0.287670139	1.090358414	1.609252586	1.042270167	1.237618394	0.61583767	1.124785731	0.89124703	2.452410329	0.459519109	2.917751799	0.188770578	6.065470894	4.552644816	5.449424048	1.579982427	4.550316255	0.267913439	3.044501234	0.681808773
UACC812	IGF1	DMSO	15min	1.356831671	0	2.660459949	0.650520605	1.791560144	1.005326932	4.070870101	0.912651125	0.630299393	1.099602356	0.925014149	0.624818446	7.572250902	1.322258918	1.29399296	3.429702198	9.044604804	0.380638969	0.556968041	1.179230891	1.627597424	1.36676411	0.597215125	1.179614464	0.850552948	2.622300882	0.413633862	2.852855952	0.218096497	4.933409048	5.507582645	6.857003193	1.839414106	5.073665112	0.314795867	2.522238069	0.701888006
UACC812	IGF1	DMSO	15min	0.831871307	0	2.300862162	0.782723256	2.08266301	1.277565645	3.711819129	0.880679522	0.629326117	1.027953508	0.818948917	0.59754844	6.063135259	1.357923784	1.250366122	3.59794462	8.25183138	0.317284472	0.728989417	1.272798329	1.62311504	1.371502066	0.585508223	1.152028329	0.796968332	2.438371527	0.376158759	2.769671524	0.245548816	5.027027277	5.582336425	5.351252382	1.825543903	5.728295074	0.297003659	2.61221599	0.675769869
UACC812	IGF1	DMSO	30min	1.456038496	0	2.705349586	0.737193027	2.336744324	1.350027662	3.858420772	0.845129389	0.694394185	1.121040929	0.840063286	0.636270694	10.2109374	1.433155671	1.260157748	3.612369329	11.47207137	0.380238519	0.532614402	1.129169688	1.543035155	1.335778683	0.578947657	1.130257927	0.941694068	2.398204128	0.360073351	2.728338422	0.21603582	4.714301765	4.920796673	6.289378703	2.148550799	4.791177163	0.336994771	2.304769305	0.756385801
UACC812	IGF1	DMSO	30min	0.943240088	0	2.456397539	0.638229946	2.378189444	1.228975233	4.34150303	0.732535476	0.659648294	0.911172154	0.845740759	0.616319882	9.861679225	1.308432399	1.311358209	3.500240173	10.78358863	0.292078484	0.449410973	0.983773406	1.472677024	1.228871758	0.542671649	1.006354283	0.726261056	2.282307462	0.30366328	2.494743044	0.231562606	4.889692871	4.370563606	5.922680833	2.203128291	5.603112884	0.294713958	2.342006897	0.703132213
UACC812	IGF1	DMSO	60min	1.382246858	0	2.91882837	0.651065534	2.355687775	1.47572118	4.279853188	0.739060789	0.665096602	1.084701422	0.773980714	0.623639717	15.82284058	1.496114692	1.304764782	4.133960266	14.98095424	0.358762723	0.37197051	0.951124426	1.68845373	1.357086825	0.564117207	1.088520354	0.878891495	2.489595116	0.317451978	2.96188048	0.227662477	5.412989291	5.708966396	6.7434259	2.559252854	6.032666313	0.316464334	2.80392306	0.722447182
UACC812	IGF1	DMSO	60min	1.005998621	0	2.955940007	0.520947708	2.713617609	1.871812875	3.657517016	0.788236264	0.640382794	0.792905159	0.851235853	0.568436059	17.18081125	1.559566749	1.294361854	3.834504346	15.61090444	0.30896071	0.349163291	0.950885285	1.410600849	1.316663612	0.579691471	1.055099249	0.83116912	2.370934626	0.255203699	2.752576999	0.203439924	5.33258671	5.116245884	5.484396434	2.656915755	6.242485977	0.303129988	2.736842719	0.724405124
UACC812	IGF1	DMSO	2hr	1.168636056	0	3.129868081	0.733454773	2.447821304	2.603768441	4.793404906	0.59665504	0.590809446	0.861132606	0.671484011	0.57933404	21.40402898	1.608619997	1.285223219	3.982698968	21.7783474	0.325353696	0.29482853	0.902690187	1.513511657	1.813367237	0.431057452	1.240289996	0.819025877	1.929558741	0.264156218	3.306839642	0.212655223	5.816687022	6.860842215	6.129358615	3.166961875	7.627126438	0.288766188	2.894427939	0.744961698
UACC812	IGF1	DMSO	2hr	0.87393564	0	2.37046418	0.745965697	2.094152998	1.464391567	5.475427321	0.637928418	0.650786457	0.895743524	0.75877032	0.620582284	6.997369811	1.355842832	1.277763935	3.57917898	7.682989789	0.29763552	0.259360335	0.85072471	1.407331238	1.34834605	0.560596685	1.055877672	0.787545619	1.441939216	0.278254208	2.795416458	0.220652217	4.984029973	4.089133492	4.305163462	1.474227784	5.824346489	0.312403826	2.58475639	0.738368512
UACC812	IGF1	DMSO	4hr	1.288053912	0	3.047535569	1.075471919	2.599402034	1.874325662	5.867628325	0.621233657	0.649054353	1.057446035	0.723941384	0.640657783	18.34649032	1.626290861	1.329102578	3.469923228	22.72137593	0.377153591	0.4033625	1.047795031	1.523427357	1.735692391	0.539174398	0.983949817	0.893369001	1.728230551	0.289580286	3.249978657	0.231974302	4.839381797	6.30768469	4.838975422	3.140771952	7.082373818	0.314735175	2.598569999	0.717212662
UACC812	IGF1	DMSO	4hr	0.861627284	0	2.356944503	0.854443884	1.748632827	1.26822591	4.813067398	0.654790119	0.673484275	0.791759182	0.884000846	0.661193511	15.41270453	1.388209767	1.278493517	2.837561927	16.60027488	0.381231048	0.354299762	1.043338982	1.239354121	1.43087043	0.581600554	1.177481693	0.854141776	1.337522299	0.314983675	2.629288173	0.251743611	4.414130955	3.505149396	2.650708876	2.746718113	5.958687426	0.334996091	2.261520759	0.737762891
UACC812	IGF1	BEZ235	5min	1.089021993	0	1.072857404	0.852293034	0.119587907	0.647056986	4.212207657	0.69560628	0.665348575	1.099493454	0.836290521	0.642949398	5.428303937	1.461057402	1.273559012	2.397931922	6.619325477	0.359885031	1.609799142	2.505572686	0.71524736	1.291713364	0.634864537	0.900983827	1.037628002	0.187493189	0.538928144	2.584048351	0.221410359	2.221104789	4.314173236	0.068484879	1.778968697	5.126475038	0.291669967	2.113949948	0.705597137
UACC812	IGF1	BEZ235	15min	0.746482281	0	1.005879686	0.892131367	0.205326241	0.957961812	3.952030342	0.653436572	0.636427437	0.888653383	0.781394084	0.653696257	6.611731287	1.233034638	1.35138701	3.270571786	9.685054998	0.316490232	1.139909943	1.459319193	0.676632553	1.442252136	0.581658623	0.824198101	0.849033438	0.154203528	0.446657699	3.863824358	0.251475514	2.753991676	7.806225071	0.10070138	2.129896726	9.946616804	0.277740175	2.460146231	0.646587743
UACC812	IGF1	BEZ235	30min	0.895395178	0	0.946500556	0.836356005	0.220586476	1.176338903	4.489286475	0.652169641	0.624496389	1.014569695	0.873272569	0.586539882	8.823435618	1.425470174	1.270758834	2.411083267	10.29556563	0.313750852	0.859063931	1.48906319	0.646658768	1.277295053	0.617183346	0.923095707	0.903948677	0.178387521	0.363973506	3.090529465	0.259562277	2.509394838	4.882076461	0.065368195	2.059921595	7.116652735	0.296059123	2.181904399	0.691143082
UACC812	IGF1	BEZ235	60min	0.964303304	0	0.995801975	0.803265129	0.140054398	0.978663908	4.529048134	0.575386082	0.695982847	0.999077338	0.816066332	0.649847164	11.82700943	1.748965425	1.223606972	2.629858715	14.05453405	0.333415971	0.564701294	1.407820736	0.607631213	1.065160128	0.610656295	0.90037173	0.978336341	0.141551444	0.277727939	3.037575981	0.230523344	2.617211768	4.17268829	0.041769167	2.533111688	6.695120005	0.283867708	2.411144783	0.664169654
UACC812	IGF1	BEZ235	2hr	0.771712706	0	0.914797145	0.76491054	0.149253892	1.308809544	4.93115031	0.563723639	0.671573617	0.924703214	0.756374243	0.665063342	22.64239686	1.736910172	1.276233335	2.601751974	18.53195499	0.379805612	0.465891557	1.149700594	0.534607515	1.310633397	0.565772119	0.905829185	0.955177559	0.157564784	0.23056348	2.785798125	0.22175787	2.282838783	3.604837537	0.033313413	2.876102529	6.75204961	0.362970829	2.130091144	0.609544437
UACC812	IGF1	BEZ235	4hr	0.833018174	0	0.866587037	0.892218967	0.155760649	1.486412603	5.31817391	0.555369313	0.685094029	1.039090855	0.888445028	0.620398838	17.72982403	1.54707349	1.306965521	2.443252127	16.93613928	0.33545195	0.567076935	1.348395072	0.483092176	1.207240802	0.600208719	0.872698452	0.95870139	0.160766885	0.270526988	3.015709887	0.262812031	2.562378781	2.814014745	0.044727401	2.684900719	6.531994543	0.335302972	2.163620988	0.56706955
UACC812	IGF1	PD173074	5min	1.053454916	0	2.921891989	0.788290737	2.214092435	1.23353276	4.353725427	0.784467001	0.661001015	1.026461496	0.904580314	0.696225261	7.532250019	1.428109368	1.366725941	3.918614962	8.388507635	0.341752122	1.375786186	2.077415404	1.782297956	1.40893406	0.535497318	1.063498477	0.896080082	2.219176049	0.380000228	2.479654824	0.229941643	5.464747032	4.283728989	5.397005058	1.959372708	5.201809575	0.293503915	2.444132825	0.667050392
UACC812	IGF1	PD173074	15min	0.731707577	0	2.544912148	0.817114688	1.829779632	1.019735082	3.659639541	0.888378374	0.653932424	0.958031872	0.860953469	0.668801655	5.109285908	1.301285227	1.268686331	3.088164769	6.969809483	0.361447423	0.931958263	1.469955487	1.627156215	1.523722552	0.597806152	1.054452858	0.803855821	2.322094986	0.453145938	2.505363742	0.213035579	4.687752157	4.417669267	4.978028123	1.634111516	4.990104395	0.310876745	2.351300732	0.68078992
UACC812	IGF1	PD173074	30min	0.790313888	0	2.625095509	0.797126727	2.026798195	1.309834615	4.111695579	0.808801624	0.652171454	0.85449045	0.739436021	0.554588713	9.044276422	1.353629891	1.315975446	3.374396861	10.82201018	0.319768188	0.548314145	1.157115283	1.442698928	1.36114576	0.596901464	1.135170246	0.879012389	2.205901552	0.348989422	2.537907371	0.232233145	5.672124614	4.577492652	6.380905262	1.956635536	5.713255245	0.290944044	2.475688775	0.719172546
UACC812	IGF1	PD173074	60min	0.825602085	0	3.709914684	0.715593839	3.674768998	1.974353234	5.449533297	0.731861125	0.639404877	0.848684587	0.777878067	0.584551132	17.70341056	1.598126401	1.362176529	5.399761755	17.70940017	0.302833206	0.322869964	0.870906917	2.060850912	1.349535343	0.555797442	1.013704097	0.778872411	2.626219901	0.229033263	3.799423472	0.226139681	6.229623799	7.463139137	9.582314779	3.183936663	10.30289084	0.291966092	3.306978732	0.602393007
UACC812	IGF1	PD173074	2hr	0.788404755	0	2.829389625	0.608694491	2.46028736	1.693816438	5.570959706	0.637832194	0.619409343	0.803385574	0.734065638	0.655569183	25.69783189	1.696390723	1.27537197	3.96087596	22.31371399	0.347745969	0.237927661	0.861493667	1.414481079	1.333969689	0.437143512	1.0232915	0.811784784	1.637348921	0.241942808	3.152459763	0.222680862	6.173708535	6.759642849	6.166629372	3.444377421	8.699989022	0.324933285	2.689222658	0.729159299
UACC812	IGF1	PD173074	4hr	1.072816489	0	2.625858611	0.783977321	2.073079388	1.533316313	5.133291994	0.660127865	0.676825519	0.865220905	0.882328181	0.654510449	21.68488182	1.692558379	1.270076614	3.294811325	19.59456389	0.389117775	0.3285907	0.9083011	1.310286099	1.314587033	0.525938991	1.002210182	0.956581323	1.314296472	0.306679019	2.604454023	0.23447491	5.400478608	3.876541383	3.30861293	3.013168902	6.275361371	0.358034676	2.422809843	0.707166247
UACC812	IGF1	AZD8055	5min	1.073205187	0	2.667898633	0.682107486	0.94123402	1.808052428	4.627281943	0.712827223	0.586116059	1.246227293	0.75347787	0.635097192	7.699795039	1.28830182	1.189052198	3.72534899	9.833892141	0.347632727	1.825136247	3.833328441	0.888160705	0.993796059	0.461402468	0.978327804	0.998388019	0.40758615	0.431496318	3.574855767	0.203377708	5.55129999	6.683097097	0.591966269	1.79168822	6.795440917	0.276808251	2.62192186	0.583472624
UACC812	IGF1	AZD8055	15min	0.65161413	0	2.409567613	0.717112734	0.528511974	1.438405199	5.965029978	0.707630362	0.660080132	1.097371683	0.840999714	0.644191564	8.446744378	1.317189898	1.335375208	3.486397215	12.84505416	0.344987689	0.645325607	1.462126684	1.041557707	1.366073952	0.602348852	0.923327282	0.912979374	0.320175227	0.397425648	3.559455495	0.204134017	4.851451974	8.162393777	0.52781472	1.767306868	7.361633619	0.271666758	2.841639508	0.578789271
UACC812	IGF1	AZD8055	30min	1.315737686	0	1.925548418	0.832252762	0.956325793	2.070068893	3.897668455	0.69581741	0.682014409	1.149739899	0.838773438	0.633941862	7.148549164	1.315522437	1.198522497	3.098440746	9.633737905	0.369296729	0.713017023	1.396728857	1.101433463	1.316777061	0.595175347	1.02276438	0.910098683	0.519553909	0.404136759	2.767466576	0.227322845	3.882390777	4.767545999	0.929382642	2.018249755	4.917229529	0.312518429	2.336618712	0.677877867
UACC812	IGF1	AZD8055	60min	1.18262661	0	1.9679617	0.704115562	0.771143002	1.869311493	3.896102283	0.696097959	0.655391248	1.070817894	0.82235583	0.650687686	12.13695043	1.426271554	1.191393496	2.849011083	11.87426002	0.381421531	0.504912059	1.263201541	1.025449541	1.359445572	0.609029254	1.030250541	0.95548756	0.522759362	0.367033971	2.631758381	0.232731271	3.818584953	5.155895415	0.863450752	2.182580332	5.269725088	0.334208771	2.471912442	0.675768676
UACC812	IGF1	AZD8055	2hr	0.943210867	0	2.168992564	0.748633677	1.038009507	2.232062417	4.780821335	0.64560042	0.673655438	1.329569387	0.777545582	0.661494772	14.68322265	1.504243896	1.380566769	3.206173511	13.441592	0.366692031	0.456261876	1.235894022	0.945623323	1.429333644	0.543810073	1.05017095	0.844076838	0.41116478	0.313913325	3.111679057	0.258018201	4.062813881	5.652158132	0.675083148	2.660433772	6.778190026	0.338299602	2.485499742	0.702626977
UACC812	IGF1	AZD8055	4hr	1.068251529	0	2.101971645	0.915031618	1.105139968	2.247627826	5.091580389	0.647334604	0.684147062	1.258505766	0.806911455	0.67202981	16.7260866	1.546661272	1.333904437	3.155976168	14.21298592	0.419402068	0.55273141	1.253566849	0.998100304	1.44928524	0.588528055	0.948409896	0.899827297	0.48677822	0.335365424	2.879241921	0.258832513	4.347782298	5.105649821	0.863033458	2.693522129	6.285777059	0.361059773	2.394091084	0.707722052
UACC812	IGF1	GSK690693	5min	1.355539879	0	2.960792905	0.628370894	15.65520611	9.655410788	3.847134572	0.774550238	0.588488383	1.125377811	0.853788254	0.590328307	7.152547418	1.491651358	1.43033546	3.450689357	8.986440509	0.370767336	1.457691197	2.289563425	1.313087904	1.530398234	0.544118477	0.993377851	0.923590268	1.895497512	0.373000044	2.952336791	0.206521296	4.811060099	4.881129752	4.428839615	1.811636679	4.711374091	0.308737104	2.414494681	0.590184837
UACC812	IGF1	GSK690693	15min	1.375491998	0	2.488408652	0.768573435	13.67660715	8.224688388	3.871053934	0.790348862	0.652979316	1.216353548	0.885001348	0.619376064	5.510837542	1.345683861	1.346882068	2.917606983	7.036619628	0.363335193	0.651283859	1.096323708	1.501698947	1.25705084	0.581971877	1.015950965	0.85134536	1.494138359	0.401364043	2.710225172	0.233071759	3.714926299	5.189572206	4.281665655	1.709150343	5.315648522	0.314938251	2.244821297	0.610663653
UACC812	IGF1	GSK690693	30min	1.410701681	0	2.566301951	0.868775824	14.3922967	8.61268945	4.026772474	0.733257008	0.68223869	1.216638908	0.833749865	0.615096108	7.829169268	1.419241997	1.287358714	2.814917299	8.606461639	0.356424621	0.57452164	1.213968713	1.47019872	1.219341508	0.58169786	1.16767188	0.880632232	1.534473019	0.380987604	2.644219492	0.231945741	3.574444904	4.679026537	4.05974728	2.06129762	4.893872208	0.311657872	2.214992631	0.730074091
UACC812	IGF1	GSK690693	60min	1.384207821	0	2.51830103	0.791252871	14.43065304	8.407356974	4.019913603	0.695766144	0.663901339	1.166166949	0.755088283	0.599532472	11.01854398	1.514722048	1.336541153	3.053925118	9.449453749	0.341489341	0.422729576	1.08381127	1.455217273	1.181960052	0.578840874	1.049094137	0.891533708	1.4612129	0.326551739	2.702654681	0.217563644	3.554842747	5.134473345	4.225755142	2.296805171	5.371351033	0.308597099	2.369930485	0.678320542
UACC812	IGF1	GSK690693	2hr	1.147380307	0	2.955837917	0.825678247	14.07922273	8.893065836	5.018095472	0.619017863	0.629511711	1.217162438	0.71978038	0.630670893	18.64286184	1.597548882	1.471384258	2.946070523	16.78526286	0.374828451	0.337697459	0.981888326	1.282921905	1.342361106	0.569296507	1.043909397	0.81225291	1.262917553	0.299539522	3.125684463	0.244957705	4.403813085	6.253905213	3.589024292	3.091184091	7.030546838	0.320440287	2.863639228	0.775448281
UACC812	IGF1	GSK690693	4hr	0.919964825	0	2.855125576	1.064560346	15.66671058	9.727326326	5.929961224	0.592410282	0.640937038	1.043057639	0.765575057	0.664081094	20.16962605	1.556682329	1.463133783	3.053530211	21.72742378	0.385199807	0.378047508	0.92521795	1.291541886	1.392663242	0.523735041	1.050665636	0.788950381	1.234359995	0.301901964	3.052462761	0.253646381	4.343100474	6.15433304	3.013393982	3.070927027	7.781239544	0.332560053	2.525665946	0.68704454
UACC812	IGF1	GSK690693_GSK1120212	5min	1.141375744	0	2.19382696	1.080003725	15.4071123	9.107649822	5.926690853	0.583672604	0.660730783	1.233077096	0.829046783	0.653850618	27.09711543	1.604285856	1.227630796	3.26914796	19.97246293	0.326726389	0.093544956	1.22586431	1.496332215	1.244398472	0.585153973	1.153741116	0.843479693	1.369626471	0.254302924	3.243968732	0.233349153	5.059029425	4.142886087	3.422137962	3.425930344	6.723850643	0.334901048	2.344181696	0.583424809
UACC812	IGF1	GSK690693_GSK1120212	15min	0.658921039	0	2.558530222	0.820318877	14.49561285	10.28306405	4.500753601	0.61908421	0.649021613	1.114277969	0.820364741	0.649483913	19.44156519	1.448438221	1.160320098	2.89736065	17.60053139	0.344489577	0.110147212	1.640762648	1.382407044	1.323338505	0.526331867	1.07677845	0.80172079	1.318374194	0.243327988	3.121718263	0.236855345	5.221704255	4.169769526	4.427651811	3.218243783	8.380660703	0.331788705	2.446479412	0.545587326
UACC812	IGF1	GSK690693_GSK1120212	30min	0.561383573	0	2.185909018	0.73567682	16.2375786	9.642988897	3.761198548	0.605946666	0.636115075	0.956522945	0.810133866	0.557970015	17.55275369	1.689971504	1.333943109	2.759886073	18.50498074	0.36190625	0.113313746	1.733368817	1.447676829	1.279335902	0.610099329	0.924171774	0.829499688	1.032595406	0.260365521	2.349341583	0.223541546	4.166310145	3.959543694	3.173136372	2.54057024	5.443374371	0.34994198	2.087904835	0.644490087
UACC812	IGF1	GSK690693_GSK1120212	60min	0.866314653	0	2.6484401	0.731897722	14.90916585	7.94550611	4.422701035	0.592186213	0.665134517	1.059546114	0.710440051	0.605842373	21.05964454	1.674702754	1.292369016	2.793002945	20.14715567	0.333853992	0.082737909	1.248147474	1.22819174	1.063821057	0.525050845	1.021455228	0.778433213	1.188268191	0.226384284	2.604285552	0.213699802	4.645235012	3.853401812	2.797738465	2.968844614	6.06279869	0.343969424	2.275954345	0.562825671
UACC812	IGF1	GSK690693_GSK1120212	2hr	0.819768304	0	2.350310144	0.733417323	11.64835394	7.291497022	4.561829085	0.586408753	0.659288647	0.889410324	0.915414605	0.594395641	23.75457581	1.730172197	1.33874029	3.082645633	22.51742209	0.361840299	0.087505091	0.985451477	1.285870142	1.199658891	0.546927497	1.055090275	0.932753829	1.135712981	0.225453309	2.818072059	0.243866909	4.642926328	3.883746514	2.45320221	3.282813161	6.791960197	0.380334638	2.382478464	0.670022672
UACC812	IGF1	GSK690693_GSK1120212	4hr	0.894303644	0	2.654727809	0.722427149	11.38490616	8.051141516	5.503787961	0.533249899	0.703015179	1.059854952	0.805479704	0.631140081	29.0707785	1.945027849	1.36374278	3.182702071	20.65276254	0.385099188	0.072475183	0.919384272	1.181432786	1.22593655	0.535384743	0.985929631	0.934639417	1.077117237	0.271285682	3.098460868	0.255289348	4.893523935	3.421284167	2.005602995	3.577752496	7.815245714	0.417401063	2.424128531	0.670453498
