# Supplementary material for: Context Specificity in Causal Signaling Networks Revealed by Phosphoprotein Profiling
Source: Cell Syst. 2017 Jan 25;4(1):73–83.e10. doi: 10.1016/j.cels.2016.11.013 (PMC5279869; doi:10.1016/j.cels.2016.11.013)
Supplement: Data S2. RPPA Data Time-Course Plots, Related to STAR Methods — A zip archive containing time-course plots of the reverse-phase protein array data generated in this study. See the README file included in the zip archive for further details. [file mmc6.zip]

Archive with 5 entries (5 files):
- DataS2/BT20.pdf
- DataS2/BT549.pdf
- DataS2/MCF7.pdf
- DataS2/README.txt
- DataS2/UACC812.pdf
