# Supplementary material for: Context Specificity in Causal Signaling Networks Revealed by Phosphoprotein Profiling
Source: Cell Syst. 2017 Jan 25;4(1):73–83.e10. doi: 10.1016/j.cels.2016.11.013 (PMC5279869; doi:10.1016/j.cels.2016.11.013)
Supplement: Data S2. RPPA Data Time-Course Plots, Related to STAR Methods — A zip archive containing time-course plots of the reverse-phase protein array data generated in this study. See the README file included in the zip archive for further details. [file mmc6.zip › DataS2/README.txt]

Hill, Nesser et al., "Context-specificity in causal signaling networks revealed by phosphoprotein profiling". Cell Systems (2016).

This folder contains time-course plots for the reverse-phase protein array data described in the above manuscript.

------------------------

- A pdf file is provided for each of the four cell lines.
- In each file there is a page for each antibody and pages are ordered alphabetically.
- Each page contains eight subplots, one for each stimulus, and each subplot shows the time-courses for the six inhibitor regimes.
- The combination of inhibitors GSK690693 & GSK1120212 are referred to as "Combo" in the legend.
- Data were log2-transformed and then, where applicable, replicates were averaged.
- Note that values are not directly comparable across antibodies and, due to potential batch effects, should not be directly compared across cell lines for a given antibody.
- Some samples were excluded from the analyses presented in the manuscript due to not passing quality control (see Table S6). Note that these samples are included in the time-course plots.
